# Supplementary material for: Social isolation and group size are associated with divergent gene expression in the brain of ant queens
Source: Genes Brain Behav. 2021 Jun 20;21(3):e12758. doi: 10.1111/gbb.12758 (PMC9744527; doi:10.1111/gbb.12758)
Supplement: Supplementary file 2 — Dataset S1: Sample details for RNAseq experiments. Details on ant queens selected for RNAseq, and quantities and quality of RNA samples from queens' brains that were used to prepare libraries. Only samples labeled in red were used in the end. [file GBB-21-e12758-s006.xlsx]

## Sheet: RNAseq_sample_details
Sample Name	Treatment	Group size	RIN	Action	qPCR (nM)	Plate	BCG ID	Well	Conc (ng/uL)	Volume (uL)	Yield (ug)	Conc. In 10 uL	Elution Volume (ul)	New Concentration (ng/ul)	Library ID	Status
A28	NMQ	n.a.	9	RNA-Clean UP	314.951	000002711968	ID18507	A1	4.26659	24	0.102398	42.6659	10	10.2398	IL18169	Passed
BA13	NMQ	n.a.	8.6	RNA-Clean UP	293.453	000002711968	ID18509	C1	6.77705	38	0.257528	67.7705	10	16.2649	IL18170	Passed
DC04	NMQ	n.a.	6.9	RNA-Clean UP	269.099	000002711968	ID18510	D1	5.15608	20	0.103122	51.5608	10	12.3746	IL18171	Passed
DD04	NMQ	n.a.	8	NA	400.112	000002711968	ID18511	E1	13.7528	21	0.288809	137.528	NA	NA	IL18184	Passed
DE04	NMQ	n.a.	8.4	NA	407.181	000002711968	ID18512	F1	19.8569	36	0.714848	198.569	NA	NA	IL18185	Passed
DF04	NMQ	n.a.	9.5	NA	460.49	000002711968	ID18513	G1	10.9187	23	0.251129	109.187	NA	NA	IL18186	Passed
DG04	NMQ	n.a.	9	RNA-Clean UP	174.34	000002711968	ID18514	H1	4.50362	24	0.108087	45.0362	10	10.8087	IL18172	Passed
I30	NMQ	n.a.	8.2	NA	583.965	000002711968	ID18515	A2	13.1003	37	0.484712	131.003	NA	NA	IL18187	Passed
R05	NMQ	n.a.	8.5	NA	400.636	000002711968	ID18516	B2	10.5465	14	0.147652	105.465	NA	NA	IL18188	Passed
AF07	SFQ_3dpf	1	8.4	NA	385.34	000002711968	ID18517	C2	16.6761	35	0.583664	166.761	NA	NA	IL18189	Passed
BC13	SFQ_3dpf	1	8.6	NA	492.706	000002711968	ID18518	D2	15.2438	32	0.487801	152.438	NA	NA	IL18190	Passed
C28	SFQ_3dpf	1	6.5	NA	442.565	000002711968	ID18519	E2	16.6787	17	0.283538	166.787	NA	NA	IL18191	Passed
DI04	SFQ_3dpf	1	8.9	RNA-Clean UP	207.648	000002711968	ID18521	G2	9.29005	33	0.306572	92.9005	10	22.2961	IL18173	Passed
Q30	SFQ_3dpf	1	6.6	NA	441.481	000002711968	ID18522	H2	11.487	15	0.172305	114.87	NA	NA	IL18192	Passed
Y05	SFQ_3dpf	1	7.5	NA	510.003	000002711968	ID18523	A3	19.8187	24	0.475648	198.187	NA	NA	IL18193	Passed
Z05	SFQ_3dpf	1	7	NA	568.1	000002711968	ID18524	B3	15.0526	36	0.541894	150.526	NA	NA	IL18209	Passed
AD07	GFQ_3dpf	20	8.8	RNA-Clean UP	364.531	000002711968	ID18525	C3	8.6121	27	0.232527	86.121	10	20.669	IL18174	Passed
AG07	GFQ_3dpf	30	8.3	NA	457.358	000002711968	ID18526	D3	14.3543	19	0.272731	143.543	NA	NA	IL18195	Passed
BD13	GFQ_3dpf	17	8.3	RNA-Clean UP	383.964	000002711968	ID18527	E3	9.67235	48	0.464273	96.7235	10	23.2136	IL18175	Passed
DL04	GFQ_3dpf	15	7.8	NA	468.317	000002711968	ID18528	F3	10.9238	38	0.415103	109.238	NA	NA	IL18196	Passed
DM04	GFQ_3dpf	25	8.5	NA	366.701	000002711968	ID18529	G3	12.4886	33	0.412125	124.886	NA	NA	IL18197	Passed
F28	GFQ_3dpf	13	8.1	RNA-Clean UP	191.903	000002711968	ID18530	H3	6.60883	38	0.251136	66.0883	10	15.8612	IL18176	Passed
U05	GFQ_3dpf	25	8.4	RNA-Clean UP	191.432	000002711968	ID18532	B4	9.968	32	0.318976	99.68	10	23.9232	IL18177	Passed
X05	GFQ_3dpf	14	8.4	NA	527.434	000002711968	ID18533	C4	21.6996	27	0.585889	216.996	NA	NA	IL18198	Passed
CA01	SFQ_25dpf	1	7.6	NA	522.544	000002711968	ID18534	D4	11.6119	29	0.336745	116.119	NA	NA	IL18199	Passed
CB01	SFQ_25dpf	1	7.9	RNA-Clean UP	494.534	000002711968	ID18535	E4	8.59426	25	0.214856	85.9426	10	20.6262	IL18178	Passed
CC01	SFQ_25dpf	1	8.3	RNA-Clean UP	228.62	000002711968	ID18536	F4	3.32358	29	0.0963839	33.2358	10	7.9766	IL18179	Passed
CD01	SFQ_25dpf	1	8.7	RNA-Clean UP	204.79	000002711968	ID18537	G4	7.13131	27	0.192545	71.3131	10	17.1152	IL18180	Passed
CE01	SFQ_25dpf	1	8.7	NA	503.262	000002711968	ID18538	H4	14.3288	24	0.343891	143.288	NA	NA	IL18200	Passed
CF01	GFQsmall_25dpf	5	8.4	NA	344.52	000002711968	ID18539	A5	19.9792	24	0.479501	199.792	NA	NA	IL18201	Passed
CG01	GFQsmall_25dpf	2	8.1	NA	436.173	000002711968	ID18540	B5	17.9683	35	0.628891	179.683	NA	NA	IL18202	Passed
DA04	GFQsmall_25dpf	3	8.3	RNA-Clean UP	317.084	000002711968	ID18541	C5	5.04139	31	0.156283	50.4139	10	12.0993	IL18181	Passed
K05	GFQsmall_25dpf	6	8	None	489.814	000002711968	ID18542	D5	11.4692	28	0.321137	114.692	NA	NA	IL18203	Passed
O30	GFQsmall_25dpf	4	6	None	432.893	000002711968	ID18543	E5	12.2593	35	0.429074	122.593	NA	NA	IL18204	Passed
AE07	GFQlarge_25dpf	16	8.4	None	319.284	000002711968	ID18544	F5	19.0413	30	0.571239	190.413	NA	NA	IL18205	Passed
BE13	GFQlarge_25dpf	16	8.3	None	368.033	000002711968	ID18545	G5	13.0748	31	0.40532	130.748	NA	NA	IL18206	Passed
CH01	GFQlarge_25dpf	8	8.8	None	502.528	000002711968	ID18546	H5	12.4377	21	0.261191	124.377	NA	NA	IL18207	Passed
DB04	GFQlarge_25dpf	21	8.7	None	340.921	000002711968	ID18547	A6	12.8455	37	0.475282	128.455	NA	NA	IL18208	Passed
H28	GFQlarge_25dpf	7	7.9	RNA-Clean UP	184.211	000002711968	ID18548	B6	6.33867	29	0.183822	63.3867	10	15.2128	IL18182	Passed
V05	GFQlarge_25dpf	21	8.5	RNA-Clean UP	346.701	000002711968	ID18549	C6	6.07871	22	0.133732	60.7871	10	14.5889	IL18183	Passed
