# Supplementary material for: Social isolation and group size are associated with divergent gene expression in the brain of ant queens
Source: Genes Brain Behav. 2021 Jun 20;21(3):e12758. doi: 10.1111/gbb.12758 (PMC9744527; doi:10.1111/gbb.12758)
Supplement: Supplementary file 3 — Dataset S2: Pairwise comparisons at 3dpf. Details are provided about gene expression analyses (fold‐change differences, p‐values and corrected p‐values for all genes analyzed) and Gene Ontology analyses (GO terms overrepresented at corrected p‐values<0.05) for all pairwise comparisons. [file GBB-21-e12758-s002.xlsx]

## Sheet: gene_expression
GeneID	NMQ_SFQ_log-fold-changes	NMQ_SFQ_pvalue	NMQ_SFQ_adjusted-pvalue	NMQ_GFQ_log-fold-changes	NMQ_GFQ_pvalue	NMQ_GFQ_adjusted-pvalue	SFQ_GFQ_log-fold-changes	SFQ_GFQ_pvalue	SFQ_GFQ_adjusted-pvalue	NMQ_SFQ+GFQ_log-fold-changes	NMQ_SFQ+GFQ_pvalue	NMQ_SFQ+GFQ_adjusted-pvalue
LOC105201683	2.48204	2.99172e-87	4.02566e-83	2.30626	5.10256e-75	6.86601e-71	-0.175786	0.167529	0.639682	-2.41972	2.83699e-102	3.90228e-98
LOC105207496	-2.65898	2.15123e-83	1.44735e-79	-2.46715	1.18538e-71	7.97526e-68	0.19183	0.150088	0.611848	2.60391	4.25041e-94	2.92322e-90
LOC105200064	-2.59583	6.96485e-77	2.34298e-73	-2.44295	5.02744e-68	2.25497e-64	0.152873	0.26342	0.745324	2.5618	3.75628e-92	1.72225e-88
LOC105207188	-2.30176	3.70651e-49	5.54164e-46	-2.52716	9.19827e-59	3.0943e-55	-0.225404	0.138095	0.595237	2.46443	1.04075e-65	3.57886e-62
LOC105193102	-1.78402	1.16695e-80	5.23414e-77	-1.43222	1.38917e-51	3.73853e-48	0.351799	0.000103854	0.0207282	1.61928	8.05467e-50	1.23102e-46
LOC105202927	-3.04596	2.21902e-48	2.98592e-45	-2.94752	4.72297e-45	1.0592e-41	0.0984347	0.609417	0.921084	3.12942	1.46191e-59	4.02172e-56
LOC105198598	-1.88547	4.51029e-30	1.73401e-27	-2.22354	4.06315e-41	7.81054e-38	-0.338071	0.0378571	0.340086	2.10138	8.59275e-40	5.62825e-37
LOC105192868	1.9186	1.4076e-56	3.78813e-53	1.59983	9.85118e-40	1.65697e-36	-0.318763	0.00924059	0.172464	-1.76334	3.67229e-48	5.05123e-45
LOC105200855	0.967875	1.04324e-28	3.89939e-26	1.14832	3.94592e-39	5.89959e-36	0.180441	0.0406764	0.350648	-1.05904	2.17157e-37	1.14884e-34
LOC105205518	1.01945	7.64428e-50	1.28577e-46	0.901992	1.4367e-37	1.93322e-34	-0.117459	0.103759	0.536885	-0.966362	7.57258e-55	1.73601e-51
LOC105194038	-1.65664	1.76734e-41	1.9579e-38	-1.58866	2.02326e-37	2.475e-34	0.0679775	0.55419	0.907952	1.64556	3.0933e-51	6.07834e-48
LOC105193186	1.97452	3.46138e-32	1.50246e-29	2.19483	2.84089e-37	3.18559e-34	0.22031	0.21276	0.704319	-2.12107	5.24594e-45	5.15414e-42
LOC105193915	2.00338	5.11174e-38	4.29897e-35	1.95111	5.8991e-36	6.04318e-33	-0.0522644	0.738737	0.962043	-2.01742	1.74461e-50	2.99964e-47
LOC105198615	-1.8676	3.1194e-38	2.79831e-35	-1.84372	6.28749e-36	6.04318e-33	0.0238744	0.846275	NA	1.89445	1.68755e-46	2.1102e-43
LOC105200061	1.19391	2.09165e-24	4.39769e-22	1.54757	2.48217e-34	2.22667e-31	0.353663	0.00689137	NA	-1.35683	4.04707e-32	1.23705e-29
LOC105198940	1.32361	4.43932e-33	2.38942e-30	1.33659	2.51564e-33	2.11565e-30	0.0129762	0.90766	0.98984	-1.34365	4.82616e-46	5.53199e-43
LOC105195152	1.7316	2.69049e-28	9.52715e-26	1.83869	1.26363e-31	1.0002e-28	0.107093	0.496143	0.881172	-1.8202	8.56476e-40	5.62825e-37
rna4490	-3.70113	7.37744e-46	9.02462e-43	-3.04734	1.40582e-31	1.05093e-28	0.653788	0.0109923	0.191922	3.57945	1.80761e-41	1.46257e-38
LOC105206679	-2.28048	1.57655e-37	1.24789e-34	-2.0933	1.58478e-31	1.12236e-28	0.18718	0.270545	0.751179	2.25173	3.51747e-43	3.22552e-40
LOC105205783	-3.40161	1.38072e-27	4.0389e-25	-3.64796	1.77748e-31	1.19589e-28	-0.246347	0.430567	0.852517	4.01473	8.92549e-41	6.82056e-38
LOC105205783	-3.40161	1.38072e-27	4.0389e-25	-3.64796	1.77748e-31	1.19589e-28	-0.246347	0.430567	0.852517	4.01473	8.92549e-41	6.82056e-38
rna12088	1.56441	7.84682e-24	1.53024e-21	1.80019	5.3596e-31	3.43423e-28	0.235784	0.129571	0.581393	-1.70649	4.64921e-33	1.59875e-30
LOC105194794	1.61409	6.85639e-23	1.13901e-20	1.91463	8.19063e-31	4.87834e-28	0.300544	0.072779	0.454082	-1.7861	3.05222e-31	8.23202e-29
LOC105205216	-1.88225	1.64196e-15	1.04218e-13	-2.72478	8.56174e-31	4.87834e-28	-0.842525	0.000322016	0.0324667	2.40957	7.30217e-21	6.31706e-19
LOC105201924	2.04183	3.20205e-23	5.48875e-21	2.37663	8.70097e-31	4.87834e-28	0.334798	0.104644	0.537809	-2.2665	5.38719e-32	1.57661e-29
LOC105206582	-1.85122	5.28077e-53	1.1843e-49	-1.41484	1.54739e-30	8.30417e-28	0.436382	0.000124465	0.0207282	1.65395	7.50528e-33	2.45798e-30
LOC105193873	4.30365	1.89155e-41	1.9579e-38	3.69427	1.60455e-30	8.30417e-28	-0.609378	0.0805964	NA	-4.3953	6.51064e-46	6.88876e-43
LOC105201597	-2.61089	8.92517e-53	1.71567e-49	-1.98157	1.97857e-30	9.86058e-28	0.629323	8.9194e-05	0.0207282	2.34237	2.11946e-33	7.67188e-31
LOC105198614	-1.57023	1.09243e-33	6.39117e-31	-1.50827	2.27332e-30	1.09249e-27	0.061962	0.606202	0.919711	1.56464	8.73496e-42	7.50934e-39
LOC105201936	2.20521	6.56168e-23	1.10367e-20	2.54881	5.08776e-30	2.36072e-27	0.343608	0.125113	0.576932	-2.45561	1.11805e-31	3.07576e-29
LOC105200658	2.12154	8.12197e-20	9.93538e-18	2.64755	1.32266e-29	5.93256e-27	0.526015	0.025405	0.28206	-2.43666	2.15415e-26	3.75068e-24
LOC105197007	-1.19855	1.75025e-13	8.20604e-12	-1.8302	2.10406e-29	9.13297e-27	-0.631652	7.70728e-05	0.0207282	1.55128	6.05083e-17	3.14072e-15
LOC105196989	0.917557	1.94176e-24	4.14735e-22	1.01453	3.4252e-29	1.4403e-26	0.0969772	0.28551	0.765089	-0.97078	8.82123e-35	3.56871e-32
LOC105193508	-2.41274	3.57411e-28	1.20233e-25	-2.45943	3.61541e-29	1.47421e-26	-0.0466918	0.829454	0.982636	2.55032	1.78051e-38	1.06483e-35
LOC105202980	-1.32045	3.25022e-24	6.72846e-22	-1.45369	8.96159e-29	3.54668e-26	-0.13324	0.292293	0.769243	1.40695	1.04551e-33	3.99471e-31
LOC105195605	1.9199	3.94523e-28	1.2948e-25	2.02772	1.75865e-28	6.76124e-26	0.107824	0.57482	NA	-2.01949	6.58383e-40	4.76635e-37
LOC105197561	-1.19541	4.2245e-19	4.77688e-17	-1.47193	4.11137e-28	1.53674e-25	-0.276513	0.0381951	0.341704	1.35513	2.87006e-26	4.87379e-24
LOC105205343	-1.72464	4.28785e-20	5.44315e-18	-2.07447	4.67452e-28	1.70001e-25	-0.349833	0.0314773	NA	1.95005	6.40305e-25	9.57326e-23
LOC105205794	1.73054	1.48612e-28	5.40467e-26	1.72815	5.58591e-28	1.978e-25	-0.00239383	0.988051	0.998425	-1.76519	4.15137e-39	2.59555e-36
LOC105204027	2.65875	1.65113e-19	1.98371e-17	3.22548	6.2171e-28	2.14506e-25	0.56673	0.054292	0.400484	-3.09887	2.73717e-26	4.70623e-24
LOC105195873	-2.44693	1.26992e-20	1.72606e-18	-2.87544	7.62266e-28	2.56426e-25	-0.428512	0.0833866	NA	2.85516	2.60405e-28	5.51057e-26
LOC105203670	-2.65364	4.47683e-36	3.01201e-33	-2.33348	9.76022e-28	3.20326e-25	0.320161	0.0972159	NA	2.6051	9.00387e-37	4.42315e-34
LOC105202981	-1.3362	2.482e-23	4.46794e-21	-1.48234	1.72311e-27	5.52051e-25	-0.146146	0.224605	NA	1.42912	8.11223e-31	2.14584e-28
LOC105197254	1.31532	1.26502e-35	8.10579e-33	1.14836	2.40896e-27	7.53836e-25	-0.166959	0.11812	0.563279	-1.23998	2.64515e-38	1.516e-35
LOC105197700	-1.36752	2.02134e-21	2.95643e-19	-1.55693	3.33169e-27	1.01889e-24	-0.189409	0.181968	0.66325	1.48825	4.59893e-30	1.1098e-27
LOC105199041	3.89466	1.28309e-27	3.89093e-25	3.86071	4.36229e-27	1.30442e-24	-0.0339508	0.924777	0.993126	-4.58392	1.57008e-37	8.63859e-35
LOC105198417	-1.19187	1.55852e-15	1.00342e-13	-1.6066	6.61905e-27	1.93622e-24	-0.414735	0.00464316	0.124104	1.42756	1.14305e-20	9.58702e-19
LOC105197480	-1.14139	1.03767e-27	3.3245e-25	-1.14617	7.1802e-27	2.05568e-24	-0.00477833	0.960917	0.997116	1.1553	3.1587e-36	1.4982e-33
LOC105194594	-1.22684	5.64424e-33	2.92111e-30	-1.12091	1.28829e-26	3.61151e-24	0.105923	0.269633	0.751179	1.18766	4.67081e-37	2.37952e-34
LOC105195662	-1.64514	1.25847e-34	7.69725e-32	-1.42438	3.13988e-26	8.62248e-24	0.220766	0.0959662	0.522027	1.55901	4.67559e-36	2.14376e-33
LOC105199901	-2.1509	2.65479e-18	2.62668e-16	-2.61122	3.26425e-26	8.78475e-24	-0.460323	0.0556293	0.404795	2.52029	1.17078e-25	1.8946e-23
LOC105197701	-2.09351	2.52351e-23	4.46794e-21	-2.21799	6.37653e-26	1.6824e-23	-0.124482	0.547117	0.907057	2.24668	2.12069e-32	6.62957e-30
LOC105196343	-0.967366	2.42927e-18	2.42136e-16	-1.17412	1.09413e-25	2.83127e-23	-0.206753	0.0467297	0.374914	1.078	2.22694e-24	3.0941e-22
LOC105193004	-1.20916	2.19058e-31	9.21141e-29	-1.08958	1.64033e-25	4.16458e-23	0.119587	0.2419	0.731469	1.16087	6.61535e-36	2.93529e-33
LOC105197804	-1.5694	1.98735e-18	2.01066e-16	-1.87399	1.86202e-25	4.63988e-23	-0.304585	0.0728039	NA	1.76998	1.65671e-25	2.60058e-23
LOC105205520	1.03056	5.72981e-24	1.15075e-21	1.07725	3.02624e-25	7.40383e-23	0.0466806	0.656956	0.935288	-1.0619	7.21748e-34	2.83647e-31
LOC105195447	-0.980059	6.70156e-24	1.32612e-21	-1.00987	4.15793e-25	9.99092e-23	-0.0298065	0.756683	0.968886	1.00292	2.37578e-33	8.37919e-31
LOC105195606	-1.40215	3.13455e-28	1.0815e-25	-1.31765	6.12313e-25	1.44549e-22	0.0844985	0.500581	0.884961	1.37939	3.56765e-35	1.48706e-32
LOC105206335	1.01873	1.14362e-25	2.79791e-23	1.01392	7.03462e-25	1.63203e-22	-0.00480448	0.961499	0.997116	-1.02461	2.149e-35	9.23736e-33
LOC105203944	-2.85328	1.79415e-37	1.34123e-34	-2.2798	2.59749e-24	5.92403e-22	0.573487	0.0080156	0.157048	2.67854	4.83054e-32	1.44444e-29
LOC105192989	1.6157	1.6828e-15	1.06309e-13	2.06872	2.69474e-24	6.0434e-22	0.453027	0.026175	0.285485	-1.86854	3.71714e-21	3.27751e-19
LOC105193252	1.43452	7.75973e-21	1.08766e-18	1.60794	3.70664e-24	8.17647e-22	0.173427	0.287092	NA	-1.54378	2.92037e-30	7.30358e-28
LOC105202502	-1.29498	1.96361e-17	1.71574e-15	-1.56159	5.13538e-24	1.11454e-21	-0.266604	0.0460928	NA	1.45162	7.46671e-23	8.02379e-21
LOC105193068	1.09366	1.13124e-19	1.37135e-17	1.22497	6.63794e-24	1.41778e-21	0.131314	0.282831	0.764543	-1.17001	4.49154e-28	9.22107e-26
LOC105201629	2.28382	1.26163e-24	2.73815e-22	2.25756	7.41652e-24	1.55932e-21	-0.0262579	0.907685	0.98984	-2.37092	7.19085e-33	2.41244e-30
LOC105198322	-1.45204	1.92635e-10	5.32257e-09	-2.29286	7.56082e-24	1.56521e-21	-0.840818	0.000173173	0.0235174	1.96019	6.88032e-15	2.64354e-13
LOC105204784	-1.58353	9.61005e-23	1.55799e-20	-1.63924	8.85585e-24	1.80552e-21	-0.0557141	0.709476	NA	1.65118	3.47165e-30	8.52723e-28
LOC105198779	1.22988	1.11508e-32	5.35873e-30	1.03993	1.3929e-23	2.79744e-21	-0.189943	0.0705299	0.448153	-1.14116	1.38423e-32	4.42793e-30
LOC105202384	2.5765	8.56062e-18	7.67944e-16	3.20787	4.01137e-23	7.9378e-21	0.631369	0.0609248	NA	-3.02712	7.06364e-23	7.65043e-21
LOC105197169	-0.874314	3.14453e-22	4.86353e-20	-0.904537	4.38834e-23	8.55789e-21	-0.0302228	0.728876	0.959158	0.895569	2.11209e-30	5.37996e-28
LOC105207685	-0.836249	1.57428e-20	2.09737e-18	-0.896594	6.33232e-23	1.21725e-20	-0.0603451	0.491545	0.879792	0.87191	9.92101e-29	2.16609e-26
LOC105197215	-3.59986	3.0807e-41	2.96099e-38	-2.69345	6.5266e-23	1.23693e-20	0.906411	2.9939e-05	NA	3.28394	1.06116e-24	1.53644e-22
LOC105206186	1.32121	9.63351e-13	3.92814e-11	1.9004	1.12292e-22	2.09862e-20	0.579193	0.00337569	NA	-1.59376	1.57462e-16	7.68047e-15
LOC105200010	1.70842	8.70932e-24	1.67418e-21	1.67516	1.23082e-22	2.26875e-20	-0.0332612	0.847556	0.984684	-1.73388	9.86193e-32	2.76839e-29
LOC105199287	-2.30776	4.62426e-26	1.19662e-23	-2.14194	1.29038e-22	2.34639e-20	0.165816	0.442804	0.856339	2.32741	7.46117e-32	2.13809e-29
LOC105207591	-1.15356	5.60307e-16	3.90927e-14	-1.39104	1.91441e-22	3.4347e-20	-0.23748	0.0903646	0.509091	1.2947	1.33366e-22	1.42205e-20
LOC105207981	0.96593	1.62367e-18	1.65515e-16	1.09937	2.17686e-22	3.85418e-20	0.133441	0.244435	0.733164	-1.03827	1.3984e-26	2.53092e-24
LOC105203828	-1.18107	3.81417e-11	1.17177e-09	-1.73392	2.80782e-22	4.90676e-20	-0.552852	0.00184786	0.077682	1.50234	1.14734e-15	4.88596e-14
LOC105195868	-1.40476	2.47084e-21	3.57501e-19	-1.45155	3.27174e-22	5.64417e-20	-0.0467887	0.736967	NA	1.45658	1.62424e-28	3.49086e-26
LOC105200822	-2.06746	3.64084e-24	7.42289e-22	-1.98926	4.26222e-22	7.2598e-20	0.0782049	0.678257	NA	2.11391	1.264e-29	2.85021e-27
LOC105195682	-1.08822	4.17247e-16	3.0608e-14	-1.30238	4.95893e-22	8.34092e-20	-0.214157	0.0900261	NA	1.21121	6.50756e-22	6.25955e-20
LOC105201240	-1.82295	1.47526e-26	3.89237e-24	-1.64095	1.02225e-21	1.69819e-19	0.182	0.280522	0.76362	1.77774	9.04101e-31	2.3464e-28
LOC105203835	-1.83937	1.13392e-10	3.2395e-09	-2.72105	1.237e-21	2.02988e-19	-0.881671	0.00149374	NA	2.46041	6.76126e-16	2.98081e-14
LOC105200660	1.20906	2.12079e-12	8.27168e-11	1.6859	1.30828e-21	2.12098e-19	0.476843	0.00758367	0.154425	-1.44263	8.14149e-17	4.13233e-15
LOC105205231	1.46018	2.25353e-08	4.09224e-07	2.54878	2.56923e-21	4.11567e-19	1.0886	5.87631e-05	NA	-1.89309	2.20827e-10	4.31459e-09
LOC105202853	-1.92748	2.59705e-22	4.06348e-20	-1.89891	3.28533e-21	5.20088e-19	0.0285616	0.87323	NA	1.99222	5.81649e-28	1.1595e-25
LOC105204849	0.685621	1.55354e-33	8.71018e-31	0.542717	4.36695e-21	6.83275e-19	-0.142904	0.0139256	0.208448	-0.614325	2.62193e-27	5.00897e-25
LOC105195871	-2.54052	2.01984e-19	2.40522e-17	-2.66813	5.04325e-21	7.78711e-19	-0.127605	0.60282	NA	2.8756	2.6708e-24	3.60165e-22
LOC105199811	-3.50982	1.29202e-26	3.47708e-24	-3.10251	5.09264e-21	7.78711e-19	0.407305	0.19274	NA	3.89253	5.05759e-30	1.19943e-27
LOC105201737	1.45509	3.87738e-12	1.44928e-10	1.97854	5.38916e-21	8.14793e-19	0.523444	0.0130653	0.205209	-1.73178	1.17455e-16	5.76999e-15
LOC105201660	1.50549	9.32587e-19	1.02023e-16	1.60029	1.00389e-20	1.48492e-18	0.0947993	0.58304	0.914337	-1.58898	2.03049e-26	3.6272e-24
LOC105194836	-1.06793	3.1457e-18	3.06729e-16	-1.15487	1.00422e-20	1.48492e-18	-0.086937	0.4634	0.869273	1.12533	2.53396e-25	3.91625e-23
LOC105206756	-1.34429	6.89608e-08	1.1456e-06	-2.32011	1.08441e-20	1.58606e-18	-0.975818	6.82458e-05	0.0207282	1.93985	3.58823e-12	9.50983e-11
LOC105206429	-2.1863	3.0691e-16	2.35988e-14	-2.49583	1.14753e-20	1.66034e-18	-0.309531	0.236777	0.728675	2.52142	3.62977e-23	4.2673e-21
LOC105196370	1.11977	7.11264e-23	1.16717e-20	1.06469	1.52773e-20	2.18693e-18	-0.05508	0.633726	0.928395	-1.10425	1.35231e-29	3.00016e-27
LOC105199532	0.549245	2.17074e-17	1.8724e-15	0.606593	2.09947e-20	2.97374e-18	0.0573479	0.383079	0.818723	-0.578939	3.36022e-25	5.0791e-23
LOC105193944	1.5315	2.1915e-19	2.58674e-17	1.57526	2.26678e-20	3.17727e-18	0.0437565	0.797563	0.977637	-1.59155	9.31086e-27	1.70761e-24
LOC105205035	-2.77757	2.2568e-32	1.01225e-29	-2.18724	2.36806e-20	3.28501e-18	0.590329	0.00778192	NA	2.61185	2.2742e-27	4.40586e-25
LOC105205522	0.713603	5.46828e-25	1.2909e-22	0.646518	2.57118e-20	3.52284e-18	-0.0670847	0.341639	0.796606	-0.683164	5.89358e-30	1.374e-27
LOC105195872	-2.29191	6.52672e-15	3.73717e-13	-2.71883	2.59186e-20	3.52284e-18	-0.426919	0.106665	NA	2.77377	2.23413e-20	1.79711e-18
LOC105193134	0.960068	1.78998e-14	9.71206e-13	1.16898	2.62346e-20	3.53013e-18	0.208909	0.10098	0.530121	-1.07072	1.68823e-20	1.39052e-18
LOC105194845	-1.8916	1.00496e-32	5.00844e-30	-1.48188	3.75662e-20	5.00486e-18	0.409719	0.00663732	0.143698	1.72625	3.49338e-26	5.85993e-24
LOC105207699	1.03312	2.08461e-11	6.7429e-10	1.45106	4.74529e-20	6.26006e-18	0.417946	0.00896713	0.169553	-1.23612	2.50066e-15	1.03065e-13
LOC105194299	0.83202	1.43177e-18	1.48802e-16	0.89797	5.54732e-20	7.24706e-18	0.0659493	0.508874	0.88973	-0.869286	8.9242e-27	1.65882e-24
LOC105202239	-1.38229	1.14745e-15	7.72002e-14	-1.58052	6.65424e-20	8.60957e-18	-0.198231	0.238682	0.730383	1.5208	4.2074e-22	4.14108e-20
LOC105194757	-2.28273	9.61744e-27	2.64107e-24	-1.95542	7.2843e-20	9.33501e-18	0.327311	0.113794	0.552385	2.21159	5.68037e-28	1.14902e-25
LOC105199870	2.3603	1.08643e-18	1.16023e-16	2.47148	1.09279e-19	1.38723e-17	0.111177	0.689931	NA	-2.57508	6.82691e-26	1.11791e-23	\"FBpp0311678\")"	GO:0004497; GO:0005506; GO:0016705; GO:0020037
LOC105202056	1.19314	6.4589e-20	7.97348e-18	1.19739	1.25341e-19	1.57625e-17	0.00424843	0.974645	0.997116	-1.21245	2.85956e-27	5.38812e-25
LOC105203837	2.9334	2.81016e-23	4.91084e-21	2.68533	1.36196e-19	1.6969e-17	-0.248064	0.413541	NA	-3.04225	4.0098e-28	8.35679e-26
LOC105199632	1.74129	6.19098e-18	5.59099e-16	1.84428	1.60007e-19	1.97528e-17	0.102983	0.618407	0.923699	-1.85468	3.06138e-25	4.67881e-23
LOC105200319	-1.29245	7.3395e-12	2.59896e-10	-1.70024	2.10744e-19	2.57797e-17	-0.407795	0.0276711	0.292948	1.54511	4.50714e-17	2.39365e-15
LOC105200714	1.826	1.17953e-16	9.56128e-15	2.03932	2.49814e-19	3.02837e-17	0.213323	0.360473	NA	-2.00517	5.79684e-24	7.74131e-22
LOC105198820	3.2319	5.99064e-22	8.95667e-20	3.09164	2.55775e-19	3.07296e-17	-0.140264	0.697025	NA	-3.65407	7.70897e-30	1.76728e-27
LOC105197583	-0.777386	1.44174e-21	2.13187e-19	-0.734241	2.82098e-19	3.35921e-17	0.043145	0.594322	0.916415	0.760403	1.19102e-27	2.34036e-25
LOC105207389	0.625673	2.00524e-15	1.23773e-13	0.710801	2.85013e-19	3.36416e-17	0.0851277	0.283396	0.764543	-0.670427	2.73773e-22	2.85284e-20
LOC105203794	1.21556	5.46112e-15	3.15385e-13	1.415	2.90131e-19	3.39478e-17	0.199446	0.210502	0.702586	-1.33427	1.47528e-21	1.32631e-19
LOC105197798	-0.760236	1.14393e-15	7.72002e-14	-0.8565	2.95419e-19	3.42686e-17	-0.0962633	0.302984	0.77491	0.814206	2.69889e-22	2.83383e-20
LOC105195436	0.5781	8.29136e-14	4.02775e-12	0.711844	2.9972e-19	3.44703e-17	0.133744	0.0938804	0.521072	-0.643539	2.26713e-19	1.61577e-17
LOC105194067	-0.623524	2.45444e-16	1.90907e-14	-0.682222	6.38933e-19	7.286e-17	-0.0586981	0.433204	0.853739	0.655705	2.92938e-23	3.50379e-21
LOC105200780	2.60177	5.4708e-18	5.00783e-16	2.70728	7.80722e-19	8.82807e-17	0.105509	0.735136	NA	-2.89786	9.7417e-25	1.4255e-22
LOC105202153	-2.41606	3.87157e-15	2.28491e-13	-2.72864	8.20089e-19	9.19593e-17	-0.312581	0.265807	NA	2.90467	2.08208e-20	1.68465e-18
LOC105203900	-1.4595	1.33162e-08	2.55609e-07	-2.2699	8.36537e-19	9.30285e-17	-0.810404	0.00118213	NA	1.98062	4.57289e-13	1.38547e-11
LOC105203680	-1.78416	7.54807e-12	2.6658e-10	-2.30528	8.88319e-19	9.79772e-17	-0.521118	0.0378089	NA	2.18598	2.8055e-17	1.51332e-15
LOC105194775	-1.74419	2.61527e-31	1.06639e-28	-1.33189	9.01624e-19	9.86362e-17	0.412299	0.00533792	0.129124	1.56948	1.69221e-24	2.39962e-22
LOC105200379	0.489424	5.60708e-16	3.90927e-14	0.543303	1.37657e-18	1.4938e-16	0.0538795	0.384575	0.820853	-0.51657	5.35763e-23	5.94308e-21
LOC105204280	-1.72294	1.10891e-14	6.1915e-13	-1.9676	1.56714e-18	1.687e-16	-0.244661	0.240034	NA	1.93493	3.99901e-20	3.07298e-18
LOC105199072	1.38235	9.36692e-13	3.84272e-11	1.7826	1.65046e-18	1.76259e-16	0.400253	0.0544327	NA	-1.59708	9.31629e-18	5.453e-16
LOC105194828	-2.9026	1.01979e-18	1.10663e-16	-2.87886	2.03041e-18	2.15127e-16	0.0237469	0.941766	0.996044	3.53634	1.09345e-33	4.06496e-31
LOC105196369	1.17003	3.13249e-15	1.85686e-13	1.31629	2.32155e-18	2.44053e-16	0.146263	0.336869	0.792751	-1.26159	6.68656e-22	6.38706e-20
LOC105194683	-0.730683	1.38352e-08	2.65194e-07	-1.1257	2.57307e-18	2.68397e-16	-0.395014	0.00170065	0.075141	0.946285	6.74159e-12	1.7109e-10
LOC105203558	0.754613	2.76485e-12	1.05693e-10	0.961839	2.69339e-18	2.78786e-16	0.207226	0.0621919	0.422086	-0.858368	1.63157e-17	9.24935e-16
LOC105197901	-0.918461	1.44459e-15	9.34536e-14	-1.0075	2.77968e-18	2.85522e-16	-0.0890391	0.433074	0.853739	0.973776	4.02816e-22	4.01502e-20
LOC105207113	-2.85594	7.94304e-26	2.01663e-23	-2.37039	3.78101e-18	3.84682e-16	0.485553	0.0653906	NA	2.816	1.66377e-25	2.60058e-23
LOC105207009	-1.99738	1.42411e-15	9.25738e-14	-2.17601	3.82236e-18	3.84682e-16	-0.178633	0.464319	0.869273	2.22266	7.82728e-22	7.37427e-20
LOC105205549	2.21483	1.37802e-23	2.54008e-21	1.92169	3.83081e-18	3.84682e-16	-0.293135	0.185668	0.670218	-2.14028	1.34425e-25	2.15002e-23
LOC105197752	-2.20326	1.72697e-22	2.76643e-20	-1.9885	5.67661e-18	5.59923e-16	0.214765	0.27485	NA	2.21606	7.21832e-24	9.45599e-22
LOC105207479	1.51739	5.27019e-25	1.26635e-22	1.28456	5.70009e-18	5.59923e-16	-0.232825	0.128127	0.579539	-1.42156	2.15267e-26	3.75068e-24
LOC105194403	2.94902	2.89838e-17	2.46839e-15	3.10547	5.70076e-18	5.59923e-16	0.15645	0.672828	NA	-3.52	1.72288e-23	2.13497e-21
LOC105205756	0.959525	1.53188e-32	7.10792e-30	0.704449	6.0527e-18	5.90182e-16	-0.255076	0.00211207	0.0862759	-0.83118	7.81088e-22	7.37427e-20
LOC105194573	0.849889	8.24848e-12	2.89795e-10	1.08431	7.02856e-18	6.80405e-16	0.234423	0.0640211	0.423224	-0.97051	7.72142e-17	3.93364e-15
LOC105195717	-2.77368	9.02185e-24	1.70983e-21	-2.42053	7.39199e-18	7.10475e-16	0.353151	0.121328	NA	2.86053	3.66089e-23	4.26742e-21
LOC105195914	-1.82804	1.41997e-27	4.06535e-25	-1.45673	8.26265e-18	7.88526e-16	0.371301	0.0230066	0.269714	1.68591	2.3902e-24	3.28772e-22
LOC105192959	-1.03854	3.7447e-16	2.81501e-14	-1.10615	9.22703e-18	8.74359e-16	-0.0676072	0.580875	0.914004	1.08732	3.85175e-22	3.86721e-20
rna5153	-1.35299	2.32995e-14	1.22948e-12	-1.52259	9.69636e-18	9.12407e-16	-0.169594	0.334408	0.792751	1.47847	1.46548e-20	1.22167e-18
LOC105205192	-1.11688	8.4465e-26	2.10474e-23	-0.907995	1.48823e-17	1.39067e-15	0.208886	0.0490527	0.382011	1.02352	2.47972e-24	3.37709e-22
LOC105202824	-3.45852	6.01611e-27	1.68652e-24	-2.73796	1.7734e-17	1.64571e-15	0.720556	0.0249104	0.280891	3.49634	3.80526e-26	6.30619e-24
LOC105200537	1.00012	5.76237e-14	2.85068e-12	1.14821	2.07911e-17	1.9162e-15	0.148096	0.278555	0.761936	-1.08501	5.49295e-20	4.17434e-18
LOC105198066	-1.67706	2.16523e-11	6.93698e-10	-2.12553	2.30378e-17	2.10882e-15	-0.448474	0.0551361	NA	2.02067	2.52082e-16	1.19565e-14
LOC105204192	-1.49514	5.53448e-20	6.96e-18	-1.38853	2.5706e-17	2.33716e-15	0.106611	0.506713	0.888645	1.47701	1.89476e-24	2.65943e-22
LOC105194207	0.850665	5.32497e-13	2.28922e-11	1.00693	2.78477e-17	2.51489e-15	0.156266	0.191916	0.678217	-0.934969	9.61095e-19	6.41741e-17
LOC105199149	1.5042	9.60173e-24	1.79446e-21	1.27	2.89211e-17	2.59442e-15	-0.234196	0.122826	0.572483	-1.40564	1.13539e-24	1.6268e-22
LOC105207075	-2.28594	1.30122e-27	3.89093e-25	-1.80015	3.38163e-17	3.01346e-15	0.48579	0.0122559	NA	2.12337	4.21484e-22	4.14108e-20
LOC105203598	0.893632	2.10867e-11	6.78811e-10	1.16099	3.80587e-17	3.3692e-15	0.267355	0.0559047	0.404795	-1.02741	2.01947e-16	9.78093e-15
LOC105196428	-0.482565	1.95116e-15	1.2099e-13	-0.512589	3.93387e-17	3.45975e-15	-0.0300237	0.620142	0.923847	0.499127	3.32209e-22	3.38484e-20
LOC105197714	1.30981	3.65775e-13	1.63852e-11	1.52099	4.03727e-17	3.52763e-15	0.211189	0.244038	0.732943	-1.44707	6.31975e-19	4.28218e-17
LOC105207464	1.93428	2.28228e-16	1.78548e-14	2.02561	4.17486e-17	3.62432e-15	0.091331	0.711554	NA	-2.07886	6.52042e-23	7.11812e-21
LOC105196793	0.420193	9.05995e-13	3.7511e-11	0.51832	5.03015e-17	4.33883e-15	0.0981267	0.112913	0.549467	-0.465901	3.43586e-18	2.1679e-16
LOC105200235	0.4652	1.08418e-10	3.10399e-09	0.617351	5.10054e-17	4.36964e-15	0.152151	0.0393167	0.344716	-0.538597	5.66072e-15	2.23104e-13
LOC105208005	1.26359	2.58724e-12	9.97533e-11	1.55169	5.13082e-17	4.36964e-15	0.2881	0.125318	NA	-1.43011	7.39655e-18	4.42346e-16
LOC105198300	1.18093	3.46796e-12	1.30349e-10	1.43796	6.51457e-17	5.51321e-15	0.257023	0.138723	0.59602	-1.32942	1.48016e-17	8.51866e-16
LOC105207929	2.29456	2.20196e-16	1.73272e-14	2.44237	6.75678e-17	5.68245e-15	0.147817	0.629163	NA	-2.54609	3.61598e-23	4.2673e-21
LOC105197873	0.855523	9.73197e-16	6.6813e-14	0.895102	9.37828e-17	7.83814e-15	0.0395794	0.715092	0.956411	-0.883047	3.71548e-22	3.75783e-20
LOC105203898	0.511993	1.67945e-07	2.52218e-06	0.861348	9.60359e-17	7.9769e-15	0.349355	0.000802497	0.0482613	-0.669648	4.26628e-10	7.93009e-09
LOC105205259	-2.26451	5.33964e-18	4.92124e-16	-2.17847	1.01106e-16	8.34649e-15	0.0860343	0.738646	0.962043	2.38685	5.10839e-23	5.71268e-21
LOC105204217	-0.614711	6.02399e-12	2.179e-10	-0.745611	1.10171e-16	9.03936e-15	-0.130899	0.137619	0.595237	0.684692	5.12662e-17	2.70179e-15
LOC105194238	1.00979	6.75916e-12	2.4125e-10	1.26135	1.20978e-16	9.86595e-15	0.251555	0.104002	NA	-1.14181	5.38954e-17	2.82951e-15
LOC105202226	-0.63435	2.45556e-14	1.2807e-12	-0.696923	1.27203e-16	1.03111e-14	-0.0625732	0.442526	0.856183	0.669016	3.94215e-20	3.04631e-18
rna17605	0.848646	4.11247e-19	4.68961e-17	0.786824	1.29293e-16	1.04178e-14	-0.0618222	0.516007	0.893583	-0.823455	7.6949e-24	9.98523e-22
LOC105207295	-2.03103	6.41309e-25	1.48784e-22	-1.63082	1.34313e-16	1.07578e-14	0.400213	0.0414638	0.352036	1.89525	1.62895e-23	2.03693e-21
LOC105200224	0.926621	2.55085e-17	2.18626e-15	0.938521	1.3643e-16	1.08627e-14	0.0118999	0.918353	0.991621	-0.94249	6.46631e-24	8.55232e-22
LOC105203621	1.02605	9.51756e-12	3.29224e-10	1.29516	1.64292e-16	1.30042e-14	0.269115	0.0930623	NA	-1.16595	7.12416e-17	3.65645e-15
LOC105195146	1.21323	1.4309e-12	5.73043e-11	1.46359	1.81131e-16	1.42532e-14	0.250358	0.168138	NA	-1.35738	2.70291e-18	1.72923e-16
LOC105204214	-0.723866	3.24192e-18	3.13837e-16	-0.686467	2.12237e-16	1.66038e-14	0.0373989	0.650909	0.93233	0.709518	1.90828e-23	2.34361e-21
LOC105192904	-1.52833	7.27338e-17	5.96772e-15	-1.50545	2.22951e-16	1.73412e-14	0.0228797	0.900082	0.989631	1.56288	2.95385e-22	3.0549e-20
LOC105208003	1.14547	2.95212e-10	7.86608e-09	1.49948	2.27838e-16	1.75858e-14	0.354011	0.0533489	0.396227	-1.33879	9.01754e-15	3.40759e-13
LOC105195470	0.648257	2.42566e-13	1.11398e-11	0.735239	2.2871e-16	1.75858e-14	0.0869821	0.334096	0.792751	-0.694327	3.63695e-19	2.56545e-17
rna1941	1.55046	5.17504e-16	3.66502e-14	1.57426	2.38313e-16	1.82201e-14	0.023797	0.901826	0.989631	-1.61201	8.92678e-22	8.24079e-20
LOC105202886	-1.52638	2.16186e-09	4.92216e-08	-2.08983	2.50345e-16	1.90319e-14	-0.563453	0.0266415	0.287675	1.92698	2.10165e-14	7.58746e-13
LOC105200366	-1.71227	2.75091e-20	3.52536e-18	-1.53038	2.84039e-16	2.14721e-14	0.181887	0.309848	0.780715	1.67516	3.90872e-23	4.51802e-21
LOC105194280	1.17048	3.87614e-17	3.28034e-15	1.15518	2.96155e-16	2.22629e-14	-0.0153034	0.915154	0.991621	-1.18234	4.77796e-23	5.41739e-21
LOC105199757	2.11125	1.46994e-14	8.07325e-13	2.4027	2.99082e-16	2.23038e-14	0.291459	0.34441	NA	-2.40415	3.03794e-21	2.69593e-19
LOC105196145	1.4284	5.01328e-19	5.5751e-17	1.3224	3.00014e-16	2.23038e-14	-0.105999	0.518712	0.895245	-1.40514	1.23612e-23	1.58905e-21
LOC105197897	0.710863	2.35234e-14	1.23645e-12	0.797282	3.11474e-16	2.30286e-14	0.0864193	0.382699	0.818723	-0.755343	1.88522e-20	1.53439e-18
LOC105194844	-0.842196	2.84509e-19	3.329e-17	-0.770228	3.28061e-16	2.41223e-14	0.0719678	0.439233	0.854701	0.812875	2.37752e-23	2.86867e-21
LOC105202716	0.649106	3.42862e-16	2.60652e-14	0.669193	3.42837e-16	2.50718e-14	0.020087	0.808596	0.980546	-0.662169	1.37773e-22	1.45775e-20
LOC105202106	0.804503	2.50846e-23	4.46794e-21	0.684148	3.53263e-16	2.56946e-14	-0.120355	0.160145	0.627172	-0.75086	6.49434e-25	9.60533e-23
LOC105197045	1.06577	1.21112e-24	2.67162e-22	0.855029	3.5912e-16	2.59802e-14	-0.210737	0.0475059	0.378914	-0.965445	5.48316e-23	6.03367e-21
LOC105202293	0.819295	1.02438e-17	9.12854e-16	0.795805	3.66889e-16	2.64003e-14	-0.0234894	0.812443	0.981277	-0.814354	1.5177e-23	1.91522e-21
LOC105199088	-1.30832	3.49898e-16	2.64507e-14	-1.30717	4.71599e-16	3.37544e-14	0.00115304	0.994179	0.998792	1.33796	1.4203e-21	1.28528e-19
LOC105200485	0.938537	2.21248e-14	1.17672e-12	1.00764	5.31828e-16	3.78639e-14	0.0691004	0.581564	0.914337	-0.984239	1.7121e-20	1.40179e-18
LOC105203755	0.943584	2.53554e-21	3.6296e-19	0.812987	5.49136e-16	3.88904e-14	-0.130598	0.197558	0.682825	-0.884565	2.15221e-23	2.6198e-21
LOC105204206	-2.19821	1.37359e-15	8.97237e-14	-2.24046	5.61773e-16	3.95483e-14	-0.0422487	0.869484	NA	2.41942	3.83437e-20	2.97976e-18
LOC105205784	-0.897292	8.67138e-16	5.9837e-14	-0.913343	5.64303e-16	3.95483e-14	-0.0160518	0.883024	0.989631	0.915318	2.49714e-21	2.2304e-19
LOC105196304	0.911506	3.31977e-16	2.53812e-14	0.92012	6.08338e-16	4.24134e-14	0.00861413	0.940445	0.996044	-0.925205	3.27587e-22	3.36266e-20
LOC105201282	1.82712	4.22393e-17	3.55233e-15	1.79657	6.43675e-16	4.46458e-14	-0.0305501	0.894183	NA	-1.89046	4.80496e-23	5.41739e-21
LOC105203805	0.748564	8.17619e-08	1.33356e-06	1.12703	8.78034e-16	6.05888e-14	0.378468	0.0069851	0.148262	-0.932343	4.08664e-11	9.00828e-10
LOC105195870	-2.20352	1.80728e-11	5.93291e-10	-2.63756	9.08139e-16	6.23465e-14	-0.434039	0.152978	NA	2.79943	3.20224e-16	1.49311e-14
LOC105197351	-2.60024	3.79869e-16	2.83973e-14	-2.58005	1.02456e-15	6.99822e-14	0.0201905	0.943631	NA	3.00833	1.53649e-19	1.11233e-17
LOC105200848	1.00869	1.85754e-14	1.00382e-12	1.09228	1.03677e-15	7.04585e-14	0.0835913	0.547013	NA	-1.06323	8.62729e-21	7.41677e-19
LOC105197754	-1.56271	1.4376e-18	1.48802e-16	-1.4471	1.12428e-15	7.6022e-14	0.115617	0.484675	NA	1.55313	9.23496e-22	8.46846e-20
LOC105199014	0.647288	2.85979e-11	8.92838e-10	0.819296	1.13593e-15	7.64256e-14	0.172008	0.0947246	0.521072	-0.730989	6.68976e-16	2.95877e-14
LOC105203829	-1.61267	3.64177e-18	3.47543e-16	-1.49839	1.3063e-15	8.74508e-14	0.11428	0.519267	NA	1.60794	8.886e-22	8.24079e-20
LOC105194070	1.3675	1.50315e-10	4.21384e-09	1.71992	1.44506e-15	9.6261e-14	0.352415	0.103905	0.536885	-1.58255	2.7322e-15	1.11849e-13
LOC105205214	-0.705286	4.13141e-05	0.000337536	-1.36576	1.74245e-15	1.15499e-13	-0.660478	7.93599e-05	0.0207282	1.07521	3.5812e-08	4.74104e-07
LOC105201378	-1.86376	3.22244e-23	5.48875e-21	-1.50277	1.79379e-15	1.1832e-13	0.36099	0.049549	0.38312	1.73857	1.11491e-21	1.0156e-19
LOC105200217	1.3773	1.3085e-12	5.27162e-11	1.55872	1.88163e-15	1.23508e-13	0.181425	0.358928	0.811996	-1.50923	4.78304e-18	2.91109e-16
LOC105197332	0.424744	6.71738e-12	2.40397e-10	0.495273	2.14884e-15	1.40363e-13	0.070529	0.25918	0.743089	-0.460381	2.09164e-17	1.1601e-15
LOC105198612	-1.55184	5.35932e-12	1.95434e-10	-1.80184	2.19256e-15	1.42527e-13	-0.249995	0.208321	NA	1.76197	2.24721e-16	1.08318e-14
LOC105202852	-1.20506	4.62894e-13	2.02889e-11	-1.32053	2.34609e-15	1.51774e-13	-0.115473	0.48584	0.875393	1.29387	1.43835e-18	9.55773e-17
LOC105192918	1.33299	4.33698e-14	2.19392e-12	1.3985	2.55396e-15	1.64431e-13	0.0655139	0.711333	0.954766	-1.40174	1.41569e-19	1.0303e-17
LOC105194114	-0.768525	7.11516e-08	1.17908e-06	-1.12819	2.6615e-15	1.70539e-13	-0.359668	0.0111959	0.193913	0.969181	9.10732e-12	2.25308e-10
LOC105207357	1.44335	2.35397e-22	3.72647e-20	1.19723	2.67943e-15	1.70874e-13	-0.246118	0.118465	NA	-1.34404	1.36383e-23	1.73699e-21
LOC105200803	-0.899731	2.97465e-15	1.78691e-13	-0.914834	3.01764e-15	1.91535e-13	-0.0151037	0.890169	0.989631	0.917992	2.79811e-20	2.22474e-18
LOC105205154	-1.18689	2.38517e-09	5.38504e-08	-1.57479	3.10825e-15	1.9636e-13	-0.387905	0.0344147	NA	1.42672	2.26286e-13	7.1389e-12
LOC105196322	-0.784447	6.16927e-18	5.59099e-16	-0.7213	3.37765e-15	2.12382e-13	0.0631471	0.482432	0.875393	0.758837	6.03005e-22	5.84108e-20
LOC105192997	-2.12792	2.06107e-20	2.71899e-18	-1.80913	3.6472e-15	2.28264e-13	0.318788	0.163954	0.633292	2.06885	4.74087e-22	4.62487e-20
LOC105199905	-0.819538	1.61993e-10	4.50368e-09	-1.02134	3.71592e-15	2.31488e-13	-0.201807	0.096471	NA	0.930691	6.54314e-15	2.52812e-13
LOC105201143	-1.04179	2.65093e-11	8.35384e-10	-1.23627	4.60778e-15	2.85725e-13	-0.194477	0.190082	NA	1.16193	6.98931e-16	3.06172e-14
LOC105205219	-1.8094	6.39246e-17	5.27711e-15	-1.70215	5.54091e-15	3.42011e-13	0.107243	0.607791	NA	1.83852	9.11627e-21	7.78847e-19
LOC105203082	2.24615	8.86704e-12	3.10022e-10	2.57771	6.75361e-15	4.14962e-13	0.331555	0.318884	NA	-2.763	1.1321e-20	9.55341e-19
LOC105204934	-0.878843	2.77735e-15	1.67588e-13	-0.877622	6.94411e-15	4.24727e-13	0.00122122	0.990983	0.998593	0.888422	2.85011e-20	2.24019e-18
LOC105199620	0.520313	7.48752e-07	9.53189e-06	0.843951	7.31262e-15	4.45243e-13	0.323637	0.00298088	0.0981649	-0.670889	7.78796e-10	1.38761e-08
LOC105204874	0.352874	3.92391e-11	1.2e-09	0.421104	7.397e-15	4.48352e-13	0.0682296	0.207651	0.700986	-0.386662	3.19591e-16	1.49311e-14
LOC105203281	-1.33169	1.28514e-07	1.98312e-06	-1.96044	7.54241e-15	4.55115e-13	-0.628759	0.012475	0.199324	1.75414	4.59593e-12	1.19956e-10
LOC105197025	1.65017	1.05305e-09	2.55313e-08	2.20112	8.20279e-15	4.92754e-13	0.550952	0.0575747	NA	-1.99793	2.33818e-14	8.3537e-13
LOC105205628	0.737557	4.71905e-13	2.06168e-11	0.817571	8.91304e-15	5.3304e-13	0.0800138	0.453994	0.865073	-0.780999	1.56021e-18	1.02683e-16
LOC105198028	1.17666	1.09358e-12	4.44567e-11	1.29412	9.57952e-15	5.70363e-13	0.11746	0.485948	0.875393	-1.26149	3.87107e-18	2.40934e-16
LOC105198103	-1.7834	3.60281e-18	3.46282e-16	-1.59465	1.0275e-14	6.09076e-13	0.188752	0.347506	0.801084	1.75765	5.18709e-21	4.54448e-19
LOC105203211	-0.964318	2.95904e-12	1.12796e-10	-1.08349	1.04438e-14	6.16366e-13	-0.11917	0.363453	NA	1.0397	7.66055e-17	3.91713e-15
LOC105194599	1.50168	5.90646e-09	1.23062e-07	2.02623	1.05114e-14	6.1765e-13	0.52455	0.0470762	NA	-1.81737	5.55336e-13	1.66783e-11
LOC105193528	2.08016	2.47915e-20	3.20764e-18	1.75139	1.10212e-14	6.44789e-13	-0.328776	0.15931	NA	-1.98774	8.14345e-22	7.61994e-20
LOC105205885	1.15735	1.10684e-15	7.52202e-14	1.1278	1.17272e-14	6.83125e-13	-0.0295503	0.841725	0.98377	-1.16327	9.6979e-21	8.23423e-19
LOC105197348	-1.15496	2.64105e-07	3.7686e-06	-1.73076	1.19718e-14	6.94367e-13	-0.5758	0.00943353	0.174181	1.51706	1.93074e-11	4.5553e-10
LOC105197003	0.732359	6.8026e-10	1.71095e-08	0.934653	1.36538e-14	7.88523e-13	0.202295	0.0982364	0.52514	-0.834976	2.25889e-14	8.09142e-13
LOC105201774	1.0549	6.05504e-11	1.80258e-09	1.25399	1.40986e-14	8.10731e-13	0.199085	0.224879	0.713161	-1.17259	6.557e-16	2.9094e-14
LOC105195990	-1.93672	7.5109e-25	1.71299e-22	-1.45971	1.5101e-14	8.64675e-13	0.477012	0.00908052	0.170211	1.75246	7.47047e-20	5.58458e-18
LOC105207885	1.11469	3.09874e-14	1.59147e-12	1.13857	1.63861e-14	9.34284e-13	0.0238819	0.873302	0.98857	-1.14712	1.40474e-19	1.02777e-17
LOC105204824	-1.99782	5.59523e-19	6.17126e-17	-1.72427	1.76164e-14	1.0002e-12	0.273546	0.218919	0.707492	1.95184	5.73626e-21	4.99382e-19
LOC105202909	-1.9677	4.32919e-15	2.5218e-13	-1.93909	1.90187e-14	1.07528e-12	0.0286145	0.90165	NA	2.09413	6.86477e-19	4.60609e-17
LOC105197698	-1.0408	4.18918e-15	2.45085e-13	-1.02383	1.91435e-14	1.0778e-12	0.0169687	0.895764	0.989631	1.04868	1.10313e-19	8.11423e-18
LOC105197213	-2.06738	2.57509e-13	1.17062e-11	-2.16584	2.13409e-14	1.1937e-12	-0.0984587	0.71821	NA	2.31704	4.34865e-18	2.6944e-16
LOC105195115	0.690809	4.94458e-09	1.05109e-07	0.934911	2.13795e-14	1.1937e-12	0.244102	0.048117	0.379341	-0.809725	3.12927e-13	9.67262e-12
LOC105203925	-1.81105	2.28534e-14	1.21069e-12	-1.83361	2.15561e-14	1.19859e-12	-0.022559	0.916808	NA	1.93505	3.76375e-18	2.3532e-16
LOC105193676	-1.09589	8.04628e-21	1.11619e-18	-0.904758	2.25529e-14	1.24886e-12	0.191136	0.0952926	0.521072	1.01499	1.50094e-20	1.2437e-18
LOC105198875	-0.940642	1.53346e-11	5.12015e-10	-1.07341	2.33732e-14	1.28898e-12	-0.132767	0.324422	0.787221	1.0234	2.50594e-16	1.19565e-14
LOC105203101	0.605356	2.24809e-09	5.10123e-08	0.79164	2.74153e-14	1.50572e-12	0.186284	0.0752685	0.462288	-0.696569	1.18397e-13	3.85914e-12
LOC105207728	0.929778	3.70957e-11	1.14224e-09	1.11246	3.16914e-14	1.73349e-12	0.182685	0.221275	NA	-1.0285	2.94448e-16	1.38703e-14
LOC105200276	-1.02531	1.27319e-10	3.60675e-09	-1.2117	3.18555e-14	1.73541e-12	-0.186398	0.239223	0.731411	1.1442	1.62098e-15	6.81851e-14
LOC105204015	-2.51854	8.24429e-25	1.84892e-22	-1.86611	3.29278e-14	1.7866e-12	0.652433	0.00661799	0.143698	2.31667	2.81774e-20	2.22747e-18
LOC105200657	-0.616435	4.26593e-13	1.88205e-11	-0.64905	4.23429e-14	2.28822e-12	-0.0326147	0.697152	0.951175	0.636459	2.71697e-18	1.73018e-16
LOC105204661	-0.838642	1.20876e-09	2.89414e-08	-1.04095	4.69539e-14	2.52724e-12	-0.20231	0.14119	0.599363	0.956441	2.82655e-14	9.96902e-13
LOC105205945	-1.0916	3.66523e-13	1.63852e-11	-1.13612	5.20318e-14	2.7894e-12	-0.0445236	0.762832	0.96901	1.13606	4.47633e-18	2.76107e-16
LOC105195063	0.718761	2.43124e-15	1.47364e-13	0.689909	5.8424e-14	3.11409e-12	-0.0288521	0.755023	0.968379	-0.709564	3.16142e-20	2.47076e-18
LOC105203614	0.587982	1.49846e-12	5.94786e-11	0.63745	5.85511e-14	3.11409e-12	0.0494683	0.562308	0.910489	-0.614936	6.00448e-18	3.60662e-16
LOC105200834	0.413164	6.89506e-14	3.37382e-12	0.416821	5.97883e-14	3.16737e-12	0.0036561	0.947529	0.996044	-0.416112	1.99732e-19	1.43839e-17
LOC105203282	-1.58647	8.35152e-10	2.06577e-08	-1.94318	6.15374e-14	3.24724e-12	-0.356702	0.147579	NA	1.88868	2.78676e-14	9.85395e-13
LOC105192877	1.64581	5.19301e-14	2.58804e-12	1.67548	6.29994e-14	3.31141e-12	0.0296679	0.896956	NA	-1.73247	2.8473e-19	2.0188e-17
LOC105198403	-0.877958	3.26087e-08	5.78106e-07	-1.18802	7.5574e-14	3.9569e-12	-0.310065	0.0507046	0.385854	1.05891	2.00954e-12	5.51721e-11
LOC105198629	-0.949843	2.26622e-07	3.3074e-06	-1.37247	7.78055e-14	4.05795e-12	-0.422624	0.0192331	0.247609	1.20012	2.94209e-11	6.75601e-10
LOC105197224	-1.05439	4.67874e-18	4.34187e-16	-0.92985	8.3611e-14	4.3439e-12	0.124543	0.283237	NA	1.00872	5.93179e-20	4.48307e-18
LOC105199314	0.906428	9.29236e-12	3.23933e-10	1.00211	9.15743e-14	4.73932e-12	0.0956826	0.48044	0.875393	-0.966666	5.89148e-17	3.0696e-15
LOC105194311	-0.73764	2.18532e-07	3.20672e-06	-1.05949	1.0571e-13	5.44993e-12	-0.321853	0.0222164	0.265005	0.91728	3.63616e-11	8.13258e-10
LOC105197438	-1.32431	3.92814e-12	1.46419e-10	-1.41569	1.3571e-13	6.96991e-12	-0.0913758	0.627258	0.92634	1.41576	7.02805e-17	3.62063e-15
LOC105208090	-0.745367	1.17494e-08	2.29464e-07	-0.968784	1.53781e-13	7.86797e-12	-0.223416	0.0820152	0.483165	0.869779	9.9241e-13	2.84387e-11
LOC105195268	1.25013	6.75705e-15	3.85111e-13	1.1858	1.68286e-13	8.57751e-12	-0.0643316	0.690091	0.94979	-1.24442	5.72222e-19	3.91587e-17
LOC105207337	-1.02929	3.14309e-06	3.46099e-05	-1.62631	1.72941e-13	8.78151e-12	-0.597018	0.00631454	0.140938	1.39547	5.30594e-10	9.67947e-09
LOC105202052	0.977661	1.58148e-15	1.00855e-13	0.923862	1.75674e-13	8.88672e-12	-0.0537985	0.673893	0.943101	-0.964094	6.09182e-20	4.57885e-18
LOC105199701	-1.0993	1.89381e-11	6.20027e-10	-1.22013	1.79028e-13	9.02248e-12	-0.120833	0.435563	NA	1.1872	7.44074e-16	3.23884e-14
LOC105193107	0.828306	5.8191e-08	9.82456e-07	1.17986	1.81847e-13	9.13033e-12	0.351553	0.0306302	NA	-0.997835	2.15711e-11	5.02048e-10
LOC105205086	1.43624	1.14487e-27	3.58265e-25	0.974032	1.89015e-13	9.45494e-12	-0.462209	0.000783235	NA	-1.203	2.59928e-17	1.4076e-15
LOC105201922	0.898479	1.94549e-11	6.354e-10	1.01272	1.90191e-13	9.47855e-12	0.114236	0.413705	NA	-0.965582	2.25219e-16	1.08318e-14
LOC105194853	1.16068	2.55575e-12	9.91071e-11	1.2372	2.00779e-13	9.96933e-12	0.076519	0.653699	0.934473	-1.22587	2.35928e-17	1.29808e-15
LOC105197136	1.28285	2.21364e-18	2.22289e-16	1.13892	2.14269e-13	1.06e-11	-0.143928	0.376867	NA	-1.24028	4.45103e-23	5.10199e-21
LOC105195123	0.725753	1.03992e-09	2.52584e-08	0.895006	2.15204e-13	1.06073e-11	0.169253	0.168974	0.642934	-0.812961	4.38467e-14	1.51536e-12
LOC105197222	-0.73901	3.08727e-15	1.83816e-13	-0.689336	2.24242e-13	1.10124e-11	0.0496744	0.594292	0.916415	0.719814	3.88402e-19	2.71191e-17
LOC105199384	-0.977776	1.80774e-11	5.93291e-10	-1.08862	2.29533e-13	1.12313e-11	-0.11084	0.410714	NA	1.05138	1.30506e-15	5.54047e-14
LOC105198580	1.52429	4.43424e-13	1.94991e-11	1.54311	2.43509e-13	1.1848e-11	0.0188169	0.928962	0.993783	-1.59392	1.45773e-17	8.42482e-16
LOC105201475	0.352588	0.00530638	0.0207445	0.946628	2.43899e-13	1.1848e-11	0.594041	4.34082e-06	0.00268511	-0.612738	0.000107144	0.000643005
LOC105203497	-1.3949	1.29615e-09	3.08144e-08	-1.68496	2.74077e-13	1.32661e-11	-0.290056	0.187026	NA	1.61948	6.9613e-14	2.32409e-12
LOC105208194	1.94601	3.94375e-14	2.00253e-12	1.88812	2.80459e-13	1.35264e-11	-0.0578929	0.824329	0.982344	-2.03674	2.74056e-18	1.73716e-16
LOC105200962	-1.1731	3.20976e-14	1.64223e-12	-1.1478	2.85988e-13	1.37438e-11	0.0253057	0.86231	NA	1.18818	4.73568e-18	2.89508e-16
LOC105203537	-0.79847	0.000148941	0.00102528	-1.5324	3.01365e-13	1.44312e-11	-0.733934	0.000388976	0.0324667	1.22591	9.25482e-08	1.11082e-06
LOC105208047	1.07544	4.05743e-12	1.50404e-10	1.15265	3.06403e-13	1.46204e-11	0.0772079	0.630375	0.927461	-1.13518	3.97262e-17	2.1262e-15
LOC105195231	-0.341682	1.53513e-06	1.8427e-05	-0.518549	3.07555e-13	1.46236e-11	-0.176867	0.0127784	0.203005	0.433706	1.10416e-09	1.93474e-08
LOC105193155	1.24708	1.33912e-18	1.41884e-16	1.03815	3.36038e-13	1.59216e-11	-0.208936	0.148246	0.611848	-1.15713	2.02481e-19	1.45059e-17
LOC105204452	-0.653648	1.73119e-09	4.03724e-08	-0.788114	4.10201e-13	1.93672e-11	-0.134466	0.214257	0.70433	0.728754	5.47453e-14	1.85473e-12
LOC105201285	-1.23887	1.54671e-16	1.24626e-14	-1.09217	4.12378e-13	1.9402e-11	0.146705	0.324403	0.787221	1.18952	6.51485e-19	4.39273e-17
LOC105198239	-1.80476	4.25651e-11	1.29877e-09	-1.98473	4.29834e-13	2.01273e-11	-0.179964	0.505595	0.888143	2.05076	9.38389e-16	4.05898e-14
LOC105200148	0.703348	7.15506e-12	2.54705e-10	0.747621	4.30785e-13	2.01273e-11	0.0442732	0.668735	0.940748	-0.731514	8.48917e-17	4.27723e-15
rna3033	-1.71175	2.1852e-16	1.72965e-14	-1.53979	4.59827e-13	2.14098e-11	0.171964	0.36425	NA	1.70339	2.17949e-18	1.40746e-16
rna21632	1.30545	2.15411e-11	6.91782e-10	1.41583	4.61876e-13	2.1431e-11	0.110379	0.573954	0.913111	-1.40369	4.83455e-16	2.20887e-14
LOC105208053	1.48614	1.80428e-15	1.1345e-13	1.3608	4.76246e-13	2.20219e-11	-0.125342	0.510711	0.890249	-1.46551	6.26116e-19	4.26347e-17
LOC105204639	0.751868	4.46793e-16	3.215e-14	0.67302	4.98638e-13	2.29783e-11	-0.0788487	0.399463	0.827449	-0.717343	4.39365e-19	3.03691e-17
LOC105195814	-1.9372	1.36983e-20	1.84324e-18	-1.53171	5.03824e-13	2.31381e-11	0.405486	0.0378553	NA	1.81145	2.06345e-18	1.33881e-16
LOC105204795	1.21848	1.24232e-07	1.9348e-06	1.68054	5.17575e-13	2.36887e-11	0.462058	0.0481842	0.379341	-1.47912	3.21246e-11	7.29164e-10
LOC105193602	-1.00436	2.06729e-13	9.55927e-12	-1.00541	5.32843e-13	2.43049e-11	-0.00104078	0.993608	NA	1.02271	2.14746e-17	1.18628e-15
LOC105206951	-0.830861	3.19703e-07	4.45795e-06	-1.1796	5.81705e-13	2.6444e-11	-0.348742	0.0225208	NA	1.02364	1.77998e-10	3.53809e-09
LOC105198817	1.07159	4.05938e-16	3.01784e-14	0.956613	6.24722e-13	2.82866e-11	-0.114978	0.392838	0.82529	-1.02827	5.26904e-19	3.62378e-17
LOC105197791	0.587856	2.01952e-14	1.08266e-12	0.575092	6.26442e-13	2.82866e-11	-0.012764	0.874256	0.98857	-0.584684	3.85619e-19	2.70622e-17
LOC105200385	1.42023	2.2465e-10	6.18179e-09	1.62535	6.34854e-13	2.85705e-11	0.205115	0.367776	0.815362	-1.58195	7.97955e-15	3.05735e-13
LOC105199399	1.64862	4.95939e-10	1.26389e-08	1.91664	6.88028e-13	3.08603e-11	0.268021	0.31813	0.784456	-1.88648	2.00545e-14	7.27834e-13
LOC105199194	-0.872826	8.02505e-13	3.36402e-11	-0.894714	6.98853e-13	3.12417e-11	-0.0218882	0.849892	NA	0.895422	8.22162e-17	4.15766e-15
LOC105196674	-1.29906	8.96409e-21	1.23082e-18	-1.00568	7.52304e-13	3.35199e-11	0.29338	0.0317235	0.3129	1.17535	1.95349e-18	1.27347e-16
LOC105207252	-0.641262	0.000300658	0.00186657	-1.26984	7.81161e-13	3.46908e-11	-0.628575	0.000343169	0.0324667	0.997111	2.90388e-07	3.17763e-06
LOC105204936	-1.04429	2.58218e-12	9.97533e-11	-1.07506	8.09233e-13	3.58192e-11	-0.0307696	0.833302	0.98278	1.08043	1.12475e-16	5.56509e-15
LOC105201173	0.790828	3.24358e-14	1.65324e-12	0.761515	9.37743e-13	4.13714e-11	-0.0293137	0.786454	0.973955	-0.784206	1.62769e-18	1.06614e-16
LOC105202267	-3.01195	1.94999e-36	1.38101e-33	-1.71063	9.57806e-13	4.21184e-11	1.30132	3.90268e-08	0.000168986	2.3467	4.92312e-13	1.48503e-11
LOC105195102	-0.6003	6.97996e-07	8.94499e-06	-0.863753	1.00659e-12	4.41194e-11	-0.263454	0.0284681	0.296871	0.743176	2.10325e-10	4.12112e-09
LOC105203955	-1.34146	1.11675e-17	9.88615e-16	-1.12907	1.01741e-12	4.44489e-11	0.21239	0.163541	0.632994	1.26555	2.51795e-18	1.61843e-16
LOC105199863	-1.71465	1.21484e-14	6.75299e-13	-1.59818	1.04186e-12	4.53697e-11	0.116467	0.585148	NA	1.74115	9.76524e-18	5.69156e-16
LOC105195170	2.50236	5.70447e-13	2.44456e-11	2.47493	1.09061e-12	4.73396e-11	-0.0274253	0.937303	0.995956	-2.86699	4.42882e-17	2.36118e-15
LOC105204412	-1.12305	4.10198e-08	7.10376e-07	-1.46409	1.14775e-12	4.96595e-11	-0.341032	0.0732321	NA	1.33897	1.44127e-11	3.49025e-10
LOC105196410	1.233	4.82708e-16	3.43668e-14	1.14738	1.16613e-12	5.0293e-11	-0.0856141	0.611592	NA	-1.21969	2.42944e-20	1.94285e-18
LOC105206136	0.844898	5.58437e-16	3.90927e-14	0.783471	1.17762e-12	5.06265e-11	-0.0614269	0.586689	NA	-0.82507	4.40868e-20	3.36897e-18
LOC105197349	-1.25803	1.71633e-05	0.000153761	-2.07708	1.26043e-12	5.40139e-11	-0.819051	0.00507564	0.126952	1.81448	4.91293e-09	7.69674e-08
LOC105194990	0.630314	1.32451e-15	8.69396e-14	0.582858	1.28629e-12	5.49472e-11	-0.0474557	0.567987	0.910883	-0.611971	9.47704e-20	7.00842e-18
LOC105193586	-0.579684	7.63024e-11	2.21881e-09	-0.642369	1.45605e-12	6.20017e-11	-0.0626852	0.469183	0.870794	0.614259	2.50263e-15	1.03065e-13
LOC105192780	-0.899163	3.44294e-12	1.29771e-10	-0.914938	1.49768e-12	6.35734e-11	-0.0157758	0.902639	0.989631	0.919999	1.36077e-16	6.661e-15
LOC105195528	0.84981	3.05967e-09	6.74904e-08	1.03507	1.56057e-12	6.58427e-11	0.185263	0.210243	0.702586	-0.951178	1.74165e-13	5.55834e-12
LOC105200410	0.735751	3.07475e-12	1.16875e-10	0.747454	1.56093e-12	6.58427e-11	0.0117031	0.911989	0.991441	-0.748512	9.09568e-17	4.5661e-15
LOC105201681	-0.834762	1.40211e-10	3.9388e-09	-0.922486	1.66328e-12	6.98497e-11	-0.0877238	0.495007	0.881172	0.891507	4.97006e-15	1.97582e-13
LOC105193695	-1.16127	2.79033e-14	1.43857e-12	-1.09364	1.6663e-12	6.98497e-11	0.0676275	0.643201	NA	1.15399	1.63402e-17	9.24935e-16
LOC105203989	-1.21976	1.26052e-15	8.39684e-14	-1.11255	1.68394e-12	7.03698e-11	0.107208	0.44048	NA	1.19687	2.08359e-17	1.1601e-15
LOC105204821	0.656243	4.77947e-07	6.4506e-06	0.932258	1.81926e-12	7.55938e-11	0.276016	0.0376853	0.339246	-0.792747	2.20408e-10	4.31254e-09
LOC105196491	-0.807209	6.127e-11	1.81198e-09	-0.874306	1.82018e-12	7.55938e-11	-0.0670961	0.581913	0.914337	0.851821	2.17393e-15	9.00673e-14
LOC105196171	-0.862764	8.6334e-10	2.12379e-08	-0.997357	1.83989e-12	7.5985e-11	-0.134593	0.328529	0.790296	0.94571	4.43327e-14	1.52831e-12
LOC105207391	0.671086	4.61191e-14	2.32426e-12	0.632797	1.8409e-12	7.5985e-11	-0.0382891	0.671374	0.941829	-0.656472	4.9156e-18	2.9786e-16
LOC105197398	0.934219	1.1245e-09	2.71657e-08	1.09932	1.8575e-12	7.64356e-11	0.165098	0.294635	0.769464	-1.03088	5.29323e-14	1.80219e-12
LOC105202277	-0.726253	5.73775e-14	2.84897e-12	-0.693	1.98348e-12	8.13712e-11	0.0332533	0.723633	0.957836	0.716386	1.5016e-17	8.60605e-16
LOC105205865	-1.5095	3.51965e-22	5.38187e-20	-1.09555	2.09855e-12	8.58301e-11	0.413949	0.00790184	0.156949	1.33349	1.89925e-17	1.06629e-15
LOC105195007	2.04617	6.3864e-20	7.95698e-18	1.58635	2.15189e-12	8.75068e-11	-0.459817	0.0543885	NA	-1.88275	8.35155e-20	6.20949e-18
LOC105208281	0.98929	2.60511e-11	8.22873e-10	1.06255	2.15255e-12	8.75068e-11	0.073258	0.632796	0.928395	-1.04408	3.51287e-16	1.63242e-14
LOC105199613	0.742067	4.57893e-16	3.27734e-14	0.657974	2.31836e-12	9.39633e-11	-0.0840935	0.37576	0.816401	-0.706868	4.31691e-19	2.99895e-17
LOC105198290	-1.64181	9.14127e-15	5.14665e-13	-1.5004	2.33164e-12	9.42178e-11	0.141416	0.485754	NA	1.64274	1.34078e-17	7.78163e-16
LOC105201119	-0.530344	1.53706e-10	4.29994e-09	-0.589744	2.43914e-12	9.82668e-11	-0.0593999	0.464284	0.869273	0.562657	5.89551e-15	2.31033e-13
LOC105202424	0.826218	3.92393e-15	2.3057e-13	0.736674	2.55463e-12	1.02612e-10	-0.0895435	0.395167	0.82529	-0.78769	7.94748e-18	4.73236e-16
LOC105201856	0.786847	3.6341e-08	6.35896e-07	1.03737	2.56543e-12	1.0274e-10	0.250528	0.0949652	NA	-0.913564	5.54447e-12	1.42284e-10
LOC105202564	-1.42701	1.7239e-08	3.2173e-07	-1.77382	2.63835e-12	1.05346e-10	-0.346811	0.155175	NA	1.70645	1.40138e-12	3.94191e-11
LOC105200596	0.540791	4.21e-13	1.86963e-11	0.541373	2.66782e-12	1.06208e-10	0.000581214	0.994052	0.998792	-0.544105	8.49247e-18	5.01347e-16
LOC105198025	-0.679467	1.3067e-11	4.41783e-10	-0.716206	2.71706e-12	1.07849e-10	-0.0367392	0.704903	0.952699	0.703802	7.68536e-16	3.33477e-14
LOC105204074	1.20103	2.36322e-11	7.55331e-10	1.26403	2.75966e-12	1.09218e-10	0.0630005	0.729073	0.959158	-1.2662	9.6347e-16	4.14142e-14
LOC105199348	0.824855	7.84883e-08	1.2864e-06	1.18266	2.96029e-12	1.16814e-10	0.357806	0.0384336	NA	-0.990854	1.54889e-11	3.71815e-10
LOC105194773	1.47357	4.24502e-13	1.87898e-11	1.43093	3.03332e-12	1.19346e-10	-0.0426393	0.837395	NA	-1.50607	3.87408e-17	2.08156e-15
LOC105200646	0.638346	3.32714e-11	1.0292e-09	0.700645	3.15262e-12	1.23678e-10	0.062299	0.540062	0.904595	-0.672171	5.06252e-16	2.27565e-14
LOC105203599	1.37022	4.15503e-16	3.0608e-14	1.18154	3.18566e-12	1.24611e-10	-0.188678	0.271945	0.752166	-1.30381	3.54132e-18	2.22424e-16
LOC105197858	0.753905	1.15966e-12	4.70011e-11	0.745729	3.22832e-12	1.25914e-10	-0.00817648	0.939449	0.996021	-0.756977	5.5389e-17	2.89687e-15
LOC105195631	0.64926	2.43768e-07	3.53464e-06	0.888496	3.69226e-12	1.43593e-10	0.239236	0.0625942	0.422145	-0.769294	5.85474e-11	1.25635e-09
LOC105194057	0.896904	4.05249e-18	3.78682e-16	0.733271	3.98141e-12	1.54392e-10	-0.163632	0.129547	0.581393	-0.823392	1.50163e-18	9.93025e-17
LOC105195398	-1.07645	2.36253e-10	6.44832e-09	-1.19527	4.05707e-12	1.56873e-10	-0.118825	0.4556	NA	1.16533	3.80843e-14	1.32285e-12
LOC105193388	1.0971	6.5806e-11	1.92984e-09	1.192	4.11882e-12	1.58805e-10	0.0949032	0.587386	NA	-1.16958	1.7142e-15	7.16681e-14
LOC105198613	-1.53996	1.67454e-12	6.60779e-11	-1.5434	4.23349e-12	1.62759e-10	-0.00343816	0.985795	NA	1.62509	2.07678e-15	8.6564e-14
LOC105204019	1.34321	2.05485e-09	4.69441e-08	1.58065	4.3864e-12	1.68158e-10	0.237442	0.304571	NA	-1.51515	1.30791e-13	4.22308e-12
LOC105193625	-0.547666	1.09477e-13	5.25733e-12	-0.512739	4.45043e-12	1.70128e-10	0.0349268	0.634292	0.928395	0.532924	2.51514e-17	1.36742e-15
LOC105205600	0.903228	2.39086e-09	5.38885e-08	1.06214	4.63133e-12	1.76541e-10	0.158912	0.304712	0.776598	-0.996847	1.11432e-13	3.64939e-12
LOC105206113	-0.281162	9.3006e-10	2.27543e-08	-0.319166	4.74453e-12	1.80346e-10	-0.038004	0.406984	0.833211	0.300597	2.08548e-14	7.54887e-13
LOC105197720	1.44181	3.70346e-18	3.50942e-16	1.1518	4.82019e-12	1.82706e-10	-0.290004	0.0863612	0.498592	-1.31691	9.26568e-18	5.44656e-16
LOC105199878	0.901664	3.57183e-19	4.10791e-17	0.70039	5.23599e-12	1.97909e-10	-0.201274	0.0497103	0.383682	-0.804946	1.92358e-17	1.07556e-15
LOC105206836	-1.23411	6.76656e-09	1.39863e-07	-1.48981	5.55082e-12	2.09221e-10	-0.255701	0.17234	NA	1.41754	5.75798e-12	1.46941e-10
LOC105205290	-0.715328	4.49561e-06	4.74082e-05	-1.07484	5.63736e-12	2.11889e-10	-0.359516	0.0204045	0.251834	0.919027	1.68167e-09	2.83473e-08
LOC105198188	2.74494	1.08879e-13	5.25118e-12	2.56065	5.75351e-12	2.15652e-10	-0.18429	0.623471	NA	-3.37472	4.6264e-18	2.8409e-16
LOC105202478	-0.590832	1.37648e-10	3.88301e-09	-0.642447	5.99536e-12	2.24093e-10	-0.0516141	0.566851	0.910626	0.620779	8.20545e-15	3.12648e-13
LOC105205213	-0.784233	1.09957e-07	1.7366e-06	-1.02072	6.51823e-12	2.42962e-10	-0.236486	0.0990733	0.526423	0.919562	2.36541e-11	5.47748e-10
LOC105201112	0.735975	9.74787e-10	2.38053e-08	0.850226	6.55632e-12	2.43707e-10	0.114251	0.361445	0.812722	-0.798982	3.09033e-14	1.08437e-12
LOC105194540	0.840957	1.49988e-09	3.52838e-08	0.966467	6.66095e-12	2.46914e-10	0.125509	0.375771	0.816401	-0.915383	7.05476e-14	2.34959e-12
LOC105199754	1.17381	2.88054e-10	7.69289e-09	1.28202	6.68467e-12	2.47112e-10	0.108201	0.563467	0.910489	-1.26292	1.70924e-14	6.25283e-13
LOC105196781	0.592571	1.09788e-13	5.25733e-12	0.553399	6.73054e-12	2.48126e-10	-0.0391719	0.628609	0.926407	-0.576414	2.45396e-17	1.34355e-15
LOC105204328	1.40061	1.15503e-10	3.29281e-09	1.50139	7.00348e-12	2.57483e-10	0.10078	0.647773	0.931536	-1.51086	5.92908e-15	2.31689e-13
LOC105208222	-1.02788	4.41065e-11	1.33858e-09	-1.0697	7.16732e-12	2.62789e-10	-0.0418122	0.788315	0.974145	1.07104	2.95878e-15	1.20053e-13
LOC105205087	1.4739	4.67912e-09	9.99401e-08	1.74165	7.96802e-12	2.91352e-10	0.267751	0.297603	NA	-1.68732	4.32722e-13	1.31393e-11
LOC105195675	1.62992	4.04969e-07	5.53786e-06	2.20256	8.01322e-12	2.92182e-10	0.572641	0.0756195	0.462475	-2.0434	3.28673e-10	6.23572e-09
LOC105200943	-2.28498	2.46728e-20	3.20764e-18	-1.74075	8.03413e-12	2.92182e-10	0.544238	0.0123502	NA	2.15575	6.10491e-17	3.15688e-15
LOC105206052	-1.67256	1.40381e-14	7.74166e-13	-1.5235	8.54472e-12	3.09913e-10	0.149057	0.437649	NA	1.6844	4.88184e-16	2.20887e-14
LOC105200842	-0.677896	6.38816e-08	1.07047e-06	-0.85698	8.62605e-12	3.12022e-10	-0.179084	0.151511	0.614849	0.778751	7.67104e-12	1.92195e-10
LOC105204410	-1.41033	4.58e-09	9.81345e-08	-1.66197	8.95056e-12	3.22892e-10	-0.251644	0.23427	NA	1.62716	2.85623e-12	7.71856e-11
LOC105193447	0.596893	1.41824e-13	6.69609e-12	0.562835	9.01255e-12	3.24259e-10	-0.0340581	0.682083	0.948433	-0.584144	1.85051e-17	1.04319e-15
LOC105199090	0.847474	3.30484e-06	3.62133e-05	1.26662	9.33145e-12	3.34837e-10	0.419151	0.0250238	0.281437	-1.05884	2.32629e-09	3.83212e-08
LOC105201900	-0.707842	9.24123e-08	1.48566e-06	-0.918703	9.37467e-12	3.35493e-10	-0.210862	0.092246	NA	0.821856	4.62961e-11	1.01241e-09
LOC105207133	-1.34383	1.87871e-09	4.33618e-08	-1.54795	9.45316e-12	3.37405e-10	-0.204119	0.299341	NA	1.51845	6.87751e-13	2.0388e-11
LOC105206841	-0.868738	5.17844e-08	8.78142e-07	-1.09222	9.66659e-12	3.4411e-10	-0.223484	0.150422	0.611848	1.00203	9.09344e-12	2.25308e-10
LOC105195660	-2.09231	4.36651e-31	1.72811e-28	-1.22904	1.04003e-11	3.6925e-10	0.863272	1.60858e-06	0.00232171	1.71279	8.34593e-15	3.17122e-13
LOC105193083	-0.839005	1.24835e-10	3.54384e-09	-0.901512	1.09425e-11	3.87479e-10	-0.0625078	0.616328	NA	0.882864	1.96838e-14	7.16273e-13
LOC105201710	1.49304	6.41901e-06	6.48943e-05	2.37483	1.11783e-11	3.94789e-10	0.881794	0.0130671	NA	-1.95054	6.62876e-08	8.31163e-07
LOC105193937	-0.891874	1.41729e-18	1.48802e-16	-0.691418	1.17149e-11	4.12659e-10	0.200456	0.0466939	0.374914	0.800853	9.29188e-17	4.64763e-15
LOC105194672	0.50984	2.87729e-06	3.20238e-05	0.74466	1.23113e-11	4.32536e-10	0.23482	0.0328742	0.318446	-0.62537	2.18442e-09	3.60704e-08
LOC105203816	-2.40443	2.87607e-18	2.82485e-16	-1.87547	1.23897e-11	4.34156e-10	0.528964	0.0515006	0.386748	2.31315	2.46146e-17	1.34355e-15
LOC105200737	-0.815011	7.27888e-12	2.58429e-10	-0.822191	1.26666e-11	4.42705e-10	-0.00718003	0.949946	NA	0.829477	1.66051e-15	6.9635e-14
LOC105195052	0.482881	1.34596e-09	3.18859e-08	0.54389	1.30603e-11	4.55285e-10	0.0610086	0.44861	0.861411	-0.515206	6.20172e-14	2.08694e-12
LOC105204862	1.06742	1.48449e-18	1.52484e-16	0.838896	1.32906e-11	4.62113e-10	-0.228527	0.0731725	NA	-0.96431	5.40561e-18	3.26115e-16
LOC105195975	1.05815	4.6956e-10	1.20122e-08	1.17118	1.35793e-11	4.70936e-10	0.113032	0.519741	NA	-1.13942	2.14775e-14	7.7336e-13
LOC105198818	1.17454	4.70683e-15	2.72996e-13	1.01677	1.50652e-11	5.21125e-10	-0.157772	0.299171	0.77158	-1.11418	5.10987e-17	2.70179e-15
LOC105204620	1.11272	3.0854e-10	8.1566e-09	1.23283	1.58918e-11	5.48306e-10	0.120113	0.520884	NA	-1.19933	1.25027e-14	4.64796e-13
LOC105207688	-1.92591	1.29514e-17	1.13905e-15	-1.57683	1.63521e-11	5.62746e-10	0.349085	0.06629	NA	1.86793	1.05797e-16	5.25356e-15
LOC105199686	-0.541922	1.53407e-09	3.58998e-08	-0.610321	1.69516e-11	5.81891e-10	-0.0683994	0.438773	0.854398	0.579552	1.46137e-13	4.68557e-12
LOC105205003	-0.909409	1.00324e-09	2.44117e-08	-1.01627	1.7875e-11	6.12027e-10	-0.10686	0.44965	NA	0.980562	2.14603e-13	6.7859e-12
LOC105205292	-1.06693	1.08342e-18	1.16023e-16	-0.81844	1.96392e-11	6.70724e-10	0.248486	0.0372039	0.337014	0.957634	2.33906e-16	1.12104e-14
LOC105198515	0.631687	7.26847e-11	2.12618e-09	0.662439	1.97633e-11	6.73254e-10	0.0307525	0.757208	0.968886	-0.651474	2.70044e-15	1.10879e-13
LOC105202382	1.5132	5.17884e-14	2.58804e-12	1.35059	1.98637e-11	6.74965e-10	-0.162601	0.421186	0.841984	-1.47894	1.98503e-16	9.6481e-15
LOC105206890	-0.904179	2.39692e-11	7.64288e-10	-0.926669	2.06307e-11	6.99262e-10	-0.0224901	0.861149	NA	0.930948	6.31151e-15	2.44549e-13
LOC105200621	0.504564	6.70402e-08	1.12061e-06	0.63181	2.07946e-11	7.03046e-10	0.127246	0.178019	0.658356	-0.569471	1.19377e-11	2.92177e-10
LOC105201537	-1.11454	1.85392e-07	2.75955e-06	-1.4485	2.12776e-11	7.17004e-10	-0.333955	0.0778567	NA	1.33226	7.77875e-11	1.65118e-09
LOC105193712	0.525277	6.46937e-12	2.32759e-10	0.536582	2.1314e-11	7.17004e-10	0.0113051	0.888774	0.989631	-0.533367	2.67248e-16	1.26323e-14
LOC105199981	1.37084	1.5873e-08	2.9956e-07	1.63406	2.3704e-11	7.95413e-10	0.263215	0.284833	0.765089	-1.57057	2.0914e-12	5.73053e-11
LOC105196722	0.609873	1.6695e-12	6.60727e-11	0.602753	2.48244e-11	8.30938e-10	-0.00711966	0.937882	0.995979	-0.610597	1.04107e-16	5.18835e-15
LOC105206141	1.77062	7.4218e-10	1.85283e-08	1.94588	2.50094e-11	8.35055e-10	0.17526	0.553351	NA	-2.00463	7.61506e-14	2.51791e-12
LOC105196930	-0.656752	4.67318e-08	8.00029e-07	-0.811789	2.6618e-11	8.86564e-10	-0.155037	0.181927	0.66325	0.741304	1.48312e-11	3.56649e-10
LOC105200895	-1.32317	3.232e-13	1.45451e-11	-1.21722	2.72599e-11	9.05701e-10	0.105952	0.551801	0.907952	1.30991	6.34908e-16	2.82627e-14
LOC105193288	-0.782219	5.43808e-07	7.20225e-06	-1.04313	2.75038e-11	9.11554e-10	-0.260906	0.0888295	0.50543	0.933423	1.57814e-10	3.18007e-09
LOC105202662	-0.575878	0.0019112	0.00893981	-1.2338	2.90937e-11	9.61878e-10	-0.657925	0.000380949	0.0324667	0.951327	2.63945e-06	2.33327e-05
LOC105193507	-2.4663	3.00438e-15	1.79675e-13	-2.07982	2.93594e-11	9.68283e-10	0.386484	0.21439	0.70433	2.56826	1.56167e-17	8.91317e-16
LOC105207557	0.757015	2.34229e-07	3.41102e-06	1.00452	3.00758e-11	9.89485e-10	0.247507	0.105132	NA	-0.883672	9.22291e-11	1.94274e-09
LOC105207374	-0.917576	1.2737e-11	4.328e-10	-0.913538	3.2071e-11	1.05256e-09	0.0040388	0.975338	NA	0.930841	4.68911e-15	1.87496e-13
LOC105207543	-1.50125	1.62113e-11	5.38615e-10	-1.49782	3.28702e-11	1.07616e-09	0.00342764	0.986815	NA	1.57788	1.35065e-14	4.98073e-13
LOC105193681	-0.610665	4.43358e-12	1.63001e-10	-0.599067	3.31807e-11	1.08369e-09	0.0115982	0.892396	0.989631	0.609822	1.45479e-15	6.15712e-14
LOC105200317	-0.591355	3.78773e-09	8.20737e-08	-0.679857	3.32913e-11	1.08467e-09	-0.0885023	0.360475	0.812523	0.639233	9.68152e-13	2.78597e-11
LOC105197151	0.995372	1.08159e-09	2.61759e-08	1.08903	3.44924e-11	1.12109e-09	0.0936537	0.570742	0.9127	-1.06415	1.04677e-13	3.43635e-12
LOC105204563	-0.553432	4.24701e-10	1.09689e-08	-0.596311	3.6504e-11	1.18361e-09	-0.0428786	0.621289	0.924462	0.57792	5.34465e-14	1.8152e-12
LOC105206038	-1.13709	1.31843e-15	8.69396e-14	-0.964392	3.75192e-11	1.2136e-09	0.172702	0.201815	NA	1.07523	3.04495e-16	1.42946e-14
LOC105200432	0.478321	3.66859e-12	1.37506e-10	0.461686	3.82692e-11	1.23489e-09	-0.0166348	0.812268	0.981277	-0.472093	4.50883e-16	2.07421e-14
LOC105200982	-0.853511	1.97581e-11	6.42859e-10	-0.852807	4.04671e-11	1.30269e-09	0.000703519	0.995448	0.999371	0.865263	6.1109e-15	2.37445e-13
LOC105196414	1.14264	2.30277e-09	5.2165e-08	1.31702	4.16766e-11	1.33843e-09	0.174388	0.394204	NA	-1.26063	1.16077e-13	3.79248e-12
LOC105205398	1.40387	5.67165e-22	8.57503e-20	0.962468	4.32765e-11	1.3865e-09	-0.441399	0.00308257	0.0981649	-1.17871	4.00568e-15	1.61106e-13
LOC105204098	0.705444	1.58219e-07	2.40023e-06	0.889604	4.40404e-11	1.4071e-09	0.18416	0.173084	0.648387	-0.804847	3.40792e-11	7.65947e-10
LOC105196499	0.636825	1.65183e-07	2.48346e-06	0.830473	4.41297e-11	1.4071e-09	0.193648	0.127889	0.579539	-0.733498	2.94711e-11	6.75626e-10
LOC105199780	-1.08928	2.67103e-12	1.0269e-10	-1.06055	4.42333e-11	1.4071e-09	0.0287321	0.839545	NA	1.10246	6.72005e-15	2.58919e-13
LOC105196639	0.827877	3.26685e-09	7.17108e-08	0.957516	4.5045e-11	1.42954e-09	0.129639	0.380585	NA	-0.902507	1.23288e-13	4.00904e-12
LOC105199046	-1.91745	2.87054e-19	3.32983e-17	-1.41777	4.52136e-11	1.43152e-09	0.499686	0.0169393	0.232112	1.73942	4.81899e-16	2.20887e-14
LOC105207474	-1.43069	2.453e-06	2.77608e-05	-1.99793	4.59462e-11	1.4513e-09	-0.567239	0.0552787	NA	1.90245	4.43371e-10	8.20804e-09
LOC105202325	0.913146	1.0817e-08	2.12486e-07	1.06155	4.62462e-11	1.45735e-09	0.148399	0.360194	0.812523	-1.00489	1.19976e-12	3.40263e-11
LOC105196346	0.846235	5.05557e-10	1.28354e-08	0.90024	4.72849e-11	1.4866e-09	0.0540049	0.694078	0.950462	-0.886324	5.10406e-14	1.74209e-12
LOC105194481	-0.998369	4.44723e-11	1.34476e-09	-0.996952	4.74131e-11	1.48716e-09	0.00141733	0.992537	0.998792	1.01748	9.3212e-15	3.51269e-13
LOC105198305	0.688343	3.13341e-13	1.41487e-11	0.62355	4.76568e-11	1.49133e-09	-0.0647928	0.495281	0.881172	-0.660572	4.88134e-16	2.20887e-14
LOC105199810	-1.90069	1.25087e-09	2.98853e-08	-2.06689	4.80936e-11	1.5015e-09	-0.166199	0.573604	NA	2.2532	3.62553e-13	1.11067e-11
LOC105197680	0.698113	6.54599e-12	2.34888e-10	0.688846	4.83066e-11	1.50466e-09	-0.00926643	0.93037	0.993936	-0.700181	6.91154e-16	3.03732e-14
LOC105196948	-1.30897	1.26118e-07	1.95511e-06	-1.62933	4.9364e-11	1.53405e-09	-0.320361	0.19072	0.676189	1.56103	1.8941e-11	4.47652e-10
LOC105198997	-0.78928	3.92842e-09	8.48488e-08	-0.885788	5.6802e-11	1.76112e-09	-0.0965077	0.46168	0.868784	0.85033	6.1342e-13	1.82237e-11
LOC105194506	-1.43015	1.97691e-17	1.71622e-15	-1.10308	6.43019e-11	1.98785e-09	0.32707	0.0506427	0.385854	1.30124	4.86302e-16	2.20887e-14
LOC105201012	2.34161	2.58802e-14	1.34457e-12	2.10109	6.44103e-11	1.98785e-09	-0.240515	0.482107	NA	-2.47469	8.31022e-18	4.92703e-16
LOC105195785	-0.482151	1.40387e-05	0.000129122	-0.722935	7.4222e-11	2.28543e-09	-0.240783	0.0300541	0.306079	0.611932	1.01427e-08	1.48947e-07
LOC105208073	0.659341	2.40712e-06	2.73797e-05	0.93088	7.44687e-11	2.28779e-09	0.271539	0.0590848	0.411377	-0.795443	1.37704e-09	2.37061e-08
LOC105195417	1.10526	3.32551e-12	1.25697e-10	1.07502	7.50868e-11	2.30152e-09	-0.0302334	0.859085	NA	-1.11472	2.51884e-16	1.19565e-14
LOC105206911	-1.67231	3.40933e-06	3.71696e-05	-2.34096	7.57295e-11	2.31594e-09	-0.668649	0.0540773	NA	2.46513	2.9415e-10	5.60393e-09
LOC105192965	0.399757	8.63247e-08	1.40458e-06	0.489444	7.95209e-11	2.42638e-09	0.0896867	0.233908	0.726396	-0.445194	1.35543e-11	3.29397e-10
LOC105196952	1.15218	9.26853e-13	3.81399e-11	1.04978	7.98165e-11	2.42989e-09	-0.102403	0.52647	0.900222	-1.12404	2.12557e-15	8.83298e-14
LOC105200826	0.519739	8.14796e-13	3.40494e-11	0.480588	8.47669e-11	2.57477e-09	-0.0391512	0.598791	0.917294	-0.503041	3.94097e-16	1.81906e-14
LOC105203591	0.548229	1.61034e-08	3.03484e-07	0.654802	8.51179e-11	2.57961e-09	0.106573	0.29503	0.769567	-0.602009	1.24778e-12	3.52427e-11
LOC105203033	-0.720167	4.04139e-10	1.04579e-08	-0.750054	8.70718e-11	2.63289e-09	-0.0298866	0.794017	0.976264	0.743326	6.20545e-14	2.08694e-12
LOC105204843	-0.480385	3.05086e-05	0.000257704	-0.748261	8.85799e-11	2.67249e-09	-0.267876	0.0194427	0.247609	0.624544	3.00603e-08	4.03002e-07
LOC105198578	0.40208	7.75775e-06	7.65872e-05	0.590115	8.9874e-11	2.70547e-09	0.188036	0.0390368	0.343555	-0.493808	7.80687e-09	1.1648e-07
LOC105202828	-0.673913	8.41745e-05	0.000622336	-1.11282	9.0114e-11	2.70664e-09	-0.438912	0.00825302	NA	0.919951	1.25492e-07	1.46781e-06
LOC105196333	-0.387314	5.32392e-08	8.99983e-07	-0.462016	9.10816e-11	2.72961e-09	-0.0747012	0.293485	0.769243	0.426698	7.0474e-12	1.77866e-10
LOC105205765	2.74319	6.50583e-14	3.19498e-12	2.37835	9.3402e-11	2.79293e-09	-0.364832	0.328351	NA	-3.04433	9.91815e-16	4.24997e-14
LOC105196835	-1.63213	4.39649e-16	3.1806e-14	-1.32131	9.53213e-11	2.844e-09	0.31082	0.103931	NA	1.53862	1.08664e-15	4.64185e-14
LOC105200025	0.712105	1.99655e-05	0.000175592	1.08651	9.9349e-11	2.95761e-09	0.374405	0.0260943	0.285485	-0.900059	2.80089e-08	3.75866e-07
LOC105194792	0.617607	6.78295e-15	3.85111e-13	0.518763	1.02751e-10	3.05132e-09	-0.0988442	0.220923	0.710705	-0.571519	3.7014e-16	1.71424e-14
LOC105202819	-1.41009	1.44233e-11	4.86415e-10	-1.35543	1.0295e-10	3.05132e-09	0.054669	0.789688	0.974485	1.44079	1.2221e-14	4.55556e-13
LOC105200253	0.926821	1.31178e-13	6.2372e-12	0.816275	1.05311e-10	3.10971e-09	-0.110546	0.386012	0.821746	-0.883154	4.98911e-16	2.25001e-14
LOC105198043	1.6905	2.32189e-08	4.19374e-07	2.04174	1.05382e-10	3.10971e-09	0.351239	0.27945	NA	-2.01892	2.73603e-12	7.40827e-11
LOC105199364	-1.06426	1.15497e-09	2.78019e-08	-1.14233	1.07263e-10	3.15827e-09	-0.0780687	0.639787	NA	1.1339	4.241e-13	1.29346e-11
LOC105201942	0.627808	1.76567e-08	3.28615e-07	0.725698	1.11429e-10	3.27377e-09	0.0978898	0.385787	0.821671	-0.681928	2.34464e-12	6.39892e-11
LOC105202275	-2.00296	5.5183e-11	1.65009e-09	-1.99229	1.16661e-10	3.42002e-09	0.0106676	0.968886	NA	2.25839	2.772e-13	8.60697e-12
LOC105194048	0.819785	2.30913e-10	6.32823e-09	0.832767	1.24445e-10	3.64027e-09	0.0129817	0.920162	0.991621	-0.837923	4.94381e-14	1.69159e-12
LOC105195387	-0.931846	3.92928e-08	6.83106e-07	-1.1024	1.27508e-10	3.71999e-09	-0.170552	0.292123	NA	1.04213	1.57942e-11	3.78483e-10
LOC105200856	0.558234	3.53254e-06	3.83647e-05	0.789366	1.27723e-10	3.71999e-09	0.231131	0.0607769	0.416398	-0.671967	3.30519e-09	5.31108e-08
LOC105194817	-1.11829	2.11551e-15	1.29392e-13	-0.934152	1.38557e-10	4.02173e-09	0.184137	0.164064	NA	1.05157	9.44414e-16	4.07223e-14
LOC105196913	-0.666023	8.68305e-06	8.4666e-05	-0.964999	1.3868e-10	4.02173e-09	-0.298976	0.0409632	0.350648	0.832479	7.39714e-09	1.10957e-07
LOC105193369	-1.72887	1.86224e-16	1.48274e-14	-1.3563	1.42709e-10	4.12965e-09	0.372574	0.0689877	0.4432	1.61047	1.59245e-15	6.71905e-14
LOC105198868	-0.679119	7.68292e-08	1.26229e-06	-0.810902	1.5825e-10	4.56956e-09	-0.131783	0.293198	0.769243	0.755472	1.60091e-11	3.82302e-10
LOC105204450	0.864221	2.38923e-13	1.10101e-11	0.766199	1.63076e-10	4.69884e-09	-0.0980223	0.420337	0.841197	-0.825558	6.31658e-16	2.82093e-14
LOC105208007	-1.71337	2.81855e-07	3.98386e-06	-2.1317	1.71699e-10	4.9367e-09	-0.418328	0.194359	NA	2.23296	4.88687e-11	1.06608e-09
LOC105198546	1.37645	4.79008e-12	1.75628e-10	1.30932	1.82275e-10	5.22961e-09	-0.067125	0.752252	NA	-1.3926	7.2127e-16	3.14955e-14
LOC105201647	0.624277	1.82549e-12	7.16144e-11	0.570549	1.82909e-10	5.23665e-09	-0.0537285	0.550253	0.907655	-0.601683	2.87023e-15	1.16805e-13
LOC105203688	-0.862119	2.12306e-05	0.000184906	-1.29035	1.98656e-10	5.6754e-09	-0.428231	0.0338941	0.32085	1.12278	1.08041e-08	1.5776e-07
LOC105192985	0.739855	3.52522e-09	7.66323e-08	0.802875	2.04825e-10	5.83924e-09	0.0630199	0.619221	0.923838	-0.780756	5.49791e-13	1.65479e-11
LOC105199073	0.53441	2.99861e-09	6.63639e-08	0.586751	2.12765e-10	6.05279e-09	0.0523414	0.57317	0.913111	-0.563269	3.10316e-13	9.6135e-12
LOC105205506	-0.580825	3.87621e-11	1.18812e-09	-0.574141	2.13684e-10	6.06611e-09	0.00668453	0.937564	0.995979	0.582039	2.76676e-14	9.81656e-13
LOC105207886	-0.300039	4.84493e-06	5.04984e-05	-0.423205	2.15116e-10	6.09391e-09	-0.123166	0.0572801	0.409955	0.361549	4.92434e-09	7.70583e-08
LOC105199900	-0.506745	0.000127758	0.000899118	-0.841117	2.18667e-10	6.1698e-09	-0.334371	0.0107309	0.188882	0.68825	1.81161e-07	2.0543e-06
LOC105203339	0.19604	1.58997e-07	2.40931e-06	0.242873	2.18713e-10	6.1698e-09	0.0468331	0.21823	0.706739	-0.218554	3.16868e-11	7.20416e-10
LOC105205816	2.05555	4.62354e-21	6.54888e-19	1.38422	2.19308e-10	6.17367e-09	-0.671325	0.002193	0.0879231	-1.71104	5.78551e-14	1.95527e-12
LOC105201208	0.425954	1.49523e-09	3.5236e-08	0.44866	2.44195e-10	6.8599e-09	0.0227058	0.748872	0.966502	-0.438976	1.7754e-13	5.65291e-12
LOC105197127	-0.971578	6.8465e-08	1.14206e-06	-1.14215	2.56298e-10	7.18489e-09	-0.170573	0.336215	0.792751	1.08812	1.96968e-11	4.63127e-10
LOC105201159	-0.829937	9.64876e-17	7.86871e-15	-0.633628	2.59839e-10	7.269e-09	0.196309	0.0485865	0.380156	0.740086	5.2207e-15	2.06947e-13
LOC105197176	-0.748727	9.37731e-12	3.25536e-10	-0.697356	2.64585e-10	7.38643e-09	0.0513712	0.637846	0.928395	0.730807	1.26314e-14	4.68315e-13
LOC105203309	-1.20913	4.87194e-08	8.30886e-07	-1.41199	2.68848e-10	7.48988e-09	-0.202865	0.328092	NA	1.3727	3.24574e-11	7.34295e-10
LOC105193268	-0.441977	3.58666e-07	4.94995e-06	-0.555374	2.76317e-10	7.68208e-09	-0.113397	0.184217	0.666381	0.500567	1.57906e-10	3.18007e-09
LOC105206894	-0.746572	5.08297e-08	8.64683e-07	-0.880063	2.82412e-10	7.83533e-09	-0.13349	0.306037	NA	0.824497	3.5104e-11	7.86409e-10
LOC105203035	-0.759542	6.29894e-12	2.27235e-10	-0.701026	2.86768e-10	7.93982e-09	0.0585155	0.593443	0.916415	0.738553	1.11226e-14	4.15737e-13
LOC105204314	-1.98597	1.80186e-12	7.08943e-11	-1.77963	2.91991e-10	8.06783e-09	0.206337	0.458636	0.866825	2.05149	9.85376e-15	3.70324e-13
LOC105199893	2.30751	2.35216e-15	1.43215e-13	1.86001	2.93081e-10	8.08136e-09	-0.447502	0.153027	NA	-2.23403	5.85656e-16	2.624e-14
LOC105196977	-0.756803	1.54722e-09	3.61449e-08	-0.808371	2.94651e-10	8.10802e-09	-0.0515677	0.665616	NA	0.791726	1.1676e-12	3.31825e-11
LOC105201000	-0.602512	4.10701e-07	5.59901e-06	-0.758332	3.02177e-10	8.29815e-09	-0.155821	0.178045	0.658356	0.686947	2.82734e-10	5.4089e-09
LOC105200103	0.742685	2.47461e-10	6.72693e-09	0.753447	3.03792e-10	8.32551e-09	0.0107621	0.929061	0.993783	-0.757056	4.72343e-14	1.62022e-12
LOC105202049	-1.10558	4.8142e-11	1.45246e-09	-1.07701	3.04426e-10	8.32593e-09	0.0285716	0.858182	NA	1.12149	7.07714e-14	2.35135e-12
LOC105201074	-0.545247	4.29584e-07	5.83887e-06	-0.684925	3.09227e-10	8.44007e-09	-0.139679	0.187477	0.670888	0.620274	1.99972e-10	3.92944e-09
LOC105200250	-1.01008	7.1649e-10	1.79536e-08	-1.05262	3.11113e-10	8.47438e-09	-0.0425452	0.78184	NA	1.0577	5.90495e-13	1.75806e-11
LOC105193137	0.542784	2.59277e-11	8.2209e-10	0.522668	3.1569e-10	8.58166e-09	-0.0201156	0.809644	0.980546	-0.53584	8.56706e-15	3.24628e-13
LOC105205713	0.406256	4.003e-06	4.27835e-05	0.562636	3.30718e-10	8.97206e-09	0.15638	0.0810838	0.480949	-0.482821	3.34187e-09	5.34504e-08
LOC105201249	-0.632925	5.00304e-13	2.16945e-11	-0.56625	3.38656e-10	9.16891e-09	0.0666755	0.433248	0.853739	0.606108	4.87435e-15	1.94338e-13
LOC105196151	0.423708	1.46582e-12	5.85283e-11	0.381602	3.4792e-10	9.40083e-09	-0.0421057	0.489423	0.878466	-0.404387	2.83301e-15	1.15632e-13
LOC105197265	-0.848323	2.08606e-08	3.82948e-07	-0.96103	3.50843e-10	9.4608e-09	-0.112707	0.439228	NA	0.92206	9.82907e-12	2.42292e-10
LOC105203561	-1.31361	4.52678e-05	0.000364308	-2.01631	3.63724e-10	9.78855e-09	-0.702704	0.0256524	NA	1.87945	1.70029e-08	2.38405e-07
rna13771	-0.755986	1.60978e-13	7.57383e-12	-0.647541	3.65304e-10	9.81143e-09	0.108445	0.285321	0.765089	0.709434	5.8075e-15	2.28235e-13
LOC105194084	-2.46365	6.90212e-13	2.9206e-11	-2.1676	3.68023e-10	9.86477e-09	0.296045	0.358618	NA	2.79173	1.78263e-14	6.50398e-13
LOC105196995	-0.694906	0.00113037	0.00577237	-1.33596	3.81651e-10	1.02097e-08	-0.64105	0.0025842	0.0930844	1.07424	1.31924e-06	1.2378e-05
LOC105202387	0.513837	6.11768e-11	1.81198e-09	0.508	3.8368e-10	1.02436e-08	-0.00583697	0.942959	0.996044	-0.514319	1.00826e-14	3.77892e-13
LOC105203838	-1.6004	2.7085e-07	3.85668e-06	-1.94684	3.96337e-10	1.05606e-08	-0.34644	0.264749	0.746817	1.9907	2.96556e-11	6.78723e-10
LOC105203500	-1.52588	7.33472e-14	3.57594e-12	-1.28521	3.98338e-10	1.0593e-08	0.240678	0.227453	NA	1.46346	8.12104e-15	3.10292e-13
LOC105206064	-0.368823	0.000598692	0.00335806	-0.675587	4.01602e-10	1.06587e-08	-0.306763	0.0036886	0.107697	0.529092	2.42653e-06	2.16452e-05
rna13411	-1.35959	1.18604e-12	4.79261e-11	-1.22605	4.03382e-10	1.06849e-08	0.133544	0.450276	NA	1.34406	2.60331e-14	9.27681e-13
LOC105200802	1.07675	8.39832e-09	1.70192e-07	1.2073	4.38337e-10	1.1588e-08	0.130549	0.50889	NA	-1.17086	1.5164e-12	4.22229e-11
LOC105206080	-0.946204	7.41027e-07	9.44247e-06	-1.20887	4.55206e-10	1.20103e-08	-0.262664	0.133483	NA	1.10949	9.86444e-10	1.73511e-08
LOC105206165	-2.25631	6.58291e-11	1.92984e-09	-2.15751	4.73776e-10	1.24758e-08	0.0988045	0.769622	NA	2.65731	3.61462e-14	1.26191e-12
LOC105196565	-0.711522	5.77941e-15	3.32341e-13	-0.581104	4.75322e-10	1.24921e-08	0.130418	0.143132	0.602485	0.654274	3.31159e-15	1.33973e-13
LOC105198373	-0.722542	1.27239e-07	1.96606e-06	-0.871769	4.87819e-10	1.27955e-08	-0.149227	0.245514	NA	0.806251	1.29336e-10	2.64342e-09
LOC105193621	0.78556	1.52829e-09	3.58719e-08	0.816682	5.05203e-10	1.31897e-08	0.0311214	0.813848	0.981879	-0.81227	3.67193e-13	1.12239e-11
LOC105207944	0.569156	1.57174e-07	2.38706e-06	0.692839	5.05484e-10	1.31897e-08	0.123683	0.270197	0.751179	-0.633086	3.43693e-11	7.71206e-10
LOC105204564	1.0563	4.08782e-09	8.81501e-08	1.1356	5.05788e-10	1.31897e-08	0.0793051	0.668079	NA	-1.12569	7.40834e-13	2.17739e-11
LOC105203973	-1.64017	1.04407e-06	1.29723e-05	-2.08833	5.13188e-10	1.33568e-08	-0.448161	0.169152	NA	2.17089	2.29632e-10	4.48027e-09
LOC105196192	-0.405331	6.4923e-06	6.55859e-05	-0.570739	5.15443e-10	1.33896e-08	-0.165408	0.0579601	0.411377	0.487977	1.20768e-08	1.74126e-07
LOC105203962	0.307413	6.72839e-06	6.77167e-05	0.437899	5.19137e-10	1.34595e-08	0.130486	0.0635209	0.422792	-0.369506	6.05806e-09	9.26903e-08
LOC105197515	-0.469109	2.1276e-08	3.9001e-07	-0.527919	5.34336e-10	1.3827e-08	-0.0588107	0.475542	0.872643	0.500764	7.20767e-12	1.81578e-10
LOC105197155	-0.814849	3.66976e-08	6.41302e-07	-0.938842	5.48573e-10	1.41681e-08	-0.123992	0.370858	NA	0.891065	3.09616e-11	7.06263e-10
LOC105204770	-0.745229	4.10176e-09	8.83092e-08	-0.792962	5.59652e-10	1.44266e-08	-0.0477327	0.701411	0.951774	0.779817	1.50307e-12	4.19364e-11
LOC105205186	0.62599	1.97405e-09	4.51748e-08	0.672514	5.63631e-10	1.45014e-08	0.0465244	0.671509	0.941829	-0.653736	2.57469e-13	8.03059e-12
LOC105199762	-0.664775	3.81882e-06	4.11065e-05	-0.915839	5.65288e-10	1.45163e-08	-0.251064	0.0569073	NA	0.79725	8.01819e-09	1.19491e-07
LOC105208006	-1.52412	3.75354e-06	4.04709e-05	-2.04319	5.80198e-10	1.48707e-08	-0.519061	0.0869993	NA	2.04729	3.92285e-09	6.21645e-08
LOC105202868	-1.8672	2.74754e-12	1.0533e-10	-1.66873	6.00648e-10	1.53656e-08	0.198472	0.43698	NA	1.91306	4.3777e-14	1.51536e-12
LOC105193819	0.547675	4.64585e-08	7.96363e-07	0.63546	6.30798e-10	1.61063e-08	0.0877852	0.395818	0.82529	-0.593704	1.23396e-11	3.01477e-10
rna2059	0.675708	1.12743e-05	0.000106686	0.962304	6.67447e-10	1.70098e-08	0.286596	0.0669909	0.434889	-0.822449	1.28555e-08	1.84387e-07
LOC105199971	-0.602511	1.44916e-11	4.87497e-10	-0.553822	6.69585e-10	1.70196e-08	0.0486885	0.583171	0.914337	0.582556	3.17986e-14	1.11295e-12
LOC105207292	-0.94021	2.00525e-08	3.70641e-07	-1.04906	6.70363e-10	1.70196e-08	-0.108853	0.49424	NA	1.01851	1.69428e-11	4.01806e-10
LOC105204638	-0.741	1.30008e-08	2.5027e-07	-0.804551	7.02567e-10	1.78037e-08	-0.0635515	0.624805	0.925445	0.784077	3.85932e-12	1.02086e-10
LOC105197471	0.4499	6.74467e-09	1.39625e-07	0.490041	7.23102e-10	1.82896e-08	0.0401408	0.614746	0.92173	-0.471278	1.40741e-12	3.9508e-11
LOC105194244	-1.25658	1.49101e-06	1.79454e-05	-1.61718	7.30279e-10	1.84365e-08	-0.360605	0.131716	NA	1.53715	1.96495e-09	3.26423e-08
LOC105194899	-1.97366	4.05011e-18	3.78682e-16	-1.42363	7.97173e-10	2.00876e-08	0.550024	0.0108993	NA	1.79139	1.6518e-14	6.075e-13
LOC105195262	-0.874754	8.91948e-13	3.70434e-11	-0.75191	8.2138e-10	2.06589e-08	0.122844	0.315365	0.783424	0.824365	2.2478e-14	8.07272e-13
LOC105194704	1.57729	5.59819e-09	1.17702e-07	1.6838	8.37928e-10	2.10357e-08	0.106518	0.7019	NA	-1.74339	1.94806e-12	5.35911e-11
LOC105193839	-0.650477	6.51554e-07	8.43822e-06	-0.80889	8.51405e-10	2.13343e-08	-0.158413	0.215515	0.705249	0.739488	3.87528e-10	7.26219e-09
LOC105198542	0.707017	6.62676e-10	1.66984e-08	0.712708	8.59242e-10	2.14906e-08	0.00569075	0.96122	0.997116	-0.717672	2.30484e-13	7.25469e-12
LOC105200612	-0.518595	1.29954e-11	4.40469e-10	-0.48322	8.76274e-10	2.1876e-08	0.0353756	0.636762	0.928395	0.504559	2.76905e-14	9.81656e-13
LOC105196590	-0.515478	0.000982993	0.00514075	-0.961626	8.99484e-10	2.24138e-08	-0.446148	0.00291505	NA	0.754857	4.14006e-06	3.5261e-05
LOC105206020	-1.93282	2.74355e-14	1.41989e-12	-1.58106	9.09624e-10	2.26109e-08	0.351754	0.138973	NA	1.88369	4.67664e-14	1.60818e-12
LOC105202057	0.746252	1.57141e-15	1.0069e-13	0.582505	9.10752e-10	2.26109e-08	-0.163748	0.0889577	0.505494	-0.669577	6.03594e-15	2.35196e-13
LOC105205436	-0.616634	2.95732e-08	5.27068e-07	-0.696475	9.67954e-10	2.39867e-08	-0.0798414	0.455161	NA	0.661577	1.45851e-11	3.51961e-10
LOC105208037	0.633568	2.84628e-10	7.64462e-09	0.638914	9.917e-10	2.453e-08	0.00534602	0.959668	0.997116	-0.641898	7.12743e-14	2.36236e-12
rna12337	0.862732	2.45691e-11	7.81566e-10	0.800565	1.00724e-09	2.48687e-08	-0.0621664	0.639091	0.928395	-0.844137	3.72971e-14	1.29879e-12
LOC105202423	0.719231	1.13709e-07	1.78951e-06	0.84451	1.01676e-09	2.50578e-08	0.12528	0.368776	0.815362	-0.7901	3.71154e-11	8.2877e-10
LOC105198011	0.456956	6.10301e-13	2.60705e-11	0.394545	1.04136e-09	2.56171e-08	-0.0624115	0.335733	0.792751	-0.428062	5.48307e-15	2.16723e-13
LOC105203257	-1.324	1.18525e-10	3.37181e-09	-1.26743	1.06437e-09	2.61354e-08	0.0565655	0.774506	NA	1.35112	3.21851e-13	9.92616e-12
LOC105196283	0.758846	2.7568e-06	3.08102e-05	0.996226	1.07146e-09	2.62615e-08	0.23738	0.147656	0.611848	-0.887957	2.05204e-09	3.4007e-08
LOC105207135	-1.84542	1.4977e-12	5.94786e-11	-1.6187	1.07654e-09	2.63379e-08	0.226717	0.344454	NA	1.87141	1.27553e-13	4.12821e-12
LOC105199122	0.619023	0.000687336	0.00378429	1.15241	1.09714e-09	2.67932e-08	0.533387	0.00501087	NA	-0.863962	4.13158e-06	3.52324e-05
LOC105206379	-1.35824	0.000307796	0.00190598	-2.29272	1.11358e-09	2.71456e-08	-0.934472	0.0129222	NA	2.38801	2.0246e-08	2.78762e-07
LOC105196993	-0.97214	4.29196e-06	4.55104e-05	-1.29047	1.14003e-09	2.77278e-08	-0.318327	0.12367	NA	1.18002	3.46362e-09	5.52693e-08
LOC105201363	-2.59886	9.62707e-13	3.92814e-11	-2.21807	1.14159e-09	2.77278e-08	0.38079	0.294663	0.769464	3.13572	1.14025e-16	5.62156e-15
LOC105198773	0.988274	3.05278e-10	8.1022e-09	0.970247	1.15218e-09	2.79347e-08	-0.0180272	0.911107	NA	-1.00063	1.56219e-13	4.9972e-12
LOC105201440	0.655264	6.25114e-08	1.05013e-06	0.764153	1.17526e-09	2.8443e-08	0.10889	0.391122	NA	-0.714047	1.66449e-11	3.96109e-10
LOC105194780	-0.433664	2.89794e-06	3.21738e-05	-0.572699	1.25485e-09	3.03146e-08	-0.139036	0.124305	0.574656	0.504306	3.50229e-09	5.58215e-08
LOC105199560	1.08437	1.65506e-06	1.96562e-05	1.37941	1.26458e-09	3.04949e-08	0.295039	0.195032	0.681038	-1.27382	1.21882e-09	2.1141e-08
LOC105197501	0.585901	1.22867e-08	2.38571e-07	0.635101	1.2678e-09	3.05178e-08	0.0492004	0.639818	0.928395	-0.614972	3.27226e-12	8.79102e-11
LOC105196310	-1.95141	1.87896e-15	1.17052e-13	-1.50933	1.2753e-09	3.06437e-08	0.442073	0.0602341	NA	1.84142	3.00304e-14	1.05644e-12
LOC105193588	1.25128	9.63642e-15	5.40282e-13	0.990299	1.27979e-09	3.06968e-08	-0.260984	0.117587	NA	-1.14279	3.83374e-15	1.54642e-13
LOC105202097	0.620014	2.85703e-10	7.65819e-09	0.618798	1.28313e-09	3.07221e-08	-0.00121556	0.990585	0.998425	-0.624377	9.47482e-14	3.11785e-12
LOC105208195	2.02496	1.53083e-14	8.37354e-13	1.60892	1.29521e-09	3.09562e-08	-0.416036	0.13142	NA	-1.91872	4.16072e-15	1.66853e-13
LOC105194465	0.58883	7.33899e-09	1.50769e-07	0.637265	1.31485e-09	3.13699e-08	0.0484355	0.647545	0.931519	-0.617285	1.45662e-12	4.07233e-11
LOC105194120	1.44857	6.23864e-14	3.07498e-12	1.17712	1.33163e-09	3.17141e-08	-0.271452	0.168818	NA	-1.34762	1.67375e-14	6.13933e-13
LOC105195693	0.961062	1.92367e-07	2.8445e-06	1.15261	1.34341e-09	3.1938e-08	0.191547	0.320996	NA	-1.07926	6.74654e-11	1.43651e-09
LOC105196353	-0.669919	1.6142e-06	1.92729e-05	-0.85223	1.38119e-09	3.27784e-08	-0.182311	0.182693	0.663886	0.773514	9.97168e-10	1.75014e-08
LOC105202299	0.627068	1.18541e-08	2.31172e-07	0.689592	1.50583e-09	3.56733e-08	0.0625233	0.587695	NA	-0.662399	3.36866e-12	8.97984e-11
LOC105200320	-1.34614	3.33029e-05	0.000277648	-1.95832	1.52159e-09	3.59834e-08	-0.612182	0.0523228	NA	1.87218	1.97277e-08	2.73268e-07
LOC105205597	-2.35811	1.95452e-14	1.052e-12	-1.90821	1.60698e-09	3.7936e-08	0.449895	0.0908132	NA	2.43106	2.34527e-13	7.3651e-12
LOC105204048	1.33602	3.81172e-09	8.24605e-08	1.42171	1.6267e-09	3.83342e-08	0.0856898	0.724326	NA	-1.44219	7.11017e-13	2.09423e-11
LOC105195373	1.20035	6.03208e-08	1.01587e-06	1.36964	1.63682e-09	3.85052e-08	0.169297	0.463882	NA	-1.33512	1.99279e-11	4.67762e-10
LOC105206112	-0.393137	1.78618e-07	2.66758e-06	-0.460646	1.69437e-09	3.97895e-08	-0.0675091	0.363328	0.812903	0.428037	1.04453e-10	2.18684e-09
LOC105207392	0.558775	9.133e-09	1.82606e-07	0.5915	1.7727e-09	4.15565e-08	0.032725	0.740067	0.96231	-0.57924	3.1391e-12	8.44978e-11
LOC105205455	-0.710064	4.98135e-07	6.68735e-06	-0.856249	1.82894e-09	4.28003e-08	-0.146184	0.289708	0.769243	0.796159	3.55118e-10	6.68214e-09
LOC105198947	-0.913268	5.90799e-09	1.23062e-07	-0.952976	1.88156e-09	4.39552e-08	-0.0397083	0.794644	NA	0.953557	5.05907e-12	1.30558e-10
LOC105204554	-1.56767	3.03e-10	8.05764e-09	-1.50477	1.95428e-09	4.55554e-08	0.0629048	0.79354	NA	1.6379	9.23721e-13	2.6749e-11
LOC105203880	-1.39856	1.97788e-11	6.42859e-10	-1.27324	1.95908e-09	4.55554e-08	0.12532	0.523596	NA	1.3974	3.48912e-13	1.07127e-11
LOC105198725	0.974512	1.04544e-08	2.06267e-07	1.0748	1.96021e-09	4.55554e-08	0.100293	0.584969	NA	-1.04667	1.41069e-12	3.95193e-11
LOC105195951	1.92515	1.34321e-09	3.1877e-08	1.93381	1.97274e-09	4.57675e-08	0.00865984	0.979002	NA	-2.15458	4.61526e-13	1.39523e-11
LOC105204801	-0.56438	2.23012e-12	8.67296e-11	-0.482604	1.98489e-09	4.59702e-08	0.0817756	0.308934	0.779873	0.526748	6.54563e-14	2.19598e-12
LOC105198712	-0.377293	1.92909e-06	2.24765e-05	-0.487579	2.05615e-09	4.75387e-08	-0.110286	0.153192	0.616469	0.431834	2.71375e-09	4.43321e-08
rna20613	0.850358	2.0998e-11	6.77576e-10	0.772498	2.11632e-09	4.8846e-08	-0.0778606	0.551054	0.907952	-0.823237	6.78769e-14	2.27165e-12
LOC105206745	-0.528491	0.000129601	0.000910659	-0.841637	2.12398e-09	4.88933e-08	-0.313146	0.015501	NA	0.691184	4.03116e-07	4.27185e-06
LOC105197799	1.14261	3.85226e-05	0.00031704	1.67327	2.12564e-09	4.88933e-08	0.530668	0.0582697	0.411377	-1.46191	7.29112e-08	9.01073e-07
LOC105203683	-0.721963	1.32066e-06	1.60967e-05	-0.896316	2.24872e-09	5.1636e-08	-0.174353	0.236088	0.727829	0.825	8.29948e-10	1.47113e-08
LOC105197594	0.657677	6.20386e-07	8.07342e-06	0.792439	2.31136e-09	5.2984e-08	0.134762	0.310605	0.780715	-0.732807	3.42267e-10	6.46687e-09
LOC105203943	-0.709523	1.08828e-08	2.13467e-07	-0.754958	2.39892e-09	5.48978e-08	-0.0454351	0.704561	NA	0.742072	9.0812e-12	2.25308e-10
LOC105194522	-0.396046	3.47532e-05	0.000288666	-0.574077	2.45797e-09	5.61534e-08	-0.178031	0.0599904	0.413999	0.489274	5.60607e-08	7.18612e-07
LOC105196215	-1.01764	1.25625e-08	2.43224e-07	-1.07753	2.52226e-09	5.75246e-08	-0.0598843	0.728053	NA	1.07942	1.03515e-11	2.54714e-10
LOC105199812	-1.01874	5.95143e-10	1.50814e-08	-0.985093	2.61333e-09	5.95008e-08	0.0336481	0.835724	0.982936	1.02655	1.13815e-12	3.24126e-11
LOC105202965	1.35565	3.87532e-08	6.7547e-07	1.53281	2.78365e-09	6.32715e-08	0.177164	0.504713	NA	-1.5158	1.33575e-11	3.25191e-10
LOC105196136	0.578538	7.67032e-05	0.000574037	0.881582	2.92794e-09	6.6439e-08	0.303044	0.0419273	0.354581	-0.729345	1.95371e-07	2.20454e-06
LOC105197434	0.596867	1.87906e-05	0.000166565	0.855851	2.97681e-09	6.74342e-08	0.258984	0.0746245	NA	-0.724819	1.88624e-08	2.62073e-07
LOC105198507	-1.16504	4.38168e-19	4.91332e-17	-0.798107	3.02957e-09	6.85141e-08	0.366935	0.00346984	NA	1.00392	3.26088e-13	1.00343e-11
LOC105192783	-0.73908	6.61456e-10	1.66984e-08	-0.722614	3.04127e-09	6.86576e-08	0.0164662	0.887429	0.989631	0.740901	1.09829e-12	3.13422e-11
LOC105193694	-1.28126	1.93597e-07	2.85641e-06	-1.4615	3.04612e-09	6.86576e-08	-0.180241	0.459077	0.867279	1.45517	1.17364e-10	2.4349e-09
LOC105207869	-0.831738	5.04074e-10	1.2822e-08	-0.799771	3.09392e-09	6.96183e-08	0.0319667	0.807981	0.980546	0.829242	1.01918e-12	2.91451e-11
LOC105202158	-0.867842	1.40312e-06	1.69858e-05	-1.08186	3.2411e-09	7.28084e-08	-0.214021	0.201703	NA	0.999995	2.66205e-09	4.35392e-08
LOC105196510	0.831232	6.99757e-05	0.000530475	1.25942	3.35206e-09	7.51755e-08	0.428186	0.0456805	NA	-1.0553	1.56471e-07	1.79505e-06
LOC105205743	-0.566666	5.38534e-07	7.1498e-06	-0.670105	3.4782e-09	7.78746e-08	-0.103439	0.357395	0.809149	0.625218	2.92128e-10	5.57313e-09
LOC105204553	1.10568	5.24678e-09	1.10833e-07	1.12485	3.53318e-09	7.89743e-08	0.0191638	0.920354	0.991621	-1.15042	4.33844e-12	1.13667e-10
LOC105200844	2.45434	2.45961e-13	1.12191e-11	1.98047	3.56884e-09	7.9639e-08	-0.47387	0.164921	NA	-2.44879	1.81929e-13	5.77928e-12
LOC105205261	-0.715128	5.25361e-07	6.99235e-06	-0.842837	3.79975e-09	8.46514e-08	-0.127709	0.36592	0.814618	0.79293	3.41649e-10	6.46407e-09
LOC105196485	-0.81458	4.88773e-06	5.07871e-05	-1.06806	3.85421e-09	8.57226e-08	-0.253479	0.123782	NA	0.962566	7.29939e-09	1.0973e-07
LOC105207718	0.686148	1.55839e-10	4.35055e-09	0.654651	4.01188e-09	8.90823e-08	-0.0314969	0.780036	NA	-0.678728	1.45537e-13	4.67726e-12
LOC105194491	0.523077	9.92199e-06	9.52964e-05	0.721249	4.0896e-09	9.06585e-08	0.198172	0.108138	0.542116	-0.620698	7.77018e-09	1.16173e-07
LOC105206265	0.606349	8.46788e-10	2.08688e-08	0.589617	4.29823e-09	9.51266e-08	-0.0167319	0.868507	0.98857	-0.603149	7.63057e-13	2.23792e-11
LOC105198516	-1.26002	4.20514e-12	1.55452e-10	-1.07013	4.34923e-09	9.60973e-08	0.18989	0.293328	0.769243	1.2012	2.36085e-13	7.39714e-12
LOC105204381	0.935084	7.63457e-11	2.21881e-09	0.851083	4.40465e-09	9.71623e-08	-0.0840011	0.566127	0.910626	-0.90918	2.73356e-13	8.5068e-12
LOC105194446	-0.253096	0.0042187	0.0171917	-0.519448	4.48687e-09	9.88138e-08	-0.266352	0.00253997	0.0930844	0.392586	2.6618e-05	0.000188533
LOC105196680	-1.34717	3.37944e-10	8.86427e-09	-1.28316	4.6153e-09	1.01476e-07	0.0640155	0.746608	NA	1.37952	3.32984e-12	8.89358e-11
LOC105205382	-1.05812	1.17166e-15	7.84369e-14	-0.790704	4.63879e-09	1.01826e-07	0.267416	0.0375022	0.339007	0.944715	1.25162e-13	4.06038e-12
LOC105199200	0.854619	4.77958e-17	3.99466e-15	0.597696	4.75282e-09	1.04159e-07	-0.256923	0.0121666	0.19805	-0.724362	8.32333e-13	2.43073e-11
LOC105201375	1.1702	2.20008e-08	4.01142e-07	1.23491	4.79488e-09	1.0491e-07	0.0647156	0.760857	0.96901	-1.24889	1.58694e-11	3.79623e-10
LOC105200341	1.19966	1.1864e-09	2.85075e-08	1.18248	4.88828e-09	1.0678e-07	-0.0171788	0.933824	NA	-1.23333	8.70903e-13	2.53798e-11
LOC105197323	-0.474132	1.47006e-07	2.24785e-06	-0.53515	5.17841e-09	1.12935e-07	-0.0610181	0.491251	0.879792	0.507345	1.31505e-10	2.67977e-09
LOC105202658	1.31455	2.49455e-09	5.56662e-08	1.29597	5.23936e-09	1.14079e-07	-0.0185792	0.933819	0.993936	-1.36338	3.3196e-12	8.88348e-11
LOC105193078	0.493121	9.44558e-06	9.11109e-05	0.664594	5.27063e-09	1.14575e-07	0.171473	0.1333	0.586972	-0.579125	9.8625e-09	1.4509e-07
LOC105201707	0.776783	7.67687e-07	9.75311e-06	0.935087	5.80925e-09	1.26079e-07	0.158304	0.328865	0.790308	-0.868204	4.9009e-10	9.03645e-09
LOC105193709	0.945463	5.70891e-09	1.19843e-07	0.948905	5.92505e-09	1.28386e-07	0.0034423	0.983225	0.997976	-0.968733	6.32141e-12	1.60723e-10
LOC105201419	0.848439	3.25286e-10	8.54892e-09	0.78962	6.23095e-09	1.34797e-07	-0.0588195	0.666673	0.940695	-0.831767	9.23465e-13	2.6749e-11
LOC105193009	0.715768	5.54409e-05	0.000431971	1.03293	6.3071e-09	1.36225e-07	0.317166	0.0746624	0.459216	-0.883822	1.13548e-07	1.33605e-06
LOC105193547	0.710817	3.90408e-07	5.36054e-06	0.827958	6.61714e-09	1.42693e-07	0.117142	0.415312	0.840542	-0.779267	1.78715e-10	3.54722e-09
LOC105208091	-0.493095	1.27898e-10	3.61553e-09	-0.45114	6.77537e-09	1.45832e-07	0.0419542	0.580192	0.913538	0.47539	5.79592e-13	1.73103e-11
LOC105203055	0.816138	2.68712e-10	7.25211e-09	0.781129	6.78442e-09	1.45832e-07	-0.0350083	0.799071	NA	-0.810678	1.99701e-13	6.32924e-12
LOC105193603	-1.46738	5.01412e-13	2.16945e-11	-1.17792	7.04237e-09	1.51136e-07	0.289466	0.152372	0.615687	1.37527	2.56752e-13	8.02642e-12
LOC105197728	-0.491288	3.40387e-09	7.43546e-08	-0.485934	7.12434e-09	1.52652e-07	0.0053533	0.948194	0.996044	0.491711	4.03589e-12	1.06145e-10
LOC105203958	-0.673633	1.81807e-09	4.21065e-08	-0.663277	7.34053e-09	1.57034e-07	0.0103564	0.923903	NA	0.677362	3.87455e-12	1.02272e-10
LOC105194141	-0.727945	1.75164e-06	2.07301e-05	-0.885118	7.36811e-09	1.57374e-07	-0.157172	0.29424	0.769464	0.82294	1.66749e-09	2.81427e-08
LOC105201292	-1.42631	6.75142e-13	2.87491e-11	-1.16006	7.42483e-09	1.58334e-07	0.26625	0.16842	NA	1.34525	4.30498e-13	1.31007e-11
LOC105203643	1.00173	9.86652e-10	2.40514e-08	0.953496	7.44593e-09	1.58532e-07	-0.0482346	0.771404	0.970684	-1.0005	2.35693e-12	6.41971e-11
LOC105202904	0.805454	1.26074e-09	3.00256e-08	0.780364	7.70689e-09	1.63829e-07	-0.02509	0.854403	0.985551	-0.805507	1.37529e-12	3.87645e-11
LOC105199581	0.46148	8.85454e-08	1.4355e-06	0.519486	7.82034e-09	1.65979e-07	0.0580055	0.520596	0.896294	-0.491365	3.78486e-11	8.43772e-10
LOC105201288	0.781211	1.88298e-08	3.49e-07	0.829879	7.87529e-09	1.66671e-07	0.0486681	0.739009	NA	-0.817053	9.77458e-12	2.41381e-10
rna5336	-0.557439	1.40571e-07	2.15681e-06	-0.621269	7.87912e-09	1.66671e-07	-0.0638306	0.537387	0.904595	0.594183	1.70814e-10	3.40513e-09
LOC105194092	-0.583891	4.36634e-05	0.000353109	-0.839359	7.89011e-09	1.66671e-07	-0.255468	0.0577437	NA	0.719365	1.55301e-07	1.78311e-06
LOC105206268	-2.09435	5.89941e-09	1.23062e-07	-2.0785	8.13562e-09	1.71588e-07	0.0158567	0.964275	NA	2.62902	2.23109e-12	6.10113e-11
LOC105202931	-1.25676	0.000228217	0.00147426	-1.95959	8.451e-09	1.7796e-07	-0.70283	0.0318184	NA	1.85782	2.97863e-07	3.25425e-06
LOC105198302	0.355031	1.08794e-07	1.72429e-06	0.393218	8.96177e-09	1.88421e-07	0.0381872	0.576487	0.913111	-0.374636	4.2946e-11	9.43645e-10
LOC105197909	1.29472	3.22272e-08	5.72096e-07	1.40633	9.01352e-09	1.89214e-07	0.11161	0.658215	NA	-1.4171	1.12827e-11	2.77132e-10
LOC105193104	-0.647972	3.46859e-07	4.79684e-06	-0.736222	9.04996e-09	1.89683e-07	-0.0882502	0.48146	0.875393	0.701349	3.36275e-10	6.37117e-09
LOC105203390	-0.44841	0.000603866	0.00338426	-0.756296	9.1816e-09	1.92143e-07	-0.307886	0.0156333	NA	0.61121	2.51392e-06	2.23234e-05
LOC105195388	0.458549	0.000357315	0.00216818	0.77372	9.27225e-09	1.93738e-07	0.31517	0.0197293	NA	-0.605742	1.66793e-06	1.53872e-05
LOC105200509	0.470773	6.25002e-05	0.000480569	0.707911	9.34172e-09	1.94887e-07	0.237138	0.0552725	NA	-0.581985	1.67533e-07	1.91238e-06
LOC105207518	0.479887	0.00671336	0.0252121	1.05716	9.58735e-09	1.99702e-07	0.57727	0.0017879	NA	-0.739112	0.000109708	0.000656387
LOC105201664	0.774623	8.57505e-09	1.72992e-07	0.808909	9.74673e-09	2.02708e-07	0.0342856	0.811383	NA	-0.802478	4.67402e-12	1.21763e-10
LOC105206612	0.432953	3.17074e-06	3.4829e-05	0.54057	9.88594e-09	2.05286e-07	0.107617	0.254507	0.741426	-0.487586	3.27901e-09	5.27519e-08
LOC105193292	0.88505	6.46566e-11	1.90376e-09	0.786121	9.92962e-09	2.05875e-07	-0.0989294	0.475704	0.872643	-0.848963	5.64613e-13	1.692e-11
LOC105202421	0.782598	7.45378e-09	1.52371e-07	0.798854	1.00703e-08	2.0847e-07	0.0162555	0.908521	NA	-0.803443	4.95305e-12	1.28304e-10
LOC105199059	1.10554	1.1937e-09	2.86317e-08	1.04913	1.01031e-08	2.08829e-07	-0.056413	0.759948	0.96901	-1.10875	3.29706e-12	8.84037e-11
LOC105201148	-0.434763	2.1199e-05	0.00018487	-0.59764	1.02208e-08	2.10937e-07	-0.162877	0.100076	0.530121	0.517744	6.27507e-08	7.89695e-07
LOC105201467	-0.473583	4.78363e-06	4.99756e-05	-0.598042	1.04172e-08	2.14661e-07	-0.12446	0.222783	0.712602	0.539938	5.40776e-09	8.37655e-08
LOC105207157	-0.82836	7.5768e-08	1.2479e-06	-0.906717	1.05638e-08	2.17349e-07	-0.0783566	0.585574	NA	0.884646	1.99634e-10	3.92842e-09
LOC105201219	0.468684	5.85571e-07	7.70228e-06	0.539197	1.08345e-08	2.22578e-07	0.0705127	0.455122	0.865073	-0.506782	3.96639e-10	7.42281e-09
LOC105196342	0.871101	5.21967e-13	2.25115e-11	0.692005	1.1068e-08	2.27029e-07	-0.179096	0.141153	0.599363	-0.787765	5.80157e-13	1.73103e-11
LOC105196177	0.488645	0.000223064	0.00144514	0.785304	1.11876e-08	2.29133e-07	0.296658	0.0317357	NA	-0.628487	7.01661e-07	7.02939e-06
LOC105194564	0.715906	3.13631e-09	6.89578e-08	0.708647	1.17462e-08	2.40208e-07	-0.0072582	0.953999	NA	-0.721197	2.57954e-12	7.01216e-11
LOC105199237	-1.3597	5.74391e-12	2.08329e-10	-1.1272	1.20478e-08	2.46002e-07	0.232497	0.237177	0.728869	1.28957	7.96863e-13	2.3321e-11
LOC105205075	0.865266	0.000688472	0.00378744	1.51167	1.24481e-08	2.5379e-07	0.646408	0.0158803	NA	-1.18877	3.72212e-06	3.20386e-05
LOC105197392	-0.41215	2.03251e-06	2.35506e-05	-0.497477	1.26881e-08	2.58293e-07	-0.0853272	0.32151	0.786963	0.457353	1.8639e-09	3.11897e-08
LOC105206220	-1.30848	2.76354e-11	8.67754e-10	-1.14522	1.28006e-08	2.60189e-07	0.163254	0.373591	NA	1.27922	1.6875e-12	4.66095e-11
LOC105200810	-0.65101	1.73769e-14	9.46655e-13	-0.484511	1.30233e-08	2.64315e-07	0.166499	0.0492679	0.382999	0.573018	9.6093e-13	2.77661e-11
LOC105203800	1.20892	1.29222e-15	8.56556e-14	0.865384	1.30972e-08	2.65416e-07	-0.343534	0.0272586	NA	-1.04403	9.15072e-13	2.66106e-11
LOC105207520	0.781392	0.000111435	0.000800141	1.16317	1.35667e-08	2.74517e-07	0.381779	0.0634144	0.422792	-0.983033	3.24885e-07	3.52151e-06
LOC105205690	-1.31685	4.37972e-16	3.1806e-14	-0.924108	1.41016e-08	2.84912e-07	0.392742	0.0145215	0.211292	1.15268	7.06491e-13	2.08536e-11
LOC105207604	-1.11768	3.52374e-08	6.17388e-07	-1.15166	1.42916e-08	2.88318e-07	-0.0339889	0.86594	0.988277	1.17789	5.83928e-11	1.25499e-09
LOC105195061	0.786021	6.54146e-07	8.46365e-06	0.939589	1.46915e-08	2.95557e-07	0.153568	0.362573	NA	-0.872423	5.73481e-10	1.03929e-08
LOC105197967	-0.537212	2.2297e-06	2.55561e-05	-0.655965	1.47139e-08	2.95557e-07	-0.118753	0.280133	NA	0.601078	4.36869e-09	6.88332e-08
LOC105205828	0.678512	1.54613e-06	1.8526e-05	0.804358	1.47164e-08	2.95557e-07	0.125846	0.376569	0.816905	-0.75142	1.50584e-09	2.56984e-08
LOC105205117	-1.80315	2.59898e-16	2.00988e-14	-1.26969	1.48868e-08	2.98535e-07	0.533458	0.0114737	NA	1.61473	9.91252e-13	2.84387e-11
LOC105197765	0.799777	1.24729e-08	2.41837e-07	0.819592	1.50428e-08	3.01003e-07	0.0198145	0.892815	NA	-0.822491	9.08599e-12	2.25308e-10
LOC105195079	-0.880285	4.13534e-08	7.15234e-07	-0.93805	1.50546e-08	3.01003e-07	-0.0577651	0.695615	NA	0.929666	1.88981e-10	3.74019e-09
LOC105205556	1.41753	7.20441e-10	1.80191e-08	1.31914	1.51238e-08	3.01938e-07	-0.098384	0.678821	NA	-1.43727	1.62909e-12	4.50869e-11
LOC105204655	1.07675	3.51515e-08	6.16687e-07	1.14143	1.54437e-08	3.07867e-07	0.0646809	0.754027	NA	-1.14565	2.24922e-11	5.21722e-10
LOC105204215	-0.618916	1.15957e-06	1.42365e-05	-0.74053	1.55847e-08	3.10107e-07	-0.121615	0.313029	NA	0.68544	2.78405e-09	4.53601e-08
LOC105201838	-1.96889	4.52548e-10	1.16212e-08	-1.80973	1.56021e-08	3.10107e-07	0.159159	0.579842	NA	2.1631	2.17317e-11	5.04932e-10
LOC105199597	1.08124	2.46533e-09	5.53814e-08	1.03642	1.60271e-08	3.18084e-07	-0.0448181	0.809265	NA	-1.08974	5.70964e-12	1.45978e-10
LOC105201598	-0.339802	2.4775e-06	2.79844e-05	-0.410124	1.6199e-08	3.21021e-07	-0.0703223	0.32743	0.78995	0.376409	2.37021e-09	3.89979e-08
LOC105202343	0.74649	6.25535e-06	6.33348e-05	0.9429	1.64248e-08	3.25019e-07	0.19641	0.24158	0.731469	-0.857936	7.6953e-09	1.15178e-07
LOC105196643	-1.37204	1.64949e-16	1.32116e-14	-0.960898	1.67665e-08	3.31292e-07	0.411139	0.0103268	NA	1.20718	9.6288e-13	2.77661e-11
LOC105198909	-1.0409	7.40151e-09	1.51821e-07	-1.03412	1.69301e-08	3.34034e-07	0.00677849	0.968367	NA	1.06989	2.83556e-11	6.52226e-10
LOC105205622	-0.459218	8.01754e-08	1.31019e-06	-0.501464	1.74878e-08	3.44533e-07	-0.0422457	0.609602	0.921084	0.481151	2.46853e-10	4.7758e-09
LOC105198862	1.31425	2.12277e-05	0.000184906	1.74589	1.75329e-08	3.44917e-07	0.431638	0.164162	0.63353	-1.68898	1.224e-09	2.12042e-08
LOC105200260	0.687995	1.18726e-07	1.85748e-06	0.737385	1.77249e-08	3.48184e-07	0.0493904	0.706974	0.952699	-0.72221	1.18956e-10	2.46005e-09
LOC105201431	-0.827438	5.05947e-09	1.07044e-07	-0.813765	1.79445e-08	3.51697e-07	0.0136726	0.92002	NA	0.836416	2.09242e-11	4.885e-10
LOC105200917	-1.51798	1.76117e-10	4.88623e-09	-1.35981	1.7956e-08	3.51697e-07	0.158173	0.482033	NA	1.52855	5.61606e-12	1.43853e-10
LOC105196996	1.39383	8.87027e-12	3.10022e-10	1.15024	1.8893e-08	3.69511e-07	-0.243593	0.236046	0.727829	-1.30996	1.90961e-12	5.26387e-11
LOC105192976	0.422188	2.69363e-07	3.83957e-06	0.477454	1.90568e-08	3.72175e-07	0.0552659	0.516286	0.893583	-0.450362	1.25091e-10	2.56811e-09
LOC105201058	-1.23242	7.66657e-09	1.56305e-07	-1.22005	1.96962e-08	3.84104e-07	0.0123645	0.95056	NA	1.28544	5.11019e-11	1.11044e-09
LOC105193368	-1.53393	8.64758e-11	2.5024e-09	-1.33285	1.97748e-08	3.85079e-07	0.201073	0.388222	0.824026	1.51442	3.0204e-12	8.1462e-11
LOC105193385	-0.870275	3.96736e-07	5.43081e-06	-0.980163	2.04507e-08	3.97666e-07	-0.109889	0.497113	NA	0.949306	8.26038e-10	1.46608e-08
LOC105193176	0.896069	6.04535e-06	6.15327e-05	1.1248	2.05177e-08	3.98394e-07	0.228728	0.257096	NA	-1.03526	9.12776e-09	1.34857e-07
LOC105198215	-0.584321	3.64393e-06	3.94153e-05	-0.716237	2.07334e-08	4.02002e-07	-0.131916	0.283763	0.764543	0.658031	6.47231e-09	9.83719e-08
LOC105207652	-0.605127	4.07952e-07	5.56735e-06	-0.68897	2.1391e-08	4.14154e-07	-0.083843	0.462303	NA	0.652223	1.15807e-09	2.01637e-08
LOC105193748	-0.582018	2.48869e-07	3.58927e-06	-0.635654	2.15933e-08	4.1747e-07	-0.0536361	0.631365	0.927833	0.615314	3.04687e-10	5.79665e-09
LOC105198329	-1.10294	1.86752e-05	0.000165651	-1.45152	2.17971e-08	4.1998e-07	-0.348587	0.143749	NA	1.36361	5.78674e-08	7.37006e-07
LOC105198130	0.892457	4.70633e-10	1.20168e-08	0.837454	2.18089e-08	4.1998e-07	-0.0550032	0.719679	NA	-0.882532	6.97974e-13	2.06465e-11
LOC105200373	0.472377	0.000403546	0.0024027	0.761476	2.18167e-08	4.1998e-07	0.289099	0.033985	0.32085	-0.613156	1.82423e-06	1.66791e-05
LOC105194806	-0.555684	4.53466e-06	4.77452e-05	-0.681837	2.20803e-08	4.24446e-07	-0.126153	0.292749	0.769243	0.626428	5.95187e-09	9.14726e-08
rna4043	1.0041	4.18539e-16	3.0608e-14	0.692269	2.22469e-08	4.27039e-07	-0.311835	0.012309	0.198334	-0.846848	5.04672e-12	1.30484e-10
LOC105197535	-1.51812	5.51436e-05	0.000430402	-2.10442	2.26872e-08	4.34871e-07	-0.586306	0.119315	0.564629	2.58062	5.43279e-10	9.89775e-09
LOC105198572	0.677454	3.38071e-05	0.000281503	0.920858	2.28097e-08	4.36597e-07	0.243403	0.14066	0.598287	-0.8082	6.92359e-08	8.60289e-07
LOC105205605	0.650367	0.000129867	0.000912048	0.959446	2.31743e-08	4.42462e-07	0.309079	0.0727441	0.454082	-0.810218	3.61227e-07	3.86969e-06
LOC105199603	-0.763375	3.27568e-09	7.17875e-08	-0.724547	2.31819e-08	4.42462e-07	0.0388275	0.761591	0.96901	0.755	1.37521e-11	3.33615e-10
LOC105197033	-1.34632	1.21951e-14	6.75299e-13	-0.984338	2.32237e-08	4.42633e-07	0.361981	0.0349815	0.325043	1.20298	1.23734e-12	3.50197e-11
LOC105195056	0.585399	5.22354e-07	6.97301e-06	0.661809	2.35456e-08	4.48132e-07	0.0764102	0.521135	0.896866	-0.629075	4.93899e-10	9.08232e-09
LOC105204758	0.895821	5.69922e-07	7.50378e-06	1.03625	2.37867e-08	4.51695e-07	0.140427	0.457149	NA	-0.987921	4.01142e-10	7.48671e-09
LOC105202080	-0.633574	2.21338e-07	3.24084e-06	-0.698429	2.37999e-08	4.51695e-07	-0.0648545	0.582183	NA	0.673798	4.33664e-10	8.0427e-09
LOC105195813	-0.893819	8.91495e-08	1.44182e-06	-0.939432	2.48564e-08	4.71082e-07	-0.0456132	0.780211	NA	0.939356	1.70487e-10	3.40356e-09
LOC105204440	-0.732313	1.93391e-07	2.85641e-06	-0.787809	2.5456e-08	4.81766e-07	-0.0554959	0.690153	0.94979	0.772967	2.75546e-10	5.28611e-09
LOC105201633	-1.08221	2.47318e-09	5.53964e-08	-1.02799	2.55808e-08	4.83449e-07	0.0542239	0.754794	NA	1.08996	2.09535e-11	4.885e-10
LOC105196277	-0.370634	7.91457e-06	7.79637e-05	-0.465073	2.57307e-08	4.85599e-07	-0.0944391	0.251934	0.73966	0.420047	1.16626e-08	1.69397e-07
LOC105205120	0.389323	1.26196e-05	0.000117596	0.504382	2.59232e-08	4.88073e-07	0.115059	0.204434	0.694367	-0.446862	1.85326e-08	2.57751e-07
LOC105194588	0.79432	8.32743e-09	1.69011e-07	0.791117	2.59343e-08	4.88073e-07	-0.00320243	0.982302	NA	-0.806872	8.65627e-12	2.15701e-10
LOC105195169	1.66994	9.52936e-08	1.52651e-06	1.74281	2.62682e-08	4.93666e-07	0.0728718	0.816164	0.982011	-1.89101	1.28301e-10	2.62616e-09
LOC105202675	0.497982	5.03866e-12	1.8424e-10	0.404389	2.63602e-08	4.94704e-07	-0.0935927	0.198965	0.684844	-0.453089	1.5626e-12	4.33338e-11
LOC105194882	-1.04426	6.63037e-07	8.55401e-06	-1.18869	2.64043e-08	4.94842e-07	-0.144435	0.457151	NA	1.16344	1.92442e-09	3.2116e-08
LOC105195713	1.21129	1.57212e-10	4.3798e-09	1.05576	2.6887e-08	5.03186e-07	-0.155529	0.414995	0.840542	-1.16611	4.69631e-12	1.22113e-10
LOC105195736	0.30463	1.51036e-05	0.000137506	0.3934	2.7357e-08	5.11272e-07	0.0887704	0.209722	0.702586	-0.349228	2.23389e-08	3.05136e-07
LOC105203255	-2.55709	1.93513e-13	8.97899e-12	-1.93594	2.77985e-08	5.18203e-07	0.621145	0.0712521	NA	2.67694	1.38092e-13	4.44837e-12
LOC105197506	0.54437	2.48495e-07	3.58771e-06	0.601339	2.78049e-08	5.18203e-07	0.0569692	0.600865	0.917609	-0.576424	2.30878e-10	4.49819e-09
LOC105195818	-0.898542	2.93052e-07	4.12049e-06	-0.979068	2.79463e-08	5.20118e-07	-0.0805256	0.639632	0.928395	0.964937	5.15267e-10	9.4374e-09
LOC105196928	-0.548333	4.98321e-09	1.05764e-07	-0.520063	2.98971e-08	5.55656e-07	0.0282699	0.762882	0.96901	0.538228	1.64489e-11	3.92121e-10
LOC105196739	0.639764	0.00224827	0.0102136	1.17178	3.11655e-08	5.78432e-07	0.532019	0.0121573	0.19805	-0.897414	1.93206e-05	0.000141321
LOC105196942	0.97784	1.84273e-15	1.15329e-13	0.681821	3.12179e-08	5.78606e-07	-0.296019	0.0167392	0.230098	-0.829064	6.94243e-12	1.75539e-10
LOC105197099	-0.478056	6.19708e-06	6.28868e-05	-0.589093	3.1392e-08	5.81033e-07	-0.111037	0.28921	0.769243	0.538438	9.76198e-09	1.43765e-07
LOC105203866	2.2723	1.6149e-11	5.37874e-10	1.86903	3.15379e-08	5.82932e-07	-0.403263	0.239229	NA	-2.30527	5.28647e-12	1.36138e-10
LOC105202822	-0.520147	6.8578e-08	1.14206e-06	-0.533865	3.1802e-08	5.87007e-07	-0.0137179	0.886737	0.989631	0.53116	9.76523e-11	2.04757e-09
LOC105197418	0.727141	2.8814e-10	7.69289e-09	0.650457	3.19302e-08	5.87426e-07	-0.0766837	0.519206	0.895245	-0.697849	1.54323e-12	4.28832e-11
LOC105199897	-1.35753	4.30865e-12	1.58842e-10	-1.10925	3.19343e-08	5.87426e-07	0.248281	0.181425	NA	1.28678	3.58584e-12	9.50983e-11
LOC105202468	0.455211	2.65146e-08	4.75074e-07	0.46036	3.19557e-08	5.87426e-07	0.00514903	0.950809	0.996904	-0.460305	3.24166e-11	7.34295e-10
LOC105195133	0.598706	1.13691e-09	2.74163e-08	0.549038	3.29116e-08	6.04173e-07	-0.0496688	0.618834	0.923699	-0.578919	6.05289e-12	1.54181e-10
LOC105195314	2.23083	2.43256e-09	5.47368e-08	2.0488	3.44385e-08	6.30965e-07	-0.182028	0.61896	NA	-2.8918	1.46907e-11	3.53889e-10
LOC105193885	-0.371361	6.79375e-05	0.000517648	-0.52678	3.44649e-08	6.30965e-07	-0.155419	0.0875656	0.501533	0.448477	2.59383e-07	2.86571e-06
LOC105197934	-0.363203	1.74756e-07	2.6157e-06	-0.385025	3.4676e-08	6.33969e-07	-0.0218217	0.75309	0.967907	0.37556	1.74873e-10	3.481e-09
LOC105196796	0.614236	1.67727e-08	3.14336e-07	0.606273	3.49795e-08	6.38649e-07	-0.00796352	0.942494	0.996044	-0.616528	3.37978e-11	7.62113e-10
LOC105206479	-1.00729	1.38554e-06	1.68266e-05	-1.1765	3.51306e-08	6.40538e-07	-0.169206	0.371281	NA	1.13598	5.96995e-09	9.1648e-08
LOC105198624	0.340958	0.00604336	0.0231613	0.728302	3.61614e-08	6.58441e-07	0.387345	0.0033117	NA	-0.515517	8.65667e-05	0.000533479
LOC105193504	1.44479	2.20972e-07	3.239e-06	1.60407	3.67544e-08	6.68334e-07	0.159281	0.595954	NA	-1.64063	1.49219e-10	3.02729e-09
LOC105193479	-0.715343	3.33283e-08	5.89311e-07	-0.718822	3.72512e-08	6.76454e-07	-0.00347885	0.978278	0.997116	0.727298	9.3887e-11	1.97163e-09
LOC105198218	-0.534117	1.1613e-05	0.000109506	-0.674835	3.75012e-08	6.80076e-07	-0.140718	0.241668	0.731469	0.611734	2.12108e-08	2.90882e-07
LOC105199327	-1.59541	4.9847e-07	6.68735e-06	-1.74612	3.78438e-08	6.85366e-07	-0.150712	0.634199	0.928395	1.9036	1.58237e-10	3.1821e-09
LOC105196359	1.61959	7.1361e-13	3.01014e-11	1.2826	3.80971e-08	6.89025e-07	-0.336993	0.173475	NA	-1.53077	1.31647e-14	4.86776e-13
LOC105194926	0.569998	1.35264e-05	0.000125008	0.770831	3.81494e-08	6.89045e-07	0.200833	0.155366	NA	-0.666663	1.65777e-08	2.32918e-07
LOC105203724	-0.927322	5.26412e-11	1.57759e-09	-0.802779	3.8495e-08	6.94354e-07	0.124543	0.35279	NA	0.886171	4.22179e-12	1.10822e-10
LOC105193391	-1.18856	1.68432e-07	2.52666e-06	-1.27402	3.89883e-08	7.02311e-07	-0.0854616	0.679522	NA	1.30006	9.07496e-10	1.60033e-08
LOC105196490	0.584679	0.000191985	0.00126802	0.89081	4.10443e-08	7.38358e-07	0.306131	0.0610889	NA	-0.736262	4.65411e-07	4.85347e-06
LOC105193678	0.772704	3.94181e-07	5.40683e-06	0.86234	4.24929e-08	7.63397e-07	0.0896364	0.574221	NA	-0.830231	4.33856e-10	8.0427e-09
LOC105193403	-0.856523	6.7267e-06	6.77167e-05	-1.05236	4.29135e-08	7.69925e-07	-0.195841	0.283455	NA	0.985232	1.35088e-08	1.92953e-07
LOC105203240	0.741574	2.15962e-08	3.94835e-07	0.727954	4.33079e-08	7.75966e-07	-0.0136201	0.918564	0.991621	-0.745757	5.98587e-11	1.28249e-09
LOC105193800	0.915626	9.65948e-09	1.91708e-07	0.887063	4.36177e-08	7.80478e-07	-0.0285633	0.861649	NA	-0.922302	2.49176e-11	5.76036e-10
LOC105202948	-1.21554	7.49388e-08	1.23575e-06	-1.25655	4.40118e-08	7.86484e-07	-0.0410077	0.846192	NA	1.30124	4.00108e-10	7.47757e-09
LOC105207481	-1.29973	1.89967e-13	8.84497e-12	-0.967885	4.4124e-08	7.87443e-07	0.331844	0.0600442	0.413999	1.16879	2.64199e-12	7.16776e-11
LOC105192880	-0.910569	6.03962e-07	7.88255e-06	-1.00762	4.42064e-08	7.87868e-07	-0.0970524	0.585513	NA	0.988322	1.13888e-09	1.98546e-08
rna13794	-0.271634	5.04777e-05	0.000399781	-0.371784	4.5188e-08	8.04299e-07	-0.100151	0.131469	0.583454	0.321859	1.38736e-07	1.60768e-06
LOC105196631	0.489767	1.25262e-09	2.98853e-08	0.448058	4.5928e-08	8.16389e-07	-0.0417095	0.612472	0.921668	-0.472079	7.73341e-12	1.93406e-10
LOC105196535	0.336985	5.18167e-08	8.78142e-07	0.350912	4.63829e-08	8.23388e-07	0.0139265	0.827752	0.982344	-0.34482	5.05498e-11	1.10018e-09
LOC105204348	0.85037	8.90244e-09	1.78793e-07	0.809496	4.72011e-08	8.36809e-07	-0.0408738	0.783134	0.973764	-0.845357	4.08655e-11	9.00828e-10
LOC105197559	-0.780503	3.03717e-05	0.00025671	-1.02838	4.73801e-08	8.38878e-07	-0.247875	0.171223	NA	0.932582	6.11439e-08	7.723e-07
LOC105200275	-1.00062	5.98947e-05	0.000464253	-1.35978	4.94252e-08	8.73936e-07	-0.359165	0.149272	0.611848	1.25721	8.66006e-08	1.04674e-06
LOC105197819	-0.631304	1.07169e-08	2.10828e-07	-0.616077	5.04567e-08	8.91004e-07	0.0152268	0.887004	0.989631	0.630781	5.45788e-11	1.18039e-09
LOC105200400	0.851867	3.21171e-10	8.45729e-09	0.743502	5.34308e-08	9.42287e-07	-0.108365	0.431802	0.853739	-0.809842	8.19338e-12	2.04537e-10
LOC105196652	0.653541	2.67136e-10	7.23256e-09	0.574311	5.3853e-08	9.4849e-07	-0.0792298	0.457488	0.866404	-0.620702	4.36389e-12	1.14117e-10
LOC105201386	-0.828003	0.00249489	0.0111126	-1.48461	5.51072e-08	9.6931e-07	-0.656602	0.00839615	NA	1.2378	1.35384e-05	0.000102998
LOC105203376	-0.40534	5.83865e-05	0.000454395	-0.558412	5.57812e-08	9.79885e-07	-0.153072	0.119034	0.564062	0.482896	2.24203e-07	2.50521e-06
LOC105196172	0.672302	1.02672e-08	2.03171e-07	0.644693	5.61903e-08	9.85785e-07	-0.0276088	0.817112	0.982011	-0.666535	3.16842e-11	7.20416e-10
LOC105201255	-2.01827	1.05117e-11	3.60831e-10	-1.65883	5.83625e-08	1.02256e-06	0.35944	0.165215	NA	2.07651	2.09259e-11	4.885e-10
LOC105193370	0.502542	1.05608e-07	1.68173e-06	0.527221	5.92565e-08	1.03687e-06	0.0246793	0.800607	0.978235	-0.518433	1.1583e-10	2.40671e-09
LOC105202580	0.631559	7.22128e-06	7.19774e-05	0.799193	6.13891e-08	1.07279e-06	0.167635	0.261205	NA	-0.720131	5.23042e-09	8.13851e-08
LOC105200277	-1.32928	8.04873e-06	7.90538e-05	-1.61327	6.2405e-08	1.08913e-06	-0.283993	0.333265	NA	1.62505	1.2364e-08	1.7808e-07
LOC105204409	-0.740725	0.000998725	0.00521492	-1.21799	6.2646e-08	1.09192e-06	-0.477264	0.0331087	0.319289	1.03505	2.34656e-06	2.10548e-05
LOC105193193	1.5745	2.5093e-08	4.51405e-07	1.60796	6.3074e-08	1.09754e-06	0.033464	0.913888	NA	-1.72705	1.73732e-11	4.11305e-10
LOC105200830	0.660728	2.19129e-08	4.00082e-07	0.657073	6.31315e-08	1.09754e-06	-0.00365495	0.97625	NA	-0.666556	4.20422e-11	9.25265e-10
LOC105192902	0.934246	1.05154e-08	2.07167e-07	0.898284	6.46554e-08	1.12258e-06	-0.0359614	0.831105	NA	-0.938481	3.30812e-11	7.47179e-10
LOC105197217	-0.627179	1.34339e-12	5.39603e-11	-0.479891	6.5178e-08	1.1302e-06	0.147288	0.0950616	0.521072	0.558877	7.35055e-12	1.84839e-10
LOC105199724	-0.732895	8.33657e-13	3.47297e-11	-0.565912	6.53356e-08	1.13147e-06	0.166983	0.096664	0.522541	0.659308	3.39917e-12	9.04364e-11
LOC105201237	1.8235	1.18853e-07	1.85748e-06	1.88251	6.57611e-08	1.13738e-06	0.0590151	0.867441	NA	-2.13355	2.57456e-10	4.95982e-09
LOC105203767	-1.0076	7.66894e-10	1.91099e-08	-0.886717	6.64587e-08	1.14797e-06	0.120882	0.458496	0.866825	0.970411	2.08174e-11	4.87807e-10
LOC105198558	1.00968	1.6461e-06	1.95844e-05	1.15068	6.96912e-08	1.2008e-06	0.140999	0.51239	NA	-1.11879	2.863e-09	4.65491e-08
LOC105206016	1.79505	1.79191e-06	2.11643e-05	2.02887	6.96955e-08	1.2008e-06	0.233823	0.534744	NA	-2.37569	6.3122e-09	9.62576e-08
LOC105197685	0.572156	5.04412e-09	1.06888e-07	0.533765	6.99664e-08	1.20392e-06	-0.0383907	0.699432	0.951175	-0.557692	2.67548e-11	6.16435e-10
LOC105199238	-1.68139	2.15228e-14	1.14925e-12	-1.19297	7.19795e-08	1.23698e-06	0.488421	0.0244031	0.279127	1.50885	3.88121e-12	1.02272e-10
LOC105195905	-0.485811	1.13839e-07	1.78951e-06	-0.497832	7.32034e-08	1.25641e-06	-0.0120203	0.894703	0.989631	0.495532	2.46863e-10	4.7758e-09
LOC105207582	-0.63706	6.8498e-08	1.14206e-06	-0.645517	7.46007e-08	1.27876e-06	-0.00845679	0.941606	0.996044	0.649418	2.38521e-10	4.63398e-09
LOC105197370	0.430508	1.0757e-07	1.70692e-06	0.439419	7.49418e-08	1.28297e-06	0.00891113	0.913238	0.991621	-0.437295	1.88273e-10	3.73154e-09
LOC105194620	0.667949	6.28524e-08	1.05454e-06	0.685771	7.54958e-08	1.29081e-06	0.0178223	0.890191	NA	-0.685834	8.79401e-11	1.85809e-09
LOC105199199	0.582836	2.02125e-08	3.73085e-07	0.567145	7.70618e-08	1.31592e-06	-0.0156911	0.882442	0.989631	-0.580889	6.03737e-11	1.29151e-09
LOC105198983	-0.461837	0.000608757	0.003406	-0.72738	7.71625e-08	1.31597e-06	-0.265543	0.0456541	0.370886	0.604803	2.16085e-06	1.95414e-05
LOC105205766	1.83502	1.56294e-08	2.96627e-07	1.78651	7.73346e-08	1.31723e-06	-0.0485075	0.887522	NA	-2.0382	3.82749e-11	8.50519e-10
LOC105207551	-0.350172	0.000808578	0.00436226	-0.563576	7.77707e-08	1.32299e-06	-0.213404	0.0399488	0.348719	0.462159	3.43187e-06	2.97076e-05
LOC105203796	1.30696	1.53021e-09	3.58719e-08	1.16268	7.90322e-08	1.34275e-06	-0.144271	0.505988	0.888454	-1.28351	3.92751e-11	8.69933e-10
LOC105194309	-0.596649	0.00511723	0.0201455	-1.14292	8.03484e-08	1.36339e-06	-0.546266	0.00893992	NA	0.91617	2.11874e-05	0.000153225
LOC105197830	1.16919	8.27434e-05	0.000613441	1.63884	8.18171e-08	1.38656e-06	0.469657	0.128852	NA	-1.48928	2.1799e-07	2.43975e-06
LOC105204110	-0.591069	1.75661e-05	0.000156834	-0.739753	8.23295e-08	1.39349e-06	-0.148684	0.277604	0.760001	0.676947	3.33123e-08	4.44433e-07
LOC105196976	1.10937	2.27634e-08	4.12253e-07	1.07613	8.47275e-08	1.43228e-06	-0.0332489	0.870147	NA	-1.13207	8.22201e-11	1.74258e-09
LOC105201207	0.394162	2.55461e-07	3.65689e-06	0.415364	8.50044e-08	1.43516e-06	0.0212026	0.784728	0.973955	-0.406353	3.75546e-10	7.04725e-09
LOC105207131	-1.17947	2.23603e-08	4.06596e-07	-1.14055	8.54288e-08	1.44051e-06	0.0389206	0.849082	NA	1.21102	1.64247e-10	3.29331e-09
LOC105197139	0.50602	5.6539e-07	7.45141e-06	0.55819	8.7593e-08	1.47516e-06	0.0521695	0.618857	0.923699	-0.535437	7.10232e-10	1.26873e-08
LOC105194711	-0.582414	2.93232e-08	5.23306e-07	-0.565533	9.17067e-08	1.54251e-06	0.0168809	0.871246	0.98857	0.579569	1.31233e-10	2.67821e-09
LOC105196159	-1.64414	7.27831e-16	5.04829e-14	-1.09252	9.27385e-08	1.55791e-06	0.551618	0.00646326	0.142061	1.42787	5.29509e-12	1.36138e-10
LOC105204255	-1.34554	1.84319e-08	3.42096e-07	-1.3091	9.39912e-08	1.57699e-06	0.0364407	0.86623	NA	1.41381	4.06326e-10	7.5732e-09
LOC105195516	0.966727	3.29784e-05	0.000275625	1.28596	9.49115e-08	1.59045e-06	0.319233	0.191602	NA	-1.16058	8.45775e-08	1.0268e-06
LOC105197475	-0.979221	2.28303e-05	0.000197179	-1.23559	9.76805e-08	1.63481e-06	-0.256372	0.259088	NA	1.16639	5.17737e-08	6.70571e-07
LOC105204551	0.639624	3.40367e-08	6.01047e-07	0.630108	9.86545e-08	1.64906e-06	-0.00951555	0.93636	0.995198	-0.642407	9.29592e-11	1.95513e-09
LOC105207727	-0.375489	4.91769e-06	5.10197e-05	-0.440515	9.99418e-08	1.66851e-06	-0.0650259	0.426592	0.847313	0.410102	8.41531e-09	1.25273e-07
LOC105201009	1.29769	2.99338e-09	6.63573e-08	1.19449	1.01575e-07	1.69368e-06	-0.103205	0.655348	NA	-1.30364	1.45775e-11	3.51961e-10
LOC105205810	0.46405	0.00710805	0.0263632	0.919535	1.02398e-07	1.70527e-06	0.455485	0.00839468	0.162367	-0.682245	8.34735e-05	0.000516267
LOC105200880	0.824246	1.5027e-06	1.807e-05	0.93083	1.03414e-07	1.72007e-06	0.106584	0.546521	NA	-0.89612	2.90199e-09	4.71274e-08
LOC105204126	-0.56027	4.5684e-06	4.79797e-05	-0.666953	1.04815e-07	1.74122e-06	-0.106684	0.362492	NA	0.618918	1.32888e-08	1.90205e-07
LOC105199250	1.72066	2.59652e-11	8.2209e-10	1.37704	1.0791e-07	1.79042e-06	-0.343619	0.193888	NA	-1.62862	1.26654e-11	3.08888e-10
LOC105199302	-0.361366	0.000569555	0.00321743	-0.558437	1.12129e-07	1.85814e-06	-0.197071	0.0586954	0.411377	0.465569	2.29918e-06	2.06836e-05
LOC105202487	-1.09442	3.96865e-06	4.24838e-05	-1.26871	1.12322e-07	1.85905e-06	-0.174296	0.441859	NA	1.24946	1.17468e-08	1.70081e-07
LOC105195514	0.713861	1.50022e-07	2.29136e-06	0.746434	1.16647e-07	1.92826e-06	0.0325729	0.819645	NA	-0.740088	2.69689e-10	5.18097e-09
LOC105195008	1.91743	2.00542e-11	6.5024e-10	1.5614	1.17479e-07	1.93963e-06	-0.356032	0.254959	NA	-1.90551	7.70395e-14	2.54119e-12
LOC105196508	0.604363	0.00456294	0.0183105	1.15747	1.20412e-07	1.98562e-06	0.553109	0.0117807	NA	-0.866998	5.70369e-05	0.000369284
LOC105207281	1.02952	2.85832e-07	4.03161e-06	1.06749	1.21758e-07	2.00536e-06	0.0379734	0.851451	0.985551	-1.0859	8.23527e-10	1.46352e-08
LOC105196528	0.61785	5.91146e-06	6.04692e-05	0.736689	1.22582e-07	2.01646e-06	0.118838	0.39648	0.82529	-0.684077	1.24507e-08	1.79142e-07
LOC105206620	-0.751117	1.19984e-08	2.33647e-07	-0.70143	1.23268e-07	2.02527e-06	0.0496875	0.703603	0.952699	0.737486	1.10257e-10	2.29785e-09
LOC105203740	0.626866	2.46304e-08	4.44271e-07	0.599178	1.24818e-07	2.04824e-06	-0.0276872	0.807744	0.980546	-0.619688	1.19113e-10	2.46005e-09
LOC105206063	1.03726	1.18086e-07	1.84979e-06	1.05385	1.26783e-07	2.07795e-06	0.0165956	0.934686	NA	-1.08124	2.91437e-10	5.56767e-09
LOC105200954	-0.722396	2.50607e-07	3.60659e-06	-0.758064	1.31499e-07	2.15261e-06	-0.035668	0.789865	NA	0.753422	1.12294e-09	1.96264e-08
LOC105197325	-0.223293	0.0261235	0.0759219	-0.530366	1.33016e-07	2.17447e-06	-0.307072	0.00213753	0.0865001	0.385767	0.000290573	0.00151797
LOC105200293	-0.321056	0.0775056	0.175812	-0.957712	1.33157e-07	2.17447e-06	-0.636656	0.000398371	0.0325462	0.680855	0.00062569	0.00292336
LOC105196656	0.369294	9.13813e-07	1.14704e-05	0.4024	1.34249e-07	2.18963e-06	0.0331064	0.664635	0.939558	-0.387304	1.41417e-09	2.4224e-08
LOC105199551	1.18312	9.14973e-07	1.14704e-05	1.3629	1.34547e-07	2.19184e-06	0.179781	0.500339	NA	-1.33595	6.3791e-10	1.14999e-08
LOC105206811	-1.9967	2.25845e-08	4.09565e-07	-1.88993	1.34964e-07	2.19598e-06	0.106771	0.758977	NA	2.40833	1.19342e-10	2.46109e-09
LOC105198632	0.411866	0.00116375	0.00591661	0.695833	1.36273e-07	2.21387e-06	0.283967	0.031919	NA	-0.544308	8.7603e-06	6.96923e-05
LOC105201071	-0.539792	0.000162711	0.00110299	-0.768033	1.36393e-07	2.21387e-06	-0.228241	0.094501	NA	0.663034	9.06592e-07	8.85378e-06
LOC105194432	-0.673427	4.69132e-07	6.33799e-06	-0.727308	1.36748e-07	2.21697e-06	-0.0538804	0.669989	NA	0.709452	3.11041e-09	5.02155e-08
LOC105194335	-1.00216	1.47536e-08	2.80402e-07	-0.934101	1.46164e-07	2.36677e-06	0.0680599	0.697802	0.951175	0.996007	1.70185e-10	3.40246e-09
LOC105202911	-0.983528	1.81822e-06	2.14051e-05	-1.10022	1.48533e-07	2.40224e-06	-0.116692	0.547491	NA	1.08434	8.94769e-09	1.32482e-07
LOC105199687	0.258963	1.43752e-06	1.73482e-05	0.283513	1.49542e-07	2.41387e-06	0.0245504	0.649007	0.931765	-0.271721	1.93956e-09	3.22986e-08
LOC105195121	0.841258	3.28936e-07	4.56776e-06	0.883432	1.49611e-07	2.41387e-06	0.0421739	0.804279	NA	-0.882148	6.4984e-10	1.16844e-08
LOC105205178	-0.57315	0.000101288	0.000735131	-0.784158	1.5306e-07	2.46655e-06	-0.211008	0.137445	NA	0.689248	5.28022e-07	5.41607e-06
LOC105197339	-0.360517	3.79882e-08	6.62995e-07	-0.3473	1.53306e-07	2.46756e-06	0.0132173	0.839561	0.983599	0.355456	1.51398e-10	3.06247e-09
LOC105193088	1.00823	2.39125e-14	1.25201e-12	0.704853	1.54454e-07	2.48307e-06	-0.30338	0.0280493	NA	-0.867297	4.77664e-12	1.23967e-10
LOC105196366	0.65397	1.46149e-08	2.78553e-07	0.621399	1.55132e-07	2.49099e-06	-0.0325708	0.785558	0.973955	-0.645997	5.83777e-11	1.25499e-09
LOC105196771	1.09127	7.25677e-13	3.05147e-11	0.807505	1.5537e-07	2.49185e-06	-0.283761	0.0717301	NA	-0.964255	6.90267e-12	1.74855e-10
LOC105201619	-1.53508	9.95954e-06	9.55842e-05	-1.8227	1.56068e-07	2.50007e-06	-0.287619	0.406928	0.833211	2.00331	6.99299e-09	1.05702e-07
LOC105194831	-1.92714	1.01884e-11	3.50627e-10	-1.52457	1.57197e-07	2.51515e-06	0.402573	0.116668	NA	1.90563	4.61074e-11	1.00988e-09
LOC105202949	-0.831281	0.00167308	0.00797974	-1.39281	1.58666e-07	2.53565e-06	-0.561529	0.0178191	NA	1.18208	9.50848e-06	7.50368e-05
LOC105195005	-1.47808	4.80963e-07	6.47597e-06	-1.56184	1.59657e-07	2.54844e-06	-0.0837584	0.753631	NA	1.69606	4.44667e-09	6.99017e-08
LOC105201080	-1.45622	3.12208e-12	1.1834e-10	-1.10445	1.6068e-07	2.56175e-06	0.351767	0.0859066	NA	1.33865	1.67103e-11	3.96978e-10
LOC105193623	0.545663	2.47423e-09	5.53964e-08	0.484911	1.64805e-07	2.6244e-06	-0.0607518	0.513613	0.893583	-0.519243	3.94618e-11	8.72665e-10
LOC105200586	-0.469747	1.69287e-05	0.000151862	-0.577838	1.66943e-07	2.6553e-06	-0.108091	0.314764	0.783424	0.528305	5.32735e-08	6.87408e-07
LOC105196396	-0.727389	0.000551743	0.00312732	-1.10763	1.68164e-07	2.67156e-06	-0.380242	0.0573147	NA	0.95411	2.9737e-06	2.60696e-05
LOC105198148	0.37505	0.000263585	0.00166908	0.548041	1.68582e-07	2.67505e-06	0.172991	0.0990843	0.526423	-0.459736	1.18326e-06	1.12169e-05
LOC105198055	-0.827036	1.97323e-07	2.90819e-06	-0.856961	1.70969e-07	2.70972e-06	-0.0299247	0.84091	NA	0.86157	1.81786e-09	3.04564e-08
LOC105198567	0.341773	1.02469e-06	1.27551e-05	0.369688	1.72776e-07	2.73515e-06	0.0279145	0.693084	0.949878	-0.356783	1.91476e-09	3.20019e-08
LOC105204237	-0.489495	1.0247e-13	4.95984e-12	-0.349879	1.78508e-07	2.82256e-06	0.139616	0.0325822	0.316325	0.423499	3.39671e-11	7.64677e-10
LOC105197495	0.450495	2.52586e-06	2.84895e-05	0.504776	1.81403e-07	2.86497e-06	0.0542817	0.575383	0.913111	-0.480474	4.97395e-09	7.77462e-08
LOC105195981	0.585483	2.82659e-07	3.99104e-06	0.597002	1.83685e-07	2.89762e-06	0.0115185	0.919969	0.991621	-0.597593	9.04714e-10	1.59748e-08
LOC105206968	-0.700026	4.4107e-08	7.59928e-07	-0.689663	1.86362e-07	2.93431e-06	0.010363	0.932254	NA	0.706057	4.91627e-10	9.05265e-09
LOC105203933	-0.50357	2.91428e-07	4.10194e-06	-0.521767	1.86448e-07	2.93431e-06	-0.0181965	0.850293	0.985551	0.516942	1.12668e-09	1.96669e-08
LOC105196585	-0.720598	0.000482403	0.00280035	-1.07711	1.87743e-07	2.95125e-06	-0.356507	0.0807521	0.480949	0.939024	1.54593e-06	1.43356e-05
LOC105208187	0.846541	1.57127e-08	2.97369e-07	0.806032	1.88048e-07	2.95259e-06	-0.0405092	0.797241	NA	-0.843923	6.24201e-11	1.33321e-09
LOC105192969	-0.553714	3.37991e-07	4.68384e-06	-0.569045	1.88336e-07	2.95368e-06	-0.0153308	0.886915	0.989631	0.566993	1.17689e-09	2.04655e-08
LOC105195996	1.19295	9.20924e-08	1.48229e-06	1.17395	1.90065e-07	2.97732e-06	-0.0189959	0.933555	NA	-1.23785	4.10351e-10	7.63786e-09
LOC105205130	-1.49423	1.4838e-05	0.000135455	-1.80473	1.90605e-07	2.9823e-06	-0.310504	0.336302	NA	1.97261	5.09941e-08	6.61097e-07
LOC105205131	-1.59529	1.75724e-09	4.08385e-08	-1.42199	1.98313e-07	3.0993e-06	0.173291	0.457965	NA	1.64766	3.50335e-10	6.61023e-09
LOC105195761	-0.674035	2.17687e-05	0.000189103	-0.826708	2.01588e-07	3.14683e-06	-0.152672	0.333629	0.792751	0.767623	5.65126e-08	7.21756e-07
LOC105193390	-0.519744	0.00297385	0.0128257	-0.909263	2.03987e-07	3.18059e-06	-0.389519	0.0257874	0.285485	0.741676	1.26895e-05	9.74019e-05
LOC105200036	-1.31441	4.29174e-11	1.30655e-09	-1.06328	2.04999e-07	3.19267e-06	0.251125	0.181457	NA	1.24385	2.66628e-11	6.15347e-10
LOC105205727	-0.737029	7.01404e-06	7.00675e-05	-0.863006	2.06373e-07	3.21036e-06	-0.125977	0.426671	NA	0.818448	2.66756e-08	3.59729e-07
rna19682	0.386461	1.05399e-05	0.000100656	0.45874	2.07366e-07	3.22207e-06	0.072279	0.413501	0.840196	-0.424262	2.45723e-08	3.33984e-07
LOC105203019	0.371994	1.4918e-05	0.000136001	0.451506	2.09283e-07	3.24811e-06	0.079512	0.360984	0.812722	-0.412774	3.47432e-08	4.61286e-07
LOC105202859	-0.722519	1.56827e-08	2.9722e-07	-0.67823	2.10227e-07	3.25901e-06	0.0442888	0.721072	NA	0.712181	1.90598e-10	3.76678e-09
LOC105197777	-1.33313	5.31323e-08	8.99305e-07	-1.27104	2.15537e-07	3.33747e-06	0.0620962	0.799719	0.978188	1.37945	5.1809e-10	9.4765e-09
LOC105197850	0.534147	8.04475e-10	1.99723e-08	0.466987	2.2095e-07	3.41736e-06	-0.0671592	0.459362	0.867439	-0.506057	1.94489e-11	4.58082e-10
LOC105204108	-0.728383	2.40989e-07	3.50188e-06	-0.741738	2.22168e-07	3.43225e-06	-0.0133547	0.922552	NA	0.747626	1.40191e-09	2.4074e-08
LOC105199990	1.46307	3.70155e-11	1.14224e-09	1.14619	2.27203e-07	3.50601e-06	-0.316878	0.154876	0.62063	-1.34628	5.1677e-11	1.1194e-09
LOC105201653	1.01834	2.25012e-07	3.28747e-06	1.03751	2.27733e-07	3.51017e-06	0.0191637	0.924996	NA	-1.06309	6.94175e-10	1.24328e-08
LOC105206115	-0.467272	0.000155107	0.00105837	-0.644426	2.357e-07	3.62881e-06	-0.177154	0.144106	0.604044	0.562843	6.64342e-07	6.68962e-06
LOC105193169	0.748036	3.08385e-10	8.1566e-09	0.618214	2.38064e-07	3.66102e-06	-0.129822	0.280582	0.76362	-0.690596	3.89226e-11	8.63516e-10
LOC105207432	-0.389368	0.000222718	0.00144359	-0.550586	2.40621e-07	3.69268e-06	-0.161218	0.120567	0.567454	0.473133	9.89683e-07	9.56647e-06
LOC105193574	0.95091	7.22745e-07	9.22821e-06	0.99718	2.40672e-07	3.69268e-06	0.0462704	0.811465	0.981191	-1.0051	2.62904e-09	4.30506e-08
LOC105197402	0.574437	1.09822e-05	0.000104412	0.697591	2.4217e-07	3.71118e-06	0.123154	0.365338	NA	-0.64016	2.61065e-08	3.53092e-07
LOC105200240	0.607354	1.06353e-05	0.000101423	0.73686	2.42429e-07	3.71118e-06	0.129506	0.368302	NA	-0.677878	2.23646e-08	3.05184e-07
LOC105202311	-0.545905	5.94902e-06	6.0736e-05	-0.629588	2.44461e-07	3.73804e-06	-0.0836827	0.480013	0.875393	0.59443	2.0519e-08	2.82238e-07
LOC105195950	0.833	4.46155e-06	4.7086e-05	0.946145	2.49185e-07	3.80594e-06	0.113146	0.53963	0.904595	-0.912746	1.2001e-08	1.73215e-07
LOC105204881	-0.34987	7.63091e-07	9.70525e-06	-0.368254	2.49926e-07	3.81292e-06	-0.0183844	0.794014	0.976264	0.360529	1.94548e-09	3.2358e-08
LOC105193889	-0.782851	1.09397e-07	1.73182e-06	-0.76127	2.51351e-07	3.83032e-06	0.0215809	0.883335	0.989631	0.78665	7.46286e-10	1.33141e-08	\"FBpp0311678\")"	GO:0005506; GO:0016705; GO:0020037
LOC105207327	-0.762345	1.35557e-05	0.000125193	-0.922602	2.52716e-07	3.84677e-06	-0.160257	0.32821	NA	0.862405	8.37586e-08	1.01866e-06
LOC105196807	0.65962	1.67147e-11	5.53972e-10	0.508745	2.53881e-07	3.86014e-06	-0.150875	0.128294	0.579539	-0.587521	3.79433e-11	8.44514e-10
LOC105195659	0.979191	3.01124e-05	0.000254678	1.25585	2.61761e-07	3.97546e-06	0.276661	0.264616	NA	-1.15967	5.82918e-08	7.40354e-07
LOC105195969	0.506709	2.03386e-08	3.74386e-07	0.47425	2.70479e-07	4.10323e-06	-0.0324587	0.726078	0.958759	-0.494201	1.11495e-10	2.32015e-09
LOC105203414	-0.469247	2.00106e-05	0.000175734	-0.574746	2.71434e-07	4.11307e-06	-0.105499	0.327474	0.78995	0.525962	6.79637e-08	8.50629e-07
LOC105194118	0.216106	0.00205437	0.00948061	0.370132	2.73325e-07	4.13707e-06	0.154025	0.0316211	0.3129	-0.28932	2.25674e-05	0.000162521
LOC105193142	0.662228	3.034e-08	5.40019e-07	0.629482	2.7674e-07	4.18407e-06	-0.0327451	0.791296	0.975046	-0.654441	1.50412e-10	3.04701e-09
LOC105208153	0.344344	0.000194382	0.00128153	0.478549	2.79558e-07	4.22193e-06	0.134205	0.149807	0.611848	-0.411492	7.84191e-07	7.78812e-06
LOC105202115	0.290896	0.000200325	0.00131492	0.414718	2.80512e-07	4.23158e-06	0.123822	0.124229	0.574656	-0.350196	1.00004e-06	9.65301e-06
LOC105199061	0.975069	4.2169e-06	4.4785e-05	1.13295	2.84928e-07	4.29338e-06	0.157886	0.483063	NA	-1.08798	1.03947e-08	1.52105e-07
LOC105207862	0.817521	3.43524e-08	6.05826e-07	0.777182	2.86216e-07	4.30797e-06	-0.0403393	0.792723	NA	-0.813246	2.04859e-10	4.01974e-09
LOC105196775	0.874408	3.23455e-07	4.5056e-06	0.88421	2.87469e-07	4.32199e-06	0.00980197	0.954862	0.997116	-0.901597	1.47767e-09	2.52488e-08
LOC105194824	0.96329	2.67565e-05	0.000228594	1.20365	2.90229e-07	4.35862e-06	0.240358	0.311066	NA	-1.12504	6.82371e-08	8.52348e-07
LOC105193445	-0.432728	4.11105e-07	5.59901e-06	-0.441941	3.00185e-07	4.50311e-06	-0.0092136	0.913529	0.991621	0.440296	1.5223e-09	2.5947e-08
LOC105202232	0.699823	2.16036e-09	4.92216e-08	0.600273	3.06484e-07	4.59248e-06	-0.0995502	0.396826	0.82529	-0.656694	1.22365e-10	2.51588e-09
LOC105207169	1.18806	1.31969e-07	2.03411e-06	1.17392	3.19364e-07	4.78016e-06	-0.0141353	0.95187	NA	-1.23763	5.14812e-10	9.4374e-09
LOC105196638	0.456768	1.26019e-05	0.000117513	0.53727	3.22969e-07	4.82874e-06	0.080502	0.444319	0.857353	-0.500402	3.67015e-08	4.84481e-07
LOC105202970	-1.11307	8.1427e-06	7.99185e-05	-1.28941	3.24172e-07	4.84135e-06	-0.17634	0.450782	NA	1.28228	3.95293e-08	5.19318e-07
LOC105197713	0.726506	2.64679e-05	0.000226993	0.906162	3.32272e-07	4.95293e-06	0.179656	0.316028	NA	-0.830254	7.30724e-08	9.01445e-07
LOC105197423	-0.904164	9.92026e-11	2.85229e-09	-0.732799	3.32379e-07	4.95293e-06	0.171364	0.20429	NA	0.837715	6.93866e-11	1.47513e-09
LOC105201969	-0.87156	3.95915e-12	1.47166e-10	-0.656274	3.36977e-07	5.01588e-06	0.215285	0.0790339	0.474642	0.779846	4.51683e-11	9.90894e-10
LOC105203826	1.79903	1.35379e-09	3.20151e-08	1.52802	3.39907e-07	5.0539e-06	-0.271016	0.378859	NA	-1.80756	8.30766e-11	1.75803e-09
LOC105193509	-0.611776	2.53589e-07	3.63784e-06	-0.607746	3.57615e-07	5.31133e-06	0.00402963	0.972699	0.997116	0.617222	1.59541e-09	2.7059e-08
LOC105208272	-1.73215	1.38199e-10	3.8904e-09	-1.39916	3.59242e-07	5.32962e-06	0.332989	0.189678	NA	1.70275	1.2236e-10	2.51588e-09
LOC105200231	0.317435	0.00025063	0.0015953	0.469362	3.60009e-07	5.33511e-06	0.151927	0.09702	0.523159	-0.386846	7.60063e-07	7.57584e-06
LOC105196299	0.612907	6.56268e-09	1.36277e-07	0.547174	3.66405e-07	5.42392e-06	-0.0657327	0.544413	0.906347	-0.586544	1.3922e-10	2.8328e-09
LOC105205277	-0.22822	0.0357564	0.0970072	-0.557871	3.68068e-07	5.43255e-06	-0.329651	0.0019529	0.0813081	0.397963	0.000583211	0.00274823
LOC105203220	-1.21239	4.19355e-13	1.86849e-11	-0.860844	3.68472e-07	5.43255e-06	0.351549	0.0324046	0.316018	1.06953	4.89057e-11	1.06608e-09
LOC105200172	-0.584107	0.000226905	0.00146861	-0.806463	3.68495e-07	5.43255e-06	-0.222356	0.158828	0.625204	0.712607	8.09347e-07	8.00904e-06
LOC105194726	-0.820678	5.23873e-07	6.98178e-06	-0.863365	3.68603e-07	5.43255e-06	-0.0426867	0.777733	NA	0.861059	8.93016e-09	1.32365e-07
LOC105199809	1.33039	0.000185549	0.00123052	1.8104	3.70323e-07	5.45194e-06	0.480012	0.177833	0.658356	-1.77093	1.23562e-06	1.1657e-05
LOC105200850	1.22351	2.75058e-06	3.07662e-05	1.40434	3.70873e-07	5.45406e-06	0.180832	0.525109	NA	-1.39779	3.18008e-09	5.12802e-08
LOC105195797	-1.03191	1.19605e-06	1.46442e-05	-1.08038	3.71295e-07	5.45431e-06	-0.04847	0.819412	0.982297	1.10046	5.94986e-09	9.14726e-08
LOC105195103	1.53337	2.68269e-13	1.21543e-11	1.0713	3.80972e-07	5.58708e-06	-0.462069	0.0352346	NA	-1.33044	3.01198e-11	6.88203e-10
LOC105197472	0.501816	4.77419e-08	8.16284e-07	0.468737	3.81163e-07	5.58708e-06	-0.0330793	0.720399	0.956908	-0.4888	4.47203e-10	8.26785e-09
LOC105202298	0.575431	3.33441e-09	7.29558e-08	0.49648	3.8714e-07	5.66851e-06	-0.0789504	0.420862	0.841723	-0.540076	1.46537e-10	2.97727e-09
LOC105195076	-0.317613	0.000345679	0.0021143	-0.458068	3.90537e-07	5.70962e-06	-0.140455	0.107611	0.541807	0.388538	2.28175e-06	2.05537e-05
LOC105198617	-0.509005	7.7226e-07	9.78878e-06	-0.531852	3.90796e-07	5.70962e-06	-0.0228475	0.821205	0.982308	0.525082	3.88133e-09	6.15775e-08
LOC105201908	0.498629	2.21111e-05	0.000191582	0.607474	3.91434e-07	5.71273e-06	0.108845	0.364897	0.814435	-0.556436	7.00228e-08	8.68497e-07
LOC105201691	-0.47055	6.57268e-07	8.48771e-06	-0.489553	3.95374e-07	5.76398e-06	-0.0190035	0.838137	0.98326	0.483642	3.31457e-09	5.31375e-08
LOC105198755	0.598026	0.00424217	0.0172664	1.10911	3.9596e-07	5.76627e-06	0.51108	0.0205973	NA	-0.843385	4.39865e-05	0.000293564
LOC105200557	0.768402	1.13196e-06	1.39229e-05	0.818348	3.98356e-07	5.79489e-06	0.0499463	0.759574	NA	-0.80954	2.78657e-09	4.53601e-08
LOC105200995	0.762041	0.00013817	0.000961831	1.05328	4.01502e-07	5.83435e-06	0.291242	0.165747	NA	-0.9235	4.09276e-07	4.3238e-06
LOC105208213	0.804252	8.51852e-06	8.33032e-05	0.976693	4.02633e-07	5.84448e-06	0.172442	0.379942	NA	-0.903988	2.22821e-08	3.04662e-07
LOC105193132	0.484229	8.87739e-08	1.43747e-06	0.467157	4.03742e-07	5.85426e-06	-0.0170723	0.853606	0.985551	-0.479178	4.81646e-10	8.89267e-09
LOC105195459	-0.76625	9.54722e-05	0.000698271	-1.00827	4.06611e-07	5.88951e-06	-0.242017	0.191323	NA	0.915786	4.38548e-07	4.60124e-06
LOC105202408	0.421343	0.000797365	0.00431591	0.64974	4.12169e-07	5.96235e-06	0.228397	0.0756095	0.462475	-0.533584	5.26162e-06	4.39427e-05
LOC105203096	-1.40764	9.10636e-10	2.23197e-08	-1.17016	4.12526e-07	5.96235e-06	0.237485	0.294694	NA	1.35845	1.53228e-10	3.09493e-09
LOC105204552	0.518942	0.00079818	0.00431858	0.835974	4.17211e-07	6.02359e-06	0.317032	0.0562268	NA	-0.6707	5.37622e-06	4.46558e-05
LOC105200885	0.961215	9.38674e-12	3.25536e-10	0.731543	4.27049e-07	6.15902e-06	-0.229673	0.122539	NA	-0.863617	1.18699e-11	2.91034e-10
LOC105203365	-0.376409	0.00217621	0.0099433	-0.632208	4.30667e-07	6.20456e-06	-0.255799	0.0308237	NA	0.504749	1.92235e-05	0.000140723
LOC105201323	-0.840815	7.14855e-05	0.000540398	-1.07931	4.34633e-07	6.255e-06	-0.238495	0.239317	NA	0.999731	3.87733e-07	4.13111e-06
LOC105197872	0.444157	3.62772e-05	0.000300028	0.553076	4.362e-07	6.27084e-06	0.108919	0.320648	0.786618	-0.50058	1.20078e-07	1.40687e-06
LOC105196689	-0.682941	6.9046e-06	6.91282e-05	-0.78953	4.44266e-07	6.37998e-06	-0.10659	0.456039	NA	0.747925	5.37203e-08	6.91875e-07
LOC105196663	1.54033	6.61088e-08	1.10642e-06	1.45855	4.45582e-07	6.39205e-06	-0.0817833	0.781318	NA	-1.62601	5.49216e-10	9.99268e-09
LOC105198054	0.882179	2.76656e-07	3.92274e-06	0.88207	4.48084e-07	6.42111e-06	-0.000108682	0.99951	NA	-0.904742	1.28099e-09	2.21635e-08
LOC105200891	-1.31701	9.08345e-15	5.13559e-13	-0.856968	4.56671e-07	6.53719e-06	0.460046	0.00677403	0.14532	1.12163	6.63007e-11	1.4139e-09
LOC105198897	-0.92594	1.78895e-05	0.000159418	-1.09285	4.60502e-07	6.58503e-06	-0.166907	0.430987	NA	1.05448	7.30023e-08	9.01388e-07
LOC105195227	0.320554	0.000106795	0.000770531	0.420267	4.64915e-07	6.64108e-06	0.0997135	0.231752	0.722926	-0.370785	4.26107e-07	4.48022e-06
LOC105198556	0.867278	1.65205e-08	3.10367e-07	0.787449	4.68556e-07	6.68599e-06	-0.0798292	0.614318	NA	-0.84557	1.9584e-10	3.86481e-09
LOC105193925	-0.99461	1.597e-07	2.41459e-06	-0.958147	4.69749e-07	6.69319e-06	0.0364634	0.846889	0.984684	1.00833	1.7117e-09	2.8783e-08	\"FBpp0311678\")"
LOC105195042	-1.91806	6.08453e-11	1.80736e-09	-1.50119	4.70055e-07	6.69319e-06	0.416873	0.133251	NA	1.89652	1.10038e-10	2.29785e-09
LOC105204888	0.399291	2.17309e-05	0.000188896	0.485737	4.73145e-07	6.73006e-06	0.0864464	0.370543	0.815362	-0.443105	7.1244e-08	8.82848e-07
LOC105201855	0.290806	1.81111e-08	3.36605e-07	0.26804	4.74795e-07	6.7464e-06	-0.022766	0.667394	0.940695	-0.280527	1.6065e-10	3.22591e-09
LOC105196557	-0.757999	5.371e-09	1.13102e-07	-0.67548	4.77207e-07	6.76665e-06	0.082519	0.507894	NA	0.731281	2.40274e-10	4.66146e-09
LOC105203490	-0.807211	2.77904e-05	0.000236377	-0.976422	4.77226e-07	6.76665e-06	-0.169211	0.368074	NA	0.922097	1.26463e-07	1.47541e-06
LOC105197198	1.11757	4.63625e-06	4.8549e-05	1.34131	4.79732e-07	6.79502e-06	0.22374	0.414692	NA	-1.28694	5.26502e-09	8.18309e-08
LOC105197403	-1.18522	0.00164449	0.00786644	-1.89454	4.86229e-07	6.87981e-06	-0.709314	0.0596754	NA	2.1409	5.47206e-07	5.59199e-06
LOC105194495	-1.57528	1.26083e-07	1.95511e-06	-1.49951	4.93222e-07	6.97142e-06	0.0757789	0.79909	0.978188	1.74256	7.57213e-12	1.90063e-10
LOC105194495	-1.57528	1.26083e-07	1.95511e-06	-1.49951	4.93222e-07	6.97142e-06	0.0757789	0.79909	0.978188	1.74256	7.57213e-12	1.90063e-10
LOC105205668	-0.612782	2.26905e-07	3.30795e-06	-0.606821	4.94638e-07	6.9841e-06	0.00596053	0.958929	0.997116	0.618418	1.7823e-09	2.9897e-08
LOC105204379	-0.566222	0.00258669	0.0114533	-0.945903	4.98065e-07	7.02511e-06	-0.379681	0.0408766	0.350648	0.786291	1.41847e-05	0.000107243
LOC105203656	0.47018	3.30543e-07	4.58535e-06	0.472205	5.04377e-07	7.10669e-06	0.0020241	0.982874	0.997976	-0.474745	1.32921e-09	2.29401e-08
LOC105201430	0.404378	2.13413e-06	2.45653e-05	0.43574	5.06626e-07	7.13093e-06	0.0313624	0.717975	0.956908	-0.421894	7.26988e-09	1.09406e-07
LOC105193663	-0.784163	1.88403e-07	2.79201e-06	-0.771441	5.07613e-07	7.1311e-06	0.0127214	0.930189	NA	0.793434	2.26988e-09	3.74367e-08
LOC105195244	0.399352	0.000102113	0.000740721	0.521281	5.07699e-07	7.1311e-06	0.121929	0.240368	0.731469	-0.46171	4.43568e-07	4.64683e-06
LOC105205735	-0.923671	4.64773e-05	0.000372261	-1.15696	5.10688e-07	7.15979e-06	-0.233292	0.264757	NA	1.08928	3.13497e-07	3.40613e-06
LOC105203410	0.238845	0.00742903	0.0272979	0.460469	5.10805e-07	7.15979e-06	0.221624	0.0152628	0.217121	-0.343124	0.000113018	0.000672095
LOC105204442	-0.388793	1.55102e-06	1.8568e-05	-0.412048	5.12444e-07	7.17528e-06	-0.0232541	0.771725	0.970684	0.402687	6.26699e-09	9.56742e-08
LOC105204606	0.411754	0.013882	0.0456156	0.843763	5.13401e-07	7.18121e-06	0.432009	0.010167	0.184491	-0.618687	0.000218932	0.00119028
LOC105194697	0.92992	2.81672e-08	5.03343e-07	0.88153	5.14804e-07	7.19336e-06	-0.0483895	0.788366	NA	-0.93233	1.2605e-10	2.58393e-09
LOC105200143	0.591576	0.0001232	0.000870681	0.794675	5.17757e-07	7.22711e-06	0.203099	0.202387	NA	-0.698615	5.00734e-07	5.17864e-06
LOC105201130	0.756063	3.28997e-05	0.000275139	0.924125	5.20236e-07	7.25419e-06	0.168062	0.363776	0.812903	-0.859559	1.17426e-07	1.37816e-06
LOC105198112	-0.331935	0.000111713	0.000801282	-0.432937	5.21895e-07	7.26979e-06	-0.101003	0.237994	0.72921	0.384932	4.41251e-07	4.62607e-06
LOC105193707	-0.200315	0.13631	0.267804	-0.675236	5.26025e-07	7.31974e-06	-0.474922	0.000330695	0.0324667	0.456626	0.00227977	0.00890605
LOC105201599	0.598756	1.74349e-11	5.7501e-10	0.456976	5.30355e-07	7.37238e-06	-0.141779	0.123307	0.573488	-0.532207	5.77222e-11	1.24447e-09
LOC105201061	0.476866	0.000242513	0.00155088	0.674027	5.32014e-07	7.3878e-06	0.197161	0.143894	NA	-0.575117	9.067e-07	8.85378e-06
LOC105204577	-0.922285	4.38102e-08	7.55782e-07	-0.862742	5.344e-07	7.41329e-06	0.0595431	0.712826	NA	0.918595	8.16818e-10	1.45347e-08
LOC105204649	0.50804	0.00355531	0.0148942	0.884527	5.5032e-07	7.62626e-06	0.376486	0.0333835	0.319453	-0.694278	3.49141e-05	0.000240001
LOC105204503	-0.849943	1.19809e-05	0.000112423	-0.985222	5.5649e-07	7.70383e-06	-0.135279	0.465677	NA	0.94833	8.58305e-08	1.04018e-06
LOC105203079	0.487136	8.38747e-05	0.000620461	0.653033	5.58809e-07	7.72799e-06	0.165897	0.205161	NA	-0.568033	4.3211e-07	4.53715e-06
LOC105196424	0.473087	7.17524e-05	0.000541807	0.60377	5.63556e-07	7.78563e-06	0.130683	0.279871	0.76362	-0.541714	2.62125e-07	2.88905e-06
LOC105192830	-0.880236	2.97425e-06	3.29245e-05	-0.943031	5.6893e-07	7.85182e-06	-0.0627952	0.738258	0.962043	0.940875	1.50035e-08	2.12536e-07
LOC105206102	1.1431	1.65378e-08	3.10367e-07	1.05932	5.80847e-07	8.00807e-06	-0.0837809	0.702735	NA	-1.14798	1.18005e-10	2.44452e-09
LOC105207675	0.564298	1.82567e-07	2.72353e-06	0.545397	6.02124e-07	8.29292e-06	-0.0189007	0.863171	0.987297	-0.560515	1.31717e-09	2.2761e-08
LOC105201231	0.749433	1.25274e-07	1.94652e-06	0.709852	6.0666e-07	8.34685e-06	-0.0395812	0.781371	0.973764	-0.742197	1.4047e-09	2.40918e-08
LOC105202072	0.532998	0.00014115	0.000980517	0.71658	6.1645e-07	8.47288e-06	0.183581	0.203664	NA	-0.627724	6.93447e-07	6.95386e-06
LOC105194198	0.344745	4.69091e-06	4.9045e-05	0.382139	6.20564e-07	8.52072e-06	0.0373942	0.625584	0.925445	-0.36434	1.35802e-08	1.9337e-07
LOC105202806	-0.688449	0.00492454	0.0195183	-1.22295	6.2164e-07	8.52679e-06	-0.534502	0.0188184	NA	1.00119	5.28482e-05	0.000345333
LOC105199417	0.401951	0.000232856	0.00149857	0.564202	6.32791e-07	8.67091e-06	0.162251	0.152429	0.615687	-0.480772	1.28551e-06	1.20946e-05
LOC105195455	0.7089	2.44053e-06	2.76666e-05	0.751312	6.34806e-07	8.68967e-06	0.042412	0.778936	0.973764	-0.743875	1.18947e-08	1.72041e-07
LOC105199903	-0.800115	4.66012e-09	9.96925e-08	-0.684538	6.35799e-07	8.69442e-06	0.115577	0.393649	0.82529	0.755637	3.52062e-10	6.63371e-09
LOC105199062	0.554598	6.78159e-06	6.81005e-05	0.62764	6.43067e-07	8.78489e-06	0.0730414	0.564759	0.910489	-0.596765	1.99809e-08	2.76219e-07
LOC105201109	-0.356624	0.00769071	0.0280299	-0.666191	6.46596e-07	8.82413e-06	-0.309567	0.0204724	0.251834	0.524877	5.81484e-05	0.000375155
LOC105199098	0.697138	7.05286e-05	0.000534065	0.904742	6.5688e-07	8.9554e-06	0.207605	0.258642	NA	-0.810707	3.39706e-07	3.65909e-06
LOC105207611	-0.678671	1.80328e-06	2.12478e-05	-0.723291	6.58337e-07	8.96618e-06	-0.0446201	0.743889	NA	0.712923	1.41808e-08	2.01297e-07
LOC105199297	0.908153	8.47217e-09	1.71173e-07	0.792834	6.64203e-07	9.03692e-06	-0.115319	0.474756	0.872643	-0.869196	2.55076e-10	4.92085e-09
LOC105194083	-2.00855	1.20774e-08	2.34846e-07	-1.75665	6.65417e-07	9.0443e-06	0.251894	0.469011	NA	2.28481	2.37826e-10	4.62701e-09
LOC105195779	0.375185	0.00025197	0.00160232	0.525793	6.73312e-07	9.14237e-06	0.150608	0.154992	0.62063	-0.448141	1.47208e-06	1.36814e-05
LOC105197407	-0.775903	9.88572e-05	0.000720207	-0.990639	6.75484e-07	9.16262e-06	-0.214736	0.280151	0.76362	0.917133	3.88829e-07	4.13958e-06
LOC105193519	-0.47677	3.06358e-06	3.38175e-05	-0.518296	6.76454e-07	9.16653e-06	-0.0415252	0.678138	0.945377	0.501397	1.52179e-08	2.15131e-07
LOC105208279	0.554894	5.08026e-05	0.000401645	0.727867	6.80416e-07	9.21094e-06	0.172973	0.241321	NA	-0.639683	2.14387e-07	2.40138e-06
LOC105201495	-0.847425	1.32358e-08	2.5443e-07	-0.747228	6.9856e-07	9.44705e-06	0.100197	0.495277	0.881172	0.814422	6.13958e-10	1.10972e-08
LOC105195020	0.514767	9.05927e-07	1.14033e-05	0.5486	7.01085e-07	9.47168e-06	0.0338326	0.760643	NA	-0.534841	3.08205e-09	4.98163e-08
LOC105207566	1.53802	2.47262e-07	3.57375e-06	1.4901	7.05817e-07	9.52605e-06	-0.0479167	0.874723	NA	-1.65576	2.38265e-09	3.91557e-08
LOC105195607	-0.868749	2.49409e-08	4.4927e-07	-0.77346	7.27032e-07	9.79927e-06	0.0952893	0.539949	0.904595	0.839051	8.52063e-10	1.50838e-08
LOC105196846	1.2383	1.84396e-06	2.16323e-05	1.33508	7.27517e-07	9.79927e-06	0.0967866	0.726418	NA	-1.36811	5.22037e-09	8.13207e-08
LOC105196821	0.812214	2.99653e-05	0.000253593	0.977192	7.30783e-07	9.83342e-06	0.164979	0.406068	NA	-0.91884	1.33924e-07	1.55453e-06
LOC105199358	0.736967	8.63617e-09	1.73965e-07	0.639884	7.31654e-07	9.8353e-06	-0.097083	0.455292	0.865073	-0.698004	3.74036e-10	7.02851e-09
LOC105207739	-0.314	1.54348e-05	0.000139953	-0.362309	7.41516e-07	9.95792e-06	-0.0483095	0.504232	0.88717	0.339489	5.60697e-08	7.18612e-07
LOC105205019	0.174213	0.29818	0.466069	0.857449	7.49329e-07	1.00528e-05	0.683237	7.59484e-05	NA	-0.470332	0.0154657	0.0447991
LOC105202237	-0.156587	0.00160894	0.00771559	-0.251439	7.53279e-07	1.00957e-05	-0.094852	0.0546115	0.401473	0.202475	1.41787e-05	0.000107243
LOC105203869	-1.65411	3.33784e-06	3.64266e-05	-1.76162	7.62954e-07	1.02152e-05	-0.107509	0.759963	NA	2.08773	8.92893e-09	1.32365e-07
LOC105203672	0.605573	2.64408e-09	5.89052e-08	0.515528	7.68478e-07	1.0279e-05	-0.0900448	0.392148	0.825215	-0.567236	1.10229e-10	2.29785e-09
LOC105197670	-0.4269	0.000387388	0.00232088	-0.607242	7.81095e-07	1.04373e-05	-0.180341	0.120506	NA	0.518495	3.15602e-06	2.75102e-05
LOC105206916	-1.14415	2.83425e-11	8.86922e-10	-0.87877	7.9026e-07	1.05493e-05	0.265378	0.102517	NA	1.04969	1.68399e-10	3.37166e-09
LOC105206465	-0.174841	0.145272	0.280618	-0.596341	7.95752e-07	1.06121e-05	-0.4215	0.000307041	NA	0.393371	0.00285627	0.0108231
LOC105205845	-0.338761	3.28523e-08	5.81659e-07	-0.310061	7.9866e-07	1.06404e-05	0.0286994	0.636743	0.928395	0.326452	6.57184e-10	1.1801e-08
LOC105198739	-0.748503	1.46498e-05	0.00013401	-0.862883	8.06842e-07	1.07387e-05	-0.11438	0.494024	NA	0.826385	9.42504e-08	1.1283e-06
LOC105194598	0.606981	2.2598e-05	0.000195423	0.74939	8.09571e-07	1.07644e-05	0.142409	0.353582	NA	-0.681071	9.46204e-08	1.12978e-06
LOC105194942	-0.38501	1.48049e-05	0.000135244	-0.444524	8.13053e-07	1.08e-05	-0.0595146	0.49855	0.883998	0.417074	6.47938e-08	8.13916e-07
LOC105207595	-0.821096	5.95545e-09	1.23859e-07	-0.700002	8.18042e-07	1.08556e-05	0.121093	0.387281	0.823462	0.775113	5.30023e-10	9.67947e-09
LOC105203891	-0.752113	2.88492e-11	8.986e-10	-0.564563	8.20166e-07	1.08599e-05	0.18755	0.0937565	0.521072	0.668777	1.98088e-10	3.90358e-09
LOC105193094	0.939664	0.00810357	0.0293123	1.75099	8.20594e-07	1.08599e-05	0.811322	0.0223639	0.265304	-1.38934	0.000271981	0.00143589
LOC105200001	-1.00145	0.000171069	0.00115326	-1.3208	8.20788e-07	1.08599e-05	-0.319355	0.207068	NA	1.24933	8.67221e-07	8.52045e-06
LOC105199675	-0.703182	2.48432e-09	5.55299e-08	-0.594773	8.33715e-07	1.10201e-05	0.108409	0.34629	0.799753	0.660123	3.09564e-10	5.8813e-09
LOC105208070	-1.28235	1.4037e-06	1.69858e-05	-1.32617	8.40011e-07	1.10924e-05	-0.0438259	0.861139	NA	1.40669	1.90966e-08	2.65059e-07
LOC105200928	0.695411	3.33431e-06	3.64203e-05	0.763395	8.6176e-07	1.13685e-05	0.0679838	0.665097	NA	-0.739998	1.30362e-08	1.86785e-07
LOC105204166	-0.857261	7.4672e-06	7.40993e-05	-0.95703	8.64877e-07	1.13984e-05	-0.099769	0.584548	NA	0.938539	5.61097e-08	7.18612e-07
LOC105196148	0.517221	0.000956296	0.00503046	0.77422	8.66432e-07	1.14077e-05	0.256999	0.102777	0.536081	-0.650143	7.02907e-06	5.69404e-05
LOC105208115	-0.296416	3.57303e-06	3.87107e-05	-0.319572	8.69204e-07	1.14331e-05	-0.0231555	0.715431	0.956411	0.308566	1.61542e-08	2.27432e-07
LOC105193205	-0.59332	7.99564e-05	0.00059623	-0.74482	8.81634e-07	1.15838e-05	-0.1515	0.305595	0.777241	0.681974	4.00436e-07	4.25e-06
LOC105196325	0.885693	1.17284e-05	0.000110439	0.998999	8.82388e-07	1.15838e-05	0.113306	0.57844	0.913111	-0.974187	5.95712e-08	7.55209e-07
LOC105196231	0.799799	1.35016e-06	1.64265e-05	0.848214	8.90006e-07	1.16724e-05	0.048415	0.782773	NA	-0.842764	4.72137e-09	7.40506e-08
LOC105196189	-1.23644	1.02766e-06	1.27802e-05	-1.26144	8.9203e-07	1.16876e-05	-0.0250017	0.916564	NA	1.33858	1.36811e-08	1.94605e-07
LOC105202659	0.821349	1.33589e-13	6.32947e-12	0.54553	9.04141e-07	1.18347e-05	-0.27582	0.0131966	0.205616	-0.681395	5.72737e-10	1.03929e-08
LOC105199564	1.31677	4.05388e-06	4.31566e-05	1.47703	9.06683e-07	1.18565e-05	0.160259	0.604898	NA	-1.49874	1.78521e-08	2.4879e-07
LOC105205533	-0.432072	0.000209352	0.00136816	-0.580795	9.10188e-07	1.18908e-05	-0.148724	0.192381	0.678217	0.510283	1.11711e-06	1.06486e-05
LOC105199110	0.496041	3.95127e-05	0.000324593	0.598652	9.27015e-07	1.20988e-05	0.102611	0.401416	0.82847	-0.552079	1.58237e-07	1.81379e-06
LOC105199654	0.254712	0.000285546	0.00178463	0.347548	9.54898e-07	1.24507e-05	0.0928363	0.189977	0.674815	-0.300706	1.63914e-06	1.51419e-05
LOC105201720	1.44365	3.48098e-08	6.1309e-07	1.30172	9.59721e-07	1.25015e-05	-0.141937	0.602027	NA	-1.46485	6.42958e-10	1.15758e-08
LOC105193536	0.417116	7.75927e-10	1.92992e-08	0.342761	9.67917e-07	1.2596e-05	-0.0743543	0.288826	0.769243	-0.383544	9.13237e-11	1.92662e-09
LOC105203802	0.527291	1.11223e-05	0.000105424	0.611849	9.7293e-07	1.2649e-05	0.0845579	0.501895	NA	-0.573279	4.03109e-08	5.29081e-07
LOC105200736	0.760433	1.14955e-08	2.25158e-07	0.658956	9.75415e-07	1.26691e-05	-0.101478	0.454252	0.865073	-0.720324	5.66013e-10	1.02847e-08
LOC105202010	-0.641263	4.57281e-05	0.000367135	-0.770913	9.80136e-07	1.27181e-05	-0.12965	0.408692	0.834761	0.721988	2.07328e-07	2.32799e-06
LOC105193291	-0.692618	1.1412e-05	0.000107761	-0.773367	9.903e-07	1.28376e-05	-0.0807488	0.607904	0.921084	0.749133	5.82225e-08	7.40157e-07
LOC105206402	-1.59617	6.21506e-08	1.04537e-06	-1.44736	1.0148e-06	1.31426e-05	0.148803	0.608147	NA	1.68041	1.61385e-09	2.7338e-08
LOC105202455	0.579274	1.13045e-05	0.000106896	0.653679	1.02081e-06	1.31994e-05	0.0744051	0.579658	0.913538	-0.624232	4.85872e-08	6.3168e-07
LOC105196442	0.31863	0.000495692	0.00286022	0.453277	1.02115e-06	1.31994e-05	0.134647	0.146384	0.608295	-0.385305	3.13129e-06	2.73386e-05
LOC105207309	-0.469592	0.0185344	0.057598	-0.97488	1.02738e-06	1.32672e-05	-0.505288	0.00892316	NA	0.757055	0.00016741	0.000946069
LOC105208127	-0.406815	3.81682e-06	4.11065e-05	-0.43298	1.02994e-06	1.32876e-05	-0.0261652	0.765217	0.96901	0.422581	1.96489e-08	2.72451e-07
LOC105207523	-1.1149	1.10817e-07	1.74813e-06	-1.05756	1.03333e-06	1.33185e-05	0.0573429	0.767543	NA	1.13987	4.39922e-09	6.92349e-08
LOC105195477	0.436998	8.34318e-05	0.000617863	0.547999	1.03869e-06	1.33747e-05	0.111	0.323206	0.787221	-0.495197	4.17497e-07	4.40389e-06
LOC105208151	-0.530903	1.70226e-06	2.0199e-05	-0.547399	1.09239e-06	1.40527e-05	-0.0164964	0.88019	0.989631	0.544793	1.27873e-08	1.836e-07
LOC105200411	-0.308144	0.00881989	0.0314136	-0.585727	1.10147e-06	1.41557e-05	-0.277583	0.0143279	NA	0.448756	0.000110874	0.000662496
LOC105205726	1.30108	1.94866e-05	0.000172055	1.51355	1.10249e-06	1.41557e-05	0.212464	0.499917	NA	-1.53474	1.04638e-07	1.2397e-06
LOC105208225	1.0825	8.25695e-07	1.04521e-05	1.07747	1.10542e-06	1.41797e-05	-0.00502535	0.981999	NA	-1.12784	7.17324e-09	1.08189e-07
LOC105208067	-0.454552	0.00126978	0.00635881	-0.69811	1.12468e-06	1.44131e-05	-0.243558	0.0727361	NA	0.582249	1.32752e-05	0.00010122
LOC105194295	-1.049	4.29142e-05	0.000348283	-1.26191	1.15329e-06	1.47656e-05	-0.212903	0.372314	NA	1.237	4.03711e-07	4.27487e-06
LOC105207008	-1.49815	5.18572e-06	5.35526e-05	-1.60718	1.16605e-06	1.49148e-05	-0.109036	0.729394	NA	1.79359	4.2766e-08	5.59702e-07
LOC105194085	-0.237258	0.0723536	0.167197	-0.646673	1.17004e-06	1.49516e-05	-0.409415	0.00137185	NA	0.44807	0.0012134	0.00518334
LOC105207043	0.882884	6.95902e-05	0.000528148	1.12564	1.17287e-06	1.49736e-05	0.242756	0.302231	NA	-1.03868	1.99226e-07	2.24435e-06
LOC105203875	-0.788046	0.0010438	0.00540415	-1.17394	1.18083e-06	1.50609e-05	-0.38589	0.0902457	NA	1.03382	7.89258e-06	6.33017e-05
LOC105194090	-0.86642	2.92242e-06	3.24189e-05	-0.927412	1.18257e-06	1.50688e-05	-0.0609923	0.721999	NA	0.925068	5.04372e-08	6.54494e-07
LOC105194556	0.312932	0.000436362	0.00256742	0.440153	1.19064e-06	1.51573e-05	0.127221	0.160073	0.627172	-0.37578	2.79354e-06	2.45842e-05
LOC105203963	-0.483785	5.89842e-07	7.74333e-06	-0.47754	1.19269e-06	1.5169e-05	0.0062453	0.947989	0.996044	0.484322	6.02421e-09	9.2378e-08
LOC105199254	-0.485596	7.30867e-07	9.32185e-06	-0.486042	1.20267e-06	1.52815e-05	-0.000445696	0.996307	0.999383	0.490265	7.23165e-09	1.0895e-07
LOC105201473	-0.656518	9.68026e-07	1.20721e-05	-0.666872	1.22187e-06	1.55108e-05	-0.010354	0.936187	NA	0.672843	1.17343e-08	1.70079e-07
rna14930	-1.17742	8.02829e-06	7.89107e-05	-1.30224	1.22528e-06	1.55395e-05	-0.124825	0.604744	NA	1.33818	1.09339e-07	1.29095e-06
LOC105200079	1.21226	1.81452e-10	5.0239e-09	0.950537	1.23676e-06	1.56666e-05	-0.261727	0.199683	NA	-1.1191	5.76947e-11	1.24447e-09
LOC105199578	0.622267	1.88368e-06	2.20407e-05	0.637417	1.23764e-06	1.56666e-05	0.0151499	0.908485	0.98984	-0.638867	1.27614e-08	1.8342e-07
LOC105200585	-0.872836	0.000194059	0.00128003	-1.15151	1.25054e-06	1.58151e-05	-0.278673	0.197273	NA	1.06358	2.22325e-06	2.0053e-05
LOC105194483	0.360207	1.27028e-07	1.96606e-06	0.339363	1.25771e-06	1.58909e-05	-0.0208434	0.765777	0.96901	-0.351994	1.38106e-09	2.37455e-08
LOC105194065	-0.3186	0.000148278	0.00102163	-0.42036	1.26849e-06	1.60088e-05	-0.10176	0.214249	0.70433	0.368161	1.23297e-06	1.1648e-05
LOC105200017	-0.55752	1.03389e-08	2.04289e-07	-0.49651	1.26964e-06	1.60088e-05	0.0610095	0.514423	NA	0.535684	9.47714e-10	1.66912e-08
LOC105193116	0.368616	0.000200133	0.00131429	0.51195	1.27157e-06	1.60088e-05	0.143334	0.173337	NA	-0.435403	6.47507e-07	6.53925e-06
LOC105208092	-0.768719	0.000183937	0.00122104	-0.996868	1.27257e-06	1.60088e-05	-0.228149	0.264115	0.745999	0.919205	9.3019e-07	9.04224e-06
LOC105200468	-0.663014	2.88155e-06	3.20448e-05	-0.69182	1.27299e-06	1.60088e-05	-0.0288061	0.836829	0.98326	0.689237	2.13464e-08	2.9245e-07
LOC105198666	0.279561	4.27949e-05	0.000347734	0.341986	1.27847e-06	1.60626e-05	0.0624249	0.374469	0.816029	-0.309909	1.38986e-07	1.60922e-06
LOC105205701	0.523197	2.54945e-07	3.6534e-06	0.496509	1.28532e-06	1.61324e-05	-0.0266887	0.795293	0.97666	-0.514461	2.92299e-09	4.73566e-08
LOC105202310	0.812894	5.96475e-08	1.00579e-06	0.736397	1.28642e-06	1.61324e-05	-0.0764971	0.618652	NA	-0.790329	1.11581e-09	1.95267e-08
LOC105193795	-0.360356	0.000466104	0.00271981	-0.504221	1.29898e-06	1.62748e-05	-0.143865	0.15661	0.623272	0.434939	3.51351e-06	3.03379e-05
LOC105204411	-0.770574	1.15193e-05	0.000108698	-0.86971	1.30634e-06	1.63357e-05	-0.0991363	0.550987	NA	0.842888	1.09166e-07	1.29095e-06
LOC105207038	-0.529303	0.000106244	0.000766962	-0.671783	1.30722e-06	1.63357e-05	-0.142481	0.281783	NA	0.608707	8.8291e-07	8.64606e-06
LOC105197310	-0.820011	3.46413e-05	0.000287915	-0.960883	1.30749e-06	1.63357e-05	-0.140872	0.472796	0.871522	0.922948	1.93846e-07	2.19092e-06
LOC105202572	0.3456	3.31416e-05	0.000276474	0.418076	1.3374e-06	1.6694e-05	0.0724766	0.401369	0.82847	-0.381565	1.07977e-07	1.27816e-06
LOC105195317	1.70153	2.58165e-06	2.90457e-05	1.72758	1.36664e-06	1.70431e-05	0.026046	0.941099	NA	-2.46044	1.51776e-08	2.14782e-07
LOC105197878	0.290922	1.06516e-06	1.31856e-05	0.291916	1.3806e-06	1.72013e-05	0.000993954	0.986867	0.998046	-0.292128	5.89373e-09	9.07819e-08
LOC105206628	-1.61786	8.79302e-08	1.42725e-06	-1.48577	1.39576e-06	1.7374e-05	0.132098	0.635763	NA	1.74774	6.04404e-09	9.25788e-08
LOC105198606	-0.565748	4.21923e-05	0.00034346	-0.668316	1.42003e-06	1.76598e-05	-0.102568	0.455311	0.865073	0.627401	2.26071e-07	2.52199e-06
LOC105196186	-0.49195	9.49229e-07	1.18596e-05	-0.489171	1.42443e-06	1.76982e-05	0.00277896	0.977698	0.997116	0.4949	8.89403e-09	1.32114e-07
LOC105198023	1.94368	9.01086e-08	1.45558e-06	1.73789	1.45707e-06	1.8087e-05	-0.205792	0.561482	NA	-2.70016	4.99202e-10	9.16758e-09
LOC105198051	-0.241084	0.0365844	0.0987324	-0.55565	1.50375e-06	1.86493e-05	-0.314566	0.0061723	0.139927	0.40898	0.000510134	0.00245776
LOC105202074	-0.593731	1.25597e-05	0.000117201	-0.66841	1.51026e-06	1.87128e-05	-0.0746785	0.569359	NA	0.640839	9.44034e-08	1.12915e-06
LOC105202327	-1.31546	2.14927e-05	0.000186946	-1.5117	1.51319e-06	1.87318e-05	-0.196233	0.48161	NA	1.59015	4.70737e-07	4.89787e-06
LOC105194713	0.828523	0.000101026	0.000733627	1.05922	1.51527e-06	1.87403e-05	0.230696	0.300864	NA	-0.972879	3.65529e-07	3.91272e-06
LOC105204535	0.633133	9.43951e-06	9.11109e-05	0.691429	1.52908e-06	1.88937e-05	0.0582958	0.686002	0.94979	-0.6731	5.64611e-08	7.21756e-07
LOC105196323	0.49735	0.000173489	0.00116549	0.662297	1.54119e-06	1.90259e-05	0.164948	0.233435	NA	-0.580473	9.69657e-07	9.38609e-06
LOC105198813	0.582808	8.00232e-05	0.00059623	0.71663	1.56556e-06	1.9309e-05	0.133822	0.371125	0.815362	-0.658398	4.73427e-07	4.92214e-06
LOC105202351	0.385591	0.0180536	0.0563509	0.78521	1.56967e-06	1.9342e-05	0.399619	0.0145415	0.211292	-0.578619	0.000333237	0.00171224
LOC105199625	0.189816	0.0310587	0.0869411	0.440156	1.5787e-06	1.94354e-05	0.25034	0.00590186	0.135819	-0.304392	0.000773768	0.00350335
LOC105208201	1.08826	1.27783e-05	0.000118746	1.21299	1.58428e-06	1.94864e-05	0.124728	0.624965	NA	-1.21551	7.16581e-08	8.86382e-07
LOC105205447	-0.478579	5.17428e-07	6.91411e-06	-0.46832	1.59199e-06	1.95632e-05	0.0102589	0.912763	0.991621	0.477638	6.89838e-09	1.04386e-07
LOC105197497	-0.32198	0.106398	0.223318	-0.953857	1.6643e-06	2.04332e-05	-0.631877	0.00135208	0.0672989	0.680942	0.00125648	0.00534246
LOC105207613	1.58329	1.80917e-13	8.45286e-12	1.02959	1.6702e-06	2.04869e-05	-0.553701	0.0104987	0.187849	-1.31099	1.20668e-09	2.0957e-08
LOC105198775	-0.523468	1.42703e-06	1.7237e-05	-0.534294	1.70325e-06	2.08733e-05	-0.0108263	0.918463	NA	0.533871	1.72045e-08	2.4074e-07
LOC105195787	-0.949558	8.18082e-06	8.0234e-05	-1.0318	1.70719e-06	2.09026e-05	-0.0822445	0.687221	NA	1.03518	7.9571e-08	9.73753e-07
LOC105197875	1.06705	5.11649e-08	8.69286e-07	0.951646	1.74456e-06	2.13407e-05	-0.115401	0.569187	NA	-1.04446	1.45293e-09	2.48571e-08
LOC105200924	0.997897	4.55115e-07	6.1548e-06	1.00543	1.75493e-06	2.14326e-05	0.0075308	0.972259	NA	-1.038	2.14518e-09	3.54651e-08
LOC105201530	-0.27839	0.000127722	0.000899118	-0.348201	1.75526e-06	2.14326e-05	-0.0698117	0.336073	0.792751	0.314826	6.46454e-07	6.53341e-06
LOC105207857	0.395601	9.03061e-06	8.75373e-05	0.431432	1.78187e-06	2.17379e-05	0.0358306	0.691975	0.949878	-0.415887	4.51369e-08	5.89049e-07
LOC105200429	-1.41062	0.00016579	0.00112048	-1.78904	1.78426e-06	2.17472e-05	-0.378416	0.312314	0.78162	2.15921	8.0098e-08	9.78462e-07
LOC105195322	2.10614	2.13033e-08	3.9001e-07	1.7932	1.789e-06	2.17759e-05	-0.312938	0.402944	NA	-2.4711	2.49026e-09	4.08266e-08
LOC105200105	-1.29827	3.55076e-10	9.29553e-09	-1.00236	1.78984e-06	2.17759e-05	0.295909	0.142143	NA	1.2035	6.10407e-10	1.10476e-08
LOC105195450	1.47726	6.46004e-10	1.63395e-08	1.15856	1.79844e-06	2.18607e-05	-0.318698	0.205216	NA	-1.38137	2.67205e-10	5.14043e-09
LOC105198621	0.552822	0.000663979	0.0036692	0.776438	1.85477e-06	2.25251e-05	0.223616	0.169911	0.643307	-0.672815	5.35897e-06	4.45663e-05
LOC105207708	0.381894	0.000363506	0.00219638	0.52389	1.9487e-06	2.36444e-05	0.141996	0.197361	0.682825	-0.452457	2.18619e-06	1.97446e-05
LOC105207463	-0.785063	4.41684e-11	1.33858e-09	-0.567322	1.95109e-06	2.36521e-05	0.217741	0.0674561	0.4366	0.686838	6.66529e-10	1.19532e-08
LOC105201850	-0.249461	0.035089	0.0955592	-0.571098	1.95423e-06	2.36617e-05	-0.321637	0.00514724	NA	0.411279	0.000734675	0.00334767
LOC105200747	0.731614	0.000483775	0.0028059	1.0978	1.95715e-06	2.36617e-05	0.366187	0.1174	NA	-0.915717	4.81392e-06	4.05235e-05
LOC105204232	-0.357021	1.27235e-06	1.5536e-05	-0.352554	1.95715e-06	2.36617e-05	0.0044674	0.951535	0.99691	0.35644	1.09489e-08	1.59705e-07
LOC105207047	-0.59691	0.000102664	0.000743912	-0.744438	1.98826e-06	2.40162e-05	-0.147528	0.318279	NA	0.682242	9.68474e-07	9.38124e-06
LOC105206094	-1.17755	6.62536e-06	6.68297e-05	-1.25174	2.0301e-06	2.44995e-05	-0.0741899	0.768307	NA	1.30303	7.34303e-08	9.05048e-07
LOC105198827	-0.379353	0.00955962	0.0335422	-0.702343	2.04145e-06	2.46145e-05	-0.32299	0.0227241	NA	0.551387	0.0001289	0.000753836
LOC105200434	0.399132	1.52942e-05	0.000138866	0.449372	2.04653e-06	2.46352e-05	0.0502393	0.595866	0.916555	-0.425935	7.6328e-08	9.39921e-07
LOC105197048	0.435056	0.000382072	0.00229312	0.599001	2.04683e-06	2.46352e-05	0.163945	0.194772	0.68092	-0.517036	2.30826e-06	2.07517e-05
LOC105193039	0.795644	1.3138e-05	0.000121837	0.872972	2.07526e-06	2.4955e-05	0.0773273	0.675516	0.943848	-0.857422	9.17602e-08	1.10232e-06
LOC105198684	0.939	2.53823e-06	2.86051e-05	0.976153	2.10253e-06	2.52484e-05	0.0371537	0.859317	NA	-0.990341	1.57319e-08	2.21714e-07
LOC105206463	-1.46734	9.47817e-08	1.52194e-06	-1.30649	2.10341e-06	2.52484e-05	0.160842	0.55622	0.908157	1.50099	4.31547e-09	6.80727e-08
LOC105199077	0.349089	6.33228e-07	8.22463e-06	0.340867	2.10774e-06	2.52779e-05	-0.0082215	0.908831	0.98984	-0.346444	5.50301e-09	8.51449e-08
LOC105206634	-2.37041	2.76655e-11	8.67754e-10	-1.69018	2.11055e-06	2.5289e-05	0.680232	0.0551483	NA	2.45655	5.15498e-11	1.1184e-09
LOC105206157	-0.763358	0.00011084	0.000797861	-0.942519	2.12464e-06	2.54352e-05	-0.17916	0.352498	NA	0.8836	7.7896e-07	7.74176e-06
LOC105207686	0.828207	1.59333e-05	0.000143988	0.928688	2.14564e-06	2.5654e-05	0.100481	0.611917	NA	-0.904987	8.65953e-08	1.04674e-06
LOC105198005	-0.609961	3.60347e-07	4.96806e-06	-0.583007	2.14673e-06	2.5654e-05	0.0269541	0.817066	NA	0.605323	7.39261e-09	1.10957e-07
LOC105201228	0.759508	2.10105e-05	0.000183583	0.871525	2.17181e-06	2.59307e-05	0.112017	0.54762	NA	-0.83522	8.88481e-08	1.07202e-06
LOC105207602	0.599391	3.27056e-07	4.55104e-06	0.572212	2.21559e-06	2.643e-05	-0.0271784	0.824246	NA	-0.593138	3.78438e-09	6.01088e-08
LOC105203062	0.632831	2.46933e-07	3.57283e-06	0.593646	2.22139e-06	2.64756e-05	-0.0391855	0.756993	0.968886	-0.62191	3.68581e-09	5.86787e-08
LOC105195553	1.33295	1.68008e-11	5.5546e-10	0.938937	2.22438e-06	2.64878e-05	-0.394013	0.0498521	0.384092	-1.15603	7.00003e-10	1.25209e-08
LOC105193814	0.520818	5.49795e-05	0.00042937	0.631981	2.25367e-06	2.68129e-05	0.111162	0.408216	NA	-0.580598	2.6764e-07	2.94276e-06
LOC105196693	0.884256	1.667e-05	0.000150041	1.03888	2.2784e-06	2.70831e-05	0.154624	0.491474	NA	-0.988387	6.84408e-08	8.5272e-07
LOC105199730	0.342756	1.16458e-05	0.000109738	0.374837	2.28905e-06	2.71858e-05	0.0320807	0.685813	0.94979	-0.359981	6.08959e-08	7.69874e-07
LOC105201068	-0.850125	0.00154407	0.00746034	-1.26974	2.31071e-06	2.74188e-05	-0.419612	0.110284	NA	1.14447	1.00632e-05	7.88264e-05
LOC105198996	0.457624	7.87384e-06	7.76193e-05	0.485468	2.34194e-06	2.77649e-05	0.0278445	0.786701	0.973955	-0.4755	5.46648e-08	7.02724e-07
LOC105206178	-1.05561	1.96352e-09	4.50104e-08	-0.846406	2.36874e-06	2.80579e-05	0.209204	0.219626	NA	0.983167	1.58507e-09	2.69168e-08
LOC105199246	0.721601	1.33707e-05	0.000123654	0.804125	2.44836e-06	2.89755e-05	0.0825239	0.63283	NA	-0.777543	8.36224e-08	1.0179e-06
LOC105205177	-0.49595	4.39534e-06	4.64966e-05	-0.52987	2.45677e-06	2.90495e-05	-0.0339205	0.743482	NA	0.517204	6.8287e-08	8.52348e-07
LOC105197995	-0.319365	0.0125945	0.0421886	-0.608004	2.46252e-06	2.90919e-05	-0.288639	0.0214261	NA	0.469356	0.000179219	0.00100291
LOC105199394	0.473688	6.8742e-07	8.82627e-06	0.470198	2.50154e-06	2.9527e-05	-0.00348997	0.972202	NA	-0.474838	6.10556e-09	9.33133e-08
LOC105195279	-1.1	3.97724e-08	6.90552e-07	-0.952411	2.51609e-06	2.96727e-05	0.14759	0.451857	NA	1.06745	3.77256e-09	5.99902e-08
LOC105195315	1.54437	1.45493e-05	0.000133181	1.65206	2.57123e-06	3.02964e-05	0.107681	0.755964	NA	-2.25017	2.06221e-07	2.31922e-06
LOC105201413	1.09039	3.46114e-09	7.54832e-08	0.896355	2.63419e-06	3.10111e-05	-0.19403	0.325654	NA	-1.02816	2.77078e-10	5.30808e-09
LOC105196715	0.268153	0.00610444	0.0232959	0.478033	2.70685e-06	3.18386e-05	0.20988	0.0386638	0.342075	-0.366235	8.41316e-05	0.000520104
LOC105200828	-0.382745	4.49159e-05	0.000362126	-0.4419	2.77658e-06	3.26302e-05	-0.059155	0.526551	0.900222	0.415214	2.98788e-07	3.26177e-06
LOC105194516	-0.240226	0.00202703	0.00938924	-0.366378	2.8356e-06	3.32947e-05	-0.126152	0.103834	0.536885	0.305057	1.87253e-05	0.000137446
LOC105199579	0.670909	2.68238e-06	3.00784e-05	0.678133	2.83888e-06	3.33042e-05	0.00722426	0.960474	0.997116	-0.68655	2.533e-08	3.43604e-07
LOC105195132	0.411478	0.000249415	0.00158832	0.561511	2.8539e-06	3.34513e-05	0.150033	0.21001	NA	-0.481977	2.28792e-06	2.05958e-05
LOC105200055	-1.35589	1.88939e-09	4.35336e-08	-1.08074	2.8884e-06	3.38262e-05	0.275154	0.198975	NA	1.2904	1.56552e-09	2.66177e-08
LOC105202811	0.553741	0.00476639	0.0190091	0.954499	2.90319e-06	3.39698e-05	0.400758	0.0507362	NA	-0.753163	4.47263e-05	0.000297923
LOC105199244	0.571913	3.49698e-05	0.000290107	0.67592	2.93116e-06	3.42673e-05	0.104007	0.47514	NA	-0.628862	2.30018e-07	2.56393e-06
LOC105206456	-0.487425	0.0408842	0.10768	-1.1137	2.95976e-06	3.45717e-05	-0.626277	0.00839006	0.162367	0.864465	0.000342664	0.00175413
LOC105201214	0.199233	0.0492014	0.124096	0.504806	2.9636e-06	3.45865e-05	0.305574	0.00421425	NA	-0.334114	0.00160604	0.00659042
LOC105207655	-0.805313	1.5656e-07	2.38041e-06	-0.727789	2.97363e-06	3.46734e-05	0.0775237	0.606052	NA	0.784547	6.70203e-09	1.01751e-07
LOC105193510	-0.572689	8.38109e-05	0.00062033	-0.693503	3.00746e-06	3.50376e-05	-0.120814	0.389241	NA	0.643604	6.2061e-07	6.29535e-06
LOC105196436	-0.881649	0.000747759	0.00407527	-1.22489	3.0146e-06	3.50903e-05	-0.343238	0.17564	NA	1.12941	5.21673e-06	4.3698e-05
LOC105208182	-0.563689	7.03529e-09	1.44972e-07	-0.467998	3.01811e-06	3.51008e-05	0.0956916	0.316551	0.783424	0.523348	1.63304e-09	2.76292e-08
LOC105197326	-0.619858	7.00752e-06	7.00544e-05	-0.664926	3.02785e-06	3.51837e-05	-0.0450681	0.731748	NA	0.651472	1.18868e-07	1.39389e-06
LOC105195648	0.774196	8.46524e-07	1.06856e-05	0.773946	3.06811e-06	3.56207e-05	-0.000250425	0.998815	NA	-0.792596	5.73996e-09	8.86119e-08
LOC105200151	-0.448561	0.000293543	0.00182782	-0.589917	3.09746e-06	3.59305e-05	-0.141356	0.239482	NA	0.523229	3.2565e-06	2.83143e-05
LOC105202496	0.862516	4.52433e-05	0.000364308	1.01553	3.11772e-06	3.61344e-05	0.153015	0.48812	NA	-0.972001	2.55028e-07	2.81987e-06
LOC105201828	-0.735386	1.16374e-07	1.82723e-06	-0.647779	3.14666e-06	3.64385e-05	0.0876078	0.527146	0.900222	0.703533	6.35932e-09	9.68687e-08
LOC105196629	1.02464	1.57226e-06	1.87889e-05	1.00507	3.15159e-06	3.64641e-05	-0.0195704	0.928394	NA	-1.05752	2.01574e-08	2.7782e-07
LOC105206591	-0.549302	0.000632117	0.00351623	-0.757157	3.15702e-06	3.64956e-05	-0.207855	0.182963	NA	0.667202	6.66821e-06	5.42088e-05
LOC105205666	0.821508	8.35586e-08	1.36122e-06	0.716479	3.15973e-06	3.64956e-05	-0.105029	0.495734	0.881172	-0.78335	5.60325e-09	8.65985e-08
LOC105204728	-0.936576	0.00252948	0.0112481	-1.44417	3.21604e-06	3.70828e-05	-0.50759	0.0942934	NA	1.33247	1.55663e-05	0.00011643
LOC105195188	-0.465792	1.60394e-07	2.41687e-06	-0.418843	3.21609e-06	3.70828e-05	0.046949	0.594706	0.916415	0.44616	5.78118e-09	8.91482e-08
LOC105193549	0.557406	1.65019e-05	0.000148628	0.610074	3.22263e-06	3.71191e-05	0.052668	0.688763	0.94979	-0.591108	1.25646e-07	1.46836e-06
LOC105197753	-0.475626	0.000400729	0.00238699	-0.63535	3.22475e-06	3.71191e-05	-0.159724	0.221981	NA	0.562119	3.94998e-06	3.38728e-05
LOC105203480	0.399408	0.000124915	0.000881874	0.490008	3.23198e-06	3.71705e-05	0.0905993	0.389764	0.824062	-0.447048	8.48341e-07	8.37083e-06
LOC105205038	-0.994259	1.02559e-05	9.80832e-05	-1.05672	3.24052e-06	3.7237e-05	-0.0624578	0.77658	NA	1.07699	1.2709e-07	1.48146e-06
LOC105199884	-0.386966	4.20743e-06	4.47197e-05	-0.400786	3.25592e-06	3.7382e-05	-0.0138202	0.867598	0.98857	0.395517	4.70413e-08	6.12161e-07
LOC105201149	0.613964	1.82328e-06	2.14458e-05	0.600436	3.29435e-06	3.77909e-05	-0.013528	0.916672	0.991621	-0.615759	2.5893e-08	3.50549e-07
LOC105198489	0.597962	2.41408e-06	2.74247e-05	0.601963	3.35972e-06	3.8508e-05	0.00400101	0.975528	0.997116	-0.607924	2.28029e-08	3.10857e-07
LOC105195491	0.842155	4.10197e-05	0.000335335	0.978216	3.39417e-06	3.88698e-05	0.136061	0.523144	NA	-0.939597	2.83473e-07	3.1069e-06
LOC105201318	-0.368857	0.000180987	0.00120622	-0.463991	3.40652e-06	3.8978e-05	-0.0951339	0.328359	0.790296	0.418821	1.56152e-06	1.4454e-05
LOC105198662	-0.725958	7.70653e-06	7.62493e-05	-0.768817	3.41998e-06	3.90988e-05	-0.0428586	0.783708	NA	0.765223	1.01801e-07	1.20921e-06
LOC105203044	-0.599813	0.00472542	0.018868	-0.98601	3.45741e-06	3.94931e-05	-0.386197	0.0672156	0.435694	0.83283	3.76018e-05	0.000256554
LOC105200455	0.244608	0.366691	0.539787	1.27114	3.46747e-06	3.95489e-05	1.02653	0.000177465	NA	-0.644291	0.0468186	0.108841
LOC105199232	0.598696	2.31984e-08	4.19374e-07	0.499269	3.46817e-06	3.95489e-05	-0.0994271	0.356339	0.80852	-0.553633	3.30985e-09	5.31237e-08
LOC105197821	0.71435	1.24386e-07	1.93496e-06	0.641194	3.49846e-06	3.98605e-05	-0.0731558	0.600931	NA	-0.690053	2.73835e-09	4.4681e-08
LOC105193287	0.595847	6.39033e-05	0.000489683	0.704742	3.52468e-06	4.01253e-05	0.108895	0.476787	NA	-0.659293	4.69642e-07	4.89018e-06
LOC105207136	-0.582058	3.64045e-10	9.51181e-09	-0.433113	3.52789e-06	4.01279e-05	0.148945	0.107488	0.541807	0.513025	1.74311e-09	2.92753e-08
LOC105202523	-0.439521	3.15172e-05	0.00026506	-0.498099	3.54784e-06	4.02782e-05	-0.0585774	0.572435	0.913111	0.472156	3.01816e-07	3.2844e-06
LOC105194832	-0.331537	0.000144685	0.00100148	-0.413243	3.54939e-06	4.02782e-05	-0.0817057	0.341715	0.796606	0.373168	1.21945e-06	1.15441e-05
LOC105196195	-0.647483	9.06425e-08	1.46142e-06	-0.570744	3.55009e-06	4.02782e-05	0.0767394	0.519893	0.895441	0.618864	5.3236e-09	8.25548e-08
LOC105193620	0.827442	0.00253353	0.0112586	1.34106	3.58062e-06	4.05904e-05	0.51362	0.0793952	NA	-1.10673	4.02137e-05	0.000271947
LOC105208192	0.694984	9.98896e-12	3.44645e-10	0.476954	3.61841e-06	4.09843e-05	-0.21803	0.0356376	0.329997	-0.587614	1.6566e-09	2.79932e-08
LOC105197822	-0.476037	1.6743e-05	0.000150597	-0.521808	3.6736e-06	4.15744e-05	-0.0457706	0.673374	0.943051	0.503061	1.6956e-07	1.93391e-06
LOC105200684	-1.23847	6.60625e-05	0.000504219	-1.44675	3.67965e-06	4.16079e-05	-0.208281	0.479764	NA	1.51341	6.85637e-07	6.88892e-06
LOC105201283	0.47022	0.00011088	0.000797861	0.575364	3.69552e-06	4.17523e-05	0.105144	0.399201	0.827449	-0.525997	8.66166e-07	8.51616e-06
LOC105200587	0.466966	6.83918e-13	2.90309e-11	0.30397	3.73505e-06	4.21634e-05	-0.162996	0.0134326	0.207726	-0.385496	3.23723e-09	5.21406e-08
LOC105205031	-0.525603	0.155659	0.294508	-1.70763	3.73827e-06	4.21645e-05	-1.18202	0.00127466	NA	1.3602	0.00112394	0.00485546
LOC105206314	-0.642685	0.0822563	0.183769	-1.71395	3.83148e-06	4.31796e-05	-1.07127	0.0042531	NA	1.58089	0.000272042	0.00143589
LOC105197834	-0.559643	2.07752e-06	2.39752e-05	-0.557458	3.85382e-06	4.3395e-05	0.00218532	0.984849	NA	0.565531	3.57552e-08	4.73808e-07
LOC105205662	-1.71109	5.15819e-14	2.58804e-12	-1.05957	3.8982e-06	4.3858e-05	0.651516	0.00360799	NA	1.46584	6.24048e-10	1.12648e-08
LOC105196894	-0.740789	0.000690461	0.00379683	-1.01722	3.90551e-06	4.39035e-05	-0.276432	0.18471	NA	0.916949	7.93015e-06	6.3529e-05
LOC105201928	0.600309	0.00179042	0.0084533	0.90228	3.9112e-06	4.39308e-05	0.301971	0.123728	NA	-0.760595	1.95219e-05	0.00014266
LOC105194999	-0.628965	4.15344e-06	4.41808e-05	-0.632021	3.93463e-06	4.41571e-05	-0.00305601	0.982097	0.997976	0.640709	5.64038e-08	7.21706e-07
LOC105201387	-1.1607	0.00103868	0.00538179	-1.63522	4.0089e-06	4.49531e-05	-0.474522	0.155774	NA	1.68112	9.37077e-06	7.41201e-05
LOC105196676	-0.270439	0.00579459	0.0223416	-0.460582	4.02555e-06	4.51023e-05	-0.190143	0.0479209	0.379341	0.365393	8.93093e-05	0.000547902
LOC105207173	-1.56881	6.99958e-08	1.16136e-06	-1.34754	4.18064e-06	4.68009e-05	0.221275	0.437776	NA	1.60538	6.77113e-09	1.02687e-07
LOC105206981	-0.773035	1.51252e-05	0.00013761	-0.830604	4.19432e-06	4.69151e-05	-0.0575695	0.741786	NA	0.824989	1.75097e-07	1.99541e-06
LOC105207724	0.452051	1.20406e-05	0.000112904	0.485686	4.22871e-06	4.72604e-05	0.0336349	0.750727	0.967072	-0.472073	1.03036e-07	1.22283e-06
LOC105196398	-0.702728	5.18614e-05	0.000408575	-0.805036	4.24475e-06	4.74003e-05	-0.102309	0.54814	NA	0.774233	5.02406e-07	5.18814e-06
LOC105202865	-0.575659	0.000747682	0.00407527	-0.790078	4.36115e-06	4.86597e-05	-0.214419	0.19938	NA	0.700548	7.3818e-06	5.95523e-05
LOC105204180	-0.565753	4.05702e-08	7.03495e-07	-0.483936	4.37883e-06	4.88165e-05	0.0818165	0.419986	0.841197	0.532013	4.09265e-09	6.47807e-08
LOC105200781	0.650221	1.59776e-07	2.41459e-06	0.581313	4.44222e-06	4.94822e-05	-0.0689087	0.5899	0.916415	-0.62502	4.9799e-09	7.7751e-08
LOC105207394	1.06444	0.00232963	0.0104982	1.66367	4.44873e-06	4.95137e-05	0.599223	0.101445	NA	-1.46466	8.44257e-05	0.000521687
LOC105198244	-0.6211	1.16206e-06	1.4254e-05	-0.595967	4.48231e-06	4.98463e-05	0.025133	0.840938	0.98377	0.617889	2.74145e-08	3.68969e-07
LOC105196011	1.024	1.22196e-05	0.000114424	1.12736	4.49059e-06	4.98971e-05	0.103363	0.681474	NA	-1.12506	7.97348e-08	9.74891e-07
LOC105196450	0.154236	0.0496989	0.125046	0.379222	4.50263e-06	4.99896e-05	0.224986	0.00585525	0.135819	-0.256027	0.00125237	0.00532995
LOC105197449	0.327513	0.000280522	0.00175813	0.420838	4.52021e-06	5.01434e-05	0.0933251	0.309029	0.779873	-0.3744	2.25004e-06	2.02813e-05
LOC105205112	-0.176247	0.0143956	0.0470047	-0.33489	4.53464e-06	5.0262e-05	-0.158643	0.0263832	0.285684	0.256741	0.00025626	0.00136463
LOC105195325	1.6897	6.93317e-06	6.93626e-05	1.71053	4.5949e-06	5.0888e-05	0.0208292	0.955165	NA	-2.25218	9.74834e-08	1.15993e-06
LOC105204692	1.65857	5.58358e-06	5.7397e-05	1.68502	4.61458e-06	5.1064e-05	0.0264567	0.943134	NA	-2.00528	8.40191e-08	1.02092e-06
LOC105201723	0.622738	0.014572	0.0474542	1.18051	4.64955e-06	5.13873e-05	0.557774	0.0307757	NA	-0.909537	0.000288475	0.00150816
LOC105199627	0.591796	4.88746e-06	5.07871e-05	0.596258	4.65361e-06	5.13873e-05	0.00446244	0.972715	0.997116	-0.602496	6.14849e-08	7.75894e-07
LOC105193936	-1.089	4.00191e-06	4.27835e-05	-1.09904	4.65525e-06	5.13873e-05	-0.010039	0.964282	NA	1.16005	8.9231e-08	1.0757e-06
LOC105205805	0.306822	0.00468902	0.0187394	0.512326	4.66977e-06	5.15053e-05	0.205504	0.0656849	0.428983	-0.404399	6.99831e-05	0.000440356
LOC105207492	-1.14884	1.27262e-07	1.96606e-06	-0.998523	4.73805e-06	5.2185e-05	0.15032	0.486217	0.875393	1.12331	1.0794e-08	1.5776e-07
LOC105199113	0.850597	5.18435e-05	0.000408575	0.969882	4.73915e-06	5.2185e-05	0.119284	0.57543	0.913111	-0.943506	4.86526e-07	5.04688e-06
LOC105199034	0.660344	1.99361e-06	2.31859e-05	0.640866	4.7432e-06	5.21869e-05	-0.0194786	0.889859	0.989631	-0.661542	3.34763e-08	4.46188e-07
LOC105198895	-1.4038	4.8127e-07	6.47597e-06	-1.29801	4.80421e-06	5.28149e-05	0.105792	0.686237	NA	1.47837	3.22014e-08	4.30029e-07
LOC105196555	0.517218	0.000286376	0.00178898	0.659917	4.81628e-06	5.29043e-05	0.142699	0.323958	0.787221	-0.594829	2.58578e-06	2.29319e-05
LOC105204372	1.03594	0.000770723	0.00418686	1.47883	4.84606e-06	5.3188e-05	0.442892	0.177678	NA	-1.34035	8.73821e-06	6.95568e-05
LOC105202016	0.817722	1.95439e-05	0.000172335	0.887028	4.86103e-06	5.33089e-05	0.0693058	0.72295	NA	-0.878674	1.83233e-07	2.0748e-06
LOC105197443	0.533166	6.40722e-07	8.30593e-06	0.49146	4.87445e-06	5.34125e-05	-0.0417062	0.698576	0.951175	-0.517288	1.72671e-08	2.4137e-07
LOC105207108	-1.49648	9.39346e-09	1.87257e-07	-1.21428	4.89841e-06	5.36314e-05	0.282207	0.253934	NA	1.46518	5.1489e-09	8.02983e-08
LOC105197395	0.470975	5.06781e-05	0.000400896	0.548455	4.90477e-06	5.36574e-05	0.0774796	0.520262	NA	-0.512584	3.8289e-07	4.08584e-06
LOC105201023	0.824564	2.03731e-06	2.35719e-05	0.819162	4.91508e-06	5.37265e-05	-0.0054017	0.976367	NA	-0.843412	2.00878e-08	2.77139e-07
LOC105202467	-0.210548	0.00943737	0.0331738	-0.380244	4.95473e-06	5.40984e-05	-0.169696	0.0333069	0.319453	0.292177	0.000170515	0.000960459
LOC105204447	0.58707	1.43241e-05	0.000131298	0.62623	4.95714e-06	5.40984e-05	0.0391596	0.776234	0.973109	-0.615602	1.30054e-07	1.51345e-06
LOC105201712	0.658567	3.50908e-05	0.000290932	0.727309	4.98005e-06	5.43044e-05	0.0687423	0.666209	0.940695	-0.707333	3.57878e-07	3.83979e-06
LOC105193887	0.566942	0.000515192	0.00296131	0.781568	4.99588e-06	5.44328e-05	0.214625	0.213499	NA	-0.676566	5.66561e-06	4.68051e-05
LOC105204636	0.817324	0.00025477	0.00161783	1.05393	5.03667e-06	5.48056e-05	0.236611	0.311527	NA	-0.965137	2.14724e-06	1.94311e-05
LOC105205604	-0.691116	6.15536e-05	0.000474107	-0.790876	5.03823e-06	5.48056e-05	-0.0997596	0.558783	0.908915	0.760821	5.93349e-07	6.0411e-06
LOC105201823	0.466269	0.0262775	0.0762366	0.979476	5.09745e-06	5.54049e-05	0.513207	0.0170921	NA	-0.711251	0.000621814	0.00290722
LOC105193213	0.847213	1.45074e-06	1.74921e-05	0.80683	5.10673e-06	5.5461e-05	-0.0403826	0.820305	0.982308	-0.849607	3.08472e-08	4.12746e-07
LOC105201396	-0.611817	6.69404e-05	0.000510629	-0.710998	5.14038e-06	5.57814e-05	-0.0991805	0.505022	NA	0.674565	7.67499e-07	7.63337e-06
LOC105195300	-0.566207	0.00121543	0.00613001	-0.80885	5.15993e-06	5.59221e-05	-0.242642	0.148	NA	0.702323	1.51057e-05	0.000113481
LOC105198847	-0.491674	6.527e-05	0.000498735	-0.566228	5.16165e-06	5.59221e-05	-0.0745542	0.540439	0.904595	0.535488	6.136e-07	6.22884e-06
LOC105201851	-0.260398	0.00103384	0.00535876	-0.369982	5.18317e-06	5.60898e-05	-0.109584	0.161721	0.630291	0.314279	1.41899e-05	0.000107243
LOC105197768	0.803104	9.28094e-05	0.000681311	0.962691	5.18548e-06	5.60898e-05	0.159587	0.455094	NA	-0.909502	7.62514e-07	7.58927e-06
LOC105208259	0.395838	1.10981e-07	1.74866e-06	0.353375	5.19682e-06	5.61674e-05	-0.0424628	0.583435	0.914337	-0.378038	3.31879e-09	5.31431e-08
LOC105200605	0.63855	3.50278e-08	6.16123e-07	0.542871	5.21862e-06	5.63577e-05	-0.095679	0.427046	NA	-0.599896	1.92626e-09	3.2116e-08
LOC105199602	-1.29276	9.84538e-16	6.72484e-14	-0.752899	5.27887e-06	5.69627e-05	0.539861	0.000574446	NA	1.06324	1.70777e-09	2.8752e-08
LOC105195294	1.066	1.14412e-13	5.45934e-12	0.653713	5.32701e-06	5.74361e-05	-0.412284	0.00413901	0.114884	-0.85178	7.80765e-09	1.1648e-07
LOC105202750	-0.374232	1.58424e-08	2.99404e-07	-0.309541	5.3721e-06	5.78759e-05	0.0646915	0.324169	0.787221	0.345129	2.91843e-09	4.73384e-08
LOC105200362	0.843202	7.2284e-07	9.22821e-06	0.7744	5.42518e-06	5.84009e-05	-0.0688013	0.686379	0.94979	-0.828479	2.71026e-08	3.65129e-07
LOC105202138	-0.310238	1.80188e-06	2.12478e-05	-0.301282	5.43381e-06	5.84472e-05	0.00895569	0.889643	0.989631	0.307216	3.10421e-08	4.14951e-07
LOC105203470	-0.591419	0.00275968	0.012088	-0.899318	5.48994e-06	5.90036e-05	-0.307899	0.116196	0.559034	0.775672	2.49391e-05	0.000177896
LOC105205831	0.724666	9.69963e-08	1.5501e-06	0.624538	5.49807e-06	5.90439e-05	-0.100128	0.469587	0.871064	-0.685534	6.4227e-09	9.77259e-08
LOC105193465	0.863646	1.1211e-05	0.000106162	0.914723	5.58406e-06	5.99195e-05	0.0510777	0.80242	NA	-0.918301	1.108e-07	1.30708e-06
LOC105208190	0.763686	5.84705e-06	5.98766e-05	0.803478	5.65072e-06	6.05865e-05	0.0397922	0.825183	NA	-0.803283	3.78643e-08	4.98873e-07
LOC105199572	0.729876	0.00204322	0.00944797	1.12227	5.74981e-06	6.15999e-05	0.392393	0.116434	NA	-0.940734	3.04305e-05	0.000212473
rna20332	0.869138	5.24048e-07	6.98178e-06	0.805419	5.77139e-06	6.17819e-05	-0.063719	0.724372	NA	-0.861033	1.17306e-08	1.70079e-07
LOC105206887	-2.3197	4.47339e-10	1.15094e-08	-1.69565	5.80325e-06	6.20558e-05	0.624051	0.0869679	NA	2.66687	2.51074e-10	4.85045e-09
LOC105200775	-0.973922	8.97195e-05	0.000659347	-1.12876	5.8062e-06	6.20558e-05	-0.154841	0.530861	0.901073	1.11694	8.84457e-07	8.65271e-06
LOC105197976	-0.403259	7.7048e-05	0.000576297	-0.475194	5.86449e-06	6.2629e-05	-0.0719347	0.47037	NA	0.440698	1.02706e-06	9.87915e-06
LOC105204706	0.992537	1.83414e-09	4.24059e-08	0.761538	5.95093e-06	6.35017e-05	-0.231	0.180061	NA	-0.898288	1.35441e-09	2.33457e-08
LOC105200725	-0.332395	0.00306781	0.0131425	-0.51163	6.0955e-06	6.49929e-05	-0.179235	0.107092	0.540879	0.42599	3.03079e-05	0.000211832
LOC105196627	1.04078	1.06641e-10	3.05961e-09	0.734048	6.15413e-06	6.55661e-05	-0.306733	0.0632409	NA	-0.89914	2.1326e-09	3.52996e-08
LOC105193321	0.710109	9.75026e-09	1.93225e-07	0.574712	6.1686e-06	6.56682e-05	-0.135397	0.293804	NA	-0.653353	1.99939e-09	3.31745e-08
LOC105206880	-1.63334	8.61835e-06	8.42182e-05	-1.66308	6.1737e-06	6.56706e-05	-0.0297344	0.934493	NA	2.11377	5.73522e-08	7.31799e-07
LOC105197966	-0.408926	3.75618e-09	8.15213e-08	-0.316448	6.18792e-06	6.57698e-05	0.0924786	0.18128	0.66325	0.365479	4.28427e-09	6.77139e-08
LOC105194166	-0.582352	0.000895021	0.00476589	-0.804061	6.31599e-06	6.70781e-05	-0.22171	0.1862	NA	0.708683	1.13523e-05	8.79722e-05
LOC105205399	1.52546	2.11133e-15	1.29392e-13	0.870147	6.41336e-06	6.80585e-05	-0.655313	0.00145582	NA	-1.20111	8.91421e-10	1.57603e-08
LOC105202107	1.06881	1.519e-05	0.000138106	1.1456	6.47448e-06	6.86529e-05	0.0767931	0.766632	NA	-1.17069	1.28894e-07	1.50122e-06
LOC105207691	-1.01731	5.58603e-07	7.3764e-06	-0.935894	6.51101e-06	6.89859e-05	0.081414	0.675456	NA	1.01907	3.38471e-08	4.49823e-07
LOC105196853	-0.881434	4.54057e-07	6.15272e-06	-0.805596	6.53055e-06	6.91385e-05	0.0758389	0.651719	NA	0.870184	2.75437e-08	3.69984e-07
LOC105205114	1.6435	2.89818e-07	4.08355e-06	1.44755	6.58626e-06	6.96735e-05	-0.195949	0.544488	NA	-1.71334	2.52177e-08	3.42418e-07
LOC105193061	-0.481682	3.03667e-06	3.3548e-05	-0.469523	6.6152e-06	6.99247e-05	0.0121597	0.905442	0.989708	0.480341	5.79997e-08	7.38007e-07
LOC105206286	0.163823	0.01918	0.0591791	0.324546	6.65039e-06	7.02415e-05	0.160723	0.0246502	0.280882	-0.239288	0.000430976	0.00213317
LOC105201229	0.462094	3.96615e-07	5.43081e-06	0.41359	6.68694e-06	7.05722e-05	-0.048504	0.598028	0.917294	-0.441105	1.56266e-08	2.20455e-07
LOC105196748	-0.637026	0.000442926	0.00260035	-0.825759	6.74721e-06	7.11524e-05	-0.188733	0.282577	NA	0.751828	5.54791e-06	4.5894e-05
LOC105195070	0.736553	4.52358e-06	4.76659e-05	0.741724	6.771e-06	7.13473e-05	0.00517122	0.975274	NA	-0.755785	5.18394e-08	6.70791e-07
LOC105206626	-0.904729	0.00400894	0.0164414	-1.42071	6.78458e-06	7.1421e-05	-0.515978	0.0743548	NA	1.30095	5.23956e-05	0.000342864
LOC105197416	0.966375	2.8716e-05	0.000243787	1.06554	6.78861e-06	7.1421e-05	0.0991622	0.679557	NA	-1.06392	2.61359e-07	2.88522e-06
LOC105204641	0.646904	1.41448e-06	1.71008e-05	0.608941	6.79433e-06	7.14254e-05	-0.0379631	0.780065	0.973764	-0.637919	3.47878e-08	4.61433e-07
LOC105203922	0.924432	2.27466e-05	0.000196582	0.995939	6.82368e-06	7.1678e-05	0.0715072	0.749002	NA	-1.00066	2.44395e-07	2.70665e-06
LOC105198105	-0.416636	9.12298e-13	3.76561e-11	-0.270358	6.85359e-06	7.1936e-05	0.146277	0.01167	0.19805	0.348279	3.46011e-09	5.52693e-08
LOC105204720	0.520653	2.4776e-06	2.79844e-05	0.498092	6.87779e-06	7.21337e-05	-0.0225612	0.838677	0.98334	-0.514618	5.27547e-08	6.81993e-07
LOC105206635	1.05595	3.66963e-10	9.55097e-09	0.763381	7.04785e-06	7.38136e-05	-0.292573	0.0908512	NA	-0.925964	2.44085e-09	4.00643e-08
LOC105201758	0.676857	1.05262e-06	1.30544e-05	0.637792	7.04893e-06	7.38136e-05	-0.0390644	0.784862	NA	-0.668782	2.3703e-08	3.22807e-07
LOC105194190	0.471493	4.57476e-06	4.79797e-05	0.479796	7.06942e-06	7.39705e-05	0.00830347	0.938264	NA	-0.479474	5.28353e-08	6.82394e-07
LOC105197853	1.10311	2.63702e-05	0.000226443	1.1824	7.09572e-06	7.41881e-05	0.0792909	0.76392	0.96901	-1.21728	3.87209e-07	4.12873e-06
LOC105198659	0.689775	3.48165e-07	4.80997e-06	0.620608	7.10544e-06	7.4232e-05	-0.069167	0.62056	NA	-0.66712	1.02707e-08	1.50611e-07
LOC105203234	0.56783	0.00834897	0.0299743	1.03894	7.20385e-06	7.52017e-05	0.471106	0.0431404	NA	-0.791892	0.000213744	0.00116715
LOC105194653	0.326782	0.000242613	0.00155088	0.408136	7.30309e-06	7.61786e-05	0.0813535	0.370918	0.815362	-0.367562	2.47872e-06	2.20536e-05
LOC105203868	-1.33597	5.14381e-05	0.000406192	-1.4811	7.33481e-06	7.64502e-05	-0.145131	0.657469	NA	1.61599	5.26722e-07	5.41485e-06
LOC105207759	0.375598	0.00216194	0.00988819	0.577587	7.41656e-06	7.71862e-05	0.201989	0.116975	NA	-0.471708	2.04206e-05	0.000148224
LOC105207269	-0.53785	0.00013145	0.000921246	-0.651651	7.4169e-06	7.71862e-05	-0.113801	0.394198	NA	0.600835	2.69755e-06	2.38058e-05
LOC105195458	0.465078	0.00108169	0.00557458	0.661532	7.46839e-06	7.76621e-05	0.196454	0.184985	NA	-0.564108	9.5821e-06	7.54878e-05
LOC105194034	1.07883	1.55457e-05	0.000140864	1.14421	7.50707e-06	7.80039e-05	0.0653792	0.801324	NA	-1.17642	1.65057e-07	1.88567e-06
LOC105202866	-0.451877	0.000282902	0.00177057	-0.56056	7.53238e-06	7.82065e-05	-0.108683	0.379028	0.817887	0.512825	2.78084e-06	2.44881e-05
LOC105195316	1.6044	1.67828e-05	0.000150855	1.65734	7.6309e-06	7.91683e-05	0.0529353	0.885505	NA	-2.21047	2.64244e-07	2.90774e-06
LOC105198703	-0.672509	2.68024e-06	3.00784e-05	-0.649721	7.64749e-06	7.92794e-05	0.0227886	0.871382	0.98857	0.674473	6.65763e-08	8.34023e-07
LOC105207013	-0.760593	0.00250706	0.0111632	-1.13316	7.68469e-06	7.96036e-05	-0.372565	0.117173	NA	1.00732	3.61029e-05	0.000246817
LOC105208147	-0.332264	6.25354e-05	0.000480569	-0.380189	7.76072e-06	8.03294e-05	-0.047924	0.558644	0.908915	0.357441	6.71854e-07	6.76031e-06
LOC105193220	-2.21677	6.21129e-17	5.1592e-15	-1.18574	7.8081e-06	8.07578e-05	1.03103	9.96287e-05	0.0207282	1.76206	3.79753e-08	4.99857e-07
LOC105200539	1.27425	1.28898e-08	2.4849e-07	1.01757	7.81654e-06	8.07829e-05	-0.256682	0.273695	NA	-1.19427	4.28781e-09	6.77139e-08
LOC105205815	-0.465203	0.00122507	0.00616934	-0.645876	7.87507e-06	8.13253e-05	-0.180673	0.20513	0.696092	0.56585	1.365e-05	0.000103733
LOC105195501	0.66302	3.0024e-06	3.31967e-05	0.637156	7.88758e-06	8.1392e-05	-0.0258641	0.856401	0.985965	-0.661236	6.97883e-08	8.66369e-07
LOC105192793	1.50513	1.08898e-11	3.72859e-10	0.989673	7.89503e-06	8.14065e-05	-0.51546	0.0204227	0.251834	-1.25995	7.60806e-09	1.13997e-07
LOC105202420	-0.353417	0.000307268	0.00190359	-0.443447	7.97066e-06	8.21234e-05	-0.0900299	0.352228	0.803992	0.400723	3.56497e-06	3.07437e-05
LOC105206398	-0.799045	2.94153e-06	3.26039e-05	-0.786094	7.9822e-06	8.21794e-05	0.0129519	0.936407	NA	0.81475	1.12205e-07	1.32252e-06
LOC105200730	0.860555	3.67226e-06	3.9658e-05	0.835596	8.0438e-06	8.27503e-05	-0.0249589	0.894483	0.989631	-0.874103	7.9285e-08	9.71118e-07
LOC105200946	0.408412	9.29534e-05	0.000681624	0.466895	8.21158e-06	8.44118e-05	0.0584824	0.576517	0.913111	-0.441161	9.41871e-07	9.14932e-06
LOC105194657	-1.22359	4.17649e-05	0.000340599	-1.33164	8.26401e-06	8.48859e-05	-0.108046	0.717136	0.956908	1.44698	1.53609e-08	2.1693e-07
LOC105202881	0.980884	3.89632e-08	6.78252e-07	0.80756	8.41354e-06	8.63559e-05	-0.173324	0.347937	NA	-0.919997	5.30544e-09	8.23661e-08
LOC105203496	-1.2951	4.06437e-05	0.000333071	-1.40673	8.57868e-06	8.79838e-05	-0.111627	0.720954	NA	1.52143	4.96218e-07	5.1358e-06
LOC105205911	0.842547	9.97908e-06	9.564e-05	0.88499	8.64675e-06	8.85713e-05	0.0424421	0.834117	NA	-0.890021	9.53615e-08	1.13665e-06
LOC105206678	-0.771655	0.00212756	0.00975749	-1.12882	8.64913e-06	8.85713e-05	-0.357163	0.125654	NA	1.00765	3.77821e-05	0.000257529
LOC105196452	0.98512	2.42564e-07	3.52097e-06	0.862129	8.81489e-06	9.02001e-05	-0.12299	0.533171	NA	-0.955103	1.1908e-08	1.72053e-07
LOC105205124	0.187123	7.1134e-05	0.000538346	0.211755	8.87066e-06	9.07018e-05	0.0246327	0.604145	0.918844	-0.199466	5.155e-07	5.31186e-06
LOC105196532	0.680575	3.15602e-08	5.60996e-07	0.547805	9.06826e-06	9.26518e-05	-0.13277	0.283334	0.764543	-0.620563	1.12968e-08	1.64605e-07
LOC105194666	-0.473688	1.40012e-05	0.000128865	-0.484018	9.24698e-06	9.44062e-05	-0.0103291	0.924469	0.993126	0.483683	2.12869e-07	2.38632e-06
LOC105201153	0.34226	0.000277478	0.00174149	0.436469	9.31008e-06	9.49783e-05	0.0942094	0.337033	0.792751	-0.387669	3.53398e-06	3.04955e-05
LOC105204439	-0.857742	2.15699e-07	3.16861e-06	-0.734226	9.34178e-06	9.52296e-05	0.123516	0.454337	0.865073	0.816009	2.43112e-08	3.30763e-07
LOC105205721	-0.511113	1.23503e-11	4.20724e-10	-0.335476	9.42425e-06	9.59975e-05	0.175637	0.0197345	0.24832	0.427552	8.60381e-09	1.27941e-07
LOC105198602	-0.39839	0.00297674	0.012834	-0.605635	9.50535e-06	9.67504e-05	-0.207245	0.110585	NA	0.50703	5.17519e-05	0.00033946
LOC105202461	-0.479785	0.000444027	0.0026049	-0.615524	9.56438e-06	9.72776e-05	-0.135738	0.306904	NA	0.554478	6.89774e-06	5.60085e-05
LOC105196709	-0.889322	2.30478e-06	2.63269e-05	-0.856488	9.70583e-06	9.86417e-05	0.0328335	0.853798	NA	0.906215	1.03289e-07	1.22477e-06
LOC105202665	-0.979088	5.98252e-07	7.83081e-06	-0.881911	9.81773e-06	9.954e-05	0.0971764	0.60902	NA	0.968171	4.17083e-08	5.46899e-07
LOC105202194	-0.563803	4.5638e-05	0.00036663	-0.621818	9.81982e-06	9.954e-05	-0.0580151	0.667599	NA	0.602314	6.93617e-07	6.95386e-06
LOC105197570	-0.602447	8.08904e-10	2.00453e-08	-0.436789	9.82051e-06	9.954e-05	0.165658	0.0897277	0.507208	0.526277	7.01994e-09	1.05993e-07
LOC105198994	-0.757393	8.43113e-09	1.706e-07	-0.60593	9.82381e-06	9.954e-05	0.151464	0.230641	NA	0.699769	6.86298e-09	1.03965e-07
LOC105203538	-0.533803	0.0103665	0.0358589	-0.923784	9.90853e-06	0.000100323	-0.389981	0.0531315	NA	0.758203	0.000145752	0.000840945
LOC105206796	-0.870156	4.28987e-05	0.000348283	-0.943048	9.93573e-06	0.000100523	-0.0728919	0.729226	0.959158	0.945571	6.50159e-07	6.56121e-06
LOC105207687	1.17759	2.78376e-06	3.10599e-05	1.12756	9.97102e-06	0.000100804	-0.0500312	0.847127	NA	-1.2239	5.7501e-08	7.33017e-07
LOC105201709	1.04367	1.9047e-06	2.22673e-05	0.988084	1.01722e-05	0.000102761	-0.0555883	0.807655	NA	-1.06239	3.59802e-08	4.75872e-07
LOC105202471	0.703785	8.78271e-05	0.000646499	0.794908	1.02477e-05	0.000103445	0.0911229	0.613707	0.921668	-0.768996	1.13062e-06	1.07549e-05
LOC105207370	0.436995	0.000638747	0.00354871	0.56572	1.02886e-05	0.00010378	0.128726	0.315664	0.783424	-0.506088	7.59915e-06	6.10907e-05
LOC105200790	-0.475896	0.000204135	0.00133796	-0.574284	1.03116e-05	0.000103934	-0.0983884	0.432994	NA	0.531238	2.93888e-06	2.57972e-05
LOC105204837	-0.450364	3.08562e-06	3.4005e-05	-0.435141	1.03935e-05	0.000104682	0.0152233	0.872854	0.98857	0.447009	8.06979e-08	9.84915e-07
LOC105195250	-1.10413	1.64835e-06	1.95938e-05	-1.01661	1.05418e-05	0.000106076	0.0875142	0.702999	0.952699	1.1149	7.7951e-08	9.56482e-07
LOC105204490	-0.830264	9.47121e-07	1.18513e-05	-0.758442	1.05477e-05	0.000106076	0.0718221	0.663141	NA	0.817594	5.4965e-08	7.05923e-07
LOC105204793	0.418007	0.00010495	0.000758846	0.48237	1.06546e-05	0.000107071	0.0643631	0.557585	0.908915	-0.453457	1.06891e-06	1.02388e-05
LOC105204374	0.249963	0.016617	0.0526486	0.465928	1.06757e-05	0.000107203	0.215966	0.0409947	0.350648	-0.353975	0.000377524	0.00190354
LOC105193060	-1.01299	0.000299726	0.00186201	-1.24388	1.07376e-05	0.000107744	-0.230893	0.384313	NA	1.22804	4.67303e-06	3.94341e-05
LOC105205314	-0.346083	1.87844e-07	2.7868e-06	-0.296449	1.0947e-05	0.000109764	0.0496332	0.452852	0.864947	0.323526	1.71156e-08	2.3974e-07
LOC105196193	1.04257	2.94893e-07	4.14204e-06	0.914744	1.10595e-05	0.00011068	-0.127823	0.548667	NA	-1.01724	1.62204e-08	2.2813e-07
LOC105200553	0.603179	1.71343e-08	3.20222e-07	0.479814	1.1061e-05	0.00011068	-0.123364	0.262936	0.745324	-0.548498	4.69812e-09	7.37701e-08
LOC105200746	0.87464	0.000355345	0.00215967	1.1647	1.10631e-05	0.00011068	0.290061	0.282921	NA	-1.05186	3.60158e-06	3.104e-05
LOC105198004	-0.884885	3.51167e-08	6.16687e-07	-0.725514	1.13791e-05	0.000113674	0.159371	0.299438	NA	0.830378	1.79894e-08	2.50449e-07
LOC105202711	-0.883677	1.17522e-05	0.000110508	-0.903778	1.13792e-05	0.000113674	-0.0201015	0.916614	NA	0.930835	3.00823e-07	3.27618e-06
LOC105199858	-1.25014	0.000520936	0.00299049	-1.58494	1.15092e-05	0.000114833	-0.334806	0.335255	NA	1.74382	5.72321e-06	4.71676e-05
LOC105197108	-0.963016	0.00102663	0.00532959	-1.29761	1.15123e-05	0.000114833	-0.33459	0.220776	NA	1.24131	1.82736e-05	0.000134557
LOC105207673	0.561851	7.76433e-08	1.27411e-06	0.462124	1.16399e-05	0.000116019	-0.0997272	0.345717	0.799656	-0.516693	1.4142e-08	2.00954e-07
LOC105199282	-0.378919	0.000218486	0.00141889	-0.452265	1.16676e-05	0.00011621	-0.0733462	0.471762	0.871522	0.41911	2.63508e-06	2.33179e-05
LOC105203535	1.21002	7.99444e-09	1.62743e-07	0.95434	1.17092e-05	0.000116538	-0.255681	0.259768	NA	-1.13482	9.97533e-10	1.75014e-08
LOC105198687	-0.421319	6.79273e-06	6.81096e-05	-0.410687	1.17839e-05	0.000117194	0.0106315	0.909533	0.98994	0.419084	1.413e-07	1.63189e-06
LOC105199020	-0.971637	3.95144e-10	1.02448e-08	-0.709528	1.18766e-05	0.000117959	0.262109	0.0761481	NA	0.871825	3.05096e-09	4.93717e-08
LOC105204979	-1.26271	2.89231e-06	3.21379e-05	-1.1869	1.18783e-05	0.000117959	0.0758077	0.77602	NA	1.32166	1.16203e-07	1.36496e-06
LOC105204043	-0.568615	0.000132673	0.000928369	-0.663124	1.19146e-05	0.00011816	-0.0945093	0.513852	NA	0.626196	1.7036e-06	1.56848e-05
LOC105203729	-0.701022	5.09992e-07	6.82831e-06	-0.624	1.19161e-05	0.00011816	0.0770217	0.571774	NA	0.676481	3.72541e-08	4.91304e-07
LOC105205682	0.347037	0.000210597	0.00137496	0.42586	1.19384e-05	0.000118294	0.0788227	0.416598	0.840542	-0.385935	2.45012e-06	2.18132e-05
LOC105197322	-0.903724	0.000178124	0.00119305	-1.06354	1.21024e-05	0.000119831	-0.159812	0.493648	NA	1.04074	2.77726e-06	2.44723e-05
LOC105200548	0.55696	0.000165256	0.00111743	0.660372	1.21352e-05	0.000120067	0.103412	0.495788	NA	-0.616857	1.97925e-06	1.79819e-05
LOC105195992	1.07254	5.68037e-12	2.06581e-10	0.681602	1.21582e-05	0.000120206	-0.390934	0.0123569	0.198334	-0.874661	1.4419e-08	2.04467e-07
LOC105197056	0.566493	9.46699e-05	0.000693834	0.654028	1.22704e-05	0.000121185	0.0875349	0.561093	NA	-0.618321	1.04575e-06	1.00449e-05
LOC105199925	-0.646652	3.66262e-10	9.55097e-09	-0.45236	1.22752e-05	0.000121185	0.194292	0.0592839	0.411377	0.556882	9.11537e-09	1.34819e-07
LOC105204722	0.463156	5.40352e-07	7.16352e-06	0.413273	1.23331e-05	0.000121667	-0.0498829	0.599088	0.917294	-0.442483	2.75119e-08	3.69917e-07
LOC105194328	-0.603146	0.000127714	0.000899118	-0.688699	1.24953e-05	0.000123177	-0.0855529	0.586066	0.914337	0.660147	1.68672e-06	1.55397e-05
LOC105194160	1.5888	3.52894e-06	3.83565e-05	1.52058	1.25167e-05	0.000123298	-0.0682163	0.84767	NA	-1.79274	7.14239e-08	8.84281e-07
LOC105197354	1.00698	1.50506e-07	2.29616e-06	0.853951	1.25864e-05	0.000123894	-0.153026	0.443524	NA	-0.963397	1.01463e-08	1.48947e-07
LOC105197782	0.339571	0.0153074	0.0493476	0.638676	1.26254e-05	0.00012411	0.299105	0.0405667	NA	-0.481166	0.000351199	0.00179315
LOC105192899	0.508746	1.62462e-06	1.9346e-05	0.471922	1.26268e-05	0.00012411	-0.0368243	0.734602	0.961977	-0.495639	4.66053e-08	6.07637e-07
LOC105207223	-0.964261	1.22177e-07	1.90499e-06	-0.810837	1.27734e-05	0.000125459	0.153424	0.386003	NA	0.919403	2.64082e-08	3.56823e-07
LOC105199749	-0.871693	0.000264182	0.00167161	-1.06416	1.28559e-05	0.000126178	-0.192464	0.383692	NA	1.0196	6.18032e-06	5.05412e-05
LOC105204539	-0.977606	0.000137412	0.000957048	-1.1307	1.29735e-05	0.000127239	-0.153091	0.530946	NA	1.129	2.40048e-06	2.14546e-05
LOC105196412	1.13673	1.534e-07	2.33766e-06	0.969942	1.31554e-05	0.000128929	-0.166791	0.467075	NA	-1.10091	1.14194e-08	1.66216e-07
LOC105206915	-0.782462	0.000408339	0.0024248	-0.975811	1.32784e-05	0.000130039	-0.19335	0.361249	NA	0.920215	7.01978e-06	5.69322e-05
LOC105193589	-0.352879	0.00296621	0.0128051	-0.523034	1.33636e-05	0.000130779	-0.170156	0.145655	0.607866	0.442006	4.15518e-05	0.000279758
LOC105196134	0.575623	0.00930705	0.0328186	0.975981	1.33743e-05	0.000130788	0.400358	0.0747426	NA	-0.785965	0.000184219	0.0010263
LOC105199069	-0.539607	0.00213138	0.00977165	-0.76983	1.347e-05	0.000131628	-0.230224	0.181085	NA	0.67332	3.00267e-05	0.000210211
LOC105199784	0.400319	0.00611771	0.0233399	0.638228	1.34886e-05	0.000131714	0.237909	0.104872	0.537809	-0.521335	0.000107865	0.000647051
LOC105193693	0.415164	3.22863e-05	0.000270365	0.450025	1.3514e-05	0.000131867	0.0348609	0.73641	0.962043	-0.435789	3.54432e-07	3.80876e-06
LOC105203029	-0.43695	0.0509215	0.127408	-0.974183	1.35592e-05	0.000132212	-0.537233	0.0128627	NA	0.753242	0.000846225	0.00379024
LOC105195808	0.545233	5.76504e-09	1.20832e-07	0.409903	1.36136e-05	0.000132634	-0.13533	0.152153	0.615687	-0.479977	1.35669e-08	1.9337e-07
LOC105193899	-1.66793	7.34314e-06	7.30838e-05	-1.6226	1.36229e-05	0.000132634	0.045325	0.90158	NA	2.19896	6.07916e-08	7.69262e-07
LOC105194117	-0.867438	5.42983e-06	5.59019e-05	-0.830574	1.3632e-05	0.000132634	0.0368641	0.846481	0.984492	0.876972	1.83271e-07	2.0748e-06
LOC105203278	0.521984	0.000942203	0.00496798	0.70861	1.37377e-05	0.000133565	0.186627	0.254589	NA	-0.620002	1.2448e-05	9.56011e-05
LOC105201425	-1.43745	9.54829e-05	0.000698271	-1.60177	1.37795e-05	0.000133875	-0.164321	0.655275	0.934524	1.947	3.55291e-07	3.81501e-06
LOC105196837	-0.737667	6.26131e-07	8.14031e-06	-0.66389	1.38401e-05	0.000134367	0.0737771	0.604317	NA	0.718727	5.40802e-08	6.95859e-07
LOC105200617	-0.471702	0.000953931	0.00501998	-0.640096	1.39257e-05	0.0001351	-0.168394	0.215008	NA	0.55976	2.0556e-05	0.00014905
LOC105193523	1.14482	3.41145e-06	3.71696e-05	1.09873	1.40496e-05	0.000136204	-0.0460876	0.85878	NA	-1.19006	5.91991e-08	7.51184e-07
LOC105195481	0.944431	0.0016465	0.00787323	1.31868	1.41545e-05	0.000137047	0.374248	0.2202	NA	-1.20777	3.0783e-05	0.000214499
LOC105207325	-0.674734	0.000119713	0.000849163	-0.779231	1.41569e-05	0.000137047	-0.104498	0.531977	NA	0.745593	2.34641e-06	2.10548e-05
LOC105201888	-0.569707	1.48537e-11	4.97193e-10	-0.373993	1.43039e-05	0.00013837	0.195715	0.0193786	0.247609	0.479271	9.75963e-09	1.43765e-07
LOC105196126	0.23608	0.0132388	0.0438123	0.418482	1.43172e-05	0.000138399	0.182402	0.0582319	0.411377	-0.324808	0.000294151	0.00153375
LOC105203057	-0.532635	0.00422324	0.0172049	-0.808125	1.45693e-05	0.000140736	-0.27549	0.136859	0.595049	0.694743	5.34658e-05	0.000348872
LOC105205598	0.240215	0.05273	0.131003	0.543305	1.45848e-05	0.000140785	0.30309	0.0154901	0.217121	-0.384826	0.00168842	0.00687514
LOC105207132	-0.552134	0.000263182	0.00166731	-0.663124	1.49689e-05	0.000144388	-0.11099	0.453927	NA	0.61898	4.0911e-06	3.49739e-05
LOC105197460	-0.901887	0.000288959	0.00180345	-1.0786	1.50129e-05	0.000144709	-0.176713	0.474315	0.872643	1.05275	3.90341e-06	3.35153e-05
LOC105196779	0.643254	0.00301059	0.0129467	0.976409	1.50546e-05	0.000145006	0.333156	0.143073	NA	-0.822672	4.34988e-05	0.000291156
LOC105201630	0.61716	1.35309e-07	2.08321e-06	0.512514	1.51001e-05	0.000145341	-0.104646	0.379792	0.818158	-0.571804	1.99691e-08	2.76219e-07
LOC105196534	0.48411	1.07018e-06	1.32356e-05	0.437513	1.51673e-05	0.000145883	-0.0465971	0.646264	0.930657	-0.465524	4.49535e-08	5.87213e-07
LOC105193894	1.0364	5.11702e-11	1.53693e-09	0.686208	1.5206e-05	0.000146151	-0.350196	0.0297742	NA	-0.865688	1.03431e-08	1.51511e-07
LOC105208112	-0.235481	0.200892	0.353955	-0.796216	1.52327e-05	0.000146303	-0.560735	0.00228519	0.0899533	0.551537	0.004082	0.0146907
LOC105194163	1.14707	5.1148e-07	6.84143e-06	1.02457	1.53764e-05	0.000147579	-0.122499	0.614388	NA	-1.14413	1.33055e-08	1.90246e-07
LOC105194981	1.04543	7.56247e-06	7.49079e-05	1.02735	1.54728e-05	0.000148341	-0.0180842	0.940297	NA	-1.0901	1.39172e-07	1.61002e-06
LOC105193654	-0.229146	0.00145626	0.00711525	-0.313085	1.54779e-05	0.000148341	-0.0839386	0.242227	0.731469	0.272099	1.82035e-05	0.000134185
LOC105203081	0.51668	0.00290594	0.0126055	0.773983	1.55472e-05	0.000148899	0.257303	0.152609	NA	-0.648052	5.11976e-05	0.000336466
LOC105206652	1.44556	5.12041e-05	0.000404582	1.55003	1.58758e-05	0.000151846	0.104462	0.772492	NA	-1.75972	8.8005e-07	8.628e-06
LOC105203112	-0.981025	5.29509e-09	1.11678e-07	-0.727156	1.58775e-05	0.000151846	0.253869	0.129731	0.581506	0.878756	1.3547e-08	1.93297e-07
LOC105194539	-0.454169	2.89299e-05	0.000245448	-0.473929	1.59729e-05	0.00015265	-0.0197599	0.854318	0.985551	0.468882	5.27285e-07	5.41575e-06
LOC105198090	-0.815851	2.22416e-06	2.55143e-05	-0.752407	1.59853e-05	0.00015266	0.0634442	0.707948	NA	0.806794	1.26136e-07	1.47284e-06
LOC105201013	1.07556	4.89592e-09	1.0424e-07	0.793722	1.61667e-05	0.000154283	-0.281834	0.126997	0.578358	-0.951204	2.10302e-08	2.88981e-07
LOC105192892	0.533433	0.00352392	0.0147857	0.816252	1.63088e-05	0.000155529	0.282819	0.137468	NA	-0.678452	6.17265e-05	0.000394906
LOC105196619	-1.62312	6.78171e-06	6.81005e-05	-1.55567	1.63579e-05	0.000155887	0.0674542	0.850978	NA	2.0856	1.56222e-09	2.65945e-08	\"FBpp0083208\",	\"FBpp0083203\",	\"FBpp0083204\",	\"FBpp0083205\")"	GO:0003824; GO:0008152
LOC105196439	-0.682093	5.33954e-06	5.50566e-05	-0.648612	1.66562e-05	0.000158617	0.0334806	0.822103	0.982344	0.678826	1.94567e-07	2.19726e-06
LOC105198906	-0.428099	0.00159665	0.00767332	-0.599629	1.68552e-05	0.000160309	-0.17153	0.188628	NA	0.517372	3.4914e-05	0.000240001
LOC105198374	-0.347135	5.00253e-06	5.17403e-05	-0.329991	1.68577e-05	0.000160309	0.0171441	0.821019	0.982308	0.340573	1.31887e-07	1.53219e-06
LOC105201057	-1.02008	0.00298887	0.0128781	-1.4805	1.69285e-05	0.000160868	-0.460423	0.161409	NA	1.46701	4.04212e-05	0.000273081
LOC105201670	-0.663964	0.000275649	0.00173243	-0.791339	1.70546e-05	0.000161839	-0.127376	0.47683	NA	0.749469	4.44723e-06	3.76209e-05
LOC105201527	-0.631115	2.59074e-07	3.70074e-06	-0.539302	1.70546e-05	0.000161839	0.0918125	0.444522	NA	0.595411	3.65166e-08	4.82504e-07
LOC105197802	-0.535753	2.10581e-05	0.000183765	-0.549932	1.71019e-05	0.000162173	-0.0141788	0.908915	0.98984	0.550519	4.78367e-07	4.96974e-06
LOC105194728	0.604346	0.000238441	0.0015293	0.730685	1.71533e-05	0.000162546	0.126339	0.461321	NA	-0.678634	2.62604e-06	2.3259e-05
LOC105200318	-0.548758	0.00374432	0.0155842	-0.815	1.72723e-05	0.000163558	-0.266242	0.156588	0.623272	0.706998	5.0865e-05	0.00033476
LOC105196531	0.745306	2.00048e-05	0.000175734	0.756941	1.73077e-05	0.000163764	0.0116353	0.947586	0.996044	-0.771063	4.14828e-07	4.3791e-06
LOC105197327	-0.389692	0.00246923	0.0110202	-0.560094	1.73184e-05	0.000163764	-0.170401	0.177783	NA	0.480623	4.24755e-05	0.000285139
LOC105207442	-0.461944	1.19667e-07	1.86803e-06	-0.377126	1.73959e-05	0.000164381	0.0848174	0.329546	0.790884	0.423147	3.08462e-08	4.12746e-07
LOC105199270	-0.188655	0.00250815	0.0111643	-0.273244	1.75697e-05	0.000165907	-0.0845891	0.172752	0.648387	0.230057	4.06673e-05	0.00027434
LOC105197632	-0.564397	4.47346e-07	6.06803e-06	-0.487794	1.77218e-05	0.000167226	0.076603	0.487831	0.87684	0.533648	5.03324e-08	6.53751e-07
LOC105197420	0.400694	0.000344592	0.00210861	0.494128	1.77572e-05	0.000167395	0.0934338	0.417539	0.840542	-0.449044	4.15257e-06	3.53456e-05
LOC105196287	-0.287917	0.00161924	0.00775665	-0.395231	1.77646e-05	0.000167395	-0.107313	0.237361	0.728918	0.34375	2.45516e-05	0.000175615
LOC105204817	-0.491385	3.17989e-07	4.44789e-06	-0.42487	1.78161e-05	0.000167701	0.0665149	0.480862	0.875393	0.464278	4.21082e-08	5.51617e-07
LOC105207870	-1.08194	4.82286e-05	0.000384457	-1.1453	1.7822e-05	0.000167701	-0.0633586	0.809994	NA	1.19707	1.02069e-06	9.82479e-06
LOC105204562	-0.33857	0.000331674	0.00203976	-0.4107	1.78543e-05	0.000167814	-0.0721298	0.439942	0.855387	0.376604	5.1333e-06	4.30972e-05
LOC105200292	-0.300742	0.00227263	0.0102861	-0.430031	1.78617e-05	0.000167814	-0.129288	0.18302	0.663886	0.366325	4.04518e-05	0.000273154
LOC105200544	-0.342988	0.00232028	0.010463	-0.488989	1.78714e-05	0.000167814	-0.146002	0.188626	0.67333	0.41951	3.86549e-05	0.000262697
LOC105198650	0.527431	6.83373e-05	0.0005204	0.583523	1.80233e-05	0.000169123	0.0560917	0.681884	NA	-0.562238	9.12745e-07	8.8978e-06
LOC105196363	0.319964	0.00382815	0.0158887	0.485278	1.80393e-05	0.000169155	0.165314	0.143865	0.60362	-0.401331	5.94344e-05	0.000382197
LOC105202431	-0.368445	5.53611e-06	5.69525e-05	-0.349688	1.81561e-05	0.000170132	0.0187568	0.816587	0.982011	0.36132	1.58708e-07	1.81767e-06
LOC105196702	-0.650885	1.50156e-05	0.000136797	-0.665635	1.84131e-05	0.000172419	-0.0147495	0.918173	NA	0.672734	5.04054e-07	5.20124e-06
LOC105194310	0.381759	5.9964e-05	0.000464522	0.411533	1.84483e-05	0.000172629	0.0297739	0.756803	0.968886	-0.399255	8.83149e-07	8.64606e-06
LOC105207651	-0.535738	0.000116441	0.000829449	-0.609391	1.86182e-05	0.000174039	-0.073653	0.584909	NA	0.581594	2.4064e-06	2.14935e-05
LOC105198561	0.610646	1.38199e-05	0.000127283	0.612737	1.86249e-05	0.000174039	0.00209104	0.988429	NA	-0.622069	2.7339e-07	3.00118e-06
LOC105207134	-1.14397	0.000282566	0.00176929	-1.35065	1.9161e-05	0.000178925	-0.206676	0.503235	NA	1.40525	3.98338e-06	3.41167e-05
LOC105192900	0.306783	7.55624e-06	7.49079e-05	0.30495	1.92457e-05	0.000179591	-0.00183278	0.979399	0.997419	-0.307296	1.43248e-07	1.65161e-06
LOC105193563	0.585814	0.00170732	0.00811217	0.871613	1.96342e-05	0.000183089	0.285799	0.163803	NA	-0.724299	3.18789e-05	0.000221461
LOC105201502	0.311154	0.000392541	0.00234757	0.383219	1.97099e-05	0.000183668	0.0720651	0.421822	0.842865	-0.347647	4.28297e-06	3.63431e-05
LOC105193225	0.393475	0.000413872	0.00245225	0.485293	1.98559e-05	0.00018478	0.0918178	0.420045	0.841197	-0.441297	6.00452e-06	4.925e-05
LOC105202813	-0.570407	0.00392312	0.0161782	-0.847493	1.98568e-05	0.00018478	-0.277085	0.153599	NA	0.736166	5.79241e-05	0.000374059
LOC105195114	0.702735	2.87516e-09	6.39473e-08	0.504936	1.99184e-05	0.000185226	-0.197799	0.09481	0.521072	-0.606208	2.66456e-08	3.59676e-07
LOC105196906	0.922209	0.000136623	0.000953035	1.03888	2.00668e-05	0.000186321	0.11667	0.633681	NA	-1.03146	2.38195e-06	2.13167e-05
LOC105206552	-0.360316	0.00526758	0.0206288	-0.558777	2.00722e-05	0.000186321	-0.198461	0.116111	NA	0.463457	0.0001031	0.000622814
LOC105196426	-0.297969	9.91449e-06	9.52924e-05	-0.28809	2.00777e-05	0.000186321	0.00987914	0.883451	0.989631	0.294208	2.24836e-07	2.51024e-06
LOC105201020	0.550308	0.00545458	0.0212559	0.857832	2.04304e-05	0.000189464	0.307524	0.127931	NA	-0.712411	0.000112321	0.0006694
LOC105208137	0.239717	0.00015592	0.00106231	0.273952	2.06601e-05	0.000191461	0.0342342	0.593754	0.916415	-0.257087	1.89269e-06	1.72525e-05
LOC105195392	0.440863	1.48779e-05	0.000135727	0.449006	2.08847e-05	0.000193378	0.00814234	0.938635	0.995979	-0.448522	2.7163e-07	2.98424e-06
LOC105196600	-0.371538	3.67203e-05	0.00030332	-0.390527	2.08956e-05	0.000193378	-0.0189883	0.831107	0.98278	0.383368	7.53103e-07	7.51737e-06
LOC105203435	0.791659	0.00673879	0.0252935	1.2507	2.10208e-05	0.000194403	0.459038	0.119144	NA	-1.07292	0.000156289	0.000891273
LOC105195727	-0.481728	6.25864e-05	0.000480687	-0.51765	2.1209e-05	0.000196008	-0.0359218	0.762686	0.96901	0.505472	1.28884e-06	1.21176e-05
LOC105206672	-0.92805	1.53888e-07	2.34244e-06	-0.762243	2.14577e-05	0.000198171	0.165807	0.338383	NA	0.872933	4.66504e-08	6.07648e-07
LOC105199233	0.167768	0.0019116	0.00893981	0.232222	2.15601e-05	0.00019898	0.064454	0.23695	0.72869	-0.199466	2.7027e-05	0.000191135
LOC105205705	-0.883925	1.47269e-09	3.47658e-08	-0.622962	2.15947e-05	0.000199163	0.260963	0.0733401	0.454763	0.771158	1.78279e-08	2.48704e-07
LOC105194448	1.49375	5.19939e-06	5.36526e-05	1.39218	2.181e-05	0.000201011	-0.101577	0.756863	0.968886	-1.61725	3.19311e-07	3.46655e-06
LOC105195772	1.45914	9.06372e-06	8.7616e-05	1.3973	2.19937e-05	0.000202565	-0.06184	0.851387	NA	-1.6593	1.15025e-08	1.67248e-07
LOC105207493	0.498079	0.000135364	0.000945718	0.572691	2.25057e-05	0.000207139	0.0746122	0.582756	NA	-0.540891	1.50545e-06	1.3982e-05
LOC105196397	-0.606772	0.00519067	0.0203929	-0.929511	2.25618e-05	0.000207513	-0.322739	0.11856	NA	0.798357	0.000107093	0.000642977
LOC105196595	-0.283457	0.000851026	0.00455868	-0.367887	2.29148e-05	0.000210616	-0.0844303	0.313974	0.782732	0.325883	1.54772e-05	0.000115953
LOC105193665	-0.626683	2.24123e-05	0.000194067	-0.629273	2.30895e-05	0.000212077	-0.00259004	0.985917	0.998046	0.640006	6.12108e-07	6.21828e-06
LOC105204650	0.561066	0.00156562	0.00755359	0.815697	2.33153e-05	0.000214004	0.254632	0.189038	NA	-0.685892	2.47096e-05	0.000176469
LOC105202253	0.604512	2.58605e-06	2.90709e-05	0.558411	2.39078e-05	0.000219294	-0.046101	0.729596	NA	-0.591089	9.34523e-08	1.12069e-06
LOC105198582	0.682661	0.000610645	0.00341515	0.860942	2.39797e-05	0.000219803	0.178281	0.385322	NA	-0.791651	9.686e-06	7.62191e-05
LOC105196156	0.705231	0.0589772	0.142913	1.5776	2.40536e-05	0.00022033	0.872367	0.0195217	0.247677	-1.16606	0.00510597	0.017803
LOC105201264	0.218093	0.0331368	0.0914457	0.4426	2.40731e-05	0.000220359	0.224507	0.0317044	0.3129	-0.324589	0.000892239	0.00397949
LOC105201926	0.327846	0.000437098	0.0025695	0.418439	2.41289e-05	0.00022072	0.0905929	0.356748	NA	-0.371165	4.25046e-06	3.60896e-05
LOC105201248	-0.311907	0.000395799	0.00236181	-0.378887	2.41653e-05	0.000220902	-0.0669797	0.441665	0.856183	0.346582	6.13191e-06	5.01751e-05
LOC105204051	0.818343	6.06526e-05	0.000469047	0.863573	2.42137e-05	0.000221194	0.0452296	0.825257	0.982344	-0.87181	1.39657e-06	1.30576e-05
LOC105200515	0.192826	0.0251774	0.0736493	0.367884	2.45863e-05	0.000224302	0.175058	0.0442867	0.36551	-0.277208	0.000704007	0.00323867
LOC105196457	0.630002	0.000630843	0.00351205	0.822496	2.45872e-05	0.000224302	0.192495	0.328619	NA	-0.735198	9.96173e-06	7.81652e-05
LOC105206238	-0.488114	0.000573118	0.00323214	-0.611831	2.46678e-05	0.000224885	-0.123717	0.365736	NA	0.557129	1.1274e-05	8.74642e-05
LOC105207510	1.60254	7.97216e-06	7.84736e-05	1.5002	2.47611e-05	0.000225582	-0.102338	0.77053	NA	-2.24507	2.41379e-07	2.67755e-06
LOC105192869	0.547344	0.000377687	0.00226983	0.659929	2.50254e-05	0.000227836	0.112585	0.474362	0.872643	-0.612614	6.11974e-06	5.01054e-05
LOC105206807	-0.441898	7.9444e-05	0.0005929	-0.482749	2.51922e-05	0.0002292	-0.0408506	0.709782	NA	0.466765	1.87427e-06	1.70959e-05
LOC105200339	-0.480137	0.000187035	0.00123855	-0.544268	2.54271e-05	0.00023118	-0.0641308	0.615575	0.921979	0.519383	3.16569e-06	2.7577e-05
LOC105199628	1.07229	5.96413e-06	6.08441e-05	1.06514	2.54887e-05	0.000231584	-0.00714327	0.97816	NA	-1.13223	8.53204e-08	1.0349e-06
LOC105203734	0.477422	1.31197e-05	0.000121751	0.478388	2.56855e-05	0.000233214	0.000965912	0.993238	NA	-0.483556	2.6192e-07	2.88905e-06
LOC105200313	0.472052	5.05221e-05	0.000399898	0.503952	2.57395e-05	0.000233548	0.0319005	0.790731	0.974627	-0.492307	8.74672e-07	8.58139e-06
LOC105197286	0.5753	0.000153889	0.00105294	0.685155	2.59442e-05	0.000235246	0.109855	0.50324	NA	-0.635227	2.00069e-06	1.81407e-05
LOC105201906	-0.32746	0.0202196	0.061807	-0.596825	2.6016e-05	0.000235738	-0.269366	0.0525044	0.391718	0.472391	0.000414945	0.00206796
LOC105205760	0.912499	0.000330698	0.00203562	1.07247	2.61428e-05	0.000236728	0.159969	0.531387	0.901073	-1.04901	6.44188e-06	5.24308e-05
LOC105193847	-0.564839	0.000494599	0.00285513	-0.697318	2.6294e-05	0.000237937	-0.132479	0.393505	NA	0.642652	1.1545e-05	8.92643e-05
LOC105203940	0.302127	0.0117485	0.0398306	0.512952	2.6329e-05	0.000238094	0.210825	0.0838428	0.491258	-0.404994	0.000295853	0.00154088
LOC105207192	-0.437594	0.000963392	0.00505988	-0.563023	2.69067e-05	0.000243154	-0.125428	0.336548	0.792751	0.506996	1.75487e-05	0.000129915
LOC105192826	0.409498	0.00198008	0.00920979	0.56175	2.75477e-05	0.000248626	0.152251	0.256444	0.743089	-0.488852	3.34381e-05	0.000230894
LOC105201465	-0.603504	4.03626e-06	4.30705e-05	-0.553578	2.75548e-05	0.000248626	0.0499253	0.7007	0.951405	0.587603	2.40028e-07	2.66471e-06
LOC105204002	0.558687	3.08654e-05	0.000260555	0.562891	2.75804e-05	0.000248626	0.00420418	0.975032	0.997116	-0.569315	8.20192e-07	8.11053e-06
LOC105194543	0.554838	0.00102466	0.00532351	0.71133	2.75861e-05	0.000248626	0.156492	0.35685	0.808984	-0.645093	1.80245e-05	0.000133151
LOC105204319	-0.15525	0.0124008	0.0416331	-0.263133	2.76452e-05	0.000248992	-0.107883	0.0812381	0.481205	0.209033	0.000273147	0.00143897
LOC105201750	-0.691607	0.00417606	0.0170385	-1.02273	2.77343e-05	0.000249627	-0.331127	0.145177	NA	0.902799	8.67461e-05	0.000534345
LOC105195421	-0.342693	0.000469912	0.00273729	-0.413654	2.77855e-05	0.000249921	-0.0709607	0.466557	0.869273	0.380919	7.58748e-06	6.10683e-05
LOC105202701	-0.338482	0.0175139	0.0550625	-0.59983	2.78272e-05	0.000250129	-0.261349	0.0637299	0.422792	0.48023	0.00038204	0.00192138
LOC105205714	-0.431202	1.26769e-05	0.000117967	-0.42277	2.78671e-05	0.00025032	0.00843227	0.931027	0.993936	0.431024	4.22904e-07	4.45409e-06
LOC105201882	0.425255	0.000932172	0.00493442	0.540957	2.82225e-05	0.000253343	0.115702	0.370772	0.815362	-0.487729	1.5769e-05	0.000117687
LOC105196651	-0.432029	0.000543594	0.00309547	-0.533382	2.83666e-05	0.000254321	-0.101352	0.406571	NA	0.487343	1.0748e-05	8.38999e-05
LOC105198636	-0.72447	4.35666e-05	0.00035276	-0.758233	2.83691e-05	0.000254321	-0.0337628	0.843102	NA	0.76176	1.46948e-06	1.36665e-05
LOC105207977	0.80476	0.000399412	0.0023802	0.966184	2.84064e-05	0.000254485	0.161424	0.487452	NA	-0.921677	7.02608e-06	5.69404e-05
LOC105202671	0.537466	5.52231e-05	0.000430773	0.56791	2.8483e-05	0.000255001	0.0304437	0.823285	0.982344	-0.560167	1.0876e-06	1.03816e-05
LOC105203631	0.453101	0.136677	0.268216	1.27672	2.87059e-05	0.000256826	0.823624	0.00696713	0.148262	-0.832189	0.0100362	0.031369
LOC105196514	0.313642	0.00683046	0.0255236	0.517889	2.8919e-05	0.000258561	0.204248	0.0967641	NA	-0.407556	0.000172251	0.000968646
LOC105193650	-0.42973	0.000139674	0.000971297	-0.489585	2.90294e-05	0.000259376	-0.0598555	0.583512	NA	0.462463	4.0962e-06	3.49741e-05
LOC105195256	1.02678	2.7749e-10	7.4678e-09	0.682402	2.9257e-05	0.000261236	-0.344382	0.0370607	0.336421	-0.862443	2.56593e-08	3.47727e-07
LOC105194196	-0.233803	0.00561174	0.0217425	-0.354112	2.956e-05	0.000263766	-0.120308	0.153023	0.616363	0.296019	9.8724e-05	0.000599271
LOC105194571	0.738259	2.91183e-05	0.000246891	0.740022	2.96157e-05	0.000264088	0.00176264	0.99208	0.998792	-0.75929	8.56475e-07	8.43577e-06
LOC105193785	-0.507283	0.0836846	0.186003	-1.2189	2.97449e-05	0.000265064	-0.711621	0.00897507	NA	0.932104	0.00204323	0.00811571
LOC105194109	-0.196652	0.0188168	0.0583003	-0.353671	2.97964e-05	0.000265347	-0.157019	0.0587082	0.411377	0.275864	0.000483762	0.00234549
LOC105207247	-0.948472	2.38388e-07	3.46784e-06	-0.788297	2.98712e-05	0.000265838	0.160175	0.362917	NA	0.901869	7.89689e-08	9.68108e-07
LOC105204808	-0.402567	0.0010167	0.00528621	-0.517608	2.99001e-05	0.000265919	-0.115042	0.341159	0.796606	0.46504	1.84963e-05	0.000136052
LOC105203897	0.190773	0.126504	0.254445	0.527643	2.99872e-05	0.000266518	0.336869	0.00760892	0.154425	-0.350213	0.00550917	0.0189257
LOC105196054	-0.298129	1.11253e-05	0.000105424	-0.286252	3.00099e-05	0.000266544	0.0118766	0.860575	0.986189	0.293633	3.25881e-07	3.52952e-06
LOC105207064	-1.0039	4.80112e-05	0.000382951	-1.03947	3.00576e-05	0.000266791	-0.0355752	0.882416	NA	1.0863	1.39695e-06	1.30576e-05
LOC105200571	-1.0302	0.00352058	0.0147763	-1.47803	3.01446e-05	0.000267386	-0.447833	0.180649	NA	1.50312	6.23334e-05	0.000398418
LOC105195177	-0.406308	1.20628e-06	1.47562e-05	-0.356411	3.03273e-05	0.000268831	0.0498965	0.547214	0.907057	0.385035	1.09246e-07	1.29095e-06
LOC105199284	-0.831382	7.21656e-09	1.4848e-07	-0.612075	3.05324e-05	0.000270407	0.219307	0.120378	NA	0.741463	2.21673e-08	3.03394e-07
LOC105196278	0.689249	0.000234424	0.00150712	0.789848	3.05454e-05	0.000270407	0.100598	0.597146	0.917219	-0.759709	4.57306e-06	3.86379e-05
LOC105196335	0.644315	0.00438851	0.017728	1.01125	3.06123e-05	0.000270822	0.366931	0.13414	NA	-0.835036	8.74556e-05	0.000538234
LOC105195866	-0.69877	3.03609e-07	4.26002e-06	-0.593647	3.09026e-05	0.00027321	0.105123	0.420998	NA	0.66361	6.5792e-08	8.25702e-07
LOC105197214	-0.207983	0.090068	0.196236	-0.514594	3.10363e-05	0.000274212	-0.306612	0.0113394	0.194108	0.365556	0.00259815	0.009977
LOC105200754	0.444598	0.0590743	0.143123	1.02194	3.13557e-05	0.000276852	0.577342	0.0189229	NA	-0.721884	0.0020351	0.00808571
LOC105200314	-0.619793	4.87119e-05	0.000387621	-0.657947	3.17054e-05	0.000279756	-0.0381538	0.792906	NA	0.651544	1.83662e-06	1.67636e-05
LOC105204395	0.584549	0.000545446	0.00310339	0.708536	3.18505e-05	0.000280852	0.123986	0.467671	0.870226	-0.659931	9.84487e-06	7.72923e-05
LOC105206387	-0.839881	0.00103207	0.00535369	-1.06926	3.18773e-05	0.000280904	-0.229381	0.359555	NA	1.01909	1.82415e-05	0.000134393
LOC105197196	0.271672	0.0223765	0.0671739	0.517312	3.20441e-05	0.000282189	0.24564	0.0473556	NA	-0.385919	0.000733364	0.00334353
LOC105201037	1.21391	4.0961e-05	0.000335059	1.27941	3.21784e-05	0.000283187	0.0655023	0.835554	NA	-1.36731	5.87431e-07	5.98527e-06
LOC105200154	-0.551727	6.01687e-07	7.86049e-06	-0.459819	3.24071e-05	0.000285013	0.0919078	0.405502	0.83175	0.511575	1.12801e-07	1.32841e-06
LOC105196786	0.302969	0.00294019	0.0127213	0.43933	3.2798e-05	0.000288106	0.136362	0.195908	0.681577	-0.368584	5.69561e-05	0.000369021
LOC105205780	0.58456	0.0050275	0.0198795	0.867342	3.28016e-05	0.000288106	0.282782	0.175956	0.653982	-0.742934	0.000108984	0.000652621
LOC105200525	0.326078	0.211375	0.367625	1.20112	3.29852e-05	0.00028953	0.875041	0.00239149	NA	-0.69174	0.0148895	0.0434186
LOC105205646	-0.684555	0.00148521	0.0072274	-0.914302	3.30139e-05	0.000289593	-0.229747	0.252428	NA	0.829204	3.95048e-05	0.000267811
LOC105197682	0.371563	1.37274e-05	0.000126604	0.358066	3.33252e-05	0.000292133	-0.0134973	0.8758	0.988678	-0.366957	4.23327e-07	4.45514e-06
LOC105203447	0.455148	0.000466852	0.002723	0.558574	3.34415e-05	0.000292962	0.103426	0.443887	NA	-0.509608	8.8445e-06	7.02403e-05
LOC105202329	0.581772	2.77367e-05	0.000236069	0.584335	3.41854e-05	0.000299283	0.00256298	0.985577	0.998046	-0.592842	7.07631e-07	7.08403e-06
LOC105195075	0.247	0.00503525	0.0199043	0.368252	3.42538e-05	0.000299687	0.121252	0.172033	0.647278	-0.307219	0.000100577	0.000609175
LOC105205563	-1.60843	2.43645e-13	1.11513e-11	-0.911775	3.43322e-05	0.000300178	0.696658	0.00147785	0.0688007	1.33121	9.15794e-09	1.35158e-07
LOC105206087	0.785534	1.75326e-07	2.62132e-06	0.626826	3.44794e-05	0.000301269	-0.158707	0.297401	0.769611	-0.717965	7.72698e-08	9.50668e-07
LOC105201511	1.30408	1.61562e-06	1.92729e-05	1.13857	3.45227e-05	0.000301452	-0.165507	0.554522	NA	-1.31449	9.41516e-08	1.1281e-06
LOC105200911	0.53667	1.68837e-05	0.000151559	0.527819	3.47025e-05	0.000302825	-0.00885154	0.944941	0.996044	-0.539138	4.60978e-07	4.81454e-06
LOC105202522	0.698209	7.56538e-06	7.49079e-05	0.669075	3.49172e-05	0.000304502	-0.0291343	0.858885	NA	-0.698553	2.06378e-07	2.31922e-06
LOC105200999	-0.667167	1.0517e-05	0.000100509	-0.646045	3.54963e-05	0.000309351	0.0211221	0.884426	NA	0.671768	5.73957e-07	5.85666e-06
LOC105206932	-1.22152	9.03801e-06	8.75373e-05	-1.16658	3.56106e-05	0.000310146	0.054941	0.829292	NA	1.30562	8.56763e-07	8.43577e-06
LOC105201107	0.31852	1.57981e-05	0.000143055	0.318637	3.56776e-05	0.000310529	0.000116824	0.998784	0.999829	-0.320567	3.94555e-07	4.19405e-06
LOC105202289	-0.650728	3.64789e-06	3.94265e-05	-0.589177	3.57239e-05	0.000310731	0.061551	0.657294	0.935288	0.632184	2.8865e-07	3.16113e-06
LOC105194892	-0.86813	7.29604e-08	1.20757e-06	-0.686469	3.59383e-05	0.000312394	0.181662	0.243096	NA	0.802657	6.85835e-08	8.53724e-07
LOC105200475	-0.450305	0.000100932	0.000733627	-0.490002	3.60022e-05	0.000312748	-0.0396976	0.725938	NA	0.474754	2.50036e-06	2.22173e-05
LOC105193448	0.291379	0.000213486	0.00139112	0.33738	3.6052e-05	0.000312978	0.0460006	0.571228	0.9127	-0.314309	3.14205e-06	2.74058e-05
LOC105197906	-0.488769	0.000981841	0.00513673	-0.621414	3.61406e-05	0.000313545	-0.132645	0.36035	NA	0.564424	1.95976e-05	0.000143081
LOC105205440	-0.611853	2.06031e-06	2.3797e-05	-0.54165	3.61895e-05	0.000313767	0.0702033	0.580101	0.913538	0.587085	1.91016e-07	2.16071e-06
LOC105199325	-0.890301	1.06165e-07	1.6866e-06	-0.706341	3.63258e-05	0.000314745	0.18396	0.260035	NA	0.823996	6.87771e-08	8.55361e-07
LOC105193103	-0.257192	0.0208379	0.0633803	-0.467223	3.63633e-05	0.000314868	-0.210032	0.0546344	NA	0.365782	0.000543735	0.002596
LOC105195249	-1.10948	1.38819e-07	2.1348e-06	-0.874312	3.67083e-05	0.000317651	0.235165	0.259453	0.743089	1.03659	8.18423e-08	9.97113e-07
LOC105205160	0.724554	0.000102381	0.000742264	0.79451	3.6812e-05	0.000318343	0.0699558	0.719659	NA	-0.780105	1.82494e-06	1.66791e-05
LOC105194286	-0.780464	5.92998e-07	7.77717e-06	-0.666543	3.71475e-05	0.000321038	0.113921	0.447771	NA	0.745208	1.46794e-07	1.68966e-06
LOC105205553	0.86709	6.57907e-05	0.000502429	0.932237	3.72889e-05	0.000322053	0.0651464	0.777274	NA	-0.935247	1.24564e-06	1.17435e-05
LOC105207868	0.4324	0.00410615	0.0167736	0.661428	3.73744e-05	0.000322585	0.229028	0.153671	NA	-0.5438	4.91731e-05	0.000324245
LOC105193816	-0.726836	0.000227645	0.00147239	-0.826209	3.78996e-05	0.000326909	-0.0993726	0.600287	NA	0.804542	5.77912e-06	4.75429e-05
LOC105204321	0.164117	2.46669e-05	0.000212496	0.161575	3.79482e-05	0.000327118	-0.00254177	0.948197	0.996044	-0.163099	4.21808e-07	4.44595e-06
LOC105194493	0.419566	2.18261e-06	2.5059e-05	0.368542	3.79739e-05	0.000327129	-0.0510236	0.568965	0.911438	-0.396886	1.75511e-07	1.99722e-06
LOC105195440	-0.455435	2.93908e-11	9.13354e-10	-0.283211	3.80202e-05	0.000327319	0.172224	0.0118534	0.19805	0.373069	6.43824e-08	8.09488e-07
LOC105193141	1.06297	0.00157623	0.0075912	1.44833	3.84875e-05	0.00033113	0.385357	0.279998	NA	-1.3753	5.74647e-05	0.000371441
LOC105201767	-0.560949	0.000504604	0.00290541	-0.672391	3.88119e-05	0.000333708	-0.111441	0.479213	NA	0.629869	1.16101e-05	8.96669e-05
LOC105196039	0.778539	2.55241e-05	0.000219598	0.782532	3.90863e-05	0.000335852	0.00399332	0.983495	NA	-0.804577	6.23963e-07	6.32003e-06
LOC105194233	-0.4235	0.00108396	0.00558414	-0.547583	3.91453e-05	0.000336145	-0.124083	0.322097	NA	0.489266	2.75257e-05	0.000194294
LOC105199428	-0.894632	9.76089e-07	1.21614e-05	-0.757171	3.91767e-05	0.0003362	0.137461	0.446816	0.859491	0.852922	1.75691e-07	1.99722e-06
LOC105198498	0.185614	0.000159429	0.00108292	0.210655	3.92106e-05	0.000336276	0.0250411	0.620663	0.923847	-0.197589	2.41531e-06	2.15591e-05
LOC105195791	-0.467271	0.0012942	0.00645232	-0.604434	3.94632e-05	0.000338227	-0.137163	0.336458	NA	0.54456	2.73384e-05	0.000193138
LOC105204665	0.258754	0.0126216	0.0422582	0.436011	3.96961e-05	0.000340006	0.177257	0.0940181	0.521072	-0.344578	0.000306402	0.0015904
LOC105200811	-0.287505	0.000155876	0.00106231	-0.315176	4.01248e-05	0.00034346	-0.0276704	0.715039	0.956411	0.302625	3.0687e-06	2.68341e-05
LOC105206937	-0.574291	0.00397315	0.0163295	-0.836712	4.04363e-05	0.000345906	-0.262421	0.159316	NA	0.72626	0.00012035	0.000710174
LOC105193675	-0.530124	8.74347e-06	8.51394e-05	-0.499926	4.04941e-05	0.000346103	0.0301983	0.796583	0.977637	0.522259	4.51655e-07	4.72435e-06
LOC105195579	0.706566	3.41976e-05	0.000284578	0.714361	4.05107e-05	0.000346103	0.00779482	0.964632	NA	-0.729043	8.54799e-07	8.42851e-06
LOC105196618	0.977211	8.31083e-06	8.14498e-05	0.8998	4.06656e-05	0.000347205	-0.0774106	0.724078	0.957836	-0.978322	6.05489e-07	6.15558e-06	\"FBpp0271927\",	\"FBpp0076564\",	\"FBpp0083823\")"
LOC105202517	-0.635302	4.25784e-06	4.51842e-05	-0.576501	4.0805e-05	0.000348175	0.0588011	0.66489	NA	0.617388	3.37951e-07	3.64303e-06
LOC105195289	-0.201689	0.239203	0.399855	-0.702946	4.09e-05	0.000348764	-0.501257	0.00335296	0.102967	0.480367	0.00669304	0.0222589
rna13467	-1.17675	1.17224e-08	2.29269e-07	-0.881046	4.10466e-05	0.000349522	0.295708	0.126756	NA	1.08757	3.369e-08	4.48168e-07
LOC105193636	-0.193277	0.0901911	0.196441	-0.467856	4.10497e-05	0.000349522	-0.274579	0.0160761	0.223667	0.339483	0.00250932	0.00968454
LOC105195931	-0.337274	5.4962e-05	0.00042937	-0.349311	4.10668e-05	0.000349522	-0.0120365	0.884543	0.989631	0.345378	1.42918e-06	1.33277e-05
LOC105207864	0.750831	8.90934e-07	1.12251e-05	0.635403	4.1141e-05	0.000349933	-0.115429	0.461042	NA	-0.707668	1.23759e-07	1.44877e-06
LOC105193458	0.396635	0.000688088	0.00378687	0.492948	4.14258e-05	0.000352133	0.096313	0.423794	0.845245	-0.446744	1.13178e-05	8.77548e-05
LOC105199960	0.434705	0.00129521	0.00645496	0.556557	4.2114e-05	0.000357756	0.121853	0.370238	0.815362	-0.500948	2.58053e-05	0.000183343
LOC105197465	-0.653791	2.77157e-07	3.92571e-06	-0.540584	4.25065e-05	0.000360863	0.113207	0.35813	NA	0.61131	8.1681e-08	9.96031e-07
LOC105207818	-0.426049	7.34317e-05	0.000552318	-0.44126	4.26742e-05	0.000362058	-0.0152108	0.887141	0.989631	0.437986	1.90378e-06	1.7342e-05
LOC105207270	1.50983	1.91236e-09	4.39876e-08	1.03574	4.32747e-05	0.000366921	-0.474087	0.0725521	NA	-1.32846	2.11517e-08	2.9036e-07
LOC105204560	0.195332	0.0310885	0.0869703	0.383021	4.36193e-05	0.00036961	0.187689	0.043732	0.363454	-0.284359	0.00102907	0.00449648
LOC105204531	-0.825151	0.000110991	0.00079823	-0.883574	4.38596e-05	0.000371413	-0.0584232	0.777637	NA	0.891168	3.69721e-06	3.18441e-05
LOC105204267	-0.50804	2.55039e-05	0.000219565	-0.498214	4.39138e-05	0.000371638	0.00982612	0.934501	0.993936	0.509972	9.54739e-07	9.26124e-06
LOC105198592	1.14372	0.00122295	0.00616102	1.48329	4.39475e-05	0.000371689	0.339564	0.354672	NA	-1.50339	2.93299e-05	0.000205833
LOC105196828	-0.568054	0.00141119	0.00694043	-0.738589	4.40847e-05	0.000372615	-0.170535	0.321207	NA	0.669896	3.5944e-05	0.00024622
LOC105200297	0.0673049	0.673465	0.793542	0.726797	4.41814e-05	0.000373198	0.659492	0.000152574	NA	-0.340129	0.0653532	0.141944
LOC105195521	-0.359176	0.000245525	0.00156652	-0.406715	4.43069e-05	0.000374008	-0.047539	0.62385	0.924996	0.385387	5.4497e-06	4.51847e-05
LOC105196849	-0.287588	0.000553903	0.00313824	-0.351147	4.43329e-05	0.000374008	-0.0635583	0.438086	0.854398	0.319108	1.28471e-05	9.8502e-05
LOC105194471	-0.14745	0.177856	0.323536	-0.448851	4.45528e-05	0.000375628	-0.301401	0.00551515	0.131937	0.304519	0.00671663	0.0223319
LOC105201258	-0.374674	0.000152835	0.00104712	-0.406776	4.47865e-05	0.000377173	-0.0321016	0.744426	0.964608	0.393885	3.45617e-06	2.98992e-05
LOC105199790	0.652909	0.0315347	0.0879624	1.32967	4.47921e-05	0.000377173	0.67676	0.0389359	NA	-0.998962	0.00122946	0.00524215
LOC105195750	0.479425	0.00267109	0.0117496	0.655629	4.48788e-05	0.000377667	0.176204	0.273356	0.752468	-0.575242	5.72112e-05	0.000369977
LOC105207315	-0.377434	0.0442764	0.11431	-0.768005	4.50484e-05	0.000378857	-0.390571	0.0338194	NA	0.594587	0.00109846	0.00475734
LOC105197817	-0.369491	0.000210322	0.00137383	-0.408024	4.52008e-05	0.000379901	-0.0385327	0.698467	0.951175	0.392	4.44408e-06	3.76174e-05
LOC105202507	0.239431	0.00647962	0.0244503	0.37729	4.54745e-05	0.000381963	0.137859	0.132521	0.585984	-0.302956	0.000149489	0.000858549
LOC105203625	0.0636456	0.660534	0.784271	0.592029	4.5718e-05	0.000383769	0.528383	0.000272873	0.030296	-0.30345	0.0594133	0.131854
LOC105194746	-0.0324365	0.780257	0.86698	-0.474935	4.5758e-05	0.000383865	-0.442499	0.000119078	0.0207282	0.268414	0.0449867	0.105524
LOC105199025	-0.323841	0.00130269	0.006485	-0.425688	4.59227e-05	0.000385007	-0.101847	0.29913	NA	0.373833	3.6024e-05	0.000246523
LOC105207509	1.71367	3.71493e-06	4.00867e-05	1.51417	4.62143e-05	0.000387211	-0.199498	0.594139	NA	-1.98189	2.06283e-07	2.31922e-06
LOC105203547	0.453748	6.56016e-07	8.47969e-06	0.380212	4.62884e-05	0.00038759	-0.0735362	0.432489	0.853739	-0.421426	9.44901e-08	1.1292e-06
LOC105198589	0.278059	4.36663e-05	0.000353109	0.280784	4.65343e-05	0.000389406	0.00272489	0.968429	0.997116	-0.28041	1.0495e-06	1.00739e-05
LOC105193656	-0.149695	0.0459881	0.117825	-0.306788	4.65858e-05	0.000389595	-0.157093	0.0358359	0.329997	0.230085	0.00137817	0.00577948
LOC105203064	-0.489387	2.97534e-06	3.29245e-05	-0.429562	4.66509e-05	0.000389897	0.059825	0.565962	0.910626	0.464431	2.99702e-07	3.2669e-06
LOC105195586	0.596969	0.053452	0.132166	1.2614	4.68128e-05	0.000391007	0.664434	0.0320647	0.31483	-0.943756	0.00284213	0.0107755
LOC105207540	-0.51062	4.56544e-06	4.79797e-05	-0.458278	4.70878e-05	0.000392845	0.0523419	0.635776	0.928395	0.490529	3.58327e-07	3.84161e-06
LOC105205793	0.427222	1.79305e-06	2.11643e-05	0.370947	4.70912e-05	0.000392845	-0.0562753	0.537892	0.904595	-0.402759	1.78016e-07	2.02197e-06
LOC105205970	0.334058	0.0175311	0.0550907	0.594387	4.71753e-05	0.000393303	0.260328	0.074373	NA	-0.458032	0.00045803	0.00224526
LOC105197466	-0.751382	0.00224809	0.0102136	-1.00214	4.74062e-05	0.000394983	-0.250757	0.303599	NA	0.931608	4.1963e-05	0.000281974
LOC105196745	-0.727199	2.18535e-05	0.000189686	-0.708693	4.74806e-05	0.000395358	0.0185053	0.91173	NA	0.739199	1.05236e-06	1.00943e-05
LOC105200249	0.522125	0.00732308	0.0269675	0.79803	4.75667e-05	0.00039583	0.275905	0.160226	0.627172	-0.670664	0.000186295	0.00103618
LOC105195706	-0.802785	9.38526e-11	2.71004e-09	-0.514142	4.78427e-05	0.000397881	0.288642	0.0183877	0.242944	0.675504	3.35638e-08	4.46921e-07
LOC105206667	-0.617228	0.00251511	0.0111879	-0.83537	4.79142e-05	0.00039823	-0.218143	0.276375	NA	0.754797	5.10449e-05	0.000335783
LOC105199236	-1.17936	1.81523e-09	4.21065e-08	-0.839022	4.80559e-05	0.00039916	0.340338	0.061947	NA	1.06785	2.0071e-08	2.77139e-07
LOC105205512	-0.476763	0.000977496	0.00512087	-0.605648	4.87296e-05	0.000404507	-0.128885	0.352767	NA	0.5472	3.33209e-05	0.000230432
LOC105207353	-0.61801	0.000148016	0.00102086	-0.674517	4.92858e-05	0.000408871	-0.056507	0.719991	NA	0.660117	4.86059e-06	4.08914e-05
LOC105207979	0.658298	2.40274e-06	2.73531e-05	0.573164	4.95186e-05	0.000410418	-0.0851342	0.549416	0.907655	-0.62676	2.1124e-07	2.36999e-06
LOC105200526	-0.858347	0.00419944	0.0171184	-1.22235	4.95333e-05	0.000410418	-0.364002	0.204124	NA	1.1501	9.01212e-05	0.000552168
LOC105197911	0.296116	8.41361e-07	1.06304e-05	0.246486	5.05046e-05	0.000418209	-0.0496305	0.413881	0.840213	-0.272429	1.42659e-07	1.6462e-06
LOC105199371	0.42028	0.021965	0.0661803	0.795677	5.05603e-05	0.000418376	0.375397	0.0558981	NA	-0.596515	0.000639104	0.00297895
LOC105197462	0.274096	0.0493767	0.124445	0.572202	5.05869e-05	0.000418376	0.298106	0.0345988	0.323555	-0.418278	0.0017288	0.00701464
LOC105193687	0.486415	0.00143628	0.00703811	0.627576	5.07299e-05	0.000419301	0.141161	0.363349	0.812903	-0.5641	3.00973e-05	0.000210473
LOC105193813	1.37809	1.09574e-07	1.73259e-06	1.05295	5.08272e-05	0.000419847	-0.325138	0.213417	0.70433	-1.27737	1.37907e-07	1.59942e-06
LOC105200144	0.683279	0.00227727	0.0103001	0.937305	5.101e-05	0.00042096	0.254027	0.276421	NA	-0.832302	5.27776e-05	0.000345036
LOC105203864	1.61527	5.56881e-11	1.6615e-09	0.995437	5.10245e-05	0.00042096	-0.61983	0.0138458	NA	-1.32066	6.83492e-08	8.52351e-07
LOC105197023	-0.310609	0.0121731	0.0410117	-0.511377	5.1637e-05	0.000425753	-0.200767	0.0987235	NA	0.413295	0.000355367	0.00180973
LOC105205457	0.864929	2.63074e-05	0.000226049	0.834725	5.18521e-05	0.000427264	-0.0302046	0.883792	0.989631	-0.882071	1.27292e-06	1.19843e-05
LOC105205150	-0.984107	9.15517e-07	1.14704e-05	-0.837081	5.19554e-05	0.000427853	0.147026	0.44026	NA	0.954512	2.62993e-07	2.89629e-06
LOC105204042	-0.77481	0.00101419	0.00527724	-0.960686	5.21751e-05	0.000429399	-0.185876	0.418363	NA	0.915482	2.33553e-05	0.000167755
LOC105201201	0.473314	0.0194551	0.0598782	0.82665	5.26877e-05	0.000433353	0.353336	0.0843377	0.492159	-0.655289	0.000609851	0.00285906
LOC105193697	0.34783	0.00688295	0.0256557	0.52932	5.30604e-05	0.000436152	0.18149	0.16597	0.636853	-0.438977	0.00016014	0.000910596
LOC105198880	-0.53033	0.00385514	0.0159664	-0.743309	5.32802e-05	0.000437692	-0.212979	0.242759	0.731469	0.657687	7.48599e-05	0.000467195
LOC105200991	0.719703	1.07438e-06	1.32753e-05	0.60798	5.33772e-05	0.000438221	-0.111723	0.462546	NA	-0.677979	1.30582e-07	1.51831e-06
LOC105193543	-0.422302	4.66261e-06	4.8787e-05	-0.382672	5.38226e-05	0.000441608	0.0396302	0.66286	0.938295	0.406989	4.06907e-07	4.30208e-06
LOC105193570	-0.30801	0.0111076	0.0380123	-0.49228	5.38811e-05	0.000441818	-0.18427	0.126174	0.577518	0.406115	0.000246137	0.00131787
LOC105199058	1.35779	1.7124e-05	0.000153511	1.3271	5.39667e-05	0.000442251	-0.0306926	0.927737	NA	-1.49743	4.64667e-07	4.84939e-06
LOC105204861	1.36031	8.28091e-07	1.04725e-05	1.13441	5.4024e-05	0.000442451	-0.225899	0.435183	NA	-1.34673	7.76481e-08	9.53616e-07
LOC105194576	0.785191	4.09307e-05	0.000335014	0.793354	5.4492e-05	0.000446013	0.00816278	0.967328	NA	-0.815979	1.124e-06	1.06994e-05
LOC105207713	0.477745	0.000232864	0.00149857	0.5423	5.45854e-05	0.000446505	0.0645553	0.632604	NA	-0.51574	4.13823e-06	3.5261e-05
LOC105193033	0.777683	0.000253319	0.00160938	0.880226	5.48038e-05	0.000448006	0.102544	0.642295	NA	-0.859192	5.44976e-06	4.51847e-05
LOC105193210	-0.783711	1.62029e-05	0.000146229	-0.748387	5.48354e-05	0.000448006	0.0353243	0.840827	NA	0.791713	1.03057e-06	9.906e-06
LOC105194793	1.41575	0.000148961	0.00102528	1.51062	5.50281e-05	0.000449307	0.0948709	0.800663	NA	-1.80237	5.21962e-06	4.3698e-05
LOC105196001	-0.535705	6.85535e-10	1.721e-08	-0.359388	5.50826e-05	0.000449479	0.176317	0.0401067	0.348719	0.455699	6.27055e-08	7.89695e-07
LOC105201790	-0.431112	3.71425e-05	0.000306056	-0.422417	5.52342e-05	0.000450443	0.00869561	0.933595	0.993936	0.430761	1.39513e-06	1.30576e-05
LOC105207800	-0.928467	3.24728e-05	0.000271738	-0.927172	5.60909e-05	0.000457153	0.00129496	0.995051	NA	0.979032	2.3532e-06	2.11005e-05
LOC105195286	-1.06287	0.000162565	0.00110256	-1.14224	5.62153e-05	0.00045789	-0.0793764	0.773134	NA	1.20159	5.14748e-06	4.31729e-05
LOC105199129	0.740711	0.000469288	0.00273602	0.853509	5.63595e-05	0.000458786	0.112798	0.594661	0.916415	-0.827324	1.2413e-05	9.54389e-05
LOC105206445	-0.531128	0.0189668	0.0586438	-0.918955	5.72173e-05	0.000465487	-0.387827	0.070434	NA	0.756005	0.000481578	0.00233819
LOC105203658	0.63113	1.4526e-05	0.000133057	0.594698	5.75785e-05	0.000468143	-0.0364326	0.806641	NA	-0.624566	6.76413e-07	6.80122e-06
LOC105195603	-0.655831	6.12607e-06	6.22601e-05	-0.607044	5.76298e-05	0.000468277	0.0487864	0.72552	NA	0.647014	6.58831e-07	6.64386e-06
LOC105198768	-0.185675	0.00264513	0.0116545	-0.253356	5.82902e-05	0.000473357	-0.0676816	0.270728	0.751179	0.218942	6.01229e-05	0.000386083
LOC105207441	-0.735615	2.3235e-09	5.25462e-08	-0.517873	5.83356e-05	0.00047344	0.217742	0.0681163	NA	0.644723	4.35429e-08	5.69327e-07
LOC105202670	0.228828	0.0233639	0.069585	0.424063	5.85483e-05	0.00047488	0.195234	0.0623437	0.422129	-0.319613	0.00061237	0.00286599
LOC105207986	0.251429	0.0286936	0.0815765	0.485438	5.86131e-05	0.000475119	0.234009	0.0512744	NA	-0.359244	0.00083282	0.00373507
LOC105195478	0.712069	0.0003424	0.00209615	0.812629	5.91177e-05	0.000478921	0.10056	0.621975	NA	-0.787236	7.50925e-06	6.05095e-05
LOC105206804	-0.174479	0.320996	0.490819	-0.705726	5.91702e-05	0.000479058	-0.531247	0.00214041	NA	0.468493	0.0110142	0.0338851
LOC105204958	-0.46758	0.0113387	0.0386947	-0.743639	5.92719e-05	0.000479323	-0.276059	0.130986	0.58231	0.626704	0.000239939	0.0012887
LOC105203092	0.35125	7.44893e-06	7.39725e-05	0.32043	5.92742e-05	0.000479323	-0.0308201	0.699214	0.951175	-0.337979	4.26362e-07	4.48022e-06
LOC105197160	-0.579375	0.000964191	0.00506209	-0.719285	5.93858e-05	0.000479937	-0.139909	0.406991	NA	0.664909	3.00301e-05	0.000210211
LOC105201483	0.390347	4.99429e-05	0.000396012	0.393311	5.95707e-05	0.000481143	0.00296371	0.97589	0.997116	-0.395023	1.4601e-06	1.35884e-05
LOC105202166	-1.80448	7.49304e-08	1.23575e-06	-1.35362	5.99859e-05	0.000484206	0.45086	0.172607	NA	1.8385	6.02352e-08	7.62923e-07
LOC105197826	-1.08836	4.0506e-06	4.31566e-05	-0.984379	6.03875e-05	0.000487155	0.103985	0.631894	NA	1.10578	8.3351e-07	8.2363e-06
LOC105208158	-0.63888	2.03153e-08	3.74386e-07	-0.460005	6.04752e-05	0.000487468	0.178874	0.114729	0.554437	0.558241	9.70579e-08	1.15587e-06
LOC105196108	0.497859	0.00941276	0.0331046	0.793741	6.04988e-05	0.000487468	0.295882	0.136291	NA	-0.648957	0.000290999	0.00151905
LOC105204820	0.73534	0.000570152	0.0032181	0.865994	6.08716e-05	0.000489959	0.130654	0.547915	NA	-0.830173	1.33884e-05	0.000101992
LOC105207063	-1.22889	1.31807e-05	0.000122149	-1.15023	6.08808e-05	0.000489959	0.0786644	0.769281	NA	1.3022	1.37464e-06	1.2889e-05
LOC105198709	0.50787	0.000810837	0.00437124	0.636524	6.1052e-05	0.000491006	0.128654	0.420068	NA	-0.577073	1.64081e-05	0.000122063
LOC105193708	-0.299951	0.000113956	0.00081625	-0.313155	6.10838e-05	0.000491006	-0.0132041	0.864848	0.98755	0.308137	2.95396e-06	2.59131e-05
LOC105197187	-0.434085	7.35259e-05	0.000552717	-0.449459	6.11896e-05	0.000491563	-0.0153744	0.886326	0.989631	0.446007	2.75925e-06	2.43292e-05
LOC105193727	-0.325493	0.000486422	0.00281639	-0.376165	6.1318e-05	0.0004923	-0.0506718	0.585809	0.914337	0.353302	1.04918e-05	8.20436e-05
LOC105199085	0.661048	0.000182911	0.00121588	0.726519	6.15127e-05	0.000493569	0.0654706	0.720579	NA	-0.711792	4.03014e-06	3.44957e-05
LOC105194251	0.647937	0.00925347	0.0326468	1.01492	6.15848e-05	0.000493623	0.366981	0.149013	NA	-0.855744	0.000280863	0.00147453
LOC105204323	-0.721327	4.84883e-05	0.000386298	-0.732089	6.15929e-05	0.000493623	-0.010762	0.949392	NA	0.749761	2.4456e-06	2.1787e-05
LOC105196219	0.755616	0.000753069	0.00409923	0.902414	6.21195e-05	0.000497548	0.146798	0.515719	0.893583	-0.863365	1.93256e-05	0.000141321
LOC105204538	1.14227	2.23413e-08	4.06596e-07	0.817937	6.24782e-05	0.000500123	-0.324332	0.112939	0.549467	-1.00106	1.4558e-07	1.67709e-06
LOC105199349	0.533305	0.00023538	0.00151255	0.585505	6.28742e-05	0.000502994	0.0522	0.721924	0.956972	-0.568711	6.11147e-06	5.00674e-05
LOC105208148	1.0191	5.68679e-06	5.83242e-05	0.927758	6.29545e-05	0.000503336	-0.0913417	0.700873	NA	-1.02393	2.4565e-07	2.71835e-06
LOC105198949	-0.722264	3.16273e-06	3.47693e-05	-0.635073	6.33923e-05	0.000506536	0.0871914	0.563102	NA	0.696991	4.49153e-07	4.70175e-06
LOC105200404	-0.58872	6.86681e-08	1.14215e-06	-0.451247	6.36585e-05	0.000508361	0.137473	0.197992	NA	0.53064	8.96108e-08	1.07839e-06
LOC105194370	-0.665839	1.61567e-08	3.04062e-07	-0.482543	6.3711e-05	0.000508479	0.183296	0.114198	0.553105	0.586283	8.95904e-08	1.07839e-06
LOC105195559	0.29164	0.00227136	0.0102838	0.389816	6.41727e-05	0.00051186	0.098176	0.313174	0.781884	-0.340632	5.14899e-05	0.000337903
LOC105193826	-0.303697	0.00137292	0.00679444	-0.382515	6.44706e-05	0.000513931	-0.0788182	0.403531	0.830762	0.345386	3.00982e-05	0.000210473
LOC105204944	0.144568	0.0894619	0.195263	0.35023	6.46622e-05	0.000515153	0.205662	0.0181299	0.242341	-0.241326	0.00380335	0.0138071
LOC105205191	-0.453288	6.40219e-05	0.000490312	-0.456606	6.49273e-05	0.00051696	-0.00331845	0.976504	0.997116	0.459885	2.36669e-06	2.11939e-05
LOC105203251	-1.40438	1.43949e-08	2.74749e-07	-0.992895	6.52674e-05	0.00051936	0.411489	0.094695	0.521072	1.27875	6.82073e-08	8.52348e-07
LOC105198521	-0.738192	7.36409e-11	2.14948e-09	-0.464121	6.60654e-05	0.000525399	0.274071	0.0141625	0.208584	0.615798	5.34047e-08	6.88455e-07
LOC105198303	-0.499855	0.000709066	0.00388485	-0.596225	6.72491e-05	0.000534497	-0.0963694	0.506145	NA	0.557683	2.02179e-05	0.000147064
LOC105193333	-0.251594	0.00208708	0.00960128	-0.335231	6.78527e-05	0.000538977	-0.083637	0.300509	0.771769	0.292662	6.02245e-05	0.000386555
LOC105199207	0.673592	0.000149589	0.00102803	0.71508	6.80091e-05	0.0005399	0.0414875	0.818074	0.982011	-0.713003	4.36372e-06	3.696e-05
LOC105202827	0.828009	0.00939301	0.033061	1.29244	6.86357e-05	0.000544553	0.464429	0.154724	NA	-1.1377	0.000298214	0.00155141
LOC105201189	-0.579537	3.0151e-09	6.66194e-08	-0.393414	6.88375e-05	0.000545832	0.186124	0.0555592	0.404795	0.494217	9.50606e-08	1.13405e-06
LOC105195924	-0.352805	0.000952852	0.00501823	-0.430906	6.89283e-05	0.000546231	-0.0781016	0.460397	0.86779	0.394886	2.45118e-05	0.000175421
LOC105204685	-0.627511	3.54191e-06	3.84355e-05	-0.547589	6.98305e-05	0.000553054	0.0799217	0.548477	NA	0.599056	4.55189e-07	4.75769e-06
LOC105195704	0.541156	0.000534359	0.00305842	0.643171	6.99736e-05	0.000553823	0.102016	0.530822	NA	-0.601981	9.4949e-06	7.49727e-05
LOC105197929	0.43341	0.0766826	0.174386	1.01046	7.00163e-05	0.000553823	0.57705	0.023411	NA	-0.711084	0.00340828	0.0125787
LOC105202462	0.294375	0.0329318	0.0909731	0.576395	7.00511e-05	0.000553823	0.28202	0.0508569	NA	-0.426612	0.00122311	0.0052183
LOC105194270	-1.05909	0.000760377	0.00413566	-1.26261	7.01535e-05	0.000554307	-0.203523	0.494946	NA	1.30755	2.68826e-05	0.000190309
LOC105204301	-1.11763	3.49591e-05	0.000290107	-1.09732	7.02785e-05	0.000554969	0.0203061	0.936136	NA	1.20008	3.06048e-06	2.67792e-05
LOC105194404	-0.357136	0.00791839	0.0287351	-0.540901	7.03486e-05	0.000555197	-0.183765	0.164625	NA	0.454343	0.000210387	0.0011511
LOC105197189	0.765085	2.26019e-06	2.58671e-05	0.649353	7.09537e-05	0.000559644	-0.115732	0.482469	0.875393	-0.723696	2.74813e-07	3.01439e-06
LOC105203419	1.10115	6.30574e-06	6.37971e-05	0.978683	7.13579e-05	0.000562503	-0.122467	0.623746	NA	-1.09948	5.22078e-07	5.37354e-06
LOC105196472	0.413611	0.00097805	0.00512087	0.501041	7.19576e-05	0.000566897	0.0874302	0.488766	0.878156	-0.462062	2.35351e-05	0.000168783
LOC105206409	0.75879	0.0384089	0.102505	1.44753	7.25494e-05	0.000571226	0.688736	0.0587997	NA	-1.07514	0.0118337	0.0359084
LOC105205143	-0.593887	3.22849e-05	0.000270365	-0.567989	7.30517e-05	0.000574844	0.0258983	0.855813	0.985551	0.591249	1.75888e-06	1.6129e-05
LOC105201621	-0.547797	2.19352e-05	0.000190181	-0.522844	7.31526e-05	0.000575302	0.024953	0.843745	NA	0.544596	1.25385e-06	1.18128e-05
LOC105199735	-1.20382	9.15517e-05	0.000672445	-1.24578	7.34182e-05	0.000577053	-0.0419563	0.882727	NA	1.3784	7.2684e-06	5.87408e-05
LOC105199370	0.366009	0.0224376	0.0673027	0.639808	7.36017e-05	0.000577982	0.273798	0.0898752	0.507379	-0.50398	0.000718675	0.00329842
LOC105199317	0.570235	2.08383e-05	0.000182197	0.540313	7.3658e-05	0.000577982	-0.0299217	0.82724	0.982344	-0.564712	9.5633e-07	9.27013e-06
LOC105201951	0.392358	0.000380133	0.00228351	0.448224	7.36652e-05	0.000577982	0.0558657	0.621782	0.92456	-0.42344	7.88787e-06	6.33009e-05
LOC105197321	-0.402296	0.00472363	0.0188665	-0.570589	7.38808e-05	0.000579335	-0.168293	0.229281	NA	0.493673	0.000127282	0.000745746
LOC105205818	-0.124938	0.221322	0.379386	-0.409104	7.51673e-05	0.000589081	-0.284166	0.00484538	0.125632	0.269473	0.0108068	0.033359
LOC105201195	0.381411	2.21829e-07	3.24449e-06	0.294056	7.52627e-05	0.000589375	-0.0873551	0.240039	0.731469	-0.339444	1.63626e-07	1.87089e-06
LOC105200264	0.659511	5.42703e-05	0.00042556	0.658146	7.53088e-05	0.000589375	-0.00136546	0.993497	NA	-0.674444	1.96609e-06	1.7886e-05
LOC105202610	-0.901003	2.00633e-05	0.000175992	-0.847595	7.53362e-05	0.000589375	0.0534077	0.795565	NA	0.914319	1.39736e-06	1.30576e-05
LOC105196471	-1.3656	4.99921e-13	2.16945e-11	-0.748572	7.5651e-05	0.000591493	0.617024	0.00108705	0.0626074	1.10493	3.81812e-08	5.02086e-07
LOC105196456	1.12473	7.04535e-07	9.01162e-06	0.919649	7.58947e-05	0.000593054	-0.205084	0.391784	NA	-1.07863	6.27123e-08	7.89695e-07
rna20242	-0.310593	0.000913738	0.00484829	-0.37369	7.60615e-05	0.000594013	-0.063097	0.498369	0.883998	0.344498	2.18972e-05	0.000158025
LOC105198562	0.669771	2.98129e-05	0.000252471	0.638692	7.61162e-05	0.000594095	-0.0310788	0.847849	0.98476	-0.668833	1.58347e-06	1.46473e-05
LOC105196539	-1.22125	2.41515e-06	2.74247e-05	-1.05025	7.64251e-05	0.00059616	0.171001	0.483602	NA	1.22799	6.6261e-07	6.67707e-06
LOC105192980	-0.382221	0.000804805	0.00434569	-0.456943	7.65293e-05	0.000596627	-0.0747216	0.508214	0.88973	0.423548	1.96804e-05	0.000143609
LOC105204863	0.393145	0.00948918	0.0333472	0.635373	7.66604e-05	0.000597303	0.242228	0.131536	NA	-0.508472	0.000277549	0.00145936
LOC105207958	1.41979	1.48079e-11	4.96895e-10	0.830403	7.67288e-05	0.00059749	-0.589385	0.00658504	NA	-1.13072	7.76087e-08	9.53616e-07
LOC105200124	0.445171	1.09939e-05	0.000104412	0.419021	7.68537e-05	0.000598117	-0.0261497	0.805444	NA	-0.437999	5.22313e-07	5.37354e-06
LOC105200918	0.439517	0.00393296	0.0162138	0.642678	7.69647e-05	0.000598634	0.20316	0.211416	NA	-0.538166	0.000105774	0.000635892
LOC105201358	-0.690801	8.37783e-10	2.06848e-08	-0.455458	7.73726e-05	0.000601459	0.235344	0.0340826	0.32085	0.585612	8.60018e-08	1.04133e-06
LOC105203824	-1.50216	2.71594e-08	4.8598e-07	-1.07038	7.75603e-05	0.00060257	0.431783	0.108581	0.542116	1.3909	8.78244e-08	1.0606e-06
LOC105195084	0.509569	3.22887e-05	0.000270365	0.488421	7.78249e-05	0.000604277	-0.0211474	0.864587	0.987514	-0.505457	1.54664e-06	1.43356e-05
LOC105199761	0.724059	2.98611e-09	6.63053e-08	0.484128	7.80181e-05	0.000605428	-0.239932	0.0514375	0.386748	-0.605889	1.39501e-07	1.61247e-06
LOC105194374	-0.263895	0.00283564	0.0123719	-0.359702	7.83562e-05	0.000607701	-0.0958073	0.270044	0.751179	0.310834	8.0559e-05	0.00050004
LOC105196869	-0.177252	0.0340379	0.0932483	-0.330993	7.88468e-05	0.000611153	-0.153741	0.0655865	0.428983	0.256697	0.00101215	0.00443802
LOC105195940	-0.925415	0.000864598	0.00461851	-1.11758	7.95429e-05	0.000616194	-0.192168	0.45483	NA	1.10884	4.05864e-05	0.000273929
LOC105195301	0.945762	0.00027178	0.00171211	1.05623	8.0193e-05	0.000620873	0.110471	0.684779	NA	-1.06153	7.09248e-06	5.73865e-05
LOC105196173	0.336323	0.0027579	0.0120841	0.463683	8.05254e-05	0.000622862	0.12736	0.277256	NA	-0.398189	6.09305e-05	0.00039059
LOC105203554	-0.325198	0.0917026	0.198864	-0.767783	8.05425e-05	0.000622862	-0.442585	0.0158812	NA	0.561099	0.00337852	0.0124823
LOC105204011	-0.161129	0.0157795	0.0505063	-0.26872	8.06894e-05	0.00062364	-0.107591	0.104953	0.537809	0.213665	0.000498416	0.00240889
LOC105194428	-0.623636	0.00644941	0.0243636	-0.920896	8.15149e-05	0.000629658	-0.297261	0.161745	NA	0.803861	0.000236657	0.00127306
LOC105204341	-1.1254	3.82166e-06	4.11065e-05	-0.978824	8.22458e-05	0.000634754	0.146571	0.528846	NA	1.12371	7.56198e-07	7.54279e-06
LOC105200845	-0.380707	0.000175304	0.00117592	-0.401653	8.2269e-05	0.000634754	-0.0209456	0.835901	0.982936	0.394591	5.51104e-06	4.56378e-05
LOC105205392	-0.364515	0.00016068	0.00109087	-0.386476	8.23211e-05	0.000634793	-0.0219613	0.818494	0.982011	0.37822	5.6494e-06	4.66992e-05
LOC105200255	-0.433566	1.06047e-06	1.31396e-05	-0.350779	8.23981e-05	0.000635022	0.0827867	0.350873	0.803992	0.395432	3.37946e-07	3.64303e-06
LOC105207511	-0.356315	9.45867e-09	1.88e-07	-0.247271	8.27794e-05	0.000637596	0.109044	0.0784085	0.472435	0.304185	1.47498e-07	1.69635e-06
LOC105203111	-0.217516	0.236856	0.397349	-0.723589	8.31794e-05	0.00064031	-0.506074	0.0053826	NA	0.496834	0.00820165	0.0264448
LOC105204394	-0.677118	0.0114091	0.0388986	-1.05442	8.32474e-05	0.000640467	-0.377304	0.153329	NA	0.935613	0.000237576	0.0012775
LOC105196725	0.826702	2.25198e-10	6.18421e-09	0.515694	8.39813e-05	0.000645744	-0.311008	0.0190183	0.246554	-0.671799	1.15574e-07	1.35874e-06
LOC105197689	-0.644392	0.00017725	0.00118779	-0.688291	8.43208e-05	0.000647984	-0.0438987	0.792543	NA	0.683015	7.04592e-06	5.70433e-05
LOC105204714	0.376545	0.000381168	0.00228871	0.42478	8.53997e-05	0.000655901	0.0482358	0.655799	0.934524	-0.403642	8.62186e-06	6.86703e-05
LOC105201077	0.190227	0.0438883	0.113523	0.391181	8.66701e-05	0.000665278	0.200954	0.0412322	0.351448	-0.282089	0.0018165	0.00732037
LOC105202051	-0.914078	4.54628e-06	4.78302e-05	-0.802299	8.89684e-05	0.00068253	0.111779	0.563275	NA	0.896525	6.92617e-07	6.95386e-06
LOC105203610	-0.921617	2.56661e-05	0.000220679	-0.860295	8.95252e-05	0.000686411	0.0613225	0.778176	0.973764	0.93171	1.9855e-06	1.80268e-05
LOC105203920	0.577943	1.92928e-06	2.24765e-05	0.481352	9.0379e-05	0.000692563	-0.0965911	0.434762	0.853751	-0.536704	3.79894e-07	4.05702e-06
LOC105196371	0.344511	0.00863061	0.0308292	0.532998	9.05999e-05	0.00069386	0.188487	0.16582	NA	-0.436587	0.00025095	0.00133895
LOC105195782	-0.272796	0.0242461	0.0715786	-0.477963	9.19451e-05	0.000703362	-0.205167	0.0869375	0.500585	0.379355	0.000683002	0.00315682
LOC105198395	-0.500464	1.24335e-05	0.000116264	-0.455351	9.31659e-05	0.000712295	0.0451127	0.690161	0.94979	0.484568	1.09448e-06	1.04401e-05
LOC105201962	0.306977	0.0335082	0.0920854	0.571346	9.3347e-05	0.000713275	0.264369	0.0705866	0.448153	-0.437046	0.0011816	0.00507587
LOC105194585	0.455313	0.00318626	0.0135592	0.604196	9.34073e-05	0.00071333	0.148883	0.33578	0.792751	-0.537723	8.73473e-05	0.000537808
LOC105203783	-0.923302	1.26417e-05	0.000117721	-0.829918	9.39567e-05	0.00071712	0.0933832	0.65594	0.934524	0.914509	1.38052e-06	1.29353e-05
LOC105199181	-0.355183	0.000339037	0.0020765	-0.39311	9.43027e-05	0.000719352	-0.0379276	0.699219	0.951175	0.376912	1.07897e-05	8.41299e-05
LOC105203489	-0.433758	0.000135605	0.000946914	-0.45033	9.47021e-05	0.00072199	-0.0165716	0.882854	0.989631	0.446829	5.37193e-06	4.46471e-05
LOC105194545	0.220315	0.0375783	0.100889	0.431122	9.4979e-05	0.000723691	0.210808	0.0548043	0.402172	-0.318541	0.00140854	0.00588533
LOC105208176	-0.762053	0.000106213	0.000766962	-0.780133	9.50794e-05	0.000724045	-0.0180801	0.924376	NA	0.799302	5.29666e-06	4.41281e-05
LOC105204653	-0.440374	2.04063e-08	3.7512e-07	-0.309821	9.51839e-05	0.000724432	0.130553	0.0952815	0.521072	0.37929	1.79487e-07	2.037e-06
LOC105204653	-0.440374	2.04063e-08	3.7512e-07	-0.309821	9.51839e-05	0.000724432	0.130553	0.0952815	0.521072	0.37929	1.79487e-07	2.037e-06
LOC105207203	-0.662649	0.00386069	0.0159819	-0.898664	9.5338e-05	0.000724883	-0.236015	0.295263	NA	0.821294	9.60901e-05	0.000584573
LOC105192854	0.83716	0.000158124	0.00107515	0.882589	9.5351e-05	0.000724883	0.0454293	0.842647	NA	-0.896929	5.13532e-06	4.30972e-05
LOC105201010	1.0803	9.47682e-07	1.18513e-05	0.875595	9.57824e-05	0.000727752	-0.204703	0.373404	NA	-1.02193	2.35696e-07	2.62298e-06
LOC105193136	0.985239	0.000183069	0.00121588	1.06197	9.60068e-05	0.000729039	0.076728	0.782048	NA	-1.09452	4.357e-06	3.69258e-05
LOC105202753	-0.717257	0.00111413	0.00570026	-0.866957	9.60601e-05	0.000729039	-0.1497	0.483464	NA	0.828518	3.58381e-05	0.000245617
LOC105202024	0.44819	0.000164722	0.00111494	0.465846	9.65794e-05	0.000732566	0.0176551	0.882622	0.989631	-0.462319	5.82412e-06	4.78845e-05
LOC105195953	0.399146	1.744e-07	2.61328e-06	0.303721	9.69444e-05	0.000734921	-0.0954251	0.221211	0.710705	-0.35423	1.75616e-07	1.99722e-06
LOC105201596	-0.657626	9.15345e-07	1.14704e-05	-0.532619	9.70856e-05	0.000735576	0.125007	0.343002	NA	0.607632	3.46996e-07	3.73469e-06
LOC105203607	1.03383	0.000370256	0.00223216	1.21073	9.72312e-05	0.000736265	0.176905	0.57731	NA	-1.20833	9.39323e-06	7.42551e-05
LOC105197679	0.947886	1.90753e-05	0.000168756	0.875117	9.75675e-05	0.000738396	-0.0727682	0.748883	NA	-0.95441	1.17553e-06	1.11513e-05
LOC105203164	-0.73876	0.00230529	0.0104059	-0.952853	9.76263e-05	0.000738426	-0.214093	0.361182	NA	0.896011	6.47836e-05	0.000411593
LOC105206084	-0.786576	4.76764e-05	0.000380732	-0.758512	9.79827e-05	0.000740705	0.0280632	0.883309	NA	0.799804	3.00143e-06	2.6296e-05
LOC105195964	0.576918	4.96857e-05	0.000394437	0.558138	9.82466e-05	0.000742283	-0.0187802	0.896063	0.989631	-0.577548	2.48249e-06	2.20728e-05
LOC105200541	0.610402	0.00424905	0.0172801	0.872818	9.91344e-05	0.000748571	0.262417	0.245704	NA	-0.758846	8.14083e-05	0.000504856
LOC105193805	2.14486	7.46226e-09	1.52371e-07	1.44302	9.93598e-05	0.000749852	-0.70184	0.0616515	NA	-2.03303	NA	NA
LOC105202362	0.862862	0.000141672	0.000983154	0.891746	0.000100049	0.00075463	0.0288841	0.900453	NA	-0.918784	5.29138e-06	4.41281e-05
LOC105194225	0.23765	0.00961664	0.0337159	0.371726	0.00010049	0.000757535	0.134076	0.157696	0.62363	-0.300841	0.000268687	0.00142146
LOC105200423	0.434345	0.00183552	0.00863894	0.555114	0.000100547	0.00075754	0.120769	0.398439	NA	-0.498917	4.95414e-05	0.000326361
LOC105201464	0.468898	0.00206153	0.00950388	0.597233	0.000100728	0.000758474	0.128336	0.404031	0.830762	-0.540608	5.79683e-05	0.000374169
LOC105196467	-0.408764	0.00269155	0.0118203	-0.536472	0.000102079	0.000768222	-0.127708	0.340978	NA	0.478912	6.73419e-05	0.000426467
LOC105201699	0.415365	0.0211995	0.0642044	0.732313	0.000102485	0.00077084	0.316949	0.093028	NA	-0.571256	0.000742262	0.00337961
LOC105201472	-0.56325	0.00418018	0.0170502	-0.770709	0.00010268	0.000771881	-0.207459	0.282819	NA	0.690183	0.000118231	0.000699769
LOC105203959	-1.83185	9.81705e-08	1.567e-06	-1.33927	0.00010312	0.000774752	0.492579	0.148064	NA	1.87062	9.15569e-08	1.10084e-06
LOC105206954	-1.24187	0.000575547	0.00324176	-1.40371	0.00010345	0.000776797	-0.161839	0.648678	NA	1.63638	1.13715e-05	8.80711e-05
LOC105207938	-0.604458	0.00822894	0.0296462	-0.889061	0.000103552	0.00077713	-0.284603	0.210797	0.702586	0.78762	0.000199786	0.00110011
LOC105193112	-0.414288	6.43858e-05	0.000492539	-0.416021	0.000103704	0.000777837	-0.00173354	0.98638	NA	0.419724	3.48415e-06	3.01222e-05
LOC105202573	0.733918	0.0020549	0.00948061	0.938268	0.000103893	0.000778824	0.204349	0.400612	NA	-0.872725	5.65505e-05	0.000366911
LOC105204077	-0.239986	0.000141219	0.000980517	-0.246318	0.000103992	0.000779132	-0.00633199	0.919917	0.991621	0.243994	4.46331e-06	3.77338e-05
LOC105202514	0.850308	0.00394735	0.0162582	1.15556	0.000104639	0.000783378	0.305249	0.307372	NA	-1.078	0.000115857	0.000687492
LOC105205062	0.229147	0.000774806	0.00420564	0.274295	0.000104675	0.000783378	0.0451485	0.519573	0.895245	-0.251213	1.88262e-05	0.000138109
LOC105204413	-0.598468	8.77846e-06	8.53865e-05	-0.536741	0.000105023	0.000785541	0.0617262	0.638784	NA	0.579682	1.08394e-06	1.03539e-05
LOC105206492	0.29948	4.34153e-05	0.000351925	0.291991	0.000105263	0.0007869	-0.00748917	0.920578	0.991621	-0.297771	1.76858e-06	1.61963e-05
LOC105196850	0.392561	0.000514539	0.00295882	0.450604	0.000105339	0.000787029	0.0580424	0.617721	0.923699	-0.424399	1.31138e-05	0.000100212
LOC105208287	0.807427	3.96769e-05	0.000325743	0.785115	0.000105871	0.00079057	-0.0223125	0.913675	NA	-0.824478	1.5572e-06	1.44238e-05
LOC105207861	0.17139	0.290963	0.458703	0.634567	0.000106652	0.000795956	0.463177	0.00463736	0.124104	-0.386624	0.0200063	0.0551698
LOC105196516	-0.369331	0.000548437	0.00311514	-0.420202	0.000107405	0.000801132	-0.0508713	0.630474	0.927461	0.398296	1.71985e-05	0.00012746
LOC105205562	0.897236	2.572e-07	3.67787e-06	0.676871	0.000108729	0.000810556	-0.220365	0.210586	0.702586	-0.80307	3.28417e-07	3.55139e-06
LOC105198737	-1.72117	2.45233e-10	6.67986e-09	-1.08585	0.000109227	0.000813817	0.635312	0.0133477	NA	1.519	1.60318e-07	1.83458e-06
LOC105192864	-0.266502	0.0112557	0.03847	-0.410089	0.000109406	0.000814701	-0.143587	0.16938	0.643307	0.341315	0.00033317	0.00171224
LOC105202307	0.34269	0.000939282	0.0049623	0.412942	0.000109773	0.000816986	0.0702523	0.509846	0.890174	-0.378739	2.54251e-05	0.000180891
LOC105199970	-1.31346	0.000136188	0.000950492	-1.35218	0.000110193	0.000819656	-0.0387203	0.904439	NA	1.5966	1.0707e-05	8.36315e-05
LOC105203949	0.372045	0.0165426	0.0524498	0.601132	0.000110258	0.000819683	0.229087	0.140615	0.598287	-0.490177	0.000553393	0.00263297
LOC105200570	0.415488	0.000516423	0.00296712	0.47155	0.00011078	0.000822823	0.0560615	0.646301	0.930657	-0.447231	1.57745e-05	0.000117687
LOC105208078	-0.347328	0.00053632	0.00306312	-0.396058	0.000110802	0.000822823	-0.0487293	0.622629	0.924613	0.373865	1.83642e-05	0.000135152
LOC105195630	0.860152	9.49396e-08	1.52265e-06	0.633546	0.000111212	0.00082541	-0.226605	0.17487	NA	-0.764888	9.86237e-08	1.17249e-06
LOC105194012	-0.312907	5.30059e-05	0.000417104	-0.299613	0.000111476	0.000826614	0.0132944	0.863593	0.987331	0.30784	2.58913e-06	2.29469e-05
LOC105205750	-0.818582	0.0169074	0.0533551	-1.32453	0.000111497	0.000826614	-0.505945	0.130064	NA	1.25266	0.00036251	0.00184133
LOC105202268	1.26571	4.57205e-06	4.79797e-05	1.09463	0.000112199	0.000831359	-0.171086	0.558112	NA	-1.27685	3.78912e-07	4.04967e-06
LOC105194584	0.583309	0.00559055	0.0216822	0.848961	0.000112283	0.000831528	0.265652	0.230101	NA	-0.726949	0.000190091	0.00105389
LOC105207667	-0.276381	0.016721	0.0528937	-0.448467	0.000112429	0.000832146	-0.172086	0.134102	0.588906	0.367201	0.000502317	0.00242519
LOC105208013	-0.524575	0.001109	0.00568048	-0.628589	0.000112578	0.000832793	-0.104015	0.510152	NA	0.58941	3.5419e-05	0.000242987
LOC105202234	-0.531355	0.00218265	0.00996597	-0.676535	0.00011277	0.000833754	-0.14518	0.393118	NA	0.6195	6.31713e-05	0.000402813
LOC105193347	-0.44136	4.38124e-05	0.000354078	-0.418865	0.000112858	0.00083395	0.0224946	0.83459	0.982936	0.434528	2.68085e-06	2.36834e-05
LOC105202217	0.430698	0.00153427	0.00742425	0.542423	0.000113187	0.000835921	0.111725	0.427441	NA	-0.490223	3.73642e-05	0.000255059
LOC105207158	-1.35576	1.10592e-05	0.000104945	-1.21363	0.000114236	0.000843206	0.142128	0.62427	NA	1.45312	1.9983e-06	1.8131e-05
LOC105197796	-0.185398	0.0741906	0.17036	-0.404047	0.000114421	0.000844108	-0.21865	0.0337096	0.320797	0.299466	0.00273984	0.0104424
LOC105196100	0.379069	0.00116093	0.00591051	0.453079	0.000114634	0.000845106	0.0740099	0.528797	0.900222	-0.419801	3.31835e-05	0.000229597
LOC105201963	-0.191932	0.0219989	0.0662528	-0.326916	0.000114682	0.000845106	-0.134984	0.105169	0.538021	0.2598	0.000756301	0.00343193
LOC105196951	-0.0662928	0.460273	0.623336	-0.346488	0.000115279	0.000849039	-0.280195	0.00178733	0.076625	0.213378	0.026288	0.0688483
LOC105207054	0.208051	0.513697	0.668372	1.29047	0.000115457	0.000849887	1.08242	0.00118812	NA	-0.645233	0.0687982	0.147816
LOC105202335	0.577678	0.00604932	0.0231629	0.859451	0.000115584	0.000850353	0.281772	0.209339	NA	-0.727886	0.000175914	0.000987228
LOC105195129	0.479731	0.013975	0.0458788	0.808359	0.000115846	0.000851819	0.328628	0.118252	NA	-0.640013	0.000427152	0.00211805
LOC105199568	0.63684	9.71252e-06	9.34847e-05	0.55935	0.00011656	0.000856599	-0.0774904	0.595169	0.916415	-0.608661	1.17183e-06	1.11239e-05
LOC105205819	-0.298694	0.00338397	0.0142832	-0.398751	0.000117578	0.000863606	-0.100057	0.321003	0.786618	0.350528	0.000104813	0.000631219
LOC105205912	0.513034	0.00339313	0.0143128	0.694297	0.000117753	0.000864422	0.181263	0.316627	NA	-0.611526	0.000103674	0.000625455
LOC105205692	-0.724925	0.00650351	0.0245129	-1.03425	0.000118525	0.000869585	-0.309322	0.220775	NA	0.945476	0.000181917	0.00101677
LOC105201257	-0.459809	8.11061e-05	0.000603478	-0.456264	0.000118586	0.000869585	0.00354582	0.975475	0.997116	0.463997	4.09502e-06	3.49741e-05
LOC105201205	1.12471	2.69019e-05	0.000229601	1.04679	0.000119064	0.000872617	-0.0779204	0.778093	NA	-1.16655	1.52649e-06	1.4168e-05
LOC105199421	0.747878	0.000801627	0.00433549	0.882642	0.000119974	0.000878809	0.134764	0.561207	NA	-0.848543	2.07426e-05	0.000150323
LOC105196844	0.503583	0.000486101	0.00281575	0.588746	0.000120617	0.000883034	0.0851636	0.579371	NA	-0.551134	1.28635e-05	9.85564e-05
LOC105201011	0.6768	1.34998e-06	1.64265e-05	0.541897	0.000121488	0.000888928	-0.134903	0.341122	0.796606	-0.618682	5.31415e-07	5.44482e-06
LOC105199906	0.376449	0.00049324	0.00284974	0.426087	0.000121905	0.0008915	0.0496376	0.654482	0.934524	-0.404463	1.29185e-05	9.88838e-05
LOC105204304	-0.501213	0.00182046	0.0085861	-0.627026	0.000122177	0.000893003	-0.125813	0.423043	NA	0.575652	6.44309e-05	0.000409541
LOC105201739	-0.387261	0.0624109	0.149617	-0.803122	0.000122293	0.000893362	-0.415861	0.0375827	NA	0.61933	0.00217463	0.00855119
LOC105202170	-0.856316	3.76499e-07	5.18013e-06	-0.66726	0.000122783	0.000896455	0.189056	0.245971	NA	0.789231	3.33133e-07	3.59674e-06
LOC105193144	0.582429	5.9184e-06	6.04692e-05	0.497772	0.000123257	0.000899428	-0.0846568	0.515324	0.893583	-0.547867	8.68862e-07	8.53048e-06
LOC105198242	-1.01256	1.48817e-06	1.79273e-05	-0.8386	0.000123487	0.000900618	0.173964	0.378522	NA	0.976316	7.2389e-07	7.23101e-06
LOC105203180	-0.936001	0.00576677	0.022247	-1.30588	0.000124278	0.000905895	-0.369876	0.256298	NA	1.30326	0.000173815	0.000976643
LOC105195614	0.351238	0.00487819	0.0193745	0.502525	0.000125541	0.000914606	0.151286	0.247316	NA	-0.424762	0.000127137	0.000745429
LOC105208123	-0.325112	0.0178764	0.0559666	-0.540202	0.000125836	0.000916263	-0.21509	0.105185	NA	0.432938	0.000545654	0.00260343
LOC105200152	-0.566469	3.1846e-07	4.44984e-06	-0.439184	0.000126737	0.000922319	0.127285	0.24114	NA	0.513059	2.38817e-07	2.65557e-06
LOC105203583	0.646278	0.000102743	0.000744088	0.648339	0.000127623	0.00092827	0.00206094	0.990354	NA	-0.663005	4.19568e-06	3.56906e-05
rna3224	-0.309312	0.00137484	0.00679894	-0.377914	0.000128056	0.000930916	-0.0686025	0.472753	0.871522	0.345062	4.74664e-05	0.000313593
LOC105199733	-0.398394	0.027959	0.0799101	-0.701957	0.000128581	0.000934223	-0.303562	0.0831185	NA	0.562559	0.00087479	0.00390927
LOC105207873	-0.615123	0.00718462	0.0265808	-0.881055	0.000129271	0.000938733	-0.265932	0.233855	NA	0.786574	0.000212445	0.00116052
LOC105196830	-0.0990476	0.287211	0.454671	-0.35659	0.000129516	0.000940003	-0.257542	0.00560405	0.132484	0.234041	0.0143504	0.042172
LOC105200572	-0.210101	0.0321232	0.0892515	-0.377047	0.000129614	0.000940209	-0.166947	0.0873571	0.501533	0.297145	0.00108866	0.00472528
LOC105196034	-1.03878	0.00494402	0.019584	-1.41768	0.000129785	0.000940942	-0.378903	0.292829	NA	1.55707	0.0001191	0.00070442
LOC105198553	0.828894	7.01775e-07	8.98485e-06	0.650764	0.000129866	0.000941024	-0.17813	0.302481	NA	-0.758843	2.99733e-07	3.2669e-06
LOC105201004	0.76049	0.000122043	0.000863392	0.764399	0.000130005	0.000941522	0.00390833	0.984476	NA	-0.789464	5.68642e-06	4.69488e-05
LOC105198987	-0.464034	6.79372e-07	8.7396e-06	-0.36842	0.00013008	0.000941556	0.0956139	0.299833	0.77158	0.422693	3.2841e-07	3.55139e-06
LOC105203048	0.388715	1.26529e-06	1.54639e-05	0.310287	0.000131813	0.000953586	-0.0784279	0.334369	0.792751	-0.351833	4.94184e-07	5.1186e-06
LOC105200242	0.392201	1.12236e-06	1.38175e-05	0.318851	0.000132502	0.000958061	-0.0733507	0.378695	0.817887	-0.359906	3.24837e-07	3.52151e-06
LOC105201165	0.368434	0.000651068	0.00360358	0.429262	0.000132645	0.000958313	0.0608287	0.58786	NA	-0.400704	1.73733e-05	0.000128686
LOC105193503	0.881299	1.13928e-06	1.40001e-05	0.693374	0.000132713	0.000958313	-0.187925	0.301581	0.773148	-0.805621	7.14777e-07	7.14517e-06
LOC105193341	-0.370075	0.000546312	0.0031057	-0.417902	0.000132751	0.000958313	-0.0478278	0.650495	0.932046	0.397168	2.08382e-05	0.000150858
LOC105203750	-0.293379	0.0241349	0.0713599	-0.498045	0.000134408	0.000969759	-0.204667	0.114333	0.553142	0.40345	0.000744131	0.00338476
LOC105192841	0.342584	0.00334545	0.0141472	0.447699	0.000136552	0.000984695	0.105114	0.370525	0.815362	-0.398014	9.95065e-05	0.000602957
LOC105202391	-0.206192	0.00159541	0.00767258	-0.250967	0.000137363	0.000990018	-0.0447748	0.492207	0.879854	0.229207	4.16366e-05	0.000280191
LOC105206201	-0.648309	0.00128116	0.00639676	-0.775835	0.000138195	0.000995481	-0.127526	0.515659	NA	0.73817	4.51488e-05	0.000299721
LOC105204654	0.23834	0.0186041	0.0577613	0.3904	0.000138424	0.000996071	0.15206	0.13715	0.595049	-0.313311	0.000663016	0.00307893
LOC105203929	-0.556083	0.000436925	0.0025695	-0.615903	0.000138425	0.000996071	-0.05982	0.697106	NA	0.598395	1.95295e-05	0.00014266
LOC105199168	-1.16617	2.02153e-06	2.34498e-05	-0.941108	0.000138753	0.000997896	0.225064	0.353664	NA	1.1209	7.87301e-07	7.80773e-06
LOC105195768	-0.41356	6.26951e-05	0.000481247	-0.40951	0.000139069	0.00099963	0.00405013	0.968025	NA	0.416034	4.23748e-06	3.60016e-05
LOC105195549	-0.267651	0.00582968	0.0224447	-0.373604	0.000139588	0.00100283	-0.105954	0.272125	0.752166	0.322415	0.000155098	0.000885583
LOC105199220	0.38462	0.0151788	0.0489914	0.625953	0.000139944	0.00100485	0.241333	0.142299	NA	-0.502578	0.000627988	0.00293111
LOC105194133	0.200546	0.00153795	0.00743343	0.251699	0.000140185	0.00100605	0.0511529	0.433991	0.853739	-0.224625	4.02852e-05	0.000272296
LOC105195703	-0.13314	0.276752	0.443066	-0.468542	0.000141047	0.00101169	-0.335402	0.00562981	0.132484	0.308828	0.0138597	0.0410155
LOC105208102	-0.546258	2.12685e-07	3.12775e-06	-0.406588	0.0001415	0.00101439	0.13967	0.181336	0.66325	0.483639	3.32195e-07	3.58943e-06
LOC105198496	-0.1355	0.202063	0.355419	-0.407044	0.000141772	0.00101581	-0.271544	0.00992641	0.181356	0.277703	0.00945463	0.0298482
LOC105201391	-0.425394	4.4385e-05	0.00035806	-0.397399	0.00014234	0.00101933	0.0279953	0.787792	0.973955	0.41533	3.20409e-06	2.78938e-05
LOC105198920	-0.594578	1.96286e-05	0.000172968	-0.545216	0.000143194	0.0010249	0.0493617	0.715595	NA	0.581863	2.19518e-06	1.98128e-05
LOC105197851	0.75853	2.03373e-06	2.35506e-05	0.622684	0.000143319	0.00102526	-0.135846	0.414211	NA	-0.709869	2.33154e-07	2.59679e-06
LOC105200951	0.936669	4.05499e-07	5.53949e-06	0.703429	0.000143684	0.00102732	-0.23324	0.208106	0.701789	-0.837435	6.2109e-07	6.29557e-06
LOC105205566	0.511113	7.25499e-05	0.000546296	0.511223	0.000144017	0.00102915	0.000109546	0.999354	NA	-0.518849	3.10591e-06	2.71422e-05
LOC105196971	0.291516	1.94983e-06	2.26962e-05	0.238451	0.000144166	0.00102967	-0.053065	0.396082	0.82529	-0.26693	4.84108e-07	5.02559e-06
LOC105193842	0.583984	0.000157891	0.00107411	0.611109	0.00014468	0.00103247	0.0271255	0.867121	NA	-0.607635	6.07953e-06	4.98355e-05
LOC105205268	0.31233	9.52333e-07	1.18874e-05	0.247822	0.000144712	0.00103247	-0.0645087	0.321244	0.786758	-0.282316	3.77374e-07	4.03637e-06
LOC105196360	0.202926	0.178118	0.323929	0.573401	0.000145931	0.00104062	0.370475	0.0141146	0.208584	-0.380053	0.0107196	0.0331269
LOC105195489	0.275178	0.0149145	0.0483238	0.442273	0.000146229	0.00104219	0.167094	0.150215	0.611848	-0.355976	0.000526261	0.00252396
LOC105204569	-0.6347	0.000884948	0.00471972	-0.739173	0.000146382	0.00104273	-0.104473	0.56971	NA	0.709534	3.39486e-05	0.000234299
LOC105195320	2.20637	4.49008e-09	9.63612e-08	1.42812	0.000147059	0.001047	-0.778245	0.0384792	NA	-2.00776	2.36059e-06	2.11531e-05
LOC105194354	-0.773668	7.6275e-05	0.000571468	-0.745987	0.000147653	0.00105021	0.0276808	0.886495	0.989631	0.7872	5.35395e-06	4.45515e-05
LOC105194302	0.486705	2.25248e-05	0.000194915	0.44283	0.000147666	0.00105021	-0.0438745	0.707911	0.952699	-0.470546	1.94723e-06	1.77261e-05
LOC105204928	-0.691345	0.000120448	0.000853477	-0.68727	0.000147769	0.00105039	0.0040746	0.98171	0.997976	0.709428	7.369e-06	5.95189e-05
LOC105203154	-0.896199	5.17036e-05	0.000408049	-0.84567	0.000149984	0.00106557	0.0505288	0.816964	NA	0.912807	4.32628e-06	3.66881e-05
LOC105207020	0.327001	0.000110673	0.000797223	0.327157	0.000151765	0.00107765	0.000156589	0.998551	0.999829	-0.32889	4.77964e-06	4.02597e-05
LOC105196904	0.789951	9.05999e-10	2.22466e-08	0.493667	0.000152948	0.00108548	-0.296283	0.0250186	NA	-0.644775	2.22636e-07	2.48972e-06
LOC105197844	-0.604064	0.00632861	0.0240152	-0.837829	0.000153131	0.00108621	-0.233765	0.290294	0.769243	0.756935	0.000180735	0.00101057
LOC105203241	0.266506	0.00107093	0.00552549	0.312206	0.000153338	0.0010871	0.0457001	0.578959	0.913111	-0.290258	3.22952e-05	0.000224014
LOC105206540	0.662637	8.82699e-05	0.000649049	0.644202	0.000154125	0.0010921	-0.0184352	0.914099	0.991621	-0.66982	5.29537e-06	4.41281e-05
LOC105202206	-0.305054	0.000591355	0.00331829	-0.338876	0.000154587	0.0010948	-0.0338219	0.702124	0.951847	0.32393	2.03504e-05	0.000147871
LOC105193355	-0.644718	0.0275326	0.0789766	-1.11686	0.000154684	0.00109491	-0.472138	0.0810899	NA	0.958513	0.00101414	0.00444335
LOC105195002	0.197318	0.02472	0.0727223	0.339776	0.000155161	0.00109771	0.142458	0.111212	0.547474	-0.266017	0.000792103	0.0035746
LOC105193386	-0.264008	0.0199429	0.0611278	-0.428863	0.000156453	0.00110627	-0.164855	0.146121	0.607866	0.352071	0.000607612	0.00284954
LOC105205338	-2.42436	1.13343e-11	3.87093e-10	-1.35214	0.000156576	0.00110656	1.07222	0.00260351	NA	2.21555	1.67814e-08	2.35539e-07
LOC105207742	0.492446	0.000787691	0.0042687	0.600157	0.000157401	0.0011118	0.107711	0.497712	NA	-0.547623	2.62686e-05	0.000186442
LOC105206983	-0.308707	0.201438	0.354645	-0.911514	0.000158551	0.00111934	-0.602807	0.00938205	NA	0.649041	0.00815228	0.0263103
LOC105197746	-0.392143	0.000701705	0.00384922	-0.44579	0.000158809	0.00112057	-0.0536465	0.637928	0.928395	0.423635	2.60858e-05	0.00018524
LOC105193817	-0.302271	0.000229439	0.00148074	-0.310905	0.000159335	0.00112361	-0.00863424	0.916077	0.991621	0.308346	9.46268e-06	7.47611e-05
LOC105197324	-0.223507	0.0526511	0.130884	-0.43616	0.000159775	0.00112562	-0.212653	0.0647623	0.426859	0.33633	0.00183924	0.00740379
LOC105195926	-0.511093	0.000990263	0.00517475	-0.601501	0.000159955	0.0011263	-0.090408	0.54578	NA	0.565293	4.32082e-05	0.000289493
LOC105199711	0.677761	0.00169047	0.00804917	0.82475	0.000161591	0.00113722	0.146989	0.503337	NA	-0.779225	5.52122e-05	0.000359415
LOC105197191	0.612848	4.96163e-05	0.000394351	0.57802	0.000161815	0.0011382	-0.0348274	0.82122	NA	-0.607473	3.27258e-06	2.84361e-05
LOC105198404	0.655204	2.68936e-10	7.25211e-09	0.399781	0.00016329	0.00114774	-0.255423	0.0175415	NA	-0.532286	1.48013e-07	1.70085e-06
LOC105204506	-1.05647	6.4068e-07	8.30593e-06	-0.829408	0.000163356	0.00114774	0.22706	0.258727	NA	0.996553	6.42575e-07	6.49899e-06
LOC105197440	0.369459	0.000859217	0.00459707	0.429819	0.000163426	0.00114774	0.0603597	0.596602	0.917219	-0.401781	2.87417e-05	0.000202324
LOC105197084	-0.800696	6.75031e-06	6.78865e-05	-0.691947	0.000163528	0.00114786	0.108749	0.523442	NA	0.773307	1.45802e-06	1.35782e-05
LOC105201927	0.267137	0.0740335	0.170089	0.566535	0.000164721	0.00115562	0.299399	0.0464062	0.374886	-0.413618	0.00362143	0.0132339
LOC105201722	0.422869	0.00174677	0.00827915	0.510122	0.000165055	0.00115737	0.0872532	0.519466	0.895245	-0.47267	5.9297e-05	0.000381492
LOC105202776	0.555149	0.000251609	0.00160078	0.586052	0.000167132	0.00117131	0.0309038	0.843809	NA	-0.581584	8.97773e-06	7.1175e-05
LOC105206255	-0.324144	0.0093381	0.0328936	-0.474227	0.000167448	0.00117292	-0.150083	0.223225	0.712602	0.403879	0.000334029	0.00171503
LOC105203851	0.140049	0.0268431	0.0773614	0.246513	0.000168704	0.0011811	0.106464	0.100316	0.530121	-0.18956	0.00111187	0.00480634
LOC105195399	-0.678933	0.00141178	0.00694077	-0.816034	0.000168988	0.00118194	-0.137101	0.499736	NA	0.778018	5.65912e-05	0.000367002
LOC105193607	-0.612705	0.000313195	0.00193497	-0.650356	0.000169054	0.00118194	-0.037651	0.82061	NA	0.648113	1.57772e-05	0.000117687
LOC105200202	-0.679426	3.33456e-06	3.64203e-05	-0.571917	0.000169087	0.00118194	0.107509	0.44493	NA	0.643631	9.12509e-07	8.8978e-06
LOC105196692	0.577167	0.00140059	0.00689584	0.732089	0.000170153	0.00118877	0.154922	0.429247	NA	-0.663932	3.43703e-05	0.00023661
LOC105204224	0.281188	0.000266874	0.00168594	0.294202	0.000170244	0.00118879	0.013014	0.867723	0.98857	-0.288704	1.0137e-05	7.93593e-05
LOC105194632	-0.779841	0.000255155	0.00161951	-0.816412	0.000170964	0.0011932	-0.0365715	0.858608	NA	0.833966	1.44948e-05	0.000109187
LOC105207018	0.326732	0.00151773	0.00736216	0.402427	0.000171253	0.00119459	0.0756954	0.478345	0.874898	-0.364608	5.02932e-05	0.000331155
LOC105196625	0.366672	0.00300861	0.0129466	0.468918	0.000171514	0.0011958	0.102246	0.412781	0.839406	-0.421092	0.00010127	0.00061283
LOC105202442	0.569332	0.00351394	0.0147577	0.749171	0.000173398	0.00120831	0.179839	0.369852	NA	-0.674579	0.000115771	0.000687281
LOC105199411	0.573085	0.0015344	0.00742425	0.684595	0.000174124	0.00121274	0.11151	0.541858	0.904595	-0.644427	5.58138e-05	0.000362645
LOC105205724	-0.392336	1.90868e-06	2.22944e-05	-0.309686	0.000177856	0.00123809	0.0826503	0.3153	0.783424	0.353682	9.13994e-07	8.90368e-06
LOC105195900	0.256905	0.094517	0.203589	0.588421	0.000178695	0.00124329	0.331516	0.0344574	0.322945	-0.414391	0.00535907	0.0185072
LOC105193725	-0.771482	1.53998e-06	1.84688e-05	-0.607566	0.000179753	0.00125	0.163916	0.302187	0.773784	0.708283	9.27396e-07	9.02145e-06
LOC105196411	0.846003	0.000398097	0.00237447	0.916943	0.000180316	0.00125327	0.0709398	0.774847	NA	-0.928912	1.40407e-05	0.000106349
LOC105207825	0.484878	0.00390549	0.0161253	0.657829	0.000181013	0.00125747	0.172952	0.326852	NA	-0.576355	0.000122344	0.000720394
LOC105195572	0.741114	1.27348e-05	0.000118424	0.659079	0.000181885	0.00126287	-0.0820341	0.646715	NA	-0.721531	1.22898e-06	1.16262e-05
LOC105204178	-0.991531	0.000269022	0.00169633	-1.02007	0.000182519	0.00126662	-0.0285356	0.916088	0.991621	1.08437	1.51786e-05	0.000113839
LOC105196602	-0.180903	0.0700035	0.162998	-0.378841	0.000184118	0.00127706	-0.197939	0.045152	0.368883	0.280371	0.00282148	0.010712
LOC105204260	0.625473	2.44451e-05	0.00021072	0.578404	0.000184849	0.00128147	-0.0470692	0.763608	NA	-0.616605	1.66597e-06	1.53795e-05
LOC105194670	-0.537445	0.000184729	0.0012257	-0.547681	0.000185431	0.00128419	-0.0102368	0.94213	NA	0.55262	1.09728e-05	8.54164e-05
LOC105203785	-0.989119	4.14322e-07	5.63712e-06	-0.763332	0.000185433	0.00128419	0.225787	0.22112	NA	0.922153	5.35377e-07	5.47925e-06
LOC105207178	-0.518885	9.63549e-06	9.28762e-05	-0.448111	0.000185652	0.00128505	0.0707737	0.540211	0.904595	0.491441	1.67381e-06	1.54312e-05
LOC105199817	0.230173	0.00743684	0.0273043	0.326213	0.000185797	0.00128539	0.0960395	0.270021	0.751179	-0.277882	0.000234068	0.0012616
LOC105200186	1.00871	4.97445e-05	0.000394671	0.980611	0.000186362	0.00128863	-0.0281007	0.916887	NA	-1.06246	1.83099e-06	1.67233e-05
LOC105195542	0.844263	6.11374e-05	0.000472091	0.798716	0.000188564	0.0013032	-0.0455467	0.833333	NA	-0.85586	3.91972e-06	3.36343e-05
LOC105201738	1.08419	0.00211693	0.00971537	1.34021	0.000188911	0.00130492	0.256021	0.479524	NA	-1.39863	7.89629e-05	0.00049102
LOC105194462	-0.570536	0.000151234	0.00103774	-0.572471	0.000189139	0.00130583	-0.00193473	0.989535	NA	0.583914	9.70429e-06	7.63115e-05
LOC105195679	0.729913	5.08748e-07	6.81844e-06	0.544223	0.000189906	0.00131045	-0.18569	0.204461	0.694367	-0.645262	7.61801e-07	7.58767e-06
LOC105193729	-0.13646	0.083323	0.185413	-0.298209	0.000190529	0.00131357	-0.161749	0.0387854	0.342075	0.217	0.00419101	0.0150319
LOC105207618	0.40879	0.00306598	0.0131388	0.528485	0.000190553	0.00131357	0.119695	0.399034	NA	-0.472436	9.59281e-05	0.000583846
LOC105207674	0.242122	0.00215081	0.00984064	0.303096	0.000190741	0.00131419	0.0609742	0.450415	0.863345	-0.271845	7.46618e-05	0.000466387
LOC105203422	-0.512135	7.38026e-05	0.000554179	-0.484824	0.000190867	0.00131438	0.0273116	0.831792	0.98278	0.50618	5.71409e-06	4.71207e-05
LOC105205971	-0.917558	1.86895e-07	2.77578e-06	-0.677156	0.000192393	0.00132421	0.240401	0.157728	NA	0.828804	4.90613e-07	5.08544e-06
LOC105203854	-0.483838	0.000114636	0.000819193	-0.472238	0.000192697	0.00132563	0.0115992	0.925743	0.993268	0.485005	7.48557e-06	6.03541e-05
LOC105193411	-0.494783	6.49573e-05	0.000496628	-0.470437	0.000192932	0.00132657	0.0243463	0.841883	0.98377	0.489956	5.26559e-06	4.39491e-05
LOC105199440	-0.253821	0.041054	0.107958	-0.46665	0.000193378	0.00132849	-0.212829	0.084273	0.492159	0.365191	0.00162817	0.00666533
LOC105204142	-0.416701	0.0448473	0.115474	-0.776321	0.000193409	0.00132849	-0.35962	0.0790213	NA	0.625624	0.00149291	0.00619641
LOC105194669	-0.842286	3.20684e-05	0.000269023	-0.770513	0.00019375	0.00132979	0.0717727	0.713948	NA	0.842429	3.81176e-06	3.27692e-05
LOC105199408	-0.572539	0.000641331	0.0035616	-0.632686	0.000193796	0.00132979	-0.0601468	0.715211	NA	0.618231	2.85984e-05	0.000201625
rna17675	0.706169	0.000256345	0.0016263	0.73351	0.00019467	0.0013351	0.0273411	0.89048	NA	-0.743072	1.14491e-05	8.85731e-05
LOC105205925	-0.183808	0.226758	0.385901	-0.568746	0.000194913	0.00133609	-0.384938	0.0101733	NA	0.38743	0.0109701	0.0337872
LOC105202999	-0.200382	0.354852	0.527379	-0.806714	0.000195304	0.00133809	-0.606332	0.00510155	0.126952	0.550537	0.0128662	0.0385231
LOC105199721	-0.366827	2.65398e-05	0.000227175	-0.326392	0.000195802	0.00134082	0.0404358	0.64279	0.930241	0.349136	2.91025e-06	2.55623e-05
LOC105202067	-1.4239	1.04277e-07	1.66251e-06	-1.01113	0.000196677	0.00134613	0.412768	0.114075	NA	1.32047	4.02965e-07	4.27185e-06
LOC105195461	0.491784	2.55359e-06	2.87541e-05	0.392971	0.000197101	0.00134834	-0.0988131	0.350694	0.803992	-0.446635	9.73539e-07	9.41704e-06
LOC105196381	-0.761958	4.33097e-06	4.58518e-05	-0.635631	0.000197316	0.00134913	0.126327	0.431973	NA	0.721597	1.29716e-06	1.21874e-05
LOC105200750	0.37789	0.011907	0.0402768	0.565623	0.000197597	0.00135036	0.187734	0.216905	0.706695	-0.475212	0.000451422	0.00221999
LOC105202458	-0.986566	1.78957e-06	2.11603e-05	-0.780524	0.000198129	0.00135331	0.206042	0.308355	NA	0.924463	1.12019e-06	1.06705e-05
LOC105201171	0.317565	1.06982e-05	0.000101951	0.273863	0.000198487	0.00135507	-0.043702	0.552332	0.907952	-0.297847	1.43711e-06	1.33926e-05
LOC105204389	-1.16556	0.000122104	0.000863392	-1.15912	0.000198824	0.00135668	0.00643713	0.981557	NA	1.31047	1.60639e-05	0.000119761
LOC105207250	-0.78049	7.72569e-07	9.78878e-06	-0.606616	0.000199669	0.00136176	0.173874	0.255764	NA	0.716144	8.35536e-07	8.25039e-06
LOC105202574	0.658707	0.00993425	0.0346578	0.966419	0.000199985	0.00136322	0.307711	0.238449	NA	-0.844754	0.000419494	0.0020876
LOC105194750	1.11773	0.00272295	0.0119426	1.37897	0.000200344	0.00136498	0.261239	0.479692	NA	-1.61215	0.00018401	0.0010262
LOC105199148	0.810797	3.32317e-06	3.6355e-05	0.663391	0.000200829	0.00136759	-0.147406	0.416549	NA	-0.759065	7.95949e-07	7.88781e-06
LOC105194848	-0.407959	0.000683006	0.00376352	-0.464708	0.000201128	0.00136893	-0.0567497	0.62585	NA	0.439447	3.94153e-05	0.000267336
LOC105193522	-0.606386	7.02564e-05	0.000532303	-0.568015	0.000202491	0.00137751	0.038371	0.800943	0.978235	0.599267	6.24799e-06	5.10642e-05
LOC105196482	-0.933622	0.000346437	0.00211701	-0.988564	0.000202856	0.0013793	-0.0549424	0.824164	NA	1.03418	2.4617e-05	0.00017594
LOC105199017	0.587303	0.000150887	0.00103589	0.598009	0.000203151	0.00138061	0.0107059	0.947452	NA	-0.605959	6.2913e-06	5.13572e-05
LOC105193407	0.445974	0.00512124	0.0201554	0.60827	0.000205416	0.00139529	0.162296	0.323027	NA	-0.532889	0.000158097	0.00090009
LOC105203956	0.261349	0.00019717	0.00129674	0.264952	0.000205566	0.00139561	0.00360317	0.959641	0.997116	-0.264189	8.46024e-06	6.75787e-05
LOC105197733	0.363125	0.00148101	0.00721001	0.433158	0.00020678	0.00140314	0.0700335	0.548633	0.907057	-0.40078	5.13313e-05	0.000337022
LOC105196318	0.64059	0.0101492	0.0352889	0.931852	0.000207961	0.00141045	0.291261	0.24742	NA	-0.819116	0.000398916	0.00199749
LOC105196550	-0.574557	0.00204455	0.00945084	-0.70526	0.000210012	0.00142364	-0.130703	0.464876	NA	0.659277	8.15143e-05	0.000505286
LOC105194209	0.770405	2.03958e-07	3.00269e-06	0.553645	0.00021049	0.00142616	-0.216761	0.150191	0.611848	-0.671844	5.46393e-07	5.58783e-06
LOC105203698	-1.71611	4.22585e-08	7.29949e-07	-1.16937	0.000211021	0.00142904	0.546737	0.0761159	NA	1.62675	2.39563e-07	2.6617e-06
LOC105198008	0.636242	0.0130307	0.0432407	0.957206	0.000211127	0.00142904	0.320965	0.215008	NA	-0.830616	0.000524596	0.00251685
LOC105197209	-1.27359	0.000288003	0.00179831	-1.31551	0.000211276	0.00142933	-0.0419224	0.900536	NA	1.57336	1.9212e-05	0.000140714
LOC105195004	0.840544	2.4444e-05	0.00021072	0.757405	0.00021166	0.00143121	-0.0831391	0.689214	NA	-0.83166	1.76397e-06	1.61648e-05
LOC105200773	0.182037	0.026303	0.0762667	0.309614	0.000212525	0.00143633	0.127577	0.125378	0.577336	-0.24361	0.00108037	0.004694
LOC105198626	0.330571	0.000374752	0.00225623	0.351601	0.000214338	0.00144786	0.0210305	0.824625	0.982344	-0.343333	1.51444e-05	0.000113707
LOC105207469	-0.210488	0.00263564	0.0116279	-0.264432	0.000214758	0.00144997	-0.0539442	0.438381	0.854398	0.237302	9.71343e-05	0.000590403
LOC105195916	0.419462	0.000713766	0.00390583	0.471708	0.000216894	0.00146302	0.0522463	0.682602	NA	-0.449404	2.86344e-05	0.000201743
LOC105197827	1.48584	9.05332e-09	1.81282e-07	0.956091	0.000216909	0.00146302	-0.529745	0.0405068	0.350648	-1.25042	7.868e-07	7.80773e-06
LOC105207102	0.734893	2.53205e-07	3.6362e-06	0.539444	0.000217571	0.00146675	-0.19545	0.187539	NA	-0.65072	3.50688e-07	3.77148e-06
LOC105207034	-0.885896	0.000114502	0.000818669	-0.875228	0.00021831	0.0014708	0.0106683	0.960565	NA	0.928519	1.20065e-05	9.25205e-05
LOC105198283	-0.402278	0.00605568	0.0231629	-0.547374	0.00021839	0.0014708	-0.145096	0.315304	NA	0.482913	0.000219395	0.00119233
[truncated: 12,467 more rows]

## Sheet: GO_SFQ-NMQ_0.001
Annotation Cluster 1	Enrichment Score: 5.821947235314653
Category	Term	Count	%	PValue	Genes	Benjamini
GOTERM_BP_ALL	GO:0044710~single-organism metabolic process	249	27.3326	9.05595e-09	FBGN0031418, FBGN0031697, FBGN0032945, FBGN0002719, FBGN0261955, FBGN0015622, FBGN0038504, FBGN0003189, FBGN0032846, FBGN0263199, FBGN0015623, FBGN0263598, FBGN0017482, FBGN0031693, FBGN0025697, FBGN0032833, FBGN0044323, FBGN0034025, FBGN0027291, FBGN0040705, FBGN0035811, FBGN0033952, FBGN0003423, FBGN0033160, FBGN0026565, FBGN0260942, FBGN0037170, FBGN0264078, FBGN0040064, FBGN0031436, FBGN02637…	3.47471e-05
GOTERM_BP_ALL	GO:0044281~small molecule metabolic process	138	15.1482	6.79392e-07	FBGN0051075, FBGN0032945, FBGN0039635, FBGN0002719, FBGN0035600, FBGN0261955, FBGN0025352, FBGN0027601, FBGN0030853, FBGN0003189, FBGN0011227, FBGN0263199, FBGN0040773, FBGN0016013, FBGN0034225, FBGN0263598, FBGN0031860, FBGN0035348, FBGN0029118, FBGN0032833, FBGN0027291, FBGN0040705, FBGN0030966, FBGN0034491, FBGN0035811, FBGN0033952, FBGN0027090, FBGN0027081, FBGN0003423, FBGN0000566, FBGN00389…	0.00130256
KEGG_PATHWAY	dme01100:Metabolic pathways	139	15.258	0.000556038	FBGN0038876, FBGN0051075, FBGN0039635, FBGN0002719, FBGN0035600, FBGN0261955, FBGN0025352, FBGN0030853, FBGN0003189, FBGN0011227, FBGN0040773, FBGN0016013, FBGN0045063, FBGN0034225, FBGN0263598, FBGN0003748, FBGN0031860, FBGN0045064, FBGN0035348, FBGN0029118, FBGN0032833, FBGN0052549, FBGN0034025, FBGN0027291, FBGN0040705, FBGN0002891, FBGN0035811, FBGN0033952, FBGN0027090, FBGN0003423, FBGN00199…	0.020732
Annotation Cluster 2	Enrichment Score: 4.455129321597188
Category	Term	Count	%	PValue	Genes	Benjamini
GOTERM_BP_ALL	GO:0044281~small molecule metabolic process	138	15.1482	6.79392e-07	FBGN0051075, FBGN0032945, FBGN0039635, FBGN0002719, FBGN0035600, FBGN0261955, FBGN0025352, FBGN0027601, FBGN0030853, FBGN0003189, FBGN0011227, FBGN0263199, FBGN0040773, FBGN0016013, FBGN0034225, FBGN0263598, FBGN0031860, FBGN0035348, FBGN0029118, FBGN0032833, FBGN0027291, FBGN0040705, FBGN0030966, FBGN0034491, FBGN0035811, FBGN0033952, FBGN0027090, FBGN0027081, FBGN0003423, FBGN0000566, FBGN00389…	0.00130256
GOTERM_BP_ALL	GO:0006082~organic acid metabolic process	73	8.01317	4.96966e-06	FBGN0051075, FBGN0039635, FBGN0002719, FBGN0261955, FBGN0025352, FBGN0027601, FBGN0003189, FBGN0031821, FBGN0016013, FBGN0263006, FBGN0031860, FBGN0051522, FBGN0051523, FBGN0029118, FBGN0029155, FBGN0030518, FBGN0038742, FBGN0034390, FBGN0027291, FBGN0261439, FBGN0030966, FBGN0035811, FBGN0027090, FBGN0027081, FBGN0003423, FBGN0036975, FBGN0000566, FBGN0000565, FBGN0038983, FBGN0027087, FBGN00046…	0.00317306
GOTERM_BP_ALL	GO:0043436~oxoacid metabolic process	60	6.58617	0.000156494	FBGN0051075, FBGN0039635, FBGN0002719, FBGN0261955, FBGN0025352, FBGN0027601, FBGN0003189, FBGN0263006, FBGN0031860, FBGN0051522, FBGN0051523, FBGN0029155, FBGN0030518, FBGN0038742, FBGN0034390, FBGN0030966, FBGN0035811, FBGN0027090, FBGN0027081, FBGN0003423, FBGN0036975, FBGN0000566, FBGN0038983, FBGN0027087, FBGN0004654, FBGN0026565, FBGN0260942, FBGN0001124, FBGN0028325, FBGN0030485, FBGN00318…	0.0582839
GOTERM_BP_ALL	GO:0019752~carboxylic acid metabolic process	59	6.4764	0.000255368	FBGN0051075, FBGN0039635, FBGN0002719, FBGN0261955, FBGN0025352, FBGN0027601, FBGN0003189, FBGN0263006, FBGN0031860, FBGN0051522, FBGN0051523, FBGN0029155, FBGN0030518, FBGN0038742, FBGN0034390, FBGN0035811, FBGN0027090, FBGN0027081, FBGN0003423, FBGN0036975, FBGN0000566, FBGN0038983, FBGN0027087, FBGN0004654, FBGN0026565, FBGN0260942, FBGN0001124, FBGN0028325, FBGN0030485, FBGN0031877, FBGN00400…	0.0852353
GOTERM_BP_ALL	GO:0032787~monocarboxylic acid metabolic process	32	3.51262	0.000392864	FBGN0051075, FBGN0039635, FBGN0040064, FBGN0001091, FBGN0025352, FBGN0043043, FBGN0027601, FBGN0263006, FBGN0051522, FBGN0051523, FBGN0029155, FBGN0036824, FBGN0038742, FBGN0027580, FBGN0050008, FBGN0033879, FBGN0014869, FBGN0035811, FBGN0032881, FBGN0014031, FBGN0030731, FBGN0021765, FBGN0037534, FBGN0038983, FBGN0004654, FBGN0261283, FBGN0260942, FBGN0033465, FBGN0031813, FBGN0028325, FBGN00304…	0.11807
Annotation Cluster 3	Enrichment Score: 3.835581714889303
Category	Term	Count	%	PValue	Genes	Benjamini
GOTERM_BP_ALL	GO:0055085~transmembrane transport	76	8.34248	3.49141e-06	FBGN0029898, FBGN0028560, FBGN0039207, FBGN0002917, FBGN0011227, FBGN0085434, FBGN0263598, FBGN0263006, FBGN0030816, FBGN0038407, FBGN0033657, FBGN0036770, FBGN0033028, FBGN0263111, FBGN0001991, FBGN0032456, FBGN0002921, FBGN0037203, FBGN0003429, FBGN0034494, FBGN0031645, FBGN0015777, FBGN0014877, FBGN0038337, FBGN0031282, FBGN0033644, FBGN0028516, FBGN0037387, FBGN0003360, FBGN0031307, FBGN00322…	0.00445556
GOTERM_BP_ALL	GO:0006811~ion transport	68	7.46432	7.98721e-06	FBGN0032946, FBGN0037714, FBGN0030529, FBGN0015622, FBGN0002917, FBGN0011227, FBGN0040238, FBGN0085434, FBGN0263598, FBGN0263006, FBGN0038407, FBGN0033657, FBGN0036770, FBGN0263111, FBGN0001991, FBGN0002921, FBGN0037203, FBGN0003429, FBGN0261361, FBGN0031645, FBGN0015777, FBGN0038337, FBGN0028516, FBGN0031307, FBGN0085426, FBGN0035505, FBGN0030707, FBGN0036756, FBGN0037238, FBGN0027556, FBGN00402…	0.00382355
GOTERM_BP_ALL	GO:0006812~cation transport	43	4.72009	0.000897232	FBGN0032946, FBGN0037238, FBGN0027556, FBGN0040297, FBGN0015622, FBGN0024236, FBGN0002917, FBGN0036279, FBGN0011227, FBGN0026787, FBGN0085434, FBGN0011589, FBGN0040697, FBGN0035113, FBGN0263598, FBGN0263006, FBGN0039714, FBGN0038407, FBGN0036770, FBGN0263111, FBGN0011286, FBGN0002921, FBGN0001991, FBGN0033665, FBGN0003429, FBGN0261361, FBGN0015777, FBGN0033762, FBGN0003380, FBGN0031261, FBGN00520…	0.183396
GOTERM_BP_ALL	GO:0044765~single-organism transport	171	18.7706	0.0181707	FBGN0032946, FBGN0000044, FBGN0035947, FBGN0032120, FBGN0011225, FBGN0036875, FBGN0015622, FBGN0039207, FBGN0002917, FBGN0011227, FBGN0040238, FBGN0087002, FBGN0029092, FBGN0263598, FBGN0017482, FBGN0038407, FBGN0033657, FBGN0266758, FBGN0033028, FBGN0044323, FBGN0263111, FBGN0002921, FBGN0003429, FBGN0011236, FBGN0011828, FBGN0259685, FBGN0262647, FBGN0034494, FBGN0261671, FBGN0014877, FBGN00863…	0.702739
Annotation Cluster 4	Enrichment Score: 3.457962108561193
Category	Term	Count	%	PValue	Genes	Benjamini
GOTERM_BP_ALL	GO:0006629~lipid metabolic process	79	8.67179	3.91345e-06	FBGN0027579, FBGN0038876, FBGN0000406, FBGN0025352, FBGN0027601, FBGN0030222, FBGN0037612, FBGN0026317, FBGN0037315, FBGN0034657, FBGN0263006, FBGN0045064, FBGN0051522, FBGN0051523, FBGN0025697, FBGN0031976, FBGN0030683, FBGN0001128, FBGN0038742, FBGN0037203, FBGN0035028, FBGN0035914, FBGN0034491, FBGN0030588, FBGN0035811, FBGN0004797, FBGN0038983, FBGN0036053, FBGN0260942, FBGN0262112, FBGN00304…	0.00374695
GOTERM_BP_ALL	GO:0044255~cellular lipid metabolic process	56	6.14709	0.000801675	FBGN0027579, FBGN0038876, FBGN0025352, FBGN0027601, FBGN0030222, FBGN0037612, FBGN0037315, FBGN0263006, FBGN0045064, FBGN0051522, FBGN0051523, FBGN0025697, FBGN0030683, FBGN0001128, FBGN0038742, FBGN0034491, FBGN0035811, FBGN0004797, FBGN0038983, FBGN0260942, FBGN0030485, FBGN0261549, FBGN0067628, FBGN0067102, FBGN0040064, FBGN0028841, FBGN0031948, FBGN0043043, FBGN0025335, FBGN0028741, FBGN02637…	0.174964
GOTERM_BP_ALL	GO:0008610~lipid biosynthetic process	32	3.51262	0.0134758	FBGN0261549, FBGN0067628, FBGN0038876, FBGN0067102, FBGN0027579, FBGN0028841, FBGN0031948, FBGN0043043, FBGN0263782, FBGN0025373, FBGN0034657, FBGN0263006, FBGN0051522, FBGN0051523, FBGN0040918, FBGN0010611, FBGN0030683, FBGN0050008, FBGN0035028, FBGN0033817, FBGN0004797, FBGN0035529, FBGN0034145, FBGN0037534, FBGN0003964, FBGN0051005, FBGN0038983, FBGN0261283, FBGN0260942, FBGN0262112, FBGN00304…	0.646958
Annotation Cluster 5	Enrichment Score: 2.654023938587533
Category	Term	Count	%	PValue	Genes	Benjamini
GOTERM_BP_ALL	GO:0044699~single-organism process	667	73.2162	4.60511e-06	FBGN0029503, FBGN0000044, FBGN0002719, FBGN0035947, FBGN0261955, FBGN0032694, FBGN0038504, FBGN0087002, FBGN0263199, FBGN0029092, FBGN0017482, FBGN0038407, FBGN0029508, FBGN0053869, FBGN0001168, FBGN0033028, FBGN0029909, FBGN0003429, FBGN0027291, FBGN0029093, FBGN0040705, FBGN0035811, FBGN0033952, FBGN0087011, FBGN0002174, FBGN0267975, FBGN0003423, FBGN0033160, FBGN0029656, FBGN0026565, FBGN00400…	0.00352773
GOTERM_BP_ALL	GO:0044763~single-organism cellular process	578	63.4468	0.00405837	FBGN0029503, FBGN0000044, FBGN0002719, FBGN0035947, FBGN0261955, FBGN0032694, FBGN0038504, FBGN0087002, FBGN0029092, FBGN0038407, FBGN0029508, FBGN0053869, FBGN0001168, FBGN0033028, FBGN0029909, FBGN0003429, FBGN0027291, FBGN0029093, FBGN0040705, FBGN0035811, FBGN0033952, FBGN0002174, FBGN0087011, FBGN0003423, FBGN0267975, FBGN0033160, FBGN0029656, FBGN0026565, FBGN0040038, FBGN0028516, FBGN00011…	0.376769
GOTERM_BP_ALL	GO:0009987~cellular process	708	77.7168	0.583898	FBGN0029503, FBGN0000044, FBGN0002719, FBGN0035947, FBGN0261955, FBGN0032694, FBGN0038504, FBGN0087002, FBGN0263199, FBGN0029092, FBGN0038407, FBGN0029508, FBGN0053869, FBGN0001168, FBGN0033028, FBGN0029909, FBGN0003429, FBGN0039160, FBGN0027291, FBGN0029093, FBGN0040705, FBGN0035811, FBGN0033952, FBGN0087011, FBGN0002174, FBGN0267975, FBGN0003423, FBGN0033160, FBGN0029656, FBGN0263772, FBGN00265…	0.999607
Annotation Cluster 6	Enrichment Score: 1.8347162000137476
Category	Term	Count	%	PValue	Genes	Benjamini
GOTERM_BP_ALL	GO:0048878~chemical homeostasis	40	4.39078	0.00109053	FBGN0036756, FBGN0037238, FBGN0011205, FBGN0040297, FBGN0015622, FBGN0024236, FBGN0037612, FBGN0040238, FBGN0026787, FBGN0034275, FBGN0026317, FBGN0263598, FBGN0010399, FBGN0263006, FBGN0036043, FBGN0039714, FBGN0036770, FBGN0036824, FBGN0263111, FBGN0011286, FBGN0002921, FBGN0038742, FBGN0261361, FBGN0035811, FBGN0031566, FBGN0033817, FBGN0041191, FBGN0038337, FBGN0052000, FBGN0262736, FBGN00360…	0.197762
GOTERM_BP_ALL	GO:0050801~ion homeostasis	27	2.96378	0.001253	FBGN0036756, FBGN0037238, FBGN0040297, FBGN0015622, FBGN0024236, FBGN0026787, FBGN0034275, FBGN0036043, FBGN0010399, FBGN0263006, FBGN0263598, FBGN0039714, FBGN0036770, FBGN0011286, FBGN0263111, FBGN0002921, FBGN0261361, FBGN0031566, FBGN0038337, FBGN0052000, FBGN0262736, FBGN0005671, FBGN0023458, FBGN0028516, FBGN0003360, FBGN0015222, FBGN0015221	0.204739
GOTERM_BP_ALL	GO:0055067~monovalent inorganic cation homeostasis	12	1.31723	0.00142216	FBGN0036770, FBGN0036756, FBGN0038337, FBGN0034275, FBGN0002921, FBGN0262736, FBGN0036043, FBGN0263598, FBGN0005671, FBGN0023458, FBGN0040297, FBGN0026787	0.211342
GOTERM_BP_ALL	GO:0006873~cellular ion homeostasis	23	2.5247	0.00168749	FBGN0036770, FBGN0036756, FBGN0263111, FBGN0011286, FBGN0037238, FBGN0002921, FBGN0261361, FBGN0040297, FBGN0024236, FBGN0031566, FBGN0052000, FBGN0034275, FBGN0038337, FBGN0262736, FBGN0036043, FBGN0263598, FBGN0263006, FBGN0023458, FBGN0005671, FBGN0039714, FBGN0003360, FBGN0015222, FBGN0015221	0.236632
GOTERM_BP_ALL	GO:0098771~inorganic ion homeostasis	25	2.74424	0.00243649	FBGN0036770, FBGN0036756, FBGN0263111, FBGN0011286, FBGN0037238, FBGN0002921, FBGN0261361, FBGN0040297, FBGN0024236, FBGN0031566, FBGN0026787, FBGN0052000, FBGN0034275, FBGN0038337, FBGN0262736, FBGN0036043, FBGN0263598, FBGN0263006, FBGN0010399, FBGN0023458, FBGN0005671, FBGN0039714, FBGN0003360, FBGN0015222, FBGN0015221	0.312304
GOTERM_BP_ALL	GO:0055082~cellular chemical homeostasis	24	2.63447	0.00252012	FBGN0036770, FBGN0036756, FBGN0263111, FBGN0011286, FBGN0037238, FBGN0002921, FBGN0261361, FBGN0040297, FBGN0024236, FBGN0031566, FBGN0040238, FBGN0052000, FBGN0034275, FBGN0038337, FBGN0262736, FBGN0036043, FBGN0263598, FBGN0263006, FBGN0023458, FBGN0005671, FBGN0039714, FBGN0003360, FBGN0015222, FBGN0015221	0.310909
GOTERM_BP_ALL	GO:0030004~cellular monovalent inorganic cation homeostasis	11	1.20746	0.0025302	FBGN0036770, FBGN0036756, FBGN0038337, FBGN0034275, FBGN0002921, FBGN0262736, FBGN0036043, FBGN0263598, FBGN0005671, FBGN0023458, FBGN0040297	0.302341
GOTERM_BP_ALL	GO:0030003~cellular cation homeostasis	22	2.41493	0.0032802	FBGN0036770, FBGN0036756, FBGN0263111, FBGN0011286, FBGN0037238, FBGN0002921, FBGN0261361, FBGN0040297, FBGN0024236, FBGN0052000, FBGN0034275, FBGN0038337, FBGN0262736, FBGN0036043, FBGN0263598, FBGN0263006, FBGN0023458, FBGN0005671, FBGN0039714, FBGN0003360, FBGN0015222, FBGN0015221	0.343103
GOTERM_BP_ALL	GO:0006885~regulation of pH	11	1.20746	0.00377178	FBGN0036770, FBGN0036756, FBGN0038337, FBGN0034275, FBGN0262736, FBGN0036043, FBGN0263598, FBGN0005671, FBGN0023458, FBGN0040297, FBGN0026787	0.364355
GOTERM_BP_ALL	GO:0055080~cation homeostasis	24	2.63447	0.00449473	FBGN0036770, FBGN0036756, FBGN0263111, FBGN0011286, FBGN0037238, FBGN0002921, FBGN0261361, FBGN0040297, FBGN0024236, FBGN0026787, FBGN0052000, FBGN0034275, FBGN0038337, FBGN0262736, FBGN0036043, FBGN0263598, FBGN0263006, FBGN0010399, FBGN0023458, FBGN0005671, FBGN0039714, FBGN0003360, FBGN0015222, FBGN0015221	0.389735
GOTERM_BP_ALL	GO:0030641~regulation of cellular pH	10	1.09769	0.00666628	FBGN0036770, FBGN0036756, FBGN0038337, FBGN0034275, FBGN0262736, FBGN0036043, FBGN0263598, FBGN0005671, FBGN0023458, FBGN0040297	0.491033
GOTERM_BP_ALL	GO:0042592~homeostatic process	60	6.58617	0.0100107	FBGN0031256, FBGN0015622, FBGN0037612, FBGN0011774, FBGN0033518, FBGN0040238, FBGN0026317, FBGN0027095, FBGN0263598, FBGN0263006, FBGN0010238, FBGN0036770, FBGN0032006, FBGN0263111, FBGN0002921, FBGN0038742, FBGN0261361, FBGN0035811, FBGN0259685, FBGN0038337, FBGN0010470, FBGN0036053, FBGN0023458, FBGN0028516, FBGN0003360, FBGN0040070, FBGN0261549, FBGN0037170, FBGN0036756, FBGN0041627, FBGN00372…	0.575941
GOTERM_BP_ALL	GO:0051453~regulation of intracellular pH	9	0.987925	0.0117942	FBGN0036770, FBGN0036756, FBGN0038337, FBGN0034275, FBGN0262736, FBGN0036043, FBGN0263598, FBGN0005671, FBGN0023458	0.605071
GOTERM_BP_ALL	GO:0019725~cellular homeostasis	35	3.84193	0.0151686	FBGN0037170, FBGN0036756, FBGN0037238, FBGN0040297, FBGN0024236, FBGN0033518, FBGN0040238, FBGN0034275, FBGN0027095, FBGN0263598, FBGN0263006, FBGN0036043, FBGN0040309, FBGN0039714, FBGN0036770, FBGN0015754, FBGN0039140, FBGN0263111, FBGN0011286, FBGN0002921, FBGN0261361, FBGN0031566, FBGN0025678, FBGN0038337, FBGN0052000, FBGN0010470, FBGN0262736, FBGN0023458, FBGN0051148, FBGN0005671, FBGN00033…	0.676269
GOTERM_BP_ALL	GO:0098660~inorganic ion transmembrane transport	21	2.30516	0.0466986	FBGN0036770, FBGN0030707, FBGN0263111, FBGN0011286, FBGN0001991, FBGN0002921, FBGN0033665, FBGN0024236, FBGN0011227, FBGN0085434, FBGN0034275, FBGN0038337, FBGN0262736, FBGN0036043, FBGN0263598, FBGN0263006, FBGN0005671, FBGN0052230, FBGN0039714, FBGN0028342, FBGN0085426	0.872777
GOTERM_BP_ALL	GO:0034220~ion transmembrane transport	24	2.63447	0.0574104	FBGN0036770, FBGN0030707, FBGN0263111, FBGN0011286, FBGN0001991, FBGN0002921, FBGN0033665, FBGN0024236, FBGN0011227, FBGN0085434, FBGN0015777, FBGN0031261, FBGN0034275, FBGN0038337, FBGN0035113, FBGN0262736, FBGN0036043, FBGN0263598, FBGN0263006, FBGN0005671, FBGN0052230, FBGN0039714, FBGN0028342, FBGN0085426	0.896543
GOTERM_BP_ALL	GO:0072507~divalent inorganic cation homeostasis	10	1.09769	0.102267	FBGN0263111, FBGN0052000, FBGN0011286, FBGN0037238, FBGN0261361, FBGN0263006, FBGN0010399, FBGN0039714, FBGN0024236, FBGN0003360	0.952342
GOTERM_BP_ALL	GO:0098662~inorganic cation transmembrane transport	17	1.86608	0.129015	FBGN0036770, FBGN0263111, FBGN0011286, FBGN0002921, FBGN0001991, FBGN0033665, FBGN0024236, FBGN0011227, FBGN0085434, FBGN0262736, FBGN0263598, FBGN0005671, FBGN0052230, FBGN0263006, FBGN0039714, FBGN0028342, FBGN0085426	0.963576
GOTERM_BP_ALL	GO:0072503~cellular divalent inorganic cation homeostasis	9	0.987925	0.130824	FBGN0263111, FBGN0052000, FBGN0011286, FBGN0037238, FBGN0261361, FBGN0263006, FBGN0039714, FBGN0024236, FBGN0003360	0.963136
GOTERM_BP_ALL	GO:0006875~cellular metal ion homeostasis	12	1.31723	0.147801	FBGN0263111, FBGN0052000, FBGN0011286, FBGN0037238, FBGN0002921, FBGN0261361, FBGN0263006, FBGN0039714, FBGN0024236, FBGN0003360, FBGN0015222, FBGN0015221	0.968178
GOTERM_BP_ALL	GO:0055065~metal ion homeostasis	13	1.427	0.205631	FBGN0011286, FBGN0263111, FBGN0037238, FBGN0002921, FBGN0261361, FBGN0024236, FBGN0052000, FBGN0010399, FBGN0263006, FBGN0039714, FBGN0003360, FBGN0015222, FBGN0015221	0.98325
GOTERM_BP_ALL	GO:0051452~intracellular pH reduction	4	0.439078	0.364826	FBGN0262736, FBGN0263598, FBGN0005671, FBGN0023458	0.996166
GOTERM_BP_ALL	GO:0045851~pH reduction	4	0.439078	0.364826	FBGN0262736, FBGN0263598, FBGN0005671, FBGN0023458	0.996166
Annotation Cluster 7	Enrichment Score: 1.803620954900469
Category	Term	Count	%	PValue	Genes	Benjamini
GOTERM_BP_ALL	GO:0032787~monocarboxylic acid metabolic process	32	3.51262	0.000392864	FBGN0051075, FBGN0039635, FBGN0040064, FBGN0001091, FBGN0025352, FBGN0043043, FBGN0027601, FBGN0263006, FBGN0051522, FBGN0051523, FBGN0029155, FBGN0036824, FBGN0038742, FBGN0027580, FBGN0050008, FBGN0033879, FBGN0014869, FBGN0035811, FBGN0032881, FBGN0014031, FBGN0030731, FBGN0021765, FBGN0037534, FBGN0038983, FBGN0004654, FBGN0261283, FBGN0260942, FBGN0033465, FBGN0031813, FBGN0028325, FBGN00304…	0.11807
GOTERM_BP_ALL	GO:0044712~single-organism catabolic process	48	5.26894	0.00111776	FBGN0267408, FBGN0086450, FBGN0030873, FBGN0040064, FBGN0001098, FBGN0025640, FBGN0001091, FBGN0025352, FBGN0027601, FBGN0037312, FBGN0000024, FBGN0004507, FBGN0037801, FBGN0003076, FBGN0038067, FBGN0031821, FBGN0030608, FBGN0039875, FBGN0034225, FBGN0263006, FBGN0000153, FBGN0003748, FBGN0045064, FBGN0051091, FBGN0033735, FBGN0040918, FBGN0031976, FBGN0036824, FBGN0000055, FBGN0038742, FBGN00343…	0.193106
GOTERM_BP_ALL	GO:0006631~fatty acid metabolic process	23	2.5247	0.00134634	FBGN0051522, FBGN0051523, FBGN0036824, FBGN0040064, FBGN0038742, FBGN0025352, FBGN0050008, FBGN0043043, FBGN0027601, FBGN0033879, FBGN0035811, FBGN0032881, FBGN0030731, FBGN0021765, FBGN0037534, FBGN0038983, FBGN0263006, FBGN0261283, FBGN0260942, FBGN0033465, FBGN0031813, FBGN0030485, FBGN0030737	0.209408
KEGG_PATHWAY	dme00280:Valine, leucine and isoleucine degradation	13	1.427	0.00323859	FBGN0051075, FBGN0036824, FBGN0010611, FBGN0038742, FBGN0040064, FBGN0034390, FBGN0025352, FBGN0033879, FBGN0035811, FBGN0021765, FBGN0030612, FBGN0036762, FBGN0031877	0.0592638
GOTERM_BP_ALL	GO:0072329~monocarboxylic acid catabolic process	13	1.427	0.00872749	FBGN0036824, FBGN0038742, FBGN0040064, FBGN0025352, FBGN0027601, FBGN0033879, FBGN0035811, FBGN0032881, FBGN0014031, FBGN0030731, FBGN0263006, FBGN0033465, FBGN0031813	0.551038
GOTERM_BP_ALL	GO:0046395~carboxylic acid catabolic process	19	2.08562	0.00990565	FBGN0036824, FBGN0034390, FBGN0001098, FBGN0038742, FBGN0040064, FBGN0025352, FBGN0027601, FBGN0033879, FBGN0035811, FBGN0032881, FBGN0014031, FBGN0030731, FBGN0037801, FBGN0003423, FBGN0031717, FBGN0263006, FBGN0033465, FBGN0031813, FBGN0036762	0.580262
GOTERM_BP_ALL	GO:0016042~lipid catabolic process	20	2.19539	0.0135165	FBGN0040918, FBGN0031976, FBGN0036824, FBGN0038742, FBGN0040064, FBGN0025352, FBGN0027601, FBGN0033879, FBGN0034491, FBGN0031566, FBGN0035811, FBGN0032881, FBGN0030731, FBGN0038067, FBGN0030608, FBGN0263006, FBGN0045064, FBGN0051091, FBGN0033465, FBGN0031813	0.640793
GOTERM_BP_ALL	GO:0009062~fatty acid catabolic process	12	1.31723	0.0185939	FBGN0030731, FBGN0036824, FBGN0040064, FBGN0038742, FBGN0025352, FBGN0027601, FBGN0263006, FBGN0033879, FBGN0031813, FBGN0033465, FBGN0035811, FBGN0032881	0.704951
GOTERM_BP_ALL	GO:0016054~organic acid catabolic process	20	2.19539	0.018841	FBGN0036824, FBGN0034390, FBGN0001098, FBGN0038742, FBGN0040064, FBGN0025352, FBGN0027601, FBGN0033879, FBGN0035811, FBGN0032881, FBGN0014031, FBGN0030731, FBGN0037801, FBGN0003423, FBGN0031821, FBGN0031717, FBGN0263006, FBGN0033465, FBGN0031813, FBGN0036762	0.703698
GOTERM_BP_ALL	GO:0006635~fatty acid beta-oxidation	10	1.09769	0.0236603	FBGN0030731, FBGN0036824, FBGN0040064, FBGN0038742, FBGN0025352, FBGN0263006, FBGN0033879, FBGN0031813, FBGN0033465, FBGN0035811	0.751437
KEGG_PATHWAY	dme00071:Fatty acid degradation	10	1.09769	0.0266593	FBGN0051075, FBGN0036824, FBGN0035169, FBGN0000055, FBGN0040064, FBGN0038742, FBGN0025352, FBGN0033879, FBGN0031813, FBGN0035811	0.317282
GOTERM_BP_ALL	GO:0044242~cellular lipid catabolic process	14	1.53677	0.0269515	FBGN0036824, FBGN0038742, FBGN0040064, FBGN0025352, FBGN0027601, FBGN0033879, FBGN0031566, FBGN0035811, FBGN0032881, FBGN0030731, FBGN0263006, FBGN0045064, FBGN0033465, FBGN0031813	0.776333
GOTERM_BP_ALL	GO:0044282~small molecule catabolic process	24	2.63447	0.0285407	FBGN0036824, FBGN0000055, FBGN0034390, FBGN0040064, FBGN0001098, FBGN0038742, FBGN0025640, FBGN0025352, FBGN0019643, FBGN0027601, FBGN0033879, FBGN0035811, FBGN0032881, FBGN0014031, FBGN0030731, FBGN0037801, FBGN0003423, FBGN0003076, FBGN0031821, FBGN0031717, FBGN0263006, FBGN0031813, FBGN0033465, FBGN0036762	0.790879
GOTERM_BP_ALL	GO:0034440~lipid oxidation	11	1.20746	0.0376958	FBGN0030731, FBGN0036824, FBGN0040064, FBGN0038742, FBGN0025352, FBGN0263006, FBGN0033879, FBGN0031813, FBGN0033465, FBGN0035811, FBGN0032881	0.841649
GOTERM_BP_ALL	GO:0019395~fatty acid oxidation	11	1.20746	0.0376958	FBGN0030731, FBGN0036824, FBGN0040064, FBGN0038742, FBGN0025352, FBGN0263006, FBGN0033879, FBGN0031813, FBGN0033465, FBGN0035811, FBGN0032881	0.841649
GOTERM_BP_ALL	GO:0030258~lipid modification	16	1.75631	0.0910102	FBGN0261549, FBGN0036824, FBGN0038742, FBGN0040064, FBGN0025352, FBGN0033879, FBGN0028741, FBGN0037612, FBGN0035811, FBGN0032881, FBGN0037339, FBGN0030731, FBGN0263006, FBGN0016078, FBGN0033465, FBGN0031813	0.938879
GOTERM_BP_ALL	GO:0033539~fatty acid beta-oxidation using acyl-CoA dehydrogenase	4	0.439078	0.258325	FBGN0036824, FBGN0038742, FBGN0031813, FBGN0035811	0.990545
KEGG_PATHWAY	dme01212:Fatty acid metabolism	9	0.987925	0.269681	FBGN0036824, FBGN0040064, FBGN0038742, FBGN0025352, FBGN0043043, FBGN0033879, FBGN0031813, FBGN0035811, FBGN0035471	0.648132
Annotation Cluster 8	Enrichment Score: 1.663616322139897
Category	Term	Count	%	PValue	Genes	Benjamini
GOTERM_BP_ALL	GO:0031023~microtubule organizing center organization	29	3.18332	0.000787485	FBGN0029503, FBGN0039152, FBGN0000044, FBGN0013765, FBGN0004436, FBGN0017579, FBGN0024733, FBGN0036354, FBGN0039857, FBGN0086690, FBGN0003279, FBGN0036213, FBGN0265101, FBGN0001218, FBGN0002525, FBGN0014026, FBGN0266111, FBGN0053869, FBGN0086710, FBGN0264693, FBGN0015754, FBGN0011284, FBGN0035422, FBGN0020910, FBGN0005593, FBGN0261385, FBGN0261797, FBGN0039359, FBGN0015756	0.182511
GOTERM_BP_ALL	GO:0051297~centrosome organization	28	3.07355	0.000993228	FBGN0029503, FBGN0000044, FBGN0013765, FBGN0004436, FBGN0017579, FBGN0024733, FBGN0036354, FBGN0039857, FBGN0086690, FBGN0003279, FBGN0036213, FBGN0265101, FBGN0001218, FBGN0002525, FBGN0014026, FBGN0266111, FBGN0053869, FBGN0086710, FBGN0264693, FBGN0015754, FBGN0011284, FBGN0035422, FBGN0020910, FBGN0005593, FBGN0261385, FBGN0261797, FBGN0039359, FBGN0015756	0.190896
GOTERM_BP_ALL	GO:0007098~centrosome cycle	22	2.41493	0.00713556	FBGN0086710, FBGN0264693, FBGN0015754, FBGN0029503, FBGN0011284, FBGN0013765, FBGN0035422, FBGN0004436, FBGN0020910, FBGN0005593, FBGN0017579, FBGN0024733, FBGN0039857, FBGN0003279, FBGN0036213, FBGN0001218, FBGN0014026, FBGN0266111, FBGN0261797, FBGN0039359, FBGN0015756, FBGN0053869	0.505667
GOTERM_BP_ALL	GO:0000226~microtubule cytoskeleton organization	48	5.26894	0.0164016	FBGN0039152, FBGN0051803, FBGN0029503, FBGN0013765, FBGN0000044, FBGN0039635, FBGN0004436, FBGN0011225, FBGN0017579, FBGN0024733, FBGN0036354, FBGN0039857, FBGN0086690, FBGN0036213, FBGN0003279, FBGN0001218, FBGN0265101, FBGN0002525, FBGN0014026, FBGN0266111, FBGN0250788, FBGN0019968, FBGN0040080, FBGN0053869, FBGN0086710, FBGN0015754, FBGN0264693, FBGN0039140, FBGN0011284, FBGN0001624, FBGN00353…	0.697979
GOTERM_BP_ALL	GO:0051298~centrosome duplication	18	1.97585	0.0252843	FBGN0086710, FBGN0029503, FBGN0011284, FBGN0013765, FBGN0035422, FBGN0020910, FBGN0005593, FBGN0017579, FBGN0024733, FBGN0039857, FBGN0003279, FBGN0036213, FBGN0001218, FBGN0014026, FBGN0266111, FBGN0039359, FBGN0015756, FBGN0053869	0.764266
GOTERM_BP_ALL	GO:0007017~microtubule-based process	57	6.25686	0.129067	FBGN0029503, FBGN0000044, FBGN0039635, FBGN0040232, FBGN0011225, FBGN0017579, FBGN0024733, FBGN0036354, FBGN0036213, FBGN0003279, FBGN0265101, FBGN0002525, FBGN0014026, FBGN0010235, FBGN0003884, FBGN0019968, FBGN0040080, FBGN0053869, FBGN0086710, FBGN0001624, FBGN0033687, FBGN0005593, FBGN0259483, FBGN0029656, FBGN0038473, FBGN0262872, FBGN0260942, FBGN0039359, FBGN0028421, FBGN0051803, FBGN00391…	0.962873
GOTERM_BP_ALL	GO:0007010~cytoskeleton organization	69	7.57409	0.255528	FBGN0029503, FBGN0000044, FBGN0039635, FBGN0011225, FBGN0017579, FBGN0024733, FBGN0036354, FBGN0038774, FBGN0265935, FBGN0036213, FBGN0003279, FBGN0265101, FBGN0026317, FBGN0002525, FBGN0010341, FBGN0014026, FBGN0019968, FBGN0040080, FBGN0053869, FBGN0086710, FBGN0001624, FBGN0032006, FBGN0039966, FBGN0036641, FBGN0005593, FBGN0259483, FBGN0086346, FBGN0267975, FBGN0029656, FBGN0038473, FBGN02609…	0.990345
GOTERM_BP_ALL	GO:1902589~single-organism organelle organization	90	9.87925	0.643216	FBGN0032891, FBGN0029503, FBGN0000044, FBGN0039635, FBGN0040232, FBGN0034366, FBGN0011225, FBGN0017579, FBGN0024733, FBGN0036354, FBGN0038774, FBGN0265935, FBGN0003279, FBGN0036213, FBGN0265101, FBGN0044452, FBGN0002525, FBGN0010341, FBGN0014026, FBGN0003884, FBGN0019968, FBGN0040080, FBGN0053869, FBGN0260987, FBGN0086710, FBGN0035168, FBGN0001624, FBGN0032006, FBGN0263111, FBGN0039966, FBGN00366…	0.999825
Annotation Cluster 9	Enrichment Score: 1.610665383839885
Category	Term	Count	%	PValue	Genes	Benjamini
GOTERM_BP_ALL	GO:0006820~anion transport	21	2.30516	0.00269998	FBGN0036770, FBGN0036756, FBGN0030707, FBGN0037714, FBGN0030529, FBGN0037203, FBGN0003011, FBGN0036279, FBGN0040238, FBGN0031645, FBGN0029720, FBGN0030452, FBGN0033913, FBGN0034275, FBGN0038337, FBGN0033095, FBGN0036043, FBGN0037912, FBGN0031307, FBGN0033657, FBGN0058263	0.309607
GOTERM_BP_ALL	GO:0015718~monocarboxylic acid transport	6	0.658617	0.0471655	FBGN0036770, FBGN0029720, FBGN0037714, FBGN0033913, FBGN0033095, FBGN0033657	0.872519
GOTERM_BP_ALL	GO:0046942~carboxylic acid transport	9	0.987925	0.0503197	FBGN0036770, FBGN0029720, FBGN0036756, FBGN0037714, FBGN0033913, FBGN0033095, FBGN0037203, FBGN0037912, FBGN0033657	0.88118
GOTERM_BP_ALL	GO:0015711~organic anion transport	11	1.20746	0.0563138	FBGN0036770, FBGN0029720, FBGN0036756, FBGN0037714, FBGN0033913, FBGN0038337, FBGN0034275, FBGN0033095, FBGN0037203, FBGN0037912, FBGN0033657	0.896623
Annotation Cluster 10	Enrichment Score: 1.5833595885754321
Category	Term	Count	%	PValue	Genes	Benjamini
GOTERM_BP_ALL	GO:0001508~action potential	6	0.658617	0.00622877	FBGN0085434, FBGN0003380, FBGN0263111, FBGN0001991, FBGN0003360, FBGN0002917	0.486219
GOTERM_BP_ALL	GO:0051899~membrane depolarization	5	0.548847	0.0385026	FBGN0085434, FBGN0263111, FBGN0001991, FBGN0003360, FBGN0002917	0.844315
GOTERM_BP_ALL	GO:0086010~membrane depolarization during action potential	4	0.439078	0.074136	FBGN0085434, FBGN0263111, FBGN0001991, FBGN0002917	0.923469
Annotation Cluster 11	Enrichment Score: 1.4724835884772653
Category	Term	Count	%	PValue	Genes	Benjamini
GOTERM_BP_ALL	GO:0006812~cation transport	43	4.72009	0.000897232	FBGN0032946, FBGN0037238, FBGN0027556, FBGN0040297, FBGN0015622, FBGN0024236, FBGN0002917, FBGN0036279, FBGN0011227, FBGN0026787, FBGN0085434, FBGN0011589, FBGN0040697, FBGN0035113, FBGN0263598, FBGN0263006, FBGN0039714, FBGN0038407, FBGN0036770, FBGN0263111, FBGN0011286, FBGN0002921, FBGN0001991, FBGN0033665, FBGN0003429, FBGN0261361, FBGN0015777, FBGN0033762, FBGN0003380, FBGN0031261, FBGN00520…	0.183396
GOTERM_BP_ALL	GO:0072511~divalent inorganic cation transport	14	1.53677	0.0179329	FBGN0036770, FBGN0011286, FBGN0263111, FBGN0037238, FBGN0001991, FBGN0033665, FBGN0261361, FBGN0015622, FBGN0024236, FBGN0002917, FBGN0035113, FBGN0263006, FBGN0039714, FBGN0085426	0.704215
GOTERM_BP_ALL	GO:0070838~divalent metal ion transport	14	1.53677	0.0179329	FBGN0036770, FBGN0011286, FBGN0263111, FBGN0037238, FBGN0001991, FBGN0033665, FBGN0261361, FBGN0015622, FBGN0024236, FBGN0002917, FBGN0035113, FBGN0263006, FBGN0039714, FBGN0085426	0.704215
GOTERM_BP_ALL	GO:0006816~calcium ion transport	11	1.20746	0.030204	FBGN0036770, FBGN0263111, FBGN0011286, FBGN0037238, FBGN0035113, FBGN0001991, FBGN0261361, FBGN0263006, FBGN0015622, FBGN0002917, FBGN0085426	0.80052
GOTERM_BP_ALL	GO:0098660~inorganic ion transmembrane transport	21	2.30516	0.0466986	FBGN0036770, FBGN0030707, FBGN0263111, FBGN0011286, FBGN0001991, FBGN0002921, FBGN0033665, FBGN0024236, FBGN0011227, FBGN0085434, FBGN0034275, FBGN0038337, FBGN0262736, FBGN0036043, FBGN0263598, FBGN0263006, FBGN0005671, FBGN0052230, FBGN0039714, FBGN0028342, FBGN0085426	0.872777
GOTERM_BP_ALL	GO:0034220~ion transmembrane transport	24	2.63447	0.0574104	FBGN0036770, FBGN0030707, FBGN0263111, FBGN0011286, FBGN0001991, FBGN0002921, FBGN0033665, FBGN0024236, FBGN0011227, FBGN0085434, FBGN0015777, FBGN0031261, FBGN0034275, FBGN0038337, FBGN0035113, FBGN0262736, FBGN0036043, FBGN0263598, FBGN0263006, FBGN0005671, FBGN0052230, FBGN0039714, FBGN0028342, FBGN0085426	0.896543
GOTERM_BP_ALL	GO:0098662~inorganic cation transmembrane transport	17	1.86608	0.129015	FBGN0036770, FBGN0263111, FBGN0011286, FBGN0002921, FBGN0001991, FBGN0033665, FBGN0024236, FBGN0011227, FBGN0085434, FBGN0262736, FBGN0263598, FBGN0005671, FBGN0052230, FBGN0263006, FBGN0039714, FBGN0028342, FBGN0085426	0.963576
GOTERM_BP_ALL	GO:0098655~cation transmembrane transport	19	2.08562	0.131084	FBGN0036770, FBGN0263111, FBGN0011286, FBGN0002921, FBGN0001991, FBGN0033665, FBGN0024236, FBGN0011227, FBGN0085434, FBGN0015777, FBGN0031261, FBGN0262736, FBGN0263598, FBGN0005671, FBGN0052230, FBGN0263006, FBGN0039714, FBGN0028342, FBGN0085426	0.961897
GOTERM_BP_ALL	GO:0070588~calcium ion transmembrane transport	6	0.658617	0.141544	FBGN0036770, FBGN0263111, FBGN0011286, FBGN0001991, FBGN0263006, FBGN0085426	0.968087
Annotation Cluster 12	Enrichment Score: 1.407516756221349
Category	Term	Count	%	PValue	Genes	Benjamini
GOTERM_BP_ALL	GO:0030004~cellular monovalent inorganic cation homeostasis	11	1.20746	0.0025302	FBGN0036770, FBGN0036756, FBGN0038337, FBGN0034275, FBGN0002921, FBGN0262736, FBGN0036043, FBGN0263598, FBGN0005671, FBGN0023458, FBGN0040297	0.302341
GOTERM_BP_ALL	GO:0006885~regulation of pH	11	1.20746	0.00377178	FBGN0036770, FBGN0036756, FBGN0038337, FBGN0034275, FBGN0262736, FBGN0036043, FBGN0263598, FBGN0005671, FBGN0023458, FBGN0040297, FBGN0026787	0.364355
GOTERM_BP_ALL	GO:0030641~regulation of cellular pH	10	1.09769	0.00666628	FBGN0036770, FBGN0036756, FBGN0038337, FBGN0034275, FBGN0262736, FBGN0036043, FBGN0263598, FBGN0005671, FBGN0023458, FBGN0040297	0.491033
GOTERM_BP_ALL	GO:0051453~regulation of intracellular pH	9	0.987925	0.0117942	FBGN0036770, FBGN0036756, FBGN0038337, FBGN0034275, FBGN0262736, FBGN0036043, FBGN0263598, FBGN0005671, FBGN0023458	0.605071
GOTERM_BP_ALL	GO:0006821~chloride transport	9	0.987925	0.0166493	FBGN0036770, FBGN0030707, FBGN0038337, FBGN0034275, FBGN0030529, FBGN0036043, FBGN0003011, FBGN0036279, FBGN0040238	0.690035
GOTERM_BP_ALL	GO:1902476~chloride transmembrane transport	5	0.548847	0.0597276	FBGN0036770, FBGN0030707, FBGN0038337, FBGN0034275, FBGN0036043	0.901402
GOTERM_BP_ALL	GO:0015698~inorganic anion transport	9	0.987925	0.0628653	FBGN0036770, FBGN0030707, FBGN0038337, FBGN0034275, FBGN0030529, FBGN0036043, FBGN0003011, FBGN0036279, FBGN0040238	0.904657
GOTERM_BP_ALL	GO:0098661~inorganic anion transmembrane transport	5	0.548847	0.116631	FBGN0036770, FBGN0030707, FBGN0038337, FBGN0034275, FBGN0036043	0.9572
GOTERM_BP_ALL	GO:0098656~anion transmembrane transport	5	0.548847	0.189426	FBGN0036770, FBGN0030707, FBGN0038337, FBGN0034275, FBGN0036043	0.980747
GOTERM_BP_ALL	GO:0015701~bicarbonate transport	3	0.329308	0.219317	FBGN0036770, FBGN0038337, FBGN0034275	0.986147
GOTERM_BP_ALL	GO:0008272~sulfate transport	3	0.329308	0.219317	FBGN0036770, FBGN0038337, FBGN0034275	0.986147
GOTERM_BP_ALL	GO:0072348~sulfur compound transport	4	0.439078	0.258325	FBGN0036770, FBGN0038337, FBGN0034275, FBGN0039357	0.990545
Annotation Cluster 13	Enrichment Score: 1.3716743025816243
Category	Term	Count	%	PValue	Genes	Benjamini
GOTERM_BP_ALL	GO:0046394~carboxylic acid biosynthetic process	19	2.08562	0.00665727	FBGN0051522, FBGN0051523, FBGN0030518, FBGN0037138, FBGN0050008, FBGN0043043, FBGN0003189, FBGN0014031, FBGN0003423, FBGN0020385, FBGN0014427, FBGN0037534, FBGN0000566, FBGN0038983, FBGN0026565, FBGN0261283, FBGN0260942, FBGN0001124, FBGN0030485	0.499769
GOTERM_BP_ALL	GO:0016053~organic acid biosynthetic process	20	2.19539	0.00783012	FBGN0051522, FBGN0051523, FBGN0030518, FBGN0037138, FBGN0050008, FBGN0043043, FBGN0003189, FBGN0014031, FBGN0003423, FBGN0020385, FBGN0014427, FBGN0037534, FBGN0000566, FBGN0038983, FBGN0026565, FBGN0000153, FBGN0261283, FBGN0260942, FBGN0001124, FBGN0030485	0.520815
GOTERM_BP_ALL	GO:0044283~small molecule biosynthetic process	28	3.07355	0.0107743	FBGN0051522, FBGN0051523, FBGN0030683, FBGN0030518, FBGN0027580, FBGN0037138, FBGN0043043, FBGN0050008, FBGN0028375, FBGN0014869, FBGN0033817, FBGN0003189, FBGN0014031, FBGN0035529, FBGN0003423, FBGN0037534, FBGN0020385, FBGN0014427, FBGN0000566, FBGN0003964, FBGN0038983, FBGN0026565, FBGN0261283, FBGN0000153, FBGN0260942, FBGN0001124, FBGN0262112, FBGN0030485	0.587024
GOTERM_BP_ALL	GO:0030497~fatty acid elongation	6	0.658617	0.0471655	FBGN0051522, FBGN0051523, FBGN0037534, FBGN0038983, FBGN0050008, FBGN0260942	0.872519
GOTERM_BP_ALL	GO:0006633~fatty acid biosynthetic process	9	0.987925	0.0628653	FBGN0051522, FBGN0051523, FBGN0037534, FBGN0038983, FBGN0043043, FBGN0050008, FBGN0261283, FBGN0260942, FBGN0030485	0.904657
GOTERM_BP_ALL	GO:0072330~monocarboxylic acid biosynthetic process	9	0.987925	0.0628653	FBGN0051522, FBGN0051523, FBGN0037534, FBGN0038983, FBGN0043043, FBGN0050008, FBGN0261283, FBGN0260942, FBGN0030485	0.904657
GOTERM_BP_ALL	GO:0008652~cellular amino acid biosynthetic process	9	0.987925	0.0628653	FBGN0014031, FBGN0014427, FBGN0020385, FBGN0030518, FBGN0000566, FBGN0037138, FBGN0026565, FBGN0001124, FBGN0003189	0.904657
GOTERM_BP_ALL	GO:1901607~alpha-amino acid biosynthetic process	10	1.09769	0.086548	FBGN0014031, FBGN0003423, FBGN0014427, FBGN0020385, FBGN0030518, FBGN0000566, FBGN0037138, FBGN0026565, FBGN0001124, FBGN0003189	0.936498
GOTERM_BP_ALL	GO:1901605~alpha-amino acid metabolic process	16	1.75631	0.127402	FBGN0000052, FBGN0030518, FBGN0037138, FBGN0001098, FBGN0003189, FBGN0014031, FBGN0037801, FBGN0003423, FBGN0020385, FBGN0014427, FBGN0000566, FBGN0031821, FBGN0026565, FBGN0001124, FBGN0036762, FBGN0263607	0.963467
GOTERM_BP_ALL	GO:0006520~cellular amino acid metabolic process	23	2.5247	0.264554	FBGN0000052, FBGN0030518, FBGN0037138, FBGN0034390, FBGN0001098, FBGN0003189, FBGN0027090, FBGN0027081, FBGN0014031, FBGN0002069, FBGN0037801, FBGN0003423, FBGN0020385, FBGN0014427, FBGN0000566, FBGN0027087, FBGN0026565, FBGN0037818, FBGN0001124, FBGN0031860, FBGN0036762, FBGN0263607, FBGN0031877	0.99088
Annotation Cluster 14	Enrichment Score: 1.2888504988181113
Category	Term	Count	%	PValue	Genes	Benjamini
GOTERM_BP_ALL	GO:0002181~cytoplasmic translation	31	3.40285	0.000103394	FBGN0033699, FBGN0260441, FBGN0034968, FBGN0037899, FBGN0086472, FBGN0017579, FBGN0024733, FBGN0000100, FBGN0039857, FBGN0036213, FBGN0003279, FBGN0034743, FBGN0039757, FBGN0038834, FBGN0014026, FBGN0039713, FBGN0002622, FBGN0086710, FBGN0005533, FBGN0036825, FBGN0011284, FBGN0064225, FBGN0035422, FBGN0020910, FBGN0005593, FBGN0017545, FBGN0030616, FBGN0016726, FBGN0041588, FBGN0039359, FBGN00157…	0.0431249
GOTERM_BP_ALL	GO:1901564~organonitrogen compound metabolic process	161	17.6729	0.00422603	FBGN0033367, FBGN0032945, FBGN0035600, FBGN0086472, FBGN0030853, FBGN0024733, FBGN0030222, FBGN0003189, FBGN0011227, FBGN0036213, FBGN0040773, FBGN0000559, FBGN0027095, FBGN0016013, FBGN0045063, FBGN0014026, FBGN0263598, FBGN0032598, FBGN0031860, FBGN0045064, FBGN0002622, FBGN0035348, FBGN0086710, FBGN0032833, FBGN0064225, FBGN0022943, FBGN0040705, FBGN0033952, FBGN0027090, FBGN0027081, FBGN00034…	0.379935
GOTERM_BP_ALL	GO:0043603~cellular amide metabolic process	87	9.54995	0.0327107	FBGN0033699, FBGN0086472, FBGN0017579, FBGN0024733, FBGN0000100, FBGN0030222, FBGN0003189, FBGN0031047, FBGN0037391, FBGN0003279, FBGN0036213, FBGN0000559, FBGN0034743, FBGN0038834, FBGN0037315, FBGN0030914, FBGN0014026, FBGN0045064, FBGN0035709, FBGN0002622, FBGN0032857, FBGN0086710, FBGN0064225, FBGN0005593, FBGN0040383, FBGN0019643, FBGN0022943, FBGN0027090, FBGN0027081, FBGN0039861, FBGN00310…	0.805247
KEGG_PATHWAY	dme03010:Ribosome	30	3.29308	0.0471565	FBGN0033699, FBGN0260441, FBGN0034968, FBGN0037899, FBGN0086472, FBGN0017579, FBGN0024733, FBGN0000100, FBGN0039857, FBGN0036213, FBGN0003279, FBGN0034743, FBGN0039757, FBGN0038834, FBGN0014026, FBGN0039713, FBGN0002622, FBGN0086710, FBGN0005533, FBGN0036825, FBGN0011284, FBGN0064225, FBGN0035422, FBGN0020910, FBGN0005593, FBGN0017545, FBGN0030616, FBGN0016726, FBGN0039359, FBGN0015756	0.391172
GOTERM_BP_ALL	GO:0043604~amide biosynthetic process	71	7.79363	0.108469	FBGN0033699, FBGN0086472, FBGN0017579, FBGN0024733, FBGN0000100, FBGN0003189, FBGN0031047, FBGN0037391, FBGN0003279, FBGN0036213, FBGN0000559, FBGN0034743, FBGN0038834, FBGN0014026, FBGN0035709, FBGN0002622, FBGN0086710, FBGN0064225, FBGN0005593, FBGN0040383, FBGN0019643, FBGN0022943, FBGN0027090, FBGN0027081, FBGN0039861, FBGN0036974, FBGN0000566, FBGN0030616, FBGN0027087, FBGN0052250, FBGN00265…	0.95208
GOTERM_BP_ALL	GO:1901566~organonitrogen compound biosynthetic process	103	11.3063	0.154094	FBGN0086472, FBGN0024733, FBGN0003189, FBGN0036213, FBGN0000559, FBGN0014026, FBGN0002622, FBGN0035348, FBGN0086710, FBGN0064225, FBGN0022943, FBGN0027090, FBGN0033952, FBGN0027081, FBGN0003423, FBGN0000566, FBGN0027087, FBGN0026565, FBGN0025741, FBGN0052495, FBGN0039354, FBGN0003360, FBGN0032219, FBGN0039359, FBGN0039357, FBGN0002641, FBGN0034968, FBGN0086450, FBGN0037899, FBGN0020389, FBGN00274…	0.969491
GOTERM_BP_ALL	GO:0006518~peptide metabolic process	74	8.12294	0.160062	FBGN0033699, FBGN0086472, FBGN0017579, FBGN0024733, FBGN0000100, FBGN0030222, FBGN0031047, FBGN0037391, FBGN0003279, FBGN0036213, FBGN0000559, FBGN0034743, FBGN0038834, FBGN0014026, FBGN0035709, FBGN0002622, FBGN0086710, FBGN0064225, FBGN0005593, FBGN0040383, FBGN0022943, FBGN0027090, FBGN0027081, FBGN0039861, FBGN0031081, FBGN0036974, FBGN0000566, FBGN0030616, FBGN0027087, FBGN0052250, FBGN00524…	0.972097
GOTERM_BP_ALL	GO:0043043~peptide biosynthetic process	66	7.24479	0.232407	FBGN0033699, FBGN0086472, FBGN0017579, FBGN0024733, FBGN0000100, FBGN0031047, FBGN0037391, FBGN0036213, FBGN0003279, FBGN0000559, FBGN0034743, FBGN0038834, FBGN0014026, FBGN0035709, FBGN0002622, FBGN0086710, FBGN0064225, FBGN0005593, FBGN0040383, FBGN0022943, FBGN0027090, FBGN0027081, FBGN0039861, FBGN0036974, FBGN0000566, FBGN0030616, FBGN0027087, FBGN0052250, FBGN0052495, FBGN0003360, FBGN00393…	0.987166
GOTERM_BP_ALL	GO:0006412~translation	60	6.58617	0.401528	FBGN0033699, FBGN0086472, FBGN0017579, FBGN0024733, FBGN0000100, FBGN0031047, FBGN0037391, FBGN0036213, FBGN0003279, FBGN0000559, FBGN0034743, FBGN0038834, FBGN0014026, FBGN0035709, FBGN0002622, FBGN0086710, FBGN0064225, FBGN0040383, FBGN0005593, FBGN0022943, FBGN0027090, FBGN0027081, FBGN0039861, FBGN0036974, FBGN0030616, FBGN0027087, FBGN0052250, FBGN0003360, FBGN0039359, FBGN0032219, FBGN00307…	0.997444
GOTERM_BP_ALL	GO:0044271~cellular nitrogen compound biosynthetic process	163	17.8924	0.768234	FBGN0027539, FBGN0086472, FBGN0024733, FBGN0003189, FBGN0042696, FBGN0036213, FBGN0035205, FBGN0000559, FBGN0031868, FBGN0038016, FBGN0002525, FBGN0014026, FBGN0262127, FBGN0002622, FBGN0036318, FBGN0011739, FBGN0035348, FBGN0053869, FBGN0003231, FBGN0001168, FBGN0086710, FBGN0064225, FBGN0022943, FBGN0011236, FBGN0002891, FBGN0033952, FBGN0027090, FBGN0027081, FBGN0039214, FBGN0260749, FBGN00199…	0.999962
Annotation Cluster 15	Enrichment Score: 1.2776884030731062
Category	Term	Count	%	PValue	Genes	Benjamini
GOTERM_BP_ALL	GO:0010959~regulation of metal ion transport	8	0.878156	0.0391155	FBGN0040697, FBGN0263111, FBGN0027556, FBGN0263006, FBGN0015622, FBGN0085426, FBGN0029174, FBGN0035505	0.845425
GOTERM_BP_ALL	GO:0051924~regulation of calcium ion transport	5	0.548847	0.0597276	FBGN0263111, FBGN0263006, FBGN0015622, FBGN0085426, FBGN0029174	0.901402
GOTERM_BP_ALL	GO:0043269~regulation of ion transport	9	0.987925	0.0628653	FBGN0040697, FBGN0263111, FBGN0264087, FBGN0027556, FBGN0263006, FBGN0015622, FBGN0085426, FBGN0029174, FBGN0035505	0.904657
Annotation Cluster 16	Enrichment Score: 1.220036653402552
Category	Term	Count	%	PValue	Genes	Benjamini
GOTERM_BP_ALL	GO:0007286~spermatid development	18	1.97585	0.0214416	FBGN0016693, FBGN0266717, FBGN0011225, FBGN0261397, FBGN0000319, FBGN0011227, FBGN0002431, FBGN0020381, FBGN0262872, FBGN0011232, FBGN0010341, FBGN0031282, FBGN0040038, FBGN0263231, FBGN0265512, FBGN0012037, FBGN0028421, FBGN0020626	0.744205
GOTERM_BP_ALL	GO:0048515~spermatid differentiation	18	1.97585	0.0459464	FBGN0016693, FBGN0266717, FBGN0011225, FBGN0261397, FBGN0000319, FBGN0011227, FBGN0002431, FBGN0020381, FBGN0262872, FBGN0011232, FBGN0010341, FBGN0031282, FBGN0040038, FBGN0263231, FBGN0265512, FBGN0012037, FBGN0028421, FBGN0020626	0.874372
GOTERM_BP_ALL	GO:0007349~cellularization	17	1.86608	0.0570817	FBGN0013765, FBGN0016693, FBGN0011225, FBGN0261385, FBGN0261397, FBGN0000319, FBGN0020381, FBGN0042134, FBGN0035533, FBGN0011232, FBGN0010341, FBGN0040038, FBGN0262733, FBGN0261797, FBGN0265512, FBGN0012037, FBGN0020626	0.897511
GOTERM_BP_ALL	GO:0007291~sperm individualization	10	1.09769	0.086548	FBGN0020381, FBGN0016693, FBGN0011232, FBGN0011225, FBGN0040038, FBGN0261397, FBGN0000319, FBGN0012037, FBGN0265512, FBGN0020626	0.936498
GOTERM_BP_ALL	GO:0007283~spermatogenesis	30	3.29308	0.0953724	FBGN0016693, FBGN0032465, FBGN0011225, FBGN0261397, FBGN0011205, FBGN0011227, FBGN0002431, FBGN0020381, FBGN0263602, FBGN0002525, FBGN0010341, FBGN0029161, FBGN0263231, FBGN0012037, FBGN0020626, FBGN0015754, FBGN0033688, FBGN0266717, FBGN0261385, FBGN0000319, FBGN0020251, FBGN0086346, FBGN0267975, FBGN0262872, FBGN0011232, FBGN0031282, FBGN0040038, FBGN0265512, FBGN0033210, FBGN0028421	0.944516
GOTERM_BP_ALL	GO:0048232~male gamete generation	30	3.29308	0.103061	FBGN0016693, FBGN0032465, FBGN0011225, FBGN0261397, FBGN0011205, FBGN0011227, FBGN0002431, FBGN0020381, FBGN0263602, FBGN0002525, FBGN0010341, FBGN0029161, FBGN0263231, FBGN0012037, FBGN0020626, FBGN0015754, FBGN0033688, FBGN0266717, FBGN0261385, FBGN0000319, FBGN0020251, FBGN0086346, FBGN0267975, FBGN0262872, FBGN0011232, FBGN0031282, FBGN0040038, FBGN0265512, FBGN0033210, FBGN0028421	0.952465
Annotation Cluster 17	Enrichment Score: 1.2153182925762769
Category	Term	Count	%	PValue	Genes	Benjamini
GOTERM_BP_ALL	GO:0016125~sterol metabolic process	10	1.09769	0.00294009	FBGN0021765, FBGN0030683, FBGN0003964, FBGN0034657, FBGN0262112, FBGN0034491, FBGN0033052, FBGN0037612, FBGN0030485, FBGN0263782	0.322657
GOTERM_BP_ALL	GO:0008202~steroid metabolic process	14	1.53677	0.0114019	FBGN0030683, FBGN0035028, FBGN0034491, FBGN0030588, FBGN0033817, FBGN0037612, FBGN0263782, FBGN0035529, FBGN0021765, FBGN0003964, FBGN0034657, FBGN0262112, FBGN0030485, FBGN0033052	0.600154
GOTERM_BP_ALL	GO:1902652~secondary alcohol metabolic process	7	0.768386	0.0260584	FBGN0021765, FBGN0030683, FBGN0003964, FBGN0262112, FBGN0034491, FBGN0033052, FBGN0037612	0.769681
GOTERM_BP_ALL	GO:1901615~organic hydroxy compound metabolic process	23	2.5247	0.0308888	FBGN0267408, FBGN0033367, FBGN0030683, FBGN0000055, FBGN0264078, FBGN0001128, FBGN0019643, FBGN0034491, FBGN0037612, FBGN0263782, FBGN0032601, FBGN0021765, FBGN0003964, FBGN0010341, FBGN0034657, FBGN0027095, FBGN0000229, FBGN0005626, FBGN0262112, FBGN0261797, FBGN0033052, FBGN0030485, FBGN0032482	0.794862
GOTERM_BP_ALL	GO:0016126~sterol biosynthetic process	6	0.658617	0.0471655	FBGN0030683, FBGN0003964, FBGN0034657, FBGN0262112, FBGN0030485, FBGN0263782	0.872519
GOTERM_BP_ALL	GO:0006694~steroid biosynthetic process	9	0.987925	0.0628653	FBGN0035529, FBGN0030683, FBGN0003964, FBGN0034657, FBGN0035028, FBGN0262112, FBGN0030485, FBGN0033817, FBGN0263782	0.904657
GOTERM_BP_ALL	GO:0006066~alcohol metabolic process	11	1.20746	0.109275	FBGN0021765, FBGN0030683, FBGN0000055, FBGN0003964, FBGN0001128, FBGN0019643, FBGN0262112, FBGN0034491, FBGN0033052, FBGN0037612, FBGN0032482	0.952223
GOTERM_BP_ALL	GO:0008203~cholesterol metabolic process	4	0.439078	0.112964	FBGN0030683, FBGN0034491, FBGN0033052, FBGN0037612	0.954354
GOTERM_BP_ALL	GO:1901617~organic hydroxy compound biosynthetic process	9	0.987925	0.152082	FBGN0032601, FBGN0033367, FBGN0030683, FBGN0003964, FBGN0034657, FBGN0005626, FBGN0262112, FBGN0030485, FBGN0263782	0.968539
GOTERM_BP_ALL	GO:1902653~secondary alcohol biosynthetic process	3	0.329308	0.432099	FBGN0030683, FBGN0003964, FBGN0262112	0.998047
GOTERM_BP_ALL	GO:0046165~alcohol biosynthetic process	3	0.329308	0.659561	FBGN0030683, FBGN0003964, FBGN0262112	0.999857
Annotation Cluster 18	Enrichment Score: 1.1983669467056897
Category	Term	Count	%	PValue	Genes	Benjamini
GOTERM_BP_ALL	GO:0008299~isoprenoid biosynthetic process	7	0.768386	0.0174747	FBGN0038876, FBGN0010611, FBGN0025373, FBGN0030683, FBGN0051005, FBGN0028841, FBGN0263782	0.701179
GOTERM_BP_ALL	GO:0006720~isoprenoid metabolic process	8	0.878156	0.0512127	FBGN0025697, FBGN0038876, FBGN0010611, FBGN0025373, FBGN0030683, FBGN0051005, FBGN0028841, FBGN0263782	0.880364
KEGG_PATHWAY	dme00900:Terpenoid backbone biosynthesis	6	0.658617	0.283865	FBGN0038876, FBGN0010611, FBGN0025373, FBGN0030683, FBGN0051005, FBGN0263782	0.659717
Annotation Cluster 19	Enrichment Score: 1.1434253401384662
Category	Term	Count	%	PValue	Genes	Benjamini
GOTERM_BP_ALL	GO:1902578~single-organism localization	181	19.8683	0.0165261	FBGN0032946, FBGN0000044, FBGN0035947, FBGN0032120, FBGN0011225, FBGN0036875, FBGN0015622, FBGN0039207, FBGN0002917, FBGN0011227, FBGN0040238, FBGN0087002, FBGN0034709, FBGN0035207, FBGN0029092, FBGN0263598, FBGN0017482, FBGN0038407, FBGN0033657, FBGN0266758, FBGN0033028, FBGN0044323, FBGN0263111, FBGN0002921, FBGN0003429, FBGN0011236, FBGN0011828, FBGN0259685, FBGN0262647, FBGN0034494, FBGN02616…	0.693973
GOTERM_BP_ALL	GO:0044765~single-organism transport	171	18.7706	0.0181707	FBGN0032946, FBGN0000044, FBGN0035947, FBGN0032120, FBGN0011225, FBGN0036875, FBGN0015622, FBGN0039207, FBGN0002917, FBGN0011227, FBGN0040238, FBGN0087002, FBGN0029092, FBGN0263598, FBGN0017482, FBGN0038407, FBGN0033657, FBGN0266758, FBGN0033028, FBGN0044323, FBGN0263111, FBGN0002921, FBGN0003429, FBGN0011236, FBGN0011828, FBGN0259685, FBGN0262647, FBGN0034494, FBGN0261671, FBGN0014877, FBGN00863…	0.702739
GOTERM_BP_ALL	GO:0051234~establishment of localization	218	23.9297	0.122868	FBGN0032946, FBGN0000044, FBGN0035947, FBGN0015622, FBGN0087002, FBGN0034709, FBGN0029092, FBGN0263598, FBGN0017482, FBGN0038407, FBGN0266758, FBGN0044323, FBGN0033028, FBGN0003429, FBGN0039160, FBGN0014877, FBGN0267975, FBGN0028516, FBGN0051251, FBGN0004583, FBGN0037238, FBGN0039296, FBGN0263278, FBGN0027106, FBGN0052103, FBGN0028646, FBGN0086784, FBGN0034275, FBGN0035113, FBGN0023525, FBGN00324…	0.960225
GOTERM_BP_ALL	GO:0006810~transport	209	22.9418	0.189705	FBGN0032946, FBGN0000044, FBGN0035947, FBGN0015622, FBGN0087002, FBGN0029092, FBGN0263598, FBGN0017482, FBGN0038407, FBGN0266758, FBGN0044323, FBGN0033028, FBGN0003429, FBGN0039160, FBGN0014877, FBGN0267975, FBGN0028516, FBGN0004583, FBGN0037238, FBGN0039296, FBGN0263278, FBGN0027106, FBGN0052103, FBGN0028646, FBGN0086784, FBGN0034275, FBGN0035113, FBGN0023525, FBGN0032447, FBGN0020626, FBGN00307…	0.980499
GOTERM_BP_ALL	GO:0051179~localization	250	27.4424	0.274038	FBGN0032946, FBGN0000044, FBGN0035947, FBGN0015622, FBGN0087002, FBGN0034709, FBGN0029092, FBGN0263598, FBGN0017482, FBGN0038407, FBGN0266758, FBGN0044323, FBGN0033028, FBGN0003429, FBGN0039160, FBGN0014877, FBGN0267975, FBGN0028516, FBGN0051251, FBGN0004583, FBGN0001197, FBGN0037238, FBGN0039296, FBGN0263278, FBGN0027106, FBGN0052103, FBGN0028646, FBGN0263782, FBGN0086784, FBGN0034275, FBGN00355…	0.991771
Annotation Cluster 20	Enrichment Score: 1.136316365277134
Category	Term	Count	%	PValue	Genes	Benjamini
GOTERM_BP_ALL	GO:0007446~imaginal disc growth	10	1.09769	0.00952973	FBGN0267791, FBGN0042134, FBGN0004583, FBGN0039861, FBGN0015778, FBGN0263598, FBGN0036318, FBGN0011739, FBGN0020279, FBGN0002431	0.574478
GOTERM_BP_ALL	GO:0035265~organ growth	14	1.53677	0.0269515	FBGN0267791, FBGN0004583, FBGN0003716, FBGN0020251, FBGN0259685, FBGN0002431, FBGN0042134, FBGN0039861, FBGN0015778, FBGN0026317, FBGN0263598, FBGN0036318, FBGN0011739, FBGN0020279	0.776333
GOTERM_BP_ALL	GO:0045570~regulation of imaginal disc growth	9	0.987925	0.0303716	FBGN0042134, FBGN0004583, FBGN0015778, FBGN0003716, FBGN0036318, FBGN0020251, FBGN0011739, FBGN0020279, FBGN0259685	0.797946
GOTERM_BP_ALL	GO:0046621~negative regulation of organ growth	7	0.768386	0.0505791	FBGN0042134, FBGN0004583, FBGN0015778, FBGN0026317, FBGN0011739, FBGN0020279, FBGN0259685	0.879805
GOTERM_BP_ALL	GO:0045571~negative regulation of imaginal disc growth	4	0.439078	0.112964	FBGN0042134, FBGN0004583, FBGN0015778, FBGN0020279	0.954354
GOTERM_BP_ALL	GO:0046620~regulation of organ growth	11	1.20746	0.125845	FBGN0042134, FBGN0004583, FBGN0015778, FBGN0026317, FBGN0003716, FBGN0003964, FBGN0036318, FBGN0020251, FBGN0011739, FBGN0020279, FBGN0259685	0.962637
GOTERM_BP_ALL	GO:0045926~negative regulation of growth	14	1.53677	0.264481	FBGN0004583, FBGN0261361, FBGN0259483, FBGN0028577, FBGN0259685, FBGN0042134, FBGN0015778, FBGN0026317, FBGN0035533, FBGN0262733, FBGN0262582, FBGN0039668, FBGN0011739, FBGN0020279	0.991036
GOTERM_BP_ALL	GO:0048640~negative regulation of developmental growth	10	1.09769	0.547264	FBGN0042134, FBGN0004583, FBGN0015778, FBGN0026317, FBGN0035533, FBGN0262733, FBGN0259483, FBGN0011739, FBGN0020279, FBGN0259685	0.999376
Annotation Cluster 22	Enrichment Score: 1.0293378723861624
Category	Term	Count	%	PValue	Genes	Benjamini
GOTERM_BP_ALL	GO:0006575~cellular modified amino acid metabolic process	11	1.20746	0.0238282	FBGN0046114, FBGN0050000, FBGN0032945, FBGN0020385, FBGN0000566, FBGN0010226, FBGN0026565, FBGN0052495, FBGN0029176, FBGN0033817, FBGN0263607	0.748706
GOTERM_BP_ALL	GO:0006749~glutathione metabolic process	7	0.768386	0.0370377	FBGN0046114, FBGN0050000, FBGN0000566, FBGN0010226, FBGN0052495, FBGN0029176, FBGN0033817	0.840078
KEGG_PATHWAY	dme00980:Metabolism of xenobiotics by cytochrome P450	5	0.548847	0.056065	FBGN0031418, FBGN0050000, FBGN0010226, FBGN0000055, FBGN0033817	0.394396
KEGG_PATHWAY	dme00480:Glutathione metabolism	8	0.878156	0.0668656	FBGN0046114, FBGN0050000, FBGN0036272, FBGN0010226, FBGN0037723, FBGN0004654, FBGN0052495, FBGN0033817	0.406283
KEGG_PATHWAY	dme00982:Drug metabolism - cytochrome P450	4	0.439078	0.148031	FBGN0050000, FBGN0010226, FBGN0000055, FBGN0033817	0.515253
GOTERM_BP_ALL	GO:0006750~glutathione biosynthetic process	3	0.329308	0.148647	FBGN0046114, FBGN0000566, FBGN0052495	0.968242
GOTERM_BP_ALL	GO:0019184~nonribosomal peptide biosynthetic process	3	0.329308	0.219317	FBGN0046114, FBGN0000566, FBGN0052495	0.986147
GOTERM_BP_ALL	GO:0042398~cellular modified amino acid biosynthetic process	4	0.439078	0.364826	FBGN0046114, FBGN0020385, FBGN0000566, FBGN0052495	0.996166
Annotation Cluster 24	Enrichment Score: 1.0025892718571305
Category	Term	Count	%	PValue	Genes	Benjamini
GOTERM_BP_ALL	GO:0035383~thioester metabolic process	9	0.987925	0.0227927	FBGN0034145, FBGN0021765, FBGN0030683, FBGN0034142, FBGN0039635, FBGN0043792, FBGN0027601, FBGN0028325, FBGN0038751	0.749002
GOTERM_BP_ALL	GO:0006637~acyl-CoA metabolic process	9	0.987925	0.0227927	FBGN0034145, FBGN0021765, FBGN0030683, FBGN0034142, FBGN0039635, FBGN0043792, FBGN0027601, FBGN0028325, FBGN0038751	0.749002
GOTERM_BP_ALL	GO:0006790~sulfur compound metabolic process	23	2.5247	0.0308888	FBGN0050000, FBGN0030518, FBGN0030683, FBGN0039635, FBGN0027601, FBGN0020389, FBGN0030966, FBGN0020251, FBGN0033817, FBGN0038751, FBGN0046114, FBGN0034145, FBGN0021765, FBGN0034142, FBGN0010226, FBGN0000566, FBGN0000565, FBGN0043792, FBGN0052495, FBGN0029176, FBGN0028325, FBGN0036762, FBGN0040070	0.794862
GOTERM_BP_ALL	GO:0035336~long-chain fatty-acyl-CoA metabolic process	4	0.439078	0.112964	FBGN0034145, FBGN0034142, FBGN0043792, FBGN0038751	0.954354
GOTERM_BP_ALL	GO:0010166~wax metabolic process	4	0.439078	0.112964	FBGN0034145, FBGN0034142, FBGN0043792, FBGN0038751	0.954354
GOTERM_BP_ALL	GO:0010025~wax biosynthetic process	4	0.439078	0.112964	FBGN0034145, FBGN0034142, FBGN0043792, FBGN0038751	0.954354
GOTERM_BP_ALL	GO:0006732~coenzyme metabolic process	21	2.30516	0.120848	FBGN0002641, FBGN0032945, FBGN0030683, FBGN0030518, FBGN0039635, FBGN0001098, FBGN0001091, FBGN0027601, FBGN0028375, FBGN0011205, FBGN0014869, FBGN0038751, FBGN0263782, FBGN0034145, FBGN0021765, FBGN0020385, FBGN0034142, FBGN0004654, FBGN0043792, FBGN0028325, FBGN0263607	0.958761
GOTERM_BP_ALL	GO:0035337~fatty-acyl-CoA metabolic process	4	0.439078	0.206597	FBGN0034145, FBGN0034142, FBGN0043792, FBGN0038751	0.982978
GOTERM_BP_ALL	GO:0051186~cofactor metabolic process	23	2.5247	0.328539	FBGN0002641, FBGN0032945, FBGN0030683, FBGN0030518, FBGN0039635, FBGN0001098, FBGN0001091, FBGN0027601, FBGN0028375, FBGN0011205, FBGN0014869, FBGN0038751, FBGN0263782, FBGN0034145, FBGN0021765, FBGN0020385, FBGN0034142, FBGN0004654, FBGN0043792, FBGN0085453, FBGN0021944, FBGN0028325, FBGN0263607	0.995041
GOTERM_BP_ALL	GO:0006084~acetyl-CoA metabolic process	3	0.329308	0.496528	FBGN0030683, FBGN0039635, FBGN0028325	0.998871
Annotation Cluster 25	Enrichment Score: 0.9777850546360292
Category	Term	Count	%	PValue	Genes	Benjamini
GOTERM_BP_ALL	GO:0060033~anatomical structure regression	19	2.08562	0.032014	FBGN0025697, FBGN0034366, FBGN0039509, FBGN0040383, FBGN0011785, FBGN0029093, FBGN0052672, FBGN0044452, FBGN0037363, FBGN0026317, FBGN0260749, FBGN0035049, FBGN0036974, FBGN0037315, FBGN0000565, FBGN0029943, FBGN0039705, FBGN0263231, FBGN0029176	0.802376
GOTERM_BP_ALL	GO:0010623~programmed cell death involved in cell development	23	2.5247	0.0446591	FBGN0025697, FBGN0034366, FBGN0266717, FBGN0039509, FBGN0040383, FBGN0000117, FBGN0024732, FBGN0000319, FBGN0029093, FBGN0011785, FBGN0052672, FBGN0044452, FBGN0037363, FBGN0260749, FBGN0035049, FBGN0036974, FBGN0037315, FBGN0000565, FBGN0016078, FBGN0029943, FBGN0039705, FBGN0263231, FBGN0029176	0.869761
GOTERM_BP_ALL	GO:0048102~autophagic cell death	14	1.53677	0.0542086	FBGN0025697, FBGN0040383, FBGN0039509, FBGN0011785, FBGN0029093, FBGN0037363, FBGN0260749, FBGN0035049, FBGN0036974, FBGN0000565, FBGN0037315, FBGN0029943, FBGN0263231, FBGN0029176	0.889708
GOTERM_BP_ALL	GO:0035071~salivary gland cell autophagic cell death	14	1.53677	0.0542086	FBGN0025697, FBGN0040383, FBGN0039509, FBGN0011785, FBGN0029093, FBGN0037363, FBGN0260749, FBGN0035049, FBGN0036974, FBGN0000565, FBGN0037315, FBGN0029943, FBGN0263231, FBGN0029176	0.889708
GOTERM_BP_ALL	GO:0035070~salivary gland histolysis	14	1.53677	0.0731503	FBGN0025697, FBGN0040383, FBGN0039509, FBGN0011785, FBGN0029093, FBGN0037363, FBGN0260749, FBGN0035049, FBGN0036974, FBGN0000565, FBGN0037315, FBGN0029943, FBGN0263231, FBGN0029176	0.924181
GOTERM_BP_ALL	GO:0022612~gland morphogenesis	19	2.08562	0.170397	FBGN0001168, FBGN0025697, FBGN0032006, FBGN0039509, FBGN0040383, FBGN0011785, FBGN0029093, FBGN0259685, FBGN0037363, FBGN0260749, FBGN0035049, FBGN0036974, FBGN0037315, FBGN0000565, FBGN0262733, FBGN0029943, FBGN0263231, FBGN0010452, FBGN0029176	0.975618
GOTERM_BP_ALL	GO:0007435~salivary gland morphogenesis	19	2.08562	0.170397	FBGN0001168, FBGN0025697, FBGN0032006, FBGN0039509, FBGN0040383, FBGN0011785, FBGN0029093, FBGN0259685, FBGN0037363, FBGN0260749, FBGN0035049, FBGN0036974, FBGN0037315, FBGN0000565, FBGN0262733, FBGN0029943, FBGN0263231, FBGN0010452, FBGN0029176	0.975618
GOTERM_BP_ALL	GO:0007431~salivary gland development	22	2.41493	0.208424	FBGN0001168, FBGN0025697, FBGN0010389, FBGN0032006, FBGN0003716, FBGN0264560, FBGN0039509, FBGN0040383, FBGN0029093, FBGN0011785, FBGN0259685, FBGN0037363, FBGN0260749, FBGN0035049, FBGN0036974, FBGN0037315, FBGN0000565, FBGN0262733, FBGN0029943, FBGN0263231, FBGN0010452, FBGN0029176	0.983345
GOTERM_BP_ALL	GO:0035272~exocrine system development	22	2.41493	0.208424	FBGN0001168, FBGN0025697, FBGN0010389, FBGN0032006, FBGN0003716, FBGN0264560, FBGN0039509, FBGN0040383, FBGN0029093, FBGN0011785, FBGN0259685, FBGN0037363, FBGN0260749, FBGN0035049, FBGN0036974, FBGN0037315, FBGN0000565, FBGN0262733, FBGN0029943, FBGN0263231, FBGN0010452, FBGN0029176	0.983345
GOTERM_BP_ALL	GO:0048732~gland development	25	2.74424	0.430255	FBGN0010389, FBGN0003716, FBGN0264560, FBGN0039509, FBGN0037315, FBGN0039713, FBGN0040206, FBGN0263231, FBGN0001168, FBGN0025697, FBGN0032006, FBGN0040383, FBGN0028375, FBGN0011785, FBGN0029093, FBGN0259685, FBGN0037363, FBGN0260749, FBGN0035049, FBGN0036974, FBGN0000565, FBGN0262733, FBGN0029943, FBGN0010452, FBGN0029176	0.998047
Annotation Cluster 26	Enrichment Score: 0.9677139227960415
Category	Term	Count	%	PValue	Genes	Benjamini
KEGG_PATHWAY	dme00250:Alanine, aspartate and glutamate metabolism	11	1.20746	0.00246496	FBGN0014031, FBGN0037687, FBGN0037138, FBGN0001098, FBGN0026565, FBGN0000153, FBGN0027493, FBGN0027341, FBGN0001124, FBGN0038467, FBGN0003189	0.0542498
KEGG_PATHWAY	dme00330:Arginine and proline metabolism	9	0.987925	0.0423084	FBGN0039776, FBGN0051075, FBGN0003423, FBGN0036272, FBGN0037723, FBGN0037138, FBGN0031860, FBGN0001124, FBGN0000116	0.418864
GOTERM_BP_ALL	GO:0043648~dicarboxylic acid metabolic process	6	0.658617	0.172699	FBGN0029155, FBGN0003423, FBGN0002719, FBGN0037138, FBGN0001098, FBGN0001124	0.975558
GOTERM_BP_ALL	GO:0009084~glutamine family amino acid biosynthetic process	5	0.548847	0.189426	FBGN0003423, FBGN0037138, FBGN0026565, FBGN0001124, FBGN0003189	0.980747
GOTERM_BP_ALL	GO:0009064~glutamine family amino acid metabolic process	8	0.878156	0.193833	FBGN0000052, FBGN0003423, FBGN0037138, FBGN0001098, FBGN0026565, FBGN0001124, FBGN0003189, FBGN0263607	0.981926
GOTERM_BP_ALL	GO:0006536~glutamate metabolic process	4	0.439078	0.258325	FBGN0003423, FBGN0037138, FBGN0001098, FBGN0001124	0.990545
GOTERM_BP_ALL	GO:0006537~glutamate biosynthetic process	3	0.329308	0.291907	FBGN0003423, FBGN0037138, FBGN0001124	0.99286
GOTERM_BP_ALL	GO:0043650~dicarboxylic acid biosynthetic process	3	0.329308	0.363484	FBGN0003423, FBGN0037138, FBGN0001124	0.996134
Annotation Cluster 29	Enrichment Score: 0.9033010935917828
Category	Term	Count	%	PValue	Genes	Benjamini
GOTERM_BP_ALL	GO:0055067~monovalent inorganic cation homeostasis	12	1.31723	0.00142216	FBGN0036770, FBGN0036756, FBGN0038337, FBGN0034275, FBGN0002921, FBGN0262736, FBGN0036043, FBGN0263598, FBGN0005671, FBGN0023458, FBGN0040297, FBGN0026787	0.211342
GOTERM_BP_ALL	GO:0030004~cellular monovalent inorganic cation homeostasis	11	1.20746	0.0025302	FBGN0036770, FBGN0036756, FBGN0038337, FBGN0034275, FBGN0002921, FBGN0262736, FBGN0036043, FBGN0263598, FBGN0005671, FBGN0023458, FBGN0040297	0.302341
GOTERM_BP_ALL	GO:0051453~regulation of intracellular pH	9	0.987925	0.0117942	FBGN0036770, FBGN0036756, FBGN0038337, FBGN0034275, FBGN0262736, FBGN0036043, FBGN0263598, FBGN0005671, FBGN0023458	0.605071
GOTERM_BP_ALL	GO:0090662~ATP hydrolysis coupled transmembrane transport	5	0.548847	0.316326	FBGN0015777, FBGN0002921, FBGN0262736, FBGN0263598, FBGN0005671	0.994339
GOTERM_BP_ALL	GO:0045851~pH reduction	4	0.439078	0.364826	FBGN0262736, FBGN0263598, FBGN0005671, FBGN0023458	0.996166
GOTERM_BP_ALL	GO:0051452~intracellular pH reduction	4	0.439078	0.364826	FBGN0262736, FBGN0263598, FBGN0005671, FBGN0023458	0.996166
GOTERM_BP_ALL	GO:0006818~hydrogen transport	8	0.878156	0.37359	FBGN0002921, FBGN0262736, FBGN0263598, FBGN0052230, FBGN0005671, FBGN0028342, FBGN0017482, FBGN0011227	0.996523
GOTERM_BP_ALL	GO:1902600~hydrogen ion transmembrane transport	7	0.768386	0.382982	FBGN0002921, FBGN0262736, FBGN0263598, FBGN0052230, FBGN0005671, FBGN0028342, FBGN0011227	0.996886
GOTERM_BP_ALL	GO:0015991~ATP hydrolysis coupled proton transport	4	0.439078	0.468541	FBGN0002921, FBGN0262736, FBGN0263598, FBGN0005671	0.998603
GOTERM_BP_ALL	GO:0015988~energy coupled proton transmembrane transport, against electrochemical gradient	4	0.439078	0.468541	FBGN0002921, FBGN0262736, FBGN0263598, FBGN0005671	0.998603
GOTERM_BP_ALL	GO:0007035~vacuolar acidification	3	0.329308	0.496528	FBGN0262736, FBGN0005671, FBGN0023458	0.998871
GOTERM_BP_ALL	GO:0015992~proton transport	7	0.768386	0.519154	FBGN0002921, FBGN0262736, FBGN0263598, FBGN0052230, FBGN0005671, FBGN0028342, FBGN0011227	0.99914
Annotation Cluster 31	Enrichment Score: 0.8506337979442011
Category	Term	Count	%	PValue	Genes	Benjamini
GOTERM_BP_ALL	GO:0042273~ribosomal large subunit biogenesis	15	1.64654	0.030669	FBGN0034968, FBGN0036825, FBGN0037899, FBGN0064225, FBGN0036460, FBGN0020910, FBGN0005593, FBGN0017579, FBGN0024733, FBGN0032925, FBGN0039857, FBGN0036213, FBGN0038473, FBGN0014026, FBGN0038746	0.796805
GOTERM_BP_ALL	GO:0000027~ribosomal large subunit assembly	6	0.658617	0.172699	FBGN0034968, FBGN0037899, FBGN0064225, FBGN0020910, FBGN0024733, FBGN0039857	0.975558
GOTERM_BP_ALL	GO:0042255~ribosome assembly	8	0.878156	0.529798	FBGN0005533, FBGN0034968, FBGN0037899, FBGN0064225, FBGN0020910, FBGN0035714, FBGN0024733, FBGN0039857	0.999242
Annotation Cluster 32	Enrichment Score: 0.8106645001187309
Category	Term	Count	%	PValue	Genes	Benjamini
KEGG_PATHWAY	dme00020:Citrate cycle (TCA cycle)	13	1.427	0.000904396	FBGN0029118, FBGN0039635, FBGN0261955, FBGN0027580, FBGN0027291, FBGN0261439, FBGN0038922, FBGN0010352, FBGN0024957, FBGN0037891, FBGN0028325, FBGN0039358, FBGN0036762	0.0252368
GOTERM_BP_ALL	GO:0006099~tricarboxylic acid cycle	11	1.20746	0.00765942	FBGN0038922, FBGN0029118, FBGN0261955, FBGN0010352, FBGN0027291, FBGN0030612, FBGN0261439, FBGN0026428, FBGN0037891, FBGN0036762, FBGN0039358	0.521719
GOTERM_BP_ALL	GO:0055086~nucleobase-containing small molecule metabolic process	50	5.48847	0.0472118	FBGN0050016, FBGN0035600, FBGN0030853, FBGN0003189, FBGN0011227, FBGN0040773, FBGN0034225, FBGN0263598, FBGN0035348, FBGN0032833, FBGN0030518, FBGN0017566, FBGN0040705, FBGN0266377, FBGN0033952, FBGN0030052, FBGN0022709, FBGN0004654, FBGN0025741, FBGN0039354, FBGN0003360, FBGN0267408, FBGN0250814, FBGN0086450, FBGN0038237, FBGN0260446, FBGN0042094, FBGN0001098, FBGN0001091, FBGN0031436, FBGN00203…	0.869867
GOTERM_BP_ALL	GO:0072521~purine-containing compound metabolic process	40	4.39078	0.047214	FBGN0267408, FBGN0250814, FBGN0050016, FBGN0038237, FBGN0260446, FBGN0042094, FBGN0035600, FBGN0001091, FBGN0031436, FBGN0020389, FBGN0027493, FBGN0011205, FBGN0030853, FBGN0011227, FBGN0263782, FBGN0040773, FBGN0036337, FBGN0020385, FBGN0263598, FBGN0038467, FBGN0035348, FBGN0000052, FBGN0032833, FBGN0030518, FBGN0051183, FBGN0017566, FBGN0040705, FBGN0014869, FBGN0266377, FBGN0033952, FBGN00227…	0.866964
GOTERM_BP_ALL	GO:0009060~aerobic respiration	12	1.31723	0.0528477	FBGN0038922, FBGN0029118, FBGN0261955, FBGN0010352, FBGN0027291, FBGN0030612, FBGN0261439, FBGN0026428, FBGN0037891, FBGN0036762, FBGN0011227, FBGN0039358	0.885836
GOTERM_BP_ALL	GO:0015980~energy derivation by oxidation of organic compounds	25	2.74424	0.0648576	FBGN0250814, FBGN0029118, FBGN0032833, FBGN0035600, FBGN0261955, FBGN0031436, FBGN0027291, FBGN0261439, FBGN0017566, FBGN0030853, FBGN0040705, FBGN0004507, FBGN0011227, FBGN0038922, FBGN0040773, FBGN0003076, FBGN0010352, FBGN0052230, FBGN0030612, FBGN0266064, FBGN0026428, FBGN0034245, FBGN0037891, FBGN0039358, FBGN0036762	0.907668
GOTERM_BP_ALL	GO:0006163~purine nucleotide metabolic process	35	3.84193	0.0753362	FBGN0250814, FBGN0038237, FBGN0260446, FBGN0042094, FBGN0035600, FBGN0001091, FBGN0031436, FBGN0020389, FBGN0027493, FBGN0011205, FBGN0030853, FBGN0011227, FBGN0263782, FBGN0040773, FBGN0020385, FBGN0036337, FBGN0263598, FBGN0038467, FBGN0000052, FBGN0032833, FBGN0051183, FBGN0017566, FBGN0040705, FBGN0014869, FBGN0266377, FBGN0022709, FBGN0021765, FBGN0025741, FBGN0052230, FBGN0005671, FBGN00393…	0.92504
GOTERM_BP_ALL	GO:0045333~cellular respiration	22	2.41493	0.0834981	FBGN0029118, FBGN0250814, FBGN0032833, FBGN0035600, FBGN0261955, FBGN0031436, FBGN0027291, FBGN0261439, FBGN0017566, FBGN0030853, FBGN0040705, FBGN0011227, FBGN0038922, FBGN0040773, FBGN0010352, FBGN0052230, FBGN0030612, FBGN0026428, FBGN0034245, FBGN0037891, FBGN0039358, FBGN0036762	0.934121
GOTERM_BP_ALL	GO:0009150~purine ribonucleotide metabolic process	34	3.73216	0.0878258	FBGN0250814, FBGN0038237, FBGN0260446, FBGN0042094, FBGN0035600, FBGN0001091, FBGN0031436, FBGN0020389, FBGN0027493, FBGN0011205, FBGN0030853, FBGN0011227, FBGN0263782, FBGN0040773, FBGN0036337, FBGN0263598, FBGN0038467, FBGN0000052, FBGN0032833, FBGN0051183, FBGN0017566, FBGN0040705, FBGN0014869, FBGN0266377, FBGN0022709, FBGN0021765, FBGN0025741, FBGN0052230, FBGN0005671, FBGN0039354, FBGN00283…	0.935055
GOTERM_BP_ALL	GO:0009117~nucleotide metabolic process	42	4.61032	0.0906686	FBGN0250814, FBGN0038237, FBGN0260446, FBGN0042094, FBGN0035600, FBGN0001098, FBGN0001091, FBGN0031436, FBGN0020389, FBGN0027493, FBGN0011205, FBGN0030853, FBGN0003189, FBGN0011227, FBGN0263782, FBGN0040773, FBGN0036337, FBGN0020385, FBGN0034225, FBGN0263598, FBGN0039790, FBGN0038467, FBGN0033735, FBGN0000052, FBGN0032833, FBGN0051183, FBGN0017566, FBGN0040705, FBGN0014869, FBGN0266377, FBGN00227…	0.939512
GOTERM_BP_ALL	GO:0006753~nucleoside phosphate metabolic process	42	4.61032	0.096741	FBGN0250814, FBGN0038237, FBGN0260446, FBGN0042094, FBGN0035600, FBGN0001098, FBGN0001091, FBGN0031436, FBGN0020389, FBGN0027493, FBGN0011205, FBGN0030853, FBGN0003189, FBGN0011227, FBGN0263782, FBGN0040773, FBGN0036337, FBGN0020385, FBGN0034225, FBGN0263598, FBGN0039790, FBGN0038467, FBGN0033735, FBGN0000052, FBGN0032833, FBGN0051183, FBGN0017566, FBGN0040705, FBGN0014869, FBGN0266377, FBGN00227…	0.945711
GOTERM_BP_ALL	GO:0006091~generation of precursor metabolites and energy	29	3.18332	0.103239	FBGN0250814, FBGN0035600, FBGN0261955, FBGN0001091, FBGN0031436, FBGN0030853, FBGN0004507, FBGN0011227, FBGN0038922, FBGN0040773, FBGN0003076, FBGN0037891, FBGN0029118, FBGN0032833, FBGN0027291, FBGN0017566, FBGN0261439, FBGN0040705, FBGN0014869, FBGN0031717, FBGN0010352, FBGN0052230, FBGN0266064, FBGN0030612, FBGN0026428, FBGN0034245, FBGN0033465, FBGN0036762, FBGN0039358	0.951671
GOTERM_BP_ALL	GO:0019693~ribose phosphate metabolic process	36	3.9517	0.107755	FBGN0250814, FBGN0038237, FBGN0260446, FBGN0042094, FBGN0035600, FBGN0001091, FBGN0031436, FBGN0020389, FBGN0027493, FBGN0011205, FBGN0030853, FBGN0003189, FBGN0011227, FBGN0263782, FBGN0040773, FBGN0036337, FBGN0263598, FBGN0038467, FBGN0000052, FBGN0032833, FBGN0051183, FBGN0017566, FBGN0040705, FBGN0014869, FBGN0266377, FBGN0022709, FBGN0021765, FBGN0004654, FBGN0025741, FBGN0052230, FBGN00056…	0.953078
GOTERM_BP_ALL	GO:0009259~ribonucleotide metabolic process	35	3.84193	0.108435	FBGN0250814, FBGN0038237, FBGN0260446, FBGN0042094, FBGN0035600, FBGN0001091, FBGN0031436, FBGN0020389, FBGN0027493, FBGN0011205, FBGN0030853, FBGN0003189, FBGN0011227, FBGN0263782, FBGN0040773, FBGN0036337, FBGN0263598, FBGN0038467, FBGN0000052, FBGN0032833, FBGN0051183, FBGN0017566, FBGN0040705, FBGN0014869, FBGN0266377, FBGN0022709, FBGN0021765, FBGN0025741, FBGN0052230, FBGN0005671, FBGN00393…	0.953034
GOTERM_BP_ALL	GO:0009116~nucleoside metabolic process	33	3.62239	0.117606	FBGN0250814, FBGN0042094, FBGN0035600, FBGN0001091, FBGN0031436, FBGN0020389, FBGN0027493, FBGN0011205, FBGN0030853, FBGN0003189, FBGN0011227, FBGN0263782, FBGN0040773, FBGN0036337, FBGN0263598, FBGN0039790, FBGN0038467, FBGN0035348, FBGN0032833, FBGN0030518, FBGN0017566, FBGN0040705, FBGN0014869, FBGN0033952, FBGN0030052, FBGN0022709, FBGN0021765, FBGN0052230, FBGN0005671, FBGN0028342, FBGN00342…	0.957505
GOTERM_BP_ALL	GO:0046128~purine ribonucleoside metabolic process	29	3.18332	0.129245	FBGN0250814, FBGN0042094, FBGN0035600, FBGN0001091, FBGN0031436, FBGN0020389, FBGN0027493, FBGN0030853, FBGN0011205, FBGN0011227, FBGN0263782, FBGN0040773, FBGN0036337, FBGN0263598, FBGN0038467, FBGN0032833, FBGN0030518, FBGN0017566, FBGN0040705, FBGN0014869, FBGN0033952, FBGN0022709, FBGN0021765, FBGN0052230, FBGN0005671, FBGN0028342, FBGN0034245, FBGN0033465, FBGN0003360	0.962293
GOTERM_BP_ALL	GO:1901657~glycosyl compound metabolic process	33	3.62239	0.134533	FBGN0250814, FBGN0042094, FBGN0035600, FBGN0001091, FBGN0031436, FBGN0020389, FBGN0027493, FBGN0011205, FBGN0030853, FBGN0003189, FBGN0011227, FBGN0263782, FBGN0040773, FBGN0036337, FBGN0263598, FBGN0039790, FBGN0038467, FBGN0035348, FBGN0032833, FBGN0030518, FBGN0017566, FBGN0040705, FBGN0014869, FBGN0033952, FBGN0030052, FBGN0022709, FBGN0021765, FBGN0052230, FBGN0005671, FBGN0028342, FBGN00342…	0.964553
GOTERM_BP_ALL	GO:0042278~purine nucleoside metabolic process	29	3.18332	0.138729	FBGN0250814, FBGN0042094, FBGN0035600, FBGN0001091, FBGN0031436, FBGN0020389, FBGN0027493, FBGN0030853, FBGN0011205, FBGN0011227, FBGN0263782, FBGN0040773, FBGN0036337, FBGN0263598, FBGN0038467, FBGN0032833, FBGN0030518, FBGN0017566, FBGN0040705, FBGN0014869, FBGN0033952, FBGN0022709, FBGN0021765, FBGN0052230, FBGN0005671, FBGN0028342, FBGN0034245, FBGN0033465, FBGN0003360	0.966318
GOTERM_BP_ALL	GO:0009126~purine nucleoside monophosphate metabolic process	25	2.74424	0.142044	FBGN0250814, FBGN0042094, FBGN0035600, FBGN0031436, FBGN0001091, FBGN0027493, FBGN0030853, FBGN0011227, FBGN0040773, FBGN0036337, FBGN0263598, FBGN0038467, FBGN0000052, FBGN0032833, FBGN0017566, FBGN0040705, FBGN0014869, FBGN0022709, FBGN0021765, FBGN0052230, FBGN0005671, FBGN0034245, FBGN0033465, FBGN0003360, FBGN0028342	0.96786
GOTERM_BP_ALL	GO:0009167~purine ribonucleoside monophosphate metabolic process	25	2.74424	0.142044	FBGN0250814, FBGN0042094, FBGN0035600, FBGN0031436, FBGN0001091, FBGN0027493, FBGN0030853, FBGN0011227, FBGN0040773, FBGN0036337, FBGN0263598, FBGN0038467, FBGN0000052, FBGN0032833, FBGN0017566, FBGN0040705, FBGN0014869, FBGN0022709, FBGN0021765, FBGN0052230, FBGN0005671, FBGN0034245, FBGN0033465, FBGN0003360, FBGN0028342	0.96786
GOTERM_BP_ALL	GO:0009161~ribonucleoside monophosphate metabolic process	26	2.85401	0.174696	FBGN0250814, FBGN0042094, FBGN0035600, FBGN0031436, FBGN0001091, FBGN0027493, FBGN0030853, FBGN0003189, FBGN0011227, FBGN0040773, FBGN0036337, FBGN0263598, FBGN0038467, FBGN0000052, FBGN0032833, FBGN0017566, FBGN0040705, FBGN0014869, FBGN0022709, FBGN0021765, FBGN0052230, FBGN0005671, FBGN0034245, FBGN0033465, FBGN0003360, FBGN0028342	0.976238
GOTERM_BP_ALL	GO:0009123~nucleoside monophosphate metabolic process	26	2.85401	0.199094	FBGN0250814, FBGN0042094, FBGN0035600, FBGN0031436, FBGN0001091, FBGN0027493, FBGN0030853, FBGN0003189, FBGN0011227, FBGN0040773, FBGN0036337, FBGN0263598, FBGN0038467, FBGN0000052, FBGN0032833, FBGN0017566, FBGN0040705, FBGN0014869, FBGN0022709, FBGN0021765, FBGN0052230, FBGN0005671, FBGN0034245, FBGN0033465, FBGN0003360, FBGN0028342	0.983352
GOTERM_BP_ALL	GO:0009119~ribonucleoside metabolic process	30	3.29308	0.201291	FBGN0250814, FBGN0042094, FBGN0035600, FBGN0001091, FBGN0031436, FBGN0020389, FBGN0027493, FBGN0030853, FBGN0011205, FBGN0003189, FBGN0011227, FBGN0263782, FBGN0040773, FBGN0036337, FBGN0263598, FBGN0038467, FBGN0032833, FBGN0030518, FBGN0017566, FBGN0040705, FBGN0014869, FBGN0033952, FBGN0022709, FBGN0021765, FBGN0052230, FBGN0005671, FBGN0028342, FBGN0034245, FBGN0033465, FBGN0003360	0.983537
GOTERM_BP_ALL	GO:0019637~organophosphate metabolic process	56	6.14709	0.20508	FBGN0027579, FBGN0035600, FBGN0030853, FBGN0003189, FBGN0011227, FBGN0040773, FBGN0034225, FBGN0263598, FBGN0032833, FBGN0030683, FBGN0001128, FBGN0017566, FBGN0040705, FBGN0266377, FBGN0022709, FBGN0004654, FBGN0025741, FBGN0039354, FBGN0003360, FBGN0261549, FBGN0067628, FBGN0002641, FBGN0250814, FBGN0038237, FBGN0260446, FBGN0042094, FBGN0031948, FBGN0001098, FBGN0031436, FBGN0001091, FBGN00203…	0.983677
GOTERM_BP_ALL	GO:0006122~mitochondrial electron transport, ubiquinol to cytochrome c	4	0.439078	0.258325	FBGN0250814, FBGN0035600, FBGN0034245, FBGN0011227	0.990545
GOTERM_BP_ALL	GO:0046034~ATP metabolic process	20	2.19539	0.329852	FBGN0250814, FBGN0032833, FBGN0035600, FBGN0001091, FBGN0031436, FBGN0017566, FBGN0030853, FBGN0040705, FBGN0014869, FBGN0011227, FBGN0022709, FBGN0040773, FBGN0021765, FBGN0263598, FBGN0005671, FBGN0052230, FBGN0028342, FBGN0034245, FBGN0033465, FBGN0003360	0.994895
GOTERM_BP_ALL	GO:0006796~phosphate-containing compound metabolic process	112	12.2942	0.337753	FBGN0010389, FBGN0035600, FBGN0036875, FBGN0030853, FBGN0038504, FBGN0003189, FBGN0011227, FBGN0040773, FBGN0263199, FBGN0035484, FBGN0000442, FBGN0034225, FBGN0263598, FBGN0011739, FBGN0044323, FBGN0032833, FBGN0040705, FBGN0259685, FBGN0087011, FBGN0086346, FBGN0033160, FBGN0025741, FBGN0039354, FBGN0003360, FBGN0002641, FBGN0004583, FBGN0036756, FBGN0015024, FBGN0031948, FBGN0031436, FBGN00203…	0.995215
GOTERM_BP_ALL	GO:0009144~purine nucleoside triphosphate metabolic process	21	2.30516	0.358824	FBGN0250814, FBGN0032833, FBGN0042094, FBGN0035600, FBGN0001091, FBGN0031436, FBGN0017566, FBGN0030853, FBGN0040705, FBGN0014869, FBGN0011227, FBGN0022709, FBGN0040773, FBGN0021765, FBGN0263598, FBGN0005671, FBGN0052230, FBGN0028342, FBGN0034245, FBGN0033465, FBGN0003360	0.99599
GOTERM_BP_ALL	GO:0009205~purine ribonucleoside triphosphate metabolic process	21	2.30516	0.358824	FBGN0250814, FBGN0032833, FBGN0042094, FBGN0035600, FBGN0001091, FBGN0031436, FBGN0017566, FBGN0030853, FBGN0040705, FBGN0014869, FBGN0011227, FBGN0022709, FBGN0040773, FBGN0021765, FBGN0263598, FBGN0005671, FBGN0052230, FBGN0028342, FBGN0034245, FBGN0033465, FBGN0003360	0.99599
GOTERM_BP_ALL	GO:0006793~phosphorus metabolic process	112	12.2942	0.378814	FBGN0010389, FBGN0035600, FBGN0036875, FBGN0030853, FBGN0038504, FBGN0003189, FBGN0011227, FBGN0040773, FBGN0263199, FBGN0035484, FBGN0000442, FBGN0034225, FBGN0263598, FBGN0011739, FBGN0044323, FBGN0032833, FBGN0040705, FBGN0259685, FBGN0087011, FBGN0086346, FBGN0033160, FBGN0025741, FBGN0039354, FBGN0003360, FBGN0002641, FBGN0004583, FBGN0036756, FBGN0015024, FBGN0031948, FBGN0031436, FBGN00203…	0.996684
GOTERM_BP_ALL	GO:0006119~oxidative phosphorylation	12	1.31723	0.391077	FBGN0040773, FBGN0250814, FBGN0032833, FBGN0035600, FBGN0031436, FBGN0052230, FBGN0017566, FBGN0030853, FBGN0040705, FBGN0033465, FBGN0034245, FBGN0011227	0.99719
GOTERM_BP_ALL	GO:0022900~electron transport chain	13	1.427	0.405408	FBGN0040773, FBGN0250814, FBGN0032833, FBGN0035600, FBGN0031436, FBGN0052230, FBGN0017566, FBGN0030853, FBGN0261439, FBGN0026428, FBGN0040705, FBGN0034245, FBGN0011227	0.997497
GOTERM_BP_ALL	GO:0009199~ribonucleoside triphosphate metabolic process	21	2.30516	0.412717	FBGN0250814, FBGN0032833, FBGN0042094, FBGN0035600, FBGN0001091, FBGN0031436, FBGN0017566, FBGN0030853, FBGN0040705, FBGN0014869, FBGN0011227, FBGN0022709, FBGN0040773, FBGN0021765, FBGN0263598, FBGN0005671, FBGN0052230, FBGN0028342, FBGN0034245, FBGN0033465, FBGN0003360	0.997666
GOTERM_BP_ALL	GO:0042773~ATP synthesis coupled electron transport	11	1.20746	0.427157	FBGN0040773, FBGN0250814, FBGN0032833, FBGN0035600, FBGN0031436, FBGN0052230, FBGN0017566, FBGN0030853, FBGN0040705, FBGN0034245, FBGN0011227	0.998036
GOTERM_BP_ALL	GO:0022904~respiratory electron transport chain	12	1.31723	0.440638	FBGN0040773, FBGN0250814, FBGN0032833, FBGN0035600, FBGN0031436, FBGN0052230, FBGN0017566, FBGN0030853, FBGN0026428, FBGN0040705, FBGN0034245, FBGN0011227	0.998255
GOTERM_BP_ALL	GO:0009141~nucleoside triphosphate metabolic process	21	2.30516	0.503246	FBGN0250814, FBGN0032833, FBGN0042094, FBGN0035600, FBGN0001091, FBGN0031436, FBGN0017566, FBGN0030853, FBGN0040705, FBGN0014869, FBGN0011227, FBGN0022709, FBGN0040773, FBGN0021765, FBGN0263598, FBGN0005671, FBGN0052230, FBGN0028342, FBGN0034245, FBGN0033465, FBGN0003360	0.998939
GOTERM_BP_ALL	GO:0042775~mitochondrial ATP synthesis coupled electron transport	10	1.09769	0.520948	FBGN0040773, FBGN0250814, FBGN0032833, FBGN0035600, FBGN0031436, FBGN0052230, FBGN0030853, FBGN0040705, FBGN0034245, FBGN0011227	0.999156
GOTERM_BP_ALL	GO:1901135~carbohydrate derivative metabolic process	61	6.69594	0.584878	FBGN0035600, FBGN0261403, FBGN0026616, FBGN0030853, FBGN0037312, FBGN0003189, FBGN0011227, FBGN0033327, FBGN0040773, FBGN0045063, FBGN0263598, FBGN0032598, FBGN0035348, FBGN0032833, FBGN0030518, FBGN0001128, FBGN0034025, FBGN0017566, FBGN0040705, FBGN0020251, FBGN0266377, FBGN0033952, FBGN0030052, FBGN0022709, FBGN0004654, FBGN0025741, FBGN0039354, FBGN0003360, FBGN0010247, FBGN0250814, FBGN00671…	0.999601
KEGG_PATHWAY	dme00190:Oxidative phosphorylation	16	1.75631	0.61777	FBGN0250814, FBGN0032833, FBGN0035600, FBGN0031436, FBGN0030853, FBGN0017566, FBGN0261439, FBGN0040705, FBGN0011227, FBGN0040773, FBGN0262736, FBGN0263598, FBGN0005671, FBGN0052230, FBGN0028342, FBGN0034245	0.891159
GOTERM_BP_ALL	GO:0006120~mitochondrial electron transport, NADH to ubiquinone	4	0.439078	0.899383	FBGN0031436, FBGN0052230, FBGN0030853, FBGN0040705	0.999998
Annotation Cluster 37	Enrichment Score: 0.7280117021880552
Category	Term	Count	%	PValue	Genes	Benjamini
GOTERM_BP_ALL	GO:0006914~autophagy	27	2.96378	0.0100226	FBGN0034366, FBGN0004436, FBGN0031399, FBGN0028741, FBGN0036397, FBGN0044452, FBGN0026317, FBGN0025800, FBGN0000229, FBGN0003231, FBGN0263111, FBGN0039966, FBGN0266717, FBGN0261361, FBGN0001220, FBGN0032230, FBGN0037327, FBGN0041191, FBGN0052672, FBGN0037363, FBGN0260749, FBGN0261283, FBGN0265988, FBGN0266064, FBGN0029943, FBGN0039705, FBGN0003360	0.56839
GOTERM_BP_ALL	GO:0010506~regulation of autophagy	18	1.97585	0.0252843	FBGN0039966, FBGN0034366, FBGN0031399, FBGN0266717, FBGN0036397, FBGN0041191, FBGN0037327, FBGN0037647, FBGN0052672, FBGN0044452, FBGN0026317, FBGN0260749, FBGN0025800, FBGN0261283, FBGN0000229, FBGN0039705, FBGN0003360, FBGN0003231	0.764266
GOTERM_BP_ALL	GO:0000422~mitophagy	7	0.768386	0.0505791	FBGN0052672, FBGN0037363, FBGN0044452, FBGN0034366, FBGN0004436, FBGN0029943, FBGN0001220	0.879805
GOTERM_BP_ALL	GO:0061726~mitochondrion disassembly	7	0.768386	0.0505791	FBGN0052672, FBGN0037363, FBGN0044452, FBGN0034366, FBGN0004436, FBGN0029943, FBGN0001220	0.879805
GOTERM_BP_ALL	GO:0016236~macroautophagy	16	1.75631	0.0619794	FBGN0263111, FBGN0039966, FBGN0034366, FBGN0266717, FBGN0261361, FBGN0028741, FBGN0032230, FBGN0036397, FBGN0052672, FBGN0044452, FBGN0037363, FBGN0265988, FBGN0266064, FBGN0029943, FBGN0039705, FBGN0003231	0.905638
GOTERM_BP_ALL	GO:0006995~cellular response to nitrogen starvation	4	0.439078	0.074136	FBGN0052672, FBGN0037363, FBGN0034366, FBGN0029943	0.923469
GOTERM_BP_ALL	GO:0043562~cellular response to nitrogen levels	4	0.439078	0.074136	FBGN0052672, FBGN0037363, FBGN0034366, FBGN0029943	0.923469
GOTERM_BP_ALL	GO:1903008~organelle disassembly	8	0.878156	0.0817799	FBGN0052672, FBGN0037363, FBGN0044452, FBGN0034366, FBGN0004436, FBGN0029943, FBGN0001220, FBGN0041588	0.931664
GOTERM_BP_ALL	GO:0035069~larval midgut histolysis	8	0.878156	0.100272	FBGN0052672, FBGN0037363, FBGN0044452, FBGN0026317, FBGN0034366, FBGN0011785, FBGN0029943, FBGN0039705	0.95037
GOTERM_BP_ALL	GO:0007033~vacuole organization	17	1.86608	0.104675	FBGN0036756, FBGN0263111, FBGN0039966, FBGN0034366, FBGN0261361, FBGN0028741, FBGN0032230, FBGN0036397, FBGN0037339, FBGN0052672, FBGN0037363, FBGN0044452, FBGN0262736, FBGN0263598, FBGN0029943, FBGN0039705, FBGN0031005	0.952743
GOTERM_BP_ALL	GO:0035096~larval midgut cell programmed cell death	7	0.768386	0.107106	FBGN0052672, FBGN0037363, FBGN0044452, FBGN0034366, FBGN0011785, FBGN0029943, FBGN0039705	0.953166
GOTERM_BP_ALL	GO:0061723~glycophagy	5	0.548847	0.116631	FBGN0037363, FBGN0044452, FBGN0266064, FBGN0029943, FBGN0039705	0.9572
GOTERM_BP_ALL	GO:0000045~autophagosome assembly	6	0.658617	0.172699	FBGN0052672, FBGN0037363, FBGN0044452, FBGN0034366, FBGN0029943, FBGN0039705	0.975558
GOTERM_BP_ALL	GO:1905037~autophagosome organization	6	0.658617	0.172699	FBGN0052672, FBGN0037363, FBGN0044452, FBGN0034366, FBGN0029943, FBGN0039705	0.975558
KEGG_PATHWAY	dme04140:Regulation of autophagy	4	0.439078	0.553497	FBGN0052672, FBGN0034366, FBGN0029943, FBGN0039705	0.862029
GOTERM_BP_ALL	GO:0044804~nucleophagy	3	0.329308	0.610439	FBGN0044452, FBGN0034366, FBGN0029943	0.99971
GOTERM_BP_ALL	GO:0022411~cellular component disassembly	12	1.31723	0.650143	FBGN0052672, FBGN0037363, FBGN0044452, FBGN0034366, FBGN0035049, FBGN0036974, FBGN0004436, FBGN0250788, FBGN0029943, FBGN0001220, FBGN0041588, FBGN0265512	0.999831
GOTERM_BP_ALL	GO:0031667~response to nutrient levels	23	2.5247	0.780406	FBGN0028956, FBGN0034366, FBGN0031399, FBGN0264087, FBGN0266717, FBGN0031998, FBGN0032339, FBGN0032051, FBGN0036397, FBGN0041191, FBGN0037647, FBGN0052672, FBGN0044452, FBGN0003380, FBGN0037363, FBGN0026317, FBGN0003964, FBGN0038473, FBGN0040309, FBGN0000229, FBGN0266064, FBGN0029943, FBGN0039705	0.999967
GOTERM_BP_ALL	GO:0071496~cellular response to external stimulus	16	1.75631	0.784693	FBGN0034366, FBGN0031399, FBGN0266717, FBGN0032339, FBGN0032051, FBGN0264953, FBGN0036397, FBGN0037647, FBGN0052672, FBGN0044452, FBGN0037363, FBGN0038473, FBGN0000229, FBGN0266064, FBGN0029943, FBGN0039705	0.99997
GOTERM_BP_ALL	GO:0009991~response to extracellular stimulus	23	2.5247	0.791669	FBGN0028956, FBGN0034366, FBGN0031399, FBGN0264087, FBGN0266717, FBGN0031998, FBGN0032339, FBGN0032051, FBGN0036397, FBGN0041191, FBGN0037647, FBGN0052672, FBGN0044452, FBGN0003380, FBGN0037363, FBGN0026317, FBGN0003964, FBGN0038473, FBGN0040309, FBGN0000229, FBGN0266064, FBGN0029943, FBGN0039705	0.999974
GOTERM_BP_ALL	GO:0009267~cellular response to starvation	15	1.64654	0.799694	FBGN0034366, FBGN0031399, FBGN0266717, FBGN0032339, FBGN0032051, FBGN0036397, FBGN0037647, FBGN0052672, FBGN0044452, FBGN0037363, FBGN0038473, FBGN0000229, FBGN0266064, FBGN0029943, FBGN0039705	0.999976
GOTERM_BP_ALL	GO:0031669~cellular response to nutrient levels	15	1.64654	0.812492	FBGN0034366, FBGN0031399, FBGN0266717, FBGN0032339, FBGN0032051, FBGN0036397, FBGN0037647, FBGN0052672, FBGN0044452, FBGN0037363, FBGN0038473, FBGN0000229, FBGN0266064, FBGN0029943, FBGN0039705	0.99998
GOTERM_BP_ALL	GO:0031668~cellular response to extracellular stimulus	15	1.64654	0.824684	FBGN0034366, FBGN0031399, FBGN0266717, FBGN0032339, FBGN0032051, FBGN0036397, FBGN0037647, FBGN0052672, FBGN0044452, FBGN0037363, FBGN0038473, FBGN0000229, FBGN0266064, FBGN0029943, FBGN0039705	0.999985
GOTERM_BP_ALL	GO:0042594~response to starvation	20	2.19539	0.836387	FBGN0028956, FBGN0034366, FBGN0031399, FBGN0264087, FBGN0266717, FBGN0032339, FBGN0032051, FBGN0036397, FBGN0041191, FBGN0037647, FBGN0052672, FBGN0044452, FBGN0037363, FBGN0003964, FBGN0038473, FBGN0000229, FBGN0266064, FBGN0040309, FBGN0029943, FBGN0039705	0.999987
Annotation Cluster 40	Enrichment Score: 0.7010306652822091
Category	Term	Count	%	PValue	Genes	Benjamini
GOTERM_BP_ALL	GO:0007552~metamorphosis	69	7.57409	0.0221527	FBGN0003716, FBGN0034366, FBGN0039509, FBGN0005585, FBGN0011225, FBGN0265048, FBGN0044452, FBGN0026317, FBGN0037315, FBGN0010341, FBGN0005640, FBGN0031005, FBGN0025697, FBGN0001624, FBGN0032006, FBGN0040383, FBGN0029093, FBGN0020251, FBGN0020521, FBGN0086347, FBGN0260749, FBGN0036974, FBGN0010470, FBGN0000565, FBGN0028984, FBGN0265630, FBGN0029943, FBGN0001124, FBGN0262582, FBGN0010247, FBGN00046…	0.750022
GOTERM_BP_ALL	GO:0048707~instar larval or pupal morphogenesis	65	7.13502	0.0437187	FBGN0003716, FBGN0034366, FBGN0039509, FBGN0005585, FBGN0011225, FBGN0265048, FBGN0044452, FBGN0026317, FBGN0037315, FBGN0010341, FBGN0031005, FBGN0025697, FBGN0001624, FBGN0032006, FBGN0040383, FBGN0029093, FBGN0020251, FBGN0020521, FBGN0086347, FBGN0260749, FBGN0010470, FBGN0036974, FBGN0000565, FBGN0028984, FBGN0265630, FBGN0029943, FBGN0001124, FBGN0262582, FBGN0004607, FBGN0039257, FBGN00166…	0.870228
GOTERM_BP_ALL	GO:0009886~post-embryonic morphogenesis	65	7.13502	0.0699771	FBGN0003716, FBGN0034366, FBGN0039509, FBGN0005585, FBGN0011225, FBGN0265048, FBGN0044452, FBGN0026317, FBGN0037315, FBGN0010341, FBGN0031005, FBGN0025697, FBGN0001624, FBGN0032006, FBGN0040383, FBGN0029093, FBGN0020251, FBGN0020521, FBGN0086347, FBGN0260749, FBGN0010470, FBGN0036974, FBGN0000565, FBGN0028984, FBGN0265630, FBGN0029943, FBGN0001124, FBGN0262582, FBGN0004607, FBGN0039257, FBGN00166…	0.916704
GOTERM_BP_ALL	GO:0007444~imaginal disc development	71	7.79363	0.0770524	FBGN0003716, FBGN0261403, FBGN0005585, FBGN0011225, FBGN0265048, FBGN0037298, FBGN0037315, FBGN0010341, FBGN0263598, FBGN0036318, FBGN0011739, FBGN0031005, FBGN0001624, FBGN0032006, FBGN0011236, FBGN0028552, FBGN0020251, FBGN0020521, FBGN0004797, FBGN0042134, FBGN0039861, FBGN0086347, FBGN0039214, FBGN0015778, FBGN0010470, FBGN0028984, FBGN0265630, FBGN0031872, FBGN0001124, FBGN0262582, FBGN00046…	0.927892
GOTERM_BP_ALL	GO:0002165~instar larval or pupal development	75	8.23271	0.0813816	FBGN0003716, FBGN0034366, FBGN0039509, FBGN0005585, FBGN0011225, FBGN0265048, FBGN0044452, FBGN0026317, FBGN0037315, FBGN0010341, FBGN0005640, FBGN0031005, FBGN0025697, FBGN0001624, FBGN0032006, FBGN0005593, FBGN0040383, FBGN0029093, FBGN0020251, FBGN0030588, FBGN0020521, FBGN0086347, FBGN0260749, FBGN0036974, FBGN0010470, FBGN0000565, FBGN0028984, FBGN0265630, FBGN0029943, FBGN0001124, FBGN02625…	0.932238
GOTERM_BP_ALL	GO:0035295~tube development	84	9.22064	0.106235	FBGN0003716, FBGN0261403, FBGN0005585, FBGN0011225, FBGN0265048, FBGN0037298, FBGN0002525, FBGN0037315, FBGN0010341, FBGN0263598, FBGN0036318, FBGN0011739, FBGN0053556, FBGN0031005, FBGN0001168, FBGN0001624, FBGN0032006, FBGN0266719, FBGN0028552, FBGN0011236, FBGN0020251, FBGN0020521, FBGN0259685, FBGN0004797, FBGN0042134, FBGN0039861, FBGN0086347, FBGN0039214, FBGN0015778, FBGN0010470, FBGN00202…	0.953957
GOTERM_BP_ALL	GO:0009791~post-embryonic development	81	8.89133	0.109776	FBGN0010389, FBGN0003716, FBGN0034366, FBGN0039509, FBGN0005585, FBGN0011225, FBGN0265048, FBGN0044452, FBGN0026317, FBGN0000442, FBGN0037315, FBGN0010341, FBGN0005640, FBGN0031005, FBGN0025697, FBGN0001624, FBGN0032006, FBGN0036641, FBGN0005593, FBGN0040383, FBGN0028375, FBGN0029093, FBGN0020251, FBGN0030588, FBGN0020521, FBGN0086347, FBGN0260749, FBGN0036974, FBGN0010470, FBGN0000565, FBGN00289…	0.951935
GOTERM_BP_ALL	GO:0007472~wing disc morphogenesis	39	4.28101	0.198687	FBGN0004607, FBGN0016693, FBGN0039257, FBGN0003716, FBGN0000326, FBGN0005585, FBGN0265048, FBGN0000117, FBGN0020389, FBGN0011205, FBGN0027106, FBGN0004648, FBGN0011817, FBGN0013576, FBGN0030608, FBGN0035533, FBGN0025800, FBGN0037315, FBGN0010341, FBGN0250786, FBGN0010399, FBGN0031005, FBGN0051852, FBGN0015527, FBGN0004390, FBGN0004638, FBGN0004395, FBGN0020251, FBGN0032230, FBGN0020521, FBGN00104…	0.983524
GOTERM_BP_ALL	GO:0009887~organ morphogenesis	89	9.76948	0.202052	FBGN0003716, FBGN0039509, FBGN0005585, FBGN0011225, FBGN0265048, FBGN0026317, FBGN0002525, FBGN0037315, FBGN0010341, FBGN0262127, FBGN0010238, FBGN0011739, FBGN0031005, FBGN0001168, FBGN0267435, FBGN0025697, FBGN0001624, FBGN0032006, FBGN0002921, FBGN0040383, FBGN0029093, FBGN0020251, FBGN0020521, FBGN0259685, FBGN0015777, FBGN0086347, FBGN0015778, FBGN0260749, FBGN0036974, FBGN0010470, FBGN00005…	0.983502
GOTERM_BP_ALL	GO:0035220~wing disc development	51	5.59824	0.202311	FBGN0003716, FBGN0261403, FBGN0005585, FBGN0265048, FBGN0037298, FBGN0037315, FBGN0010341, FBGN0031005, FBGN0028552, FBGN0020251, FBGN0020521, FBGN0004797, FBGN0039214, FBGN0010470, FBGN0028984, FBGN0265630, FBGN0031872, FBGN0001124, FBGN0262582, FBGN0004607, FBGN0016693, FBGN0039257, FBGN0000326, FBGN0023083, FBGN0020389, FBGN0000117, FBGN0011205, FBGN0027106, FBGN0011817, FBGN0004648, FBGN00135…	0.983278
GOTERM_BP_ALL	GO:0035239~tube morphogenesis	60	6.58617	0.209973	FBGN0003716, FBGN0005585, FBGN0011225, FBGN0265048, FBGN0002525, FBGN0037315, FBGN0010341, FBGN0263598, FBGN0053556, FBGN0031005, FBGN0001168, FBGN0001624, FBGN0032006, FBGN0266719, FBGN0020251, FBGN0259685, FBGN0020521, FBGN0086347, FBGN0010470, FBGN0028984, FBGN0020299, FBGN0023458, FBGN0265630, FBGN0001124, FBGN0262582, FBGN0004607, FBGN0016693, FBGN0039257, FBGN0000326, FBGN0264560, FBGN00203…	0.983602
GOTERM_BP_ALL	GO:0007560~imaginal disc morphogenesis	48	5.26894	0.220476	FBGN0004607, FBGN0016693, FBGN0039257, FBGN0003716, FBGN0000326, FBGN0011225, FBGN0005585, FBGN0265048, FBGN0000117, FBGN0020389, FBGN0011205, FBGN0027106, FBGN0004648, FBGN0011817, FBGN0002431, FBGN0013576, FBGN0030608, FBGN0035533, FBGN0025800, FBGN0037315, FBGN0010341, FBGN0001965, FBGN0250786, FBGN0010399, FBGN0000229, FBGN0031005, FBGN0051852, FBGN0015527, FBGN0004390, FBGN0001624, FBGN00320…	0.985969
GOTERM_BP_ALL	GO:0048563~post-embryonic organ morphogenesis	48	5.26894	0.220476	FBGN0004607, FBGN0016693, FBGN0039257, FBGN0003716, FBGN0000326, FBGN0011225, FBGN0005585, FBGN0265048, FBGN0000117, FBGN0020389, FBGN0011205, FBGN0027106, FBGN0004648, FBGN0011817, FBGN0002431, FBGN0013576, FBGN0030608, FBGN0035533, FBGN0025800, FBGN0037315, FBGN0010341, FBGN0001965, FBGN0250786, FBGN0010399, FBGN0000229, FBGN0031005, FBGN0051852, FBGN0015527, FBGN0004390, FBGN0001624, FBGN00320…	0.985969
GOTERM_BP_ALL	GO:0007476~imaginal disc-derived wing morphogenesis	38	4.17124	0.233356	FBGN0004607, FBGN0016693, FBGN0039257, FBGN0003716, FBGN0000326, FBGN0005585, FBGN0265048, FBGN0000117, FBGN0020389, FBGN0011205, FBGN0027106, FBGN0004648, FBGN0011817, FBGN0013576, FBGN0030608, FBGN0035533, FBGN0025800, FBGN0037315, FBGN0010341, FBGN0250786, FBGN0010399, FBGN0031005, FBGN0015527, FBGN0004390, FBGN0004638, FBGN0004395, FBGN0020251, FBGN0032230, FBGN0020521, FBGN0010470, FBGN02627…	0.987187
GOTERM_BP_ALL	GO:0002009~morphogenesis of an epithelium	68	7.46432	0.242279	FBGN0003716, FBGN0005585, FBGN0011225, FBGN0265048, FBGN0010504, FBGN0002525, FBGN0037315, FBGN0010341, FBGN0010238, FBGN0005640, FBGN0053556, FBGN0031005, FBGN0001624, FBGN0044323, FBGN0032006, FBGN0266719, FBGN0028371, FBGN0020251, FBGN0259685, FBGN0020521, FBGN0086347, FBGN0015778, FBGN0010470, FBGN0028984, FBGN0020299, FBGN0265630, FBGN0001124, FBGN0262582, FBGN0010247, FBGN0004607, FBGN00392…	0.988799
GOTERM_BP_ALL	GO:0048729~tissue morphogenesis	69	7.57409	0.264029	FBGN0010389, FBGN0003716, FBGN0005585, FBGN0011225, FBGN0265048, FBGN0010504, FBGN0002525, FBGN0037315, FBGN0010341, FBGN0010238, FBGN0005640, FBGN0053556, FBGN0031005, FBGN0001624, FBGN0044323, FBGN0032006, FBGN0266719, FBGN0028371, FBGN0020251, FBGN0259685, FBGN0020521, FBGN0086347, FBGN0015778, FBGN0010470, FBGN0028984, FBGN0020299, FBGN0265630, FBGN0001124, FBGN0262582, FBGN0010247, FBGN00046…	0.991121
GOTERM_BP_ALL	GO:0060562~epithelial tube morphogenesis	55	6.03732	0.272105	FBGN0003716, FBGN0005585, FBGN0011225, FBGN0265048, FBGN0002525, FBGN0037315, FBGN0010341, FBGN0053556, FBGN0031005, FBGN0001624, FBGN0032006, FBGN0266719, FBGN0020251, FBGN0259685, FBGN0020521, FBGN0086347, FBGN0010470, FBGN0028984, FBGN0020299, FBGN0265630, FBGN0001124, FBGN0262582, FBGN0004607, FBGN0016693, FBGN0039257, FBGN0000326, FBGN0020389, FBGN0000117, FBGN0011205, FBGN0024236, FBGN00271…	0.99206
GOTERM_BP_ALL	GO:0009888~tissue development	111	12.1844	0.276958	FBGN0010389, FBGN0000044, FBGN0011225, FBGN0010504, FBGN0002525, FBGN0263598, FBGN0262127, FBGN0036318, FBGN0011739, FBGN0053556, FBGN0031005, FBGN0044323, FBGN0011236, FBGN0259685, FBGN0042134, FBGN0086347, FBGN0039214, FBGN0035498, FBGN0010470, FBGN0020299, FBGN0265630, FBGN0031872, FBGN0004607, FBGN0267791, FBGN0004583, FBGN0000326, FBGN0028543, FBGN0020389, FBGN0000117, FBGN0011205, FBGN00271…	0.991956
GOTERM_BP_ALL	GO:0048513~animal organ development	135	14.8189	0.279353	FBGN0000044, FBGN0010389, FBGN0011225, FBGN0035205, FBGN0002525, FBGN0000442, FBGN0029092, FBGN0045063, FBGN0263598, FBGN0262127, FBGN0045064, FBGN0036318, FBGN0011739, FBGN0031005, FBGN0001168, FBGN0025697, FBGN0002921, FBGN0011236, FBGN0029093, FBGN0259685, FBGN0042134, FBGN0086347, FBGN0039214, FBGN0260749, FBGN0035498, FBGN0010470, FBGN0000565, FBGN0020299, FBGN0265630, FBGN0031872, FBGN00284…	0.992051
GOTERM_BP_ALL	GO:0048569~post-embryonic organ development	53	5.81778	0.310977	FBGN0010389, FBGN0003716, FBGN0005585, FBGN0011225, FBGN0265048, FBGN0000442, FBGN0037315, FBGN0010341, FBGN0031005, FBGN0001624, FBGN0032006, FBGN0028375, FBGN0020251, FBGN0020521, FBGN0086347, FBGN0010470, FBGN0028984, FBGN0265630, FBGN0001124, FBGN0262582, FBGN0004607, FBGN0016693, FBGN0039257, FBGN0000326, FBGN0020389, FBGN0000117, FBGN0011205, FBGN0027106, FBGN0004648, FBGN0011817, FBGN00024…	0.994362
GOTERM_BP_ALL	GO:0035107~appendage morphogenesis	40	4.39078	0.355042	FBGN0267791, FBGN0004607, FBGN0016693, FBGN0039257, FBGN0003716, FBGN0000326, FBGN0005585, FBGN0265048, FBGN0000117, FBGN0020389, FBGN0011205, FBGN0027106, FBGN0004648, FBGN0011817, FBGN0013576, FBGN0030608, FBGN0035533, FBGN0025800, FBGN0037315, FBGN0010341, FBGN0001965, FBGN0250786, FBGN0010399, FBGN0031005, FBGN0015527, FBGN0004390, FBGN0004638, FBGN0004395, FBGN0020251, FBGN0032230, FBGN00205…	0.995837
GOTERM_BP_ALL	GO:0060429~epithelium development	103	11.3063	0.366774	FBGN0011225, FBGN0010504, FBGN0002525, FBGN0263598, FBGN0262127, FBGN0036318, FBGN0011739, FBGN0053556, FBGN0031005, FBGN0044323, FBGN0011236, FBGN0259685, FBGN0042134, FBGN0039214, FBGN0086347, FBGN0010470, FBGN0020299, FBGN0265630, FBGN0031872, FBGN0004607, FBGN0267791, FBGN0004583, FBGN0000326, FBGN0020389, FBGN0000117, FBGN0011205, FBGN0027106, FBGN0011817, FBGN0263782, FBGN0002431, FBGN00135…	0.996106
GOTERM_BP_ALL	GO:0035120~post-embryonic appendage morphogenesis	39	4.28101	0.386639	FBGN0004607, FBGN0016693, FBGN0039257, FBGN0003716, FBGN0000326, FBGN0005585, FBGN0265048, FBGN0000117, FBGN0020389, FBGN0011205, FBGN0027106, FBGN0004648, FBGN0011817, FBGN0013576, FBGN0030608, FBGN0035533, FBGN0025800, FBGN0037315, FBGN0010341, FBGN0001965, FBGN0250786, FBGN0010399, FBGN0031005, FBGN0015527, FBGN0004390, FBGN0004638, FBGN0004395, FBGN0020251, FBGN0032230, FBGN0020521, FBGN00104…	0.996992
GOTERM_BP_ALL	GO:0048736~appendage development	40	4.39078	0.406046	FBGN0267791, FBGN0004607, FBGN0016693, FBGN0039257, FBGN0003716, FBGN0000326, FBGN0005585, FBGN0265048, FBGN0000117, FBGN0020389, FBGN0011205, FBGN0027106, FBGN0004648, FBGN0011817, FBGN0013576, FBGN0030608, FBGN0035533, FBGN0025800, FBGN0037315, FBGN0010341, FBGN0001965, FBGN0250786, FBGN0010399, FBGN0031005, FBGN0015527, FBGN0004390, FBGN0004638, FBGN0004395, FBGN0020251, FBGN0032230, FBGN00205…	0.997483
GOTERM_BP_ALL	GO:0035114~imaginal disc-derived appendage morphogenesis	39	4.28101	0.412716	FBGN0004607, FBGN0016693, FBGN0039257, FBGN0003716, FBGN0000326, FBGN0005585, FBGN0265048, FBGN0000117, FBGN0020389, FBGN0011205, FBGN0027106, FBGN0004648, FBGN0011817, FBGN0013576, FBGN0030608, FBGN0035533, FBGN0025800, FBGN0037315, FBGN0010341, FBGN0001965, FBGN0250786, FBGN0010399, FBGN0031005, FBGN0015527, FBGN0004390, FBGN0004638, FBGN0004395, FBGN0020251, FBGN0032230, FBGN0020521, FBGN00104…	0.997707
GOTERM_BP_ALL	GO:0048737~imaginal disc-derived appendage development	39	4.28101	0.439001	FBGN0004607, FBGN0016693, FBGN0039257, FBGN0003716, FBGN0000326, FBGN0005585, FBGN0265048, FBGN0000117, FBGN0020389, FBGN0011205, FBGN0027106, FBGN0004648, FBGN0011817, FBGN0013576, FBGN0030608, FBGN0035533, FBGN0025800, FBGN0037315, FBGN0010341, FBGN0001965, FBGN0250786, FBGN0010399, FBGN0031005, FBGN0015527, FBGN0004390, FBGN0004638, FBGN0004395, FBGN0020251, FBGN0032230, FBGN0020521, FBGN00104…	0.99823
GOTERM_BP_ALL	GO:0009653~anatomical structure morphogenesis	167	18.3315	0.793966	FBGN0032891, FBGN0010389, FBGN0034366, FBGN0010583, FBGN0032949, FBGN0011225, FBGN0010504, FBGN0036397, FBGN0044452, FBGN0002525, FBGN0263598, FBGN0262127, FBGN0053556, FBGN0011739, FBGN0031005, FBGN0001168, FBGN0025697, FBGN0035168, FBGN0044323, FBGN0002921, FBGN0029093, FBGN0259685, FBGN0027090, FBGN0042134, FBGN0086347, FBGN0260749, FBGN0010470, FBGN0000565, FBGN0010173, FBGN0011232, FBGN00202…	0.999975
Annotation Cluster 46	Enrichment Score: 0.6177346484276092
Category	Term	Count	%	PValue	Genes	Benjamini
GOTERM_BP_ALL	GO:0010332~response to gamma radiation	6	0.658617	0.0471655	FBGN0003042, FBGN0020887, FBGN0260749, FBGN0041627, FBGN0011205, FBGN0011774	0.872519
GOTERM_BP_ALL	GO:0071480~cellular response to gamma radiation	4	0.439078	0.112964	FBGN0260749, FBGN0041627, FBGN0011205, FBGN0011774	0.954354
GOTERM_BP_ALL	GO:0071479~cellular response to ionizing radiation	4	0.439078	0.206597	FBGN0260749, FBGN0041627, FBGN0011205, FBGN0011774	0.982978
GOTERM_BP_ALL	GO:0010212~response to ionizing radiation	7	0.768386	0.247415	FBGN0003042, FBGN0020887, FBGN0260749, FBGN0041627, FBGN0011205, FBGN0011774, FBGN0011739	0.989372
GOTERM_BP_ALL	GO:0071214~cellular response to abiotic stimulus	6	0.658617	0.834108	FBGN0261549, FBGN0260749, FBGN0041627, FBGN0011205, FBGN0011774, FBGN0264953	0.999987
GOTERM_BP_ALL	GO:0071478~cellular response to radiation	5	0.548847	0.86548	FBGN0261549, FBGN0260749, FBGN0041627, FBGN0011205, FBGN0011774	0.999994
Annotation Cluster 54	Enrichment Score: 0.5474188411466131
Category	Term	Count	%	PValue	Genes	Benjamini
GOTERM_BP_ALL	GO:0005996~monosaccharide metabolic process	12	1.31723	0.0439488	FBGN0263199, FBGN0001089, FBGN0003076, FBGN0032253, FBGN0026616, FBGN0027580, FBGN0038463, FBGN0025640, FBGN0001091, FBGN0266064, FBGN0014869, FBGN0004507	0.868509
GOTERM_BP_ALL	GO:0019318~hexose metabolic process	10	1.09769	0.102267	FBGN0263199, FBGN0001089, FBGN0003076, FBGN0032253, FBGN0026616, FBGN0027580, FBGN0001091, FBGN0266064, FBGN0014869, FBGN0004507	0.952342
GOTERM_BP_ALL	GO:0044275~cellular carbohydrate catabolic process	4	0.439078	0.112964	FBGN0266064, FBGN0003748, FBGN0014869, FBGN0004507	0.954354
GOTERM_BP_ALL	GO:0043471~regulation of cellular carbohydrate catabolic process	3	0.329308	0.148647	FBGN0266064, FBGN0014869, FBGN0004507	0.968242
GOTERM_BP_ALL	GO:0044724~single-organism carbohydrate catabolic process	7	0.768386	0.185641	FBGN0003076, FBGN0025640, FBGN0001091, FBGN0266064, FBGN0003748, FBGN0014869, FBGN0004507	0.980161
GOTERM_BP_ALL	GO:0016052~carbohydrate catabolic process	8	0.878156	0.193833	FBGN0003076, FBGN0025640, FBGN0001091, FBGN0266064, FBGN0003748, FBGN0014869, FBGN0004507, FBGN0033735	0.981926
GOTERM_BP_ALL	GO:0006006~glucose metabolic process	6	0.658617	0.278407	FBGN0003076, FBGN0027580, FBGN0001091, FBGN0266064, FBGN0014869, FBGN0004507	0.992045
GOTERM_BP_ALL	GO:0043470~regulation of carbohydrate catabolic process	3	0.329308	0.291907	FBGN0266064, FBGN0014869, FBGN0004507	0.99286
KEGG_PATHWAY	dme00500:Starch and sucrose metabolism	5	0.548847	0.302214	FBGN0003076, FBGN0020506, FBGN0266064, FBGN0003748, FBGN0004507	0.666789
GOTERM_BP_ALL	GO:0044264~cellular polysaccharide metabolic process	4	0.439078	0.648125	FBGN0003076, FBGN0266064, FBGN0020251, FBGN0004507	0.999826
GOTERM_BP_ALL	GO:0006112~energy reserve metabolic process	3	0.329308	0.659561	FBGN0003076, FBGN0266064, FBGN0004507	0.999857
GOTERM_BP_ALL	GO:0044042~glucan metabolic process	3	0.329308	0.659561	FBGN0003076, FBGN0266064, FBGN0004507	0.999857
GOTERM_BP_ALL	GO:0005977~glycogen metabolic process	3	0.329308	0.659561	FBGN0003076, FBGN0266064, FBGN0004507	0.999857
GOTERM_BP_ALL	GO:0006073~cellular glucan metabolic process	3	0.329308	0.659561	FBGN0003076, FBGN0266064, FBGN0004507	0.999857
GOTERM_BP_ALL	GO:0005976~polysaccharide metabolic process	4	0.439078	0.751488	FBGN0003076, FBGN0266064, FBGN0020251, FBGN0004507	0.999956
Annotation Cluster 61	Enrichment Score: 0.5060968883847641
Category	Term	Count	%	PValue	Genes	Benjamini
GOTERM_BP_ALL	GO:1902531~regulation of intracellular signal transduction	46	5.0494	0.0296468	FBGN0004583, FBGN0039466, FBGN0036756, FBGN0004436, FBGN0034259, FBGN0031399, FBGN0264560, FBGN0051694, FBGN0032694, FBGN0038504, FBGN0263782, FBGN0036397, FBGN0037647, FBGN0044452, FBGN0026317, FBGN0051158, FBGN0001965, FBGN0000229, FBGN0262127, FBGN0027567, FBGN0004390, FBGN0001624, FBGN0031762, FBGN0053519, FBGN0044323, FBGN0032006, FBGN0029887, FBGN0004638, FBGN0261361, FBGN0028375, FBGN00112…	0.798873
GOTERM_BP_ALL	GO:1902533~positive regulation of intracellular signal transduction	24	2.63447	0.046129	FBGN0027567, FBGN0031762, FBGN0044323, FBGN0032006, FBGN0031399, FBGN0029887, FBGN0051694, FBGN0004638, FBGN0261361, FBGN0032339, FBGN0259483, FBGN0011785, FBGN0038504, FBGN0011573, FBGN0263782, FBGN0041191, FBGN0086346, FBGN0037647, FBGN0033160, FBGN0032682, FBGN0001965, FBGN0005638, FBGN0086779, FBGN0085428	0.872444
GOTERM_BP_ALL	GO:0050896~response to stimulus	295	32.382	0.0780062	FBGN0032946, FBGN0027539, FBGN0032694, FBGN0038504, FBGN0010504, FBGN0036397, FBGN0087002, FBGN0037647, FBGN0044452, FBGN0038016, FBGN0034709, FBGN0029508, FBGN0031005, FBGN0037754, FBGN0001168, FBGN0025697, FBGN0044323, FBGN0029909, FBGN0033958, FBGN0003429, FBGN0259704, FBGN0022943, FBGN0029093, FBGN0037653, FBGN0087011, FBGN0002174, FBGN0003423, FBGN0033160, FBGN0028516, FBGN0052495, FBGN00300…	0.927105
GOTERM_BP_ALL	GO:0048583~regulation of response to stimulus	101	11.0867	0.177148	FBGN0010389, FBGN0027539, FBGN0034366, FBGN0010583, FBGN0027601, FBGN0032694, FBGN0038504, FBGN0036397, FBGN0037647, FBGN0044452, FBGN0035207, FBGN0034709, FBGN0002525, FBGN0039025, FBGN0262127, FBGN0011739, FBGN0044323, FBGN0259704, FBGN0011236, FBGN0037653, FBGN0259685, FBGN0086346, FBGN0039214, FBGN0260749, FBGN0010470, FBGN0033160, FBGN0038473, FBGN0025741, FBGN0031872, FBGN0004583, FBGN00367…	0.976704
GOTERM_BP_ALL	GO:0009966~regulation of signal transduction	79	8.67179	0.246588	FBGN0027539, FBGN0031399, FBGN0034259, FBGN0010583, FBGN0265048, FBGN0027601, FBGN0032694, FBGN0031256, FBGN0038504, FBGN0036397, FBGN0037647, FBGN0044452, FBGN0035207, FBGN0026317, FBGN0034709, FBGN0039025, FBGN0262127, FBGN0011739, FBGN0027567, FBGN0001624, FBGN0044323, FBGN0032006, FBGN0266717, FBGN0029887, FBGN0261361, FBGN0028375, FBGN0011236, FBGN0259483, FBGN0011573, FBGN0020251, FBGN02596…	0.989387
GOTERM_BP_ALL	GO:0035556~intracellular signal transduction	71	7.79363	0.248518	FBGN0034259, FBGN0031399, FBGN0032694, FBGN0038504, FBGN0036397, FBGN0037647, FBGN0044452, FBGN0026317, FBGN0010341, FBGN0262127, FBGN0036318, FBGN0011739, FBGN0037754, FBGN0027567, FBGN0001624, FBGN0044323, FBGN0032006, FBGN0263111, FBGN0039966, FBGN0001991, FBGN0029887, FBGN0261361, FBGN0028375, FBGN0011236, FBGN0259483, FBGN0011573, FBGN0259685, FBGN0086346, FBGN0015778, FBGN0033160, FBGN00386…	0.98942
GOTERM_BP_ALL	GO:0010646~regulation of cell communication	90	9.87925	0.291148	FBGN0027539, FBGN0031399, FBGN0034259, FBGN0010583, FBGN0265048, FBGN0027601, FBGN0031256, FBGN0032694, FBGN0038504, FBGN0030850, FBGN0036397, FBGN0037647, FBGN0044452, FBGN0035207, FBGN0026317, FBGN0034709, FBGN0039025, FBGN0262127, FBGN0011739, FBGN0027567, FBGN0001624, FBGN0044323, FBGN0032006, FBGN0263111, FBGN0266717, FBGN0036641, FBGN0029887, FBGN0003429, FBGN0261361, FBGN0028375, FBGN02594…	0.992882
GOTERM_BP_ALL	GO:0023051~regulation of signaling	90	9.87925	0.301903	FBGN0027539, FBGN0031399, FBGN0034259, FBGN0010583, FBGN0265048, FBGN0027601, FBGN0031256, FBGN0032694, FBGN0038504, FBGN0030850, FBGN0036397, FBGN0037647, FBGN0044452, FBGN0035207, FBGN0026317, FBGN0034709, FBGN0039025, FBGN0262127, FBGN0011739, FBGN0027567, FBGN0001624, FBGN0044323, FBGN0032006, FBGN0263111, FBGN0266717, FBGN0036641, FBGN0029887, FBGN0003429, FBGN0261361, FBGN0028375, FBGN02594…	0.993717
GOTERM_BP_ALL	GO:0007165~signal transduction	153	16.7947	0.321693	FBGN0010389, FBGN0027539, FBGN0010583, FBGN0027601, FBGN0032694, FBGN0038504, FBGN0010504, FBGN0036397, FBGN0087002, FBGN0037647, FBGN0044452, FBGN0034709, FBGN0035207, FBGN0039025, FBGN0262127, FBGN0036318, FBGN0011739, FBGN0029508, FBGN0031005, FBGN0037754, FBGN0025697, FBGN0044323, FBGN0263111, FBGN0029909, FBGN0011236, FBGN0259685, FBGN0037653, FBGN0262647, FBGN0002174, FBGN0087011, FBGN00863…	0.994624
GOTERM_BP_ALL	GO:0048584~positive regulation of response to stimulus	44	4.82986	0.344872	FBGN0010389, FBGN0027539, FBGN0037734, FBGN0031399, FBGN0051694, FBGN0265048, FBGN0031256, FBGN0038504, FBGN0263782, FBGN0020381, FBGN0013576, FBGN0037647, FBGN0035207, FBGN0034709, FBGN0036580, FBGN0010341, FBGN0001965, FBGN0030310, FBGN0040322, FBGN0031760, FBGN0027567, FBGN0031762, FBGN0044323, FBGN0032006, FBGN0001189, FBGN0029887, FBGN0004638, FBGN0259704, FBGN0261361, FBGN0000319, FBGN02594…	0.995444
GOTERM_BP_ALL	GO:0009967~positive regulation of signal transduction	33	3.62239	0.42799	FBGN0027539, FBGN0037734, FBGN0031399, FBGN0051694, FBGN0265048, FBGN0031256, FBGN0038504, FBGN0263782, FBGN0037647, FBGN0035207, FBGN0034709, FBGN0001965, FBGN0027567, FBGN0031760, FBGN0031762, FBGN0044323, FBGN0032006, FBGN0029887, FBGN0004638, FBGN0261361, FBGN0000319, FBGN0259483, FBGN0032339, FBGN0011573, FBGN0011785, FBGN0041191, FBGN0086346, FBGN0034180, FBGN0033160, FBGN0032682, FBGN00056…	0.998032
GOTERM_BP_ALL	GO:0065007~biological regulation	383	42.0417	0.45433	FBGN0029503, FBGN0000044, FBGN0037547, FBGN0027539, FBGN0002719, FBGN0032694, FBGN0015622, FBGN0038504, FBGN0010504, FBGN0042696, FBGN0036397, FBGN0037647, FBGN0087002, FBGN0044452, FBGN0038016, FBGN0034709, FBGN0000442, FBGN0263598, FBGN0029508, FBGN0031005, FBGN0037754, FBGN0001168, FBGN0025697, FBGN0266758, FBGN0044323, FBGN0032833, FBGN0029909, FBGN0003429, FBGN0259704, FBGN0022943, FBGN00358…	0.998429
GOTERM_BP_ALL	GO:0023052~signaling	189	20.7464	0.461718	FBGN0010389, FBGN0027539, FBGN0010583, FBGN0027601, FBGN0032694, FBGN0038504, FBGN0010504, FBGN0030850, FBGN0036397, FBGN0087002, FBGN0037647, FBGN0044452, FBGN0034709, FBGN0035207, FBGN0039025, FBGN0002525, FBGN0027095, FBGN0262127, FBGN0036318, FBGN0029508, FBGN0011739, FBGN0031005, FBGN0037754, FBGN0025697, FBGN0266758, FBGN0044323, FBGN0263111, FBGN0029909, FBGN0002921, FBGN0003429, FBGN00112…	0.998539
GOTERM_BP_ALL	GO:0010647~positive regulation of cell communication	36	3.9517	0.515961	FBGN0027539, FBGN0037734, FBGN0031399, FBGN0051694, FBGN0265048, FBGN0031256, FBGN0038504, FBGN0263782, FBGN0030850, FBGN0037647, FBGN0035207, FBGN0034709, FBGN0001965, FBGN0250788, FBGN0027567, FBGN0031760, FBGN0031762, FBGN0044323, FBGN0032006, FBGN0029887, FBGN0036641, FBGN0004638, FBGN0261361, FBGN0000319, FBGN0259483, FBGN0032339, FBGN0011785, FBGN0011573, FBGN0041191, FBGN0086346, FBGN00341…	0.999116
GOTERM_BP_ALL	GO:0023056~positive regulation of signaling	36	3.9517	0.515961	FBGN0027539, FBGN0037734, FBGN0031399, FBGN0051694, FBGN0265048, FBGN0031256, FBGN0038504, FBGN0263782, FBGN0030850, FBGN0037647, FBGN0035207, FBGN0034709, FBGN0001965, FBGN0250788, FBGN0027567, FBGN0031760, FBGN0031762, FBGN0044323, FBGN0032006, FBGN0029887, FBGN0036641, FBGN0004638, FBGN0261361, FBGN0000319, FBGN0259483, FBGN0032339, FBGN0011785, FBGN0011573, FBGN0041191, FBGN0086346, FBGN00341…	0.999116
GOTERM_BP_ALL	GO:0044700~single organism signaling	185	20.3074	0.52412	FBGN0010389, FBGN0027539, FBGN0010583, FBGN0027601, FBGN0032694, FBGN0038504, FBGN0010504, FBGN0030850, FBGN0036397, FBGN0087002, FBGN0037647, FBGN0044452, FBGN0034709, FBGN0035207, FBGN0039025, FBGN0002525, FBGN0027095, FBGN0262127, FBGN0036318, FBGN0029508, FBGN0011739, FBGN0031005, FBGN0037754, FBGN0025697, FBGN0266758, FBGN0044323, FBGN0263111, FBGN0029909, FBGN0002921, FBGN0003429, FBGN00112…	0.999179
GOTERM_BP_ALL	GO:0051716~cellular response to stimulus	203	22.2832	0.537249	FBGN0027539, FBGN0032694, FBGN0038504, FBGN0010504, FBGN0036397, FBGN0087002, FBGN0037647, FBGN0044452, FBGN0034709, FBGN0038016, FBGN0029508, FBGN0031005, FBGN0037754, FBGN0025697, FBGN0044323, FBGN0029909, FBGN0022943, FBGN0037653, FBGN0087011, FBGN0002174, FBGN0033160, FBGN0052495, FBGN0004583, FBGN0030088, FBGN0001197, FBGN0263782, FBGN0002431, FBGN0086784, FBGN0035533, FBGN0040309, FBGN00324…	0.9993
GOTERM_BP_ALL	GO:0007154~cell communication	196	21.5148	0.570871	FBGN0027539, FBGN0032694, FBGN0038504, FBGN0010504, FBGN0036397, FBGN0087002, FBGN0037647, FBGN0044452, FBGN0034709, FBGN0029508, FBGN0031005, FBGN0037754, FBGN0025697, FBGN0266758, FBGN0044323, FBGN0029909, FBGN0003429, FBGN0037653, FBGN0087011, FBGN0002174, FBGN0033160, FBGN0004583, FBGN0030088, FBGN0000326, FBGN0263782, FBGN0002431, FBGN0086784, FBGN0035533, FBGN0033052, FBGN0026255, FBGN00045…	0.999527
GOTERM_BP_ALL	GO:0007166~cell surface receptor signaling pathway	63	6.91548	0.7041	FBGN0010389, FBGN0027539, FBGN0003716, FBGN0010583, FBGN0265048, FBGN0027601, FBGN0031256, FBGN0010504, FBGN0087002, FBGN0026317, FBGN0034709, FBGN0039025, FBGN0010341, FBGN0011739, FBGN0029508, FBGN0031005, FBGN0001624, FBGN0032006, FBGN0036641, FBGN0020251, FBGN0259685, FBGN0262647, FBGN0037653, FBGN0087011, FBGN0002174, FBGN0039214, FBGN0260749, FBGN0036974, FBGN0003089, FBGN0028984, FBGN00202…	0.999925
GOTERM_BP_ALL	GO:0050789~regulation of biological process	327	35.8946	0.870314	FBGN0029503, FBGN0000044, FBGN0037547, FBGN0027539, FBGN0002719, FBGN0032694, FBGN0015622, FBGN0038504, FBGN0010504, FBGN0042696, FBGN0036397, FBGN0037647, FBGN0087002, FBGN0044452, FBGN0038016, FBGN0034709, FBGN0000442, FBGN0029508, FBGN0031005, FBGN0037754, FBGN0001168, FBGN0025697, FBGN0044323, FBGN0032833, FBGN0029909, FBGN0003429, FBGN0259704, FBGN0022943, FBGN0037653, FBGN0087011, FBGN00021…	0.999994
GOTERM_BP_ALL	GO:0050794~regulation of cellular process	300	32.9308	0.88566	FBGN0029503, FBGN0000044, FBGN0037547, FBGN0027539, FBGN0002719, FBGN0032694, FBGN0015622, FBGN0038504, FBGN0010504, FBGN0042696, FBGN0036397, FBGN0087002, FBGN0037647, FBGN0044452, FBGN0038016, FBGN0034709, FBGN0000442, FBGN0029508, FBGN0031005, FBGN0037754, FBGN0001168, FBGN0025697, FBGN0044323, FBGN0032833, FBGN0029909, FBGN0003429, FBGN0022943, FBGN0037653, FBGN0087011, FBGN0002174, FBGN00331…	0.999996
Annotation Cluster 66	Enrichment Score: 0.4750777346701708
Category	Term	Count	%	PValue	Genes	Benjamini
GOTERM_BP_ALL	GO:0044712~single-organism catabolic process	48	5.26894	0.00111776	FBGN0267408, FBGN0086450, FBGN0030873, FBGN0040064, FBGN0001098, FBGN0025640, FBGN0001091, FBGN0025352, FBGN0027601, FBGN0037312, FBGN0000024, FBGN0004507, FBGN0037801, FBGN0003076, FBGN0038067, FBGN0031821, FBGN0030608, FBGN0039875, FBGN0034225, FBGN0263006, FBGN0000153, FBGN0003748, FBGN0045064, FBGN0051091, FBGN0033735, FBGN0040918, FBGN0031976, FBGN0036824, FBGN0000055, FBGN0038742, FBGN00343…	0.193106
GOTERM_BP_ALL	GO:0009056~catabolic process	97	10.6476	0.0235477	FBGN0032945, FBGN0034366, FBGN0025352, FBGN0027601, FBGN0030222, FBGN0031098, FBGN0031868, FBGN0035207, FBGN0039025, FBGN0045063, FBGN0034225, FBGN0032598, FBGN0003748, FBGN0045064, FBGN0003231, FBGN0029093, FBGN0011828, FBGN0034491, FBGN0035811, FBGN0037653, FBGN0259685, FBGN0033952, FBGN0086346, FBGN0039214, FBGN0003423, FBGN0038475, FBGN0086450, FBGN0015024, FBGN0040064, FBGN0004507, FBGN00024…	0.755042
GOTERM_BP_ALL	GO:1901575~organic substance catabolic process	92	10.0988	0.0428362	FBGN0032945, FBGN0030674, FBGN0034366, FBGN0025640, FBGN0025352, FBGN0031652, FBGN0027601, FBGN0037312, FBGN0031107, FBGN0030222, FBGN0033327, FBGN0031047, FBGN0031098, FBGN0031868, FBGN0035207, FBGN0039025, FBGN0031821, FBGN0039875, FBGN0030914, FBGN0034225, FBGN0045063, FBGN0263006, FBGN0032598, FBGN0003748, FBGN0045064, FBGN0012058, FBGN0003231, FBGN0031976, FBGN0250848, FBGN0266717, FBGN00011…	0.867866
GOTERM_BP_ALL	GO:0042787~protein ubiquitination involved in ubiquitin-dependent protein catabolic process	14	1.53677	0.0542086	FBGN0030674, FBGN0004436, FBGN0266717, FBGN0025186, FBGN0031107, FBGN0037653, FBGN0002431, FBGN0260962, FBGN0031098, FBGN0038475, FBGN0035207, FBGN0039875, FBGN0039668, FBGN0003410	0.889708
GOTERM_BP_ALL	GO:0044248~cellular catabolic process	79	8.67179	0.0739396	FBGN0032945, FBGN0030674, FBGN0025352, FBGN0031652, FBGN0027601, FBGN0037312, FBGN0031107, FBGN0030222, FBGN0033518, FBGN0031098, FBGN0031047, FBGN0031868, FBGN0035207, FBGN0039025, FBGN0031821, FBGN0039875, FBGN0030914, FBGN0034225, FBGN0263006, FBGN0003748, FBGN0045064, FBGN0012058, FBGN0003231, FBGN0250848, FBGN0266717, FBGN0038742, FBGN0034390, FBGN0019643, FBGN0035397, FBGN0011828, FBGN00251…	0.924639
GOTERM_BP_ALL	GO:0000209~protein polyubiquitination	8	0.878156	0.468444	FBGN0004436, FBGN0266717, FBGN0039875, FBGN0037241, FBGN0025186, FBGN0039668, FBGN0037653, FBGN0002431	0.998625
GOTERM_BP_ALL	GO:0030163~protein catabolic process	32	3.51262	0.646453	FBGN0037734, FBGN0030674, FBGN0030873, FBGN0034366, FBGN0015024, FBGN0004436, FBGN0031652, FBGN0037312, FBGN0031107, FBGN0002431, FBGN0031098, FBGN0033916, FBGN0035207, FBGN0039025, FBGN0039875, FBGN0012058, FBGN0003410, FBGN0033050, FBGN0003231, FBGN0033669, FBGN0250848, FBGN0266717, FBGN0025186, FBGN0029093, FBGN0037653, FBGN0259685, FBGN0260962, FBGN0086346, FBGN0039214, FBGN0038475, FBGN00303…	0.999829
GOTERM_BP_ALL	GO:0006511~ubiquitin-dependent protein catabolic process	28	3.07355	0.712946	FBGN0037734, FBGN0030674, FBGN0030873, FBGN0015024, FBGN0004436, FBGN0031652, FBGN0037312, FBGN0031107, FBGN0002431, FBGN0031098, FBGN0033916, FBGN0035207, FBGN0039025, FBGN0039875, FBGN0012058, FBGN0003410, FBGN0003231, FBGN0033669, FBGN0266717, FBGN0025186, FBGN0259685, FBGN0037653, FBGN0260962, FBGN0086346, FBGN0039214, FBGN0038475, FBGN0030366, FBGN0039668	0.999936
GOTERM_BP_ALL	GO:0051603~proteolysis involved in cellular protein catabolic process	30	3.29308	0.716367	FBGN0037734, FBGN0030674, FBGN0030873, FBGN0015024, FBGN0004436, FBGN0031652, FBGN0037312, FBGN0031107, FBGN0002431, FBGN0031098, FBGN0033916, FBGN0035207, FBGN0039025, FBGN0039875, FBGN0012058, FBGN0003410, FBGN0033050, FBGN0003231, FBGN0033669, FBGN0250848, FBGN0266717, FBGN0025186, FBGN0259685, FBGN0037653, FBGN0260962, FBGN0086346, FBGN0039214, FBGN0038475, FBGN0030366, FBGN0039668	0.999936
GOTERM_BP_ALL	GO:0019941~modification-dependent protein catabolic process	28	3.07355	0.737058	FBGN0037734, FBGN0030674, FBGN0030873, FBGN0015024, FBGN0004436, FBGN0031652, FBGN0037312, FBGN0031107, FBGN0002431, FBGN0031098, FBGN0033916, FBGN0035207, FBGN0039025, FBGN0039875, FBGN0012058, FBGN0003410, FBGN0003231, FBGN0033669, FBGN0266717, FBGN0025186, FBGN0259685, FBGN0037653, FBGN0260962, FBGN0086346, FBGN0039214, FBGN0038475, FBGN0030366, FBGN0039668	0.999947
GOTERM_BP_ALL	GO:0044257~cellular protein catabolic process	30	3.29308	0.739567	FBGN0037734, FBGN0030674, FBGN0030873, FBGN0015024, FBGN0004436, FBGN0031652, FBGN0037312, FBGN0031107, FBGN0002431, FBGN0031098, FBGN0033916, FBGN0035207, FBGN0039025, FBGN0039875, FBGN0012058, FBGN0003410, FBGN0033050, FBGN0003231, FBGN0033669, FBGN0250848, FBGN0266717, FBGN0025186, FBGN0259685, FBGN0037653, FBGN0260962, FBGN0086346, FBGN0039214, FBGN0038475, FBGN0030366, FBGN0039668	0.999949
GOTERM_BP_ALL	GO:0043632~modification-dependent macromolecule catabolic process	28	3.07355	0.759903	FBGN0037734, FBGN0030674, FBGN0030873, FBGN0015024, FBGN0004436, FBGN0031652, FBGN0037312, FBGN0031107, FBGN0002431, FBGN0031098, FBGN0033916, FBGN0035207, FBGN0039025, FBGN0039875, FBGN0012058, FBGN0003410, FBGN0003231, FBGN0033669, FBGN0266717, FBGN0025186, FBGN0259685, FBGN0037653, FBGN0260962, FBGN0086346, FBGN0039214, FBGN0038475, FBGN0030366, FBGN0039668	0.999958
KEGG_PATHWAY	dme04120:Ubiquitin mediated proteolysis	12	1.31723	0.800654	FBGN0260962, FBGN0030674, FBGN0038475, FBGN0035207, FBGN0004436, FBGN0266717, FBGN0039875, FBGN0031107, FBGN0027512, FBGN0012058, FBGN0003410, FBGN0002431	0.961389
GOTERM_BP_ALL	GO:0009057~macromolecule catabolic process	44	4.82986	0.801125	FBGN0030674, FBGN0037734, FBGN0030873, FBGN0034366, FBGN0015024, FBGN0004436, FBGN0031652, FBGN0037312, FBGN0031107, FBGN0004507, FBGN0033327, FBGN0002431, FBGN0031047, FBGN0031098, FBGN0033916, FBGN0031868, FBGN0030354, FBGN0035207, FBGN0039025, FBGN0039875, FBGN0045063, FBGN0032598, FBGN0013763, FBGN0012058, FBGN0030310, FBGN0003410, FBGN0033050, FBGN0003231, FBGN0033669, FBGN0250848, FBGN02667…	0.999977
GOTERM_BP_ALL	GO:0006508~proteolysis	56	6.14709	0.861692	FBGN0031929, FBGN0030674, FBGN0031652, FBGN0037312, FBGN0031107, FBGN0030222, FBGN0031098, FBGN0035207, FBGN0034709, FBGN0039025, FBGN0039875, FBGN0012058, FBGN0003231, FBGN0037105, FBGN0250848, FBGN0036463, FBGN0266717, FBGN0039451, FBGN0025186, FBGN0029093, FBGN0259685, FBGN0037653, FBGN0086346, FBGN0039214, FBGN0038475, FBGN0031081, FBGN0003089, FBGN0028984, FBGN0040038, FBGN0083141, FBGN00303…	0.999993
GOTERM_BP_ALL	GO:0016567~protein ubiquitination	20	2.19539	0.88821	FBGN0030674, FBGN0004436, FBGN0266717, FBGN0031652, FBGN0025186, FBGN0031107, FBGN0037653, FBGN0002431, FBGN0038488, FBGN0031098, FBGN0260962, FBGN0038475, FBGN0035207, FBGN0039875, FBGN0031282, FBGN0040038, FBGN0037241, FBGN0027512, FBGN0039668, FBGN0003410	0.999996
GOTERM_BP_ALL	GO:0070647~protein modification by small protein conjugation or removal	29	3.18332	0.92182	FBGN0037734, FBGN0030674, FBGN0034366, FBGN0004436, FBGN0031652, FBGN0031107, FBGN0002431, FBGN0038488, FBGN0031098, FBGN0033916, FBGN0035207, FBGN0039025, FBGN0039875, FBGN0040206, FBGN0027512, FBGN0003410, FBGN0266717, FBGN0039451, FBGN0025186, FBGN0037653, FBGN0260962, FBGN0052672, FBGN0039214, FBGN0038475, FBGN0030366, FBGN0031282, FBGN0040038, FBGN0037241, FBGN0039668	0.999999
GOTERM_BP_ALL	GO:0043161~proteasome-mediated ubiquitin-dependent protein catabolic process	15	1.64654	0.939231	FBGN0033669, FBGN0030873, FBGN0015024, FBGN0004436, FBGN0031652, FBGN0037312, FBGN0025186, FBGN0259685, FBGN0037653, FBGN0260962, FBGN0031098, FBGN0039875, FBGN0012058, FBGN0039668, FBGN0003410	1
GOTERM_BP_ALL	GO:0044265~cellular macromolecule catabolic process	35	3.84193	0.947273	FBGN0037734, FBGN0030674, FBGN0030873, FBGN0015024, FBGN0004436, FBGN0031652, FBGN0037312, FBGN0031107, FBGN0002431, FBGN0031098, FBGN0031047, FBGN0033916, FBGN0031868, FBGN0030354, FBGN0035207, FBGN0039025, FBGN0039875, FBGN0012058, FBGN0003410, FBGN0033050, FBGN0003231, FBGN0033669, FBGN0250848, FBGN0266717, FBGN0035397, FBGN0025186, FBGN0037653, FBGN0259685, FBGN0260962, FBGN0086346, FBGN00258…	1
GOTERM_BP_ALL	GO:0010498~proteasomal protein catabolic process	15	1.64654	0.948634	FBGN0033669, FBGN0030873, FBGN0015024, FBGN0004436, FBGN0031652, FBGN0037312, FBGN0025186, FBGN0259685, FBGN0037653, FBGN0260962, FBGN0031098, FBGN0039875, FBGN0012058, FBGN0039668, FBGN0003410	1
GOTERM_BP_ALL	GO:0032446~protein modification by small protein conjugation	21	2.30516	0.954296	FBGN0030674, FBGN0034366, FBGN0004436, FBGN0266717, FBGN0031652, FBGN0025186, FBGN0031107, FBGN0037653, FBGN0002431, FBGN0038488, FBGN0031098, FBGN0260962, FBGN0038475, FBGN0035207, FBGN0039875, FBGN0031282, FBGN0040038, FBGN0037241, FBGN0027512, FBGN0039668, FBGN0003410	1
Annotation Cluster 73	Enrichment Score: 0.40894502133744454
Category	Term	Count	%	PValue	Genes	Benjamini
GOTERM_BP_ALL	GO:0009628~response to abiotic stimulus	57	6.25686	0.0223897	FBGN0032946, FBGN0030529, FBGN0031652, FBGN0011774, FBGN0264953, FBGN0026317, FBGN0037315, FBGN0011739, FBGN0001168, FBGN0025697, FBGN0001624, FBGN0044323, FBGN0263111, FBGN0033958, FBGN0028371, FBGN0002921, FBGN0001128, FBGN0002174, FBGN0003423, FBGN0260749, FBGN0015245, FBGN0031081, FBGN0262872, FBGN0003360, FBGN0010247, FBGN0261549, FBGN0039152, FBGN0003042, FBGN0041627, FBGN0011205, FBGN02632…	0.748204
GOTERM_BP_ALL	GO:0009582~detection of abiotic stimulus	18	1.97585	0.143088	FBGN0261549, FBGN0015754, FBGN0025697, FBGN0263111, FBGN0033958, FBGN0015797, FBGN0263278, FBGN0264953, FBGN0038966, FBGN0004646, FBGN0013576, FBGN0003380, FBGN0086784, FBGN0031081, FBGN0037315, FBGN0262872, FBGN0029174, FBGN0034389	0.967448
GOTERM_BP_ALL	GO:0009581~detection of external stimulus	18	1.97585	0.143088	FBGN0261549, FBGN0015754, FBGN0025697, FBGN0263111, FBGN0033958, FBGN0015797, FBGN0263278, FBGN0264953, FBGN0038966, FBGN0004646, FBGN0013576, FBGN0003380, FBGN0086784, FBGN0031081, FBGN0037315, FBGN0262872, FBGN0029174, FBGN0034389	0.967448
GOTERM_BP_ALL	GO:0009314~response to radiation	27	2.96378	0.150934	FBGN0261549, FBGN0003042, FBGN0041627, FBGN0031652, FBGN0011205, FBGN0263278, FBGN0000024, FBGN0011774, FBGN0004646, FBGN0086784, FBGN0037315, FBGN0000153, FBGN0010399, FBGN0011739, FBGN0004574, FBGN0025697, FBGN0001624, FBGN0263111, FBGN0015797, FBGN0038966, FBGN0041191, FBGN0020887, FBGN0003380, FBGN0003423, FBGN0260749, FBGN0262872, FBGN0029174	0.969432
GOTERM_BP_ALL	GO:0050951~sensory perception of temperature stimulus	6	0.658617	0.24157	FBGN0015754, FBGN0013576, FBGN0031081, FBGN0033958, FBGN0264953, FBGN0034389	0.989053
GOTERM_BP_ALL	GO:0050961~detection of temperature stimulus involved in sensory perception	6	0.658617	0.24157	FBGN0015754, FBGN0013576, FBGN0031081, FBGN0033958, FBGN0264953, FBGN0034389	0.989053
GOTERM_BP_ALL	GO:0050965~detection of temperature stimulus involved in sensory perception of pain	6	0.658617	0.24157	FBGN0015754, FBGN0013576, FBGN0031081, FBGN0033958, FBGN0264953, FBGN0034389	0.989053
GOTERM_BP_ALL	GO:0016048~detection of temperature stimulus	6	0.658617	0.24157	FBGN0015754, FBGN0013576, FBGN0031081, FBGN0033958, FBGN0264953, FBGN0034389	0.989053
GOTERM_BP_ALL	GO:0009266~response to temperature stimulus	17	1.86608	0.272726	FBGN0261549, FBGN0015754, FBGN0025697, FBGN0033958, FBGN0002921, FBGN0038145, FBGN0003011, FBGN0264953, FBGN0002174, FBGN0013576, FBGN0015245, FBGN0031081, FBGN0035113, FBGN0000229, FBGN0005626, FBGN0010247, FBGN0034389	0.991857
GOTERM_BP_ALL	GO:0009583~detection of light stimulus	12	1.31723	0.294075	FBGN0261549, FBGN0025697, FBGN0086784, FBGN0003380, FBGN0263111, FBGN0037315, FBGN0262872, FBGN0015797, FBGN0263278, FBGN0029174, FBGN0038966, FBGN0004646	0.993039
GOTERM_BP_ALL	GO:0009416~response to light stimulus	20	2.19539	0.312088	FBGN0261549, FBGN0004574, FBGN0025697, FBGN0001624, FBGN0263111, FBGN0015797, FBGN0031652, FBGN0263278, FBGN0000024, FBGN0038966, FBGN0004646, FBGN0041191, FBGN0003423, FBGN0003380, FBGN0086784, FBGN0037315, FBGN0262872, FBGN0000153, FBGN0010399, FBGN0029174	0.994277
GOTERM_BP_ALL	GO:0007602~phototransduction	9	0.987925	0.566531	FBGN0261549, FBGN0025697, FBGN0086784, FBGN0263111, FBGN0037315, FBGN0262872, FBGN0015797, FBGN0038966, FBGN0004646	0.999509
GOTERM_BP_ALL	GO:0051606~detection of stimulus	19	2.08562	0.713298	FBGN0261549, FBGN0015754, FBGN0025697, FBGN0263111, FBGN0033958, FBGN0037989, FBGN0015797, FBGN0263278, FBGN0264953, FBGN0038966, FBGN0004646, FBGN0013576, FBGN0003380, FBGN0086784, FBGN0031081, FBGN0037315, FBGN0262872, FBGN0029174, FBGN0034389	0.999934
GOTERM_BP_ALL	GO:0050773~regulation of dendrite development	6	0.658617	0.774686	FBGN0004574, FBGN0015754, FBGN0029503, FBGN0264953, FBGN0011739, FBGN0034389	0.999965
GOTERM_BP_ALL	GO:0045664~regulation of neuron differentiation	14	1.53677	0.839341	FBGN0004574, FBGN0015754, FBGN0029503, FBGN0004390, FBGN0004638, FBGN0011785, FBGN0264953, FBGN0010341, FBGN0025741, FBGN0000229, FBGN0011739, FBGN0261797, FBGN0003410, FBGN0034389	0.999988
GOTERM_BP_ALL	GO:0050906~detection of stimulus involved in sensory perception	10	1.09769	0.857483	FBGN0015754, FBGN0013576, FBGN0263111, FBGN0031081, FBGN0033958, FBGN0037989, FBGN0263278, FBGN0264953, FBGN0029174, FBGN0034389	0.999993
GOTERM_BP_ALL	GO:0048814~regulation of dendrite morphogenesis	4	0.439078	0.884761	FBGN0015754, FBGN0264953, FBGN0011739, FBGN0034389	0.999996
GOTERM_BP_ALL	GO:0010975~regulation of neuron projection development	8	0.878156	0.943629	FBGN0004574, FBGN0015754, FBGN0029503, FBGN0010341, FBGN0025741, FBGN0264953, FBGN0011739, FBGN0034389	1
GOTERM_BP_ALL	GO:0031346~positive regulation of cell projection organization	4	0.439078	0.95025	FBGN0004574, FBGN0015754, FBGN0010341, FBGN0264953	1
[truncated: 45 more rows]

## Sheet: GO_GFQ-NMQ_0.001
Annotation Cluster 1	Enrichment Score: 4.4931736772071815
[truncated: 451 more rows]

## Sheet: GO_GFQ-SFQ_0.05
Annotation Cluster 1	Enrichment Score: 6.565186363246707
[truncated: 139 more rows]
