# Supplementary material for: Social isolation and group size are associated with divergent gene expression in the brain of ant queens
Source: Genes Brain Behav. 2021 Jun 20;21(3):e12758. doi: 10.1111/gbb.12758 (PMC9744527; doi:10.1111/gbb.12758)
Supplement: Supplementary file 4 — Dataset S3: Pairwise comparisons at 25dpf. Details are provided about gene expression analyses (fold‐change differences, p‐values and corrected p‐values for all genes analyzed) and Gene Ontology analyses (GO terms overrepresented at corrected p‐values<0.05) for all pairwise comparisons. [file GBB-21-e12758-s001.xlsx]

## Sheet: gene_expression
GeneID	NMQ_SFQ_log-fold-changes	NMQ_SFQ_pvalue	NMQ_SFQ_adjusted-pvalue	NMQ_GFQsmall_log-fold-changes	NMQ_GFQsmall_pvalue	NMQ_GFQsmall_adjusted-pvalue	NMQ_GFQlarge_log-fold-changes	NMQ_GFQlarge_pvalue	NMQ_GFQlarge_adjusted-pvalue	GFQlarge_GFQsmall_log-fold-changes	GFQlarge_GFQsmall_pvalue	GFQlarge_GFQsmall_adjusted-pvalue	SFQ_GFQsmall_log-fold-changes	SFQ_GFQsmall_pvalue	SFQ_GFQsmall_adjusted-pvalue	SFQ_GFQlarge_log-fold-changes	SFQ_GFQlarge_pvalue	SFQ_GFQlarge_adjusted-pvalue	NMQ_GFQ_log-fold-changes	NMQ_GFQ_pvalue	NMQ_GFQ_adjusted-pvalue	SFQ_GFQ_log-fold-changes	SFQ_GFQ_pvalue	SFQ_GFQ_adjusted-pvalue
LOC105199900	0.695115	1.10496e-07	1.08079e-06	-0.68527	7.5406e-08	1.54744e-06	-0.704332	3.20644e-08	5.12536e-07	-0.0190623	0.88475	0.966126	-1.38038	1.48057e-24	3.49475e-21	-1.39945	3.27187e-25	3.86146e-21	-0.707605	6.32896e-11	1.5255e-09	-1.40922	2.72917e-33	3.29602e-29
LOC105203828	-0.729286	7.01974e-07	5.8105e-06	-2.22241	3.15149e-52	8.13588e-49	-2.07211	1.35411e-45	2.27812e-42	0.150294	0.317655	0.684829	-1.49312	5.26146e-23	8.87083e-20	-1.34283	6.77038e-19	3.9952e-15	-2.18345	3.40109e-65	7.78793e-62	-1.45147	2.77633e-27	1.67648e-23
LOC105197797	-0.943227	2.20814e-06	1.65938e-05	0.989189	1.64085e-06	2.53048e-05	0.9075	1.04106e-05	9.05726e-05	-0.0816891	0.707452	0.901369	1.93242	6.74269e-20	6.12133e-17	1.85073	1.84598e-18	7.26207e-15	0.998074	2.37847e-08	3.64708e-07	1.95691	4.65699e-26	1.87475e-22
LOC105198748	1.31951	1.2155e-15	3.71804e-14	-0.548748	0.000756489	0.00510176	-0.164743	0.312793	0.477419	0.384005	0.0234254	0.221558	-1.86826	8.86145e-28	3.4861e-24	-1.48425	4.53246e-18	1.3373e-14	-0.387585	0.0120952	0.0400481	-1.71039	2.88968e-25	8.72466e-22
LOC105203829	0.828006	0.00211558	0.00777756	-1.64611	2.32512e-10	7.83619e-09	-1.49227	9.51815e-09	1.69451e-07	0.153843	0.559688	0.83452	-2.47412	1.22845e-19	1.03558e-16	-2.32027	1.99316e-17	4.70466e-14	-1.6948	4.81131e-13	1.60055e-11	-2.57583	2.40089e-24	5.7991e-21
LOC105206232	2.35157	2.60949e-15	7.65167e-14	-0.451744	0.122908	0.274624	-0.145821	0.618769	0.749529	0.305924	0.309199	0.676864	-2.80331	3.74624e-20	3.76048e-17	-2.49739	2.69314e-16	4.54063e-13	-0.403103	0.135109	0.2636	-2.89723	8.08344e-24	1.62706e-20
LOC105199370	1.65556	1.75072e-51	1.30905e-48	0.47803	5.90243e-06	7.90861e-05	0.687628	9.82191e-11	2.56188e-09	0.209598	0.0615796	0.346191	-1.17753	1.78794e-24	3.51687e-21	-0.96793	7.24199e-17	1.4245e-13	0.577403	2.12349e-09	4.05204e-08	-1.08105	1.28166e-23	2.21123e-20
LOC105194711	0.176034	0.0922166	0.185107	-0.796012	8.82837e-15	5.84393e-13	-0.671723	6.69385e-11	1.81638e-09	0.124289	0.240278	0.612486	-0.972046	1.45266e-19	1.14296e-16	-0.847757	3.4669e-15	4.61086e-12	-0.741929	1.54938e-16	7.65716e-15	-0.919229	6.8817e-22	1.03888e-18
LOC105203827	2.20098	9.88265e-21	5.3783e-19	0.102025	0.661406	0.808929	0.28123	0.227604	0.382932	0.179206	0.457648	0.780127	-2.09895	7.28444e-18	4.52479e-15	-1.91975	3.51617e-15	4.61086e-12	0.161577	0.435893	0.602262	-2.09466	3.29346e-21	4.41946e-18
LOC105203821	2.38018	5.97935e-19	2.596e-17	0.044294	0.865023	0.937743	0.230508	0.376926	0.542289	0.186214	0.489345	0.798554	-2.33589	2.42061e-17	1.36038e-14	-2.14967	6.77847e-15	6.15381e-12	0.091386	0.696694	0.817381	-2.38174	1.23952e-20	1.44126e-17
LOC105204040	1.00416	4.39353e-11	6.98966e-10	-0.290793	0.0553299	0.155058	-0.230557	0.128747	0.2527	0.0602365	0.702794	0.900109	-1.29496	3.00707e-16	1.07544e-13	-1.23472	6.61578e-15	6.15381e-12	-0.27256	0.0363479	0.0968547	-1.28694	1.31274e-20	1.44126e-17
LOC105201722	1.0689	3.10562e-19	1.39329e-17	0.0347114	0.769634	0.880705	0.133756	0.259449	0.420258	0.0990449	0.42329	0.761636	-1.03419	8.7223e-17	3.75697e-14	-0.935144	5.50358e-14	4.19251e-11	0.0802489	0.431001	0.597824	-0.994189	6.16912e-20	6.02841e-17
LOC105202927	-3.45259	5.76929e-66	1.55298e-62	-1.42007	1.00219e-11	4.24139e-10	-1.93554	5.53185e-21	6.41837e-19	-0.515477	0.0107976	0.157359	2.03253	7.33527e-25	2.16427e-21	1.51705	6.17099e-15	6.15381e-12	-1.70649	2.50501e-17	1.38218e-15	1.7447	6.48914e-20	6.02841e-17
LOC105197697	0.791285	3.6795e-12	6.86858e-11	-0.179052	0.113751	0.259784	-0.0995622	0.379428	0.544543	0.0794901	0.500672	0.805367	-0.970338	2.81305e-16	1.03749e-13	-0.890847	6.0401e-14	4.19325e-11	-0.1441	0.136568	0.265653	-0.939479	8.5869e-20	7.40743e-17
rna11288	0.36061	1.06134e-05	6.9963e-05	-0.341829	1.71567e-05	0.000199693	-0.271517	0.000662591	0.00340375	0.070312	0.393412	0.742471	-0.702439	8.91334e-17	3.75697e-14	-0.632127	8.25652e-14	5.41353e-11	-0.309283	5.53458e-06	5.08626e-05	-0.671009	9.97618e-20	8.03215e-17
LOC105193756	2.96262	2.10979e-18	8.71034e-17	0.061545	0.85445	0.931759	0.497356	0.138478	0.266495	0.435811	0.20283	0.570816	-2.90107	3.95578e-17	1.90596e-14	-2.46526	8.91929e-13	5.54029e-10	0.158053	0.62578	0.764707	-3.08951	1.20188e-19	9.07192e-17
LOC105205168	1.27388	9.53742e-15	2.52685e-13	-0.601069	0.000209703	0.00170887	-0.0176764	0.913478	0.949383	0.583393	0.000547008	0.0328727	-1.87495	3.90933e-28	2.3069e-24	-1.29156	4.24507e-14	3.57859e-11	-0.35587	0.0359951	0.0961573	-1.61669	3.42739e-19	2.43486e-16
LOC105195949	-1.57147	3.70295e-15	1.06264e-13	-0.102367	0.645011	0.795662	0.0222463	0.920967	0.953702	0.124614	0.592408	0.851394	1.4691	2.55684e-12	3.7254e-10	1.59371	5.68379e-14	4.19251e-11	-0.019706	0.919538	0.95571	1.57262	1.21692e-18	8.16488e-16
LOC105201577	0.499155	0.000284818	0.00133753	-0.814135	2.70766e-09	7.45213e-08	-0.464085	0.00070714	0.00358876	0.35005	0.0139315	0.179549	-1.31329	3.82357e-20	3.76048e-17	-0.963241	1.63549e-11	7.72083e-09	-0.660065	5.04482e-07	5.94942e-06	-1.15987	7.72424e-17	4.90977e-14
LOC105199302	-0.717275	9.52635e-17	3.31305e-15	-0.0516385	0.558311	0.733066	-0.109788	0.212658	0.364375	-0.05815	0.527867	0.820443	0.665637	1.81429e-13	3.45358e-11	0.607487	1.72253e-11	7.81898e-09	-0.0800345	0.283936	0.450563	0.639149	1.26271e-16	7.62485e-14
LOC105203044	0.89265	4.83232e-05	0.000275003	-0.739607	0.000616468	0.00428969	-0.675999	0.00176027	0.00777278	0.0636084	0.775331	0.929392	-1.63226	5.43513e-13	1.00227e-10	-1.56865	4.23062e-12	2.37761e-09	-0.751344	7.11914e-05	0.000495994	-1.66885	1.61522e-16	9.28906e-14
LOC105194481	2.0388	9.81836e-12	1.73192e-10	-0.131522	0.660458	0.808166	-0.0526453	0.860424	0.916102	0.0788764	0.797418	0.937464	-2.17032	1.63479e-12	2.4758e-10	-2.09145	1.00446e-11	5.15421e-09	-0.164136	0.548317	0.703064	-2.32949	2.9324e-16	1.60975e-13
LOC105198403	0.3791	0.02274	0.0596487	-0.867783	1.77694e-07	3.34844e-06	-0.788348	2.10657e-06	2.20127e-05	0.079435	0.645524	0.877729	-1.24688	5.5253e-13	1.00323e-10	-1.16745	1.4608e-11	7.1835e-09	-0.851725	2.96409e-09	5.4736e-08	-1.23703	3.45885e-16	1.8162e-13
LOC105200552	-0.894752	7.41445e-13	1.52353e-11	0.0723282	0.562784	0.736905	-0.0282208	0.821327	0.890681	-0.100549	0.440091	0.770383	0.96708	1.0366e-13	2.00557e-11	0.866531	2.66354e-11	1.12268e-08	0.0252543	0.814298	0.892583	0.925003	3.77757e-16	1.90091e-13
LOC105195675	4.2119	3.05128e-42	1.41611e-39	1.64664	7.63952e-08	1.56525e-06	2.10031	7.37593e-12	2.33583e-10	0.453665	0.149499	0.50865	-2.56526	6.11397e-16	1.95019e-13	-2.11159	2.90025e-11	1.1803e-08	1.86927	1.31244e-10	3.01315e-09	-2.49822	4.18505e-16	1.94396e-13
LOC105204439	-0.0651352	0.45877	0.61598	-0.829113	1.77277e-21	2.82506e-19	-0.661613	3.52821e-14	1.62069e-12	0.1675	0.0630729	0.349327	-0.763978	3.66392e-17	1.88007e-14	-0.596478	5.29221e-11	1.89901e-08	-0.751593	5.15822e-21	4.34778e-19	-0.686682	4.09762e-16	1.94396e-13
LOC105200004	1.99927	8.43994e-10	1.14625e-08	-0.507865	0.11398	0.259996	-0.124659	0.69839	0.811222	0.383206	0.243448	0.617668	-2.50713	4.55749e-14	1.02289e-11	-2.12393	1.72036e-10	5.07593e-08	-0.44653	0.142881	0.274667	-2.60751	6.92868e-16	3.09917e-13
LOC105205838	-2.58564	4.17943e-15	1.18673e-13	0.104749	0.767946	0.879596	-0.420679	0.227812	0.383169	-0.525428	0.141169	NA	2.69039	2.74352e-15	7.89731e-13	2.16496	7.46514e-11	2.51725e-08	-0.0501201	0.885482	0.93589	2.59508	9.93769e-16	4.28634e-13
LOC105201618	-0.457629	0.000470865	0.00209154	0.853607	1.31349e-10	4.58232e-09	0.449616	0.000667957	0.00342539	-0.403991	0.00365202	0.0934863	1.31124	1.78468e-21	2.34031e-18	0.907245	3.66865e-11	1.39669e-08	0.645621	9.3583e-07	1.01698e-05	1.10169	1.85469e-15	7.72382e-13
LOC105193390	-1.24516	6.74754e-20	3.31442e-18	-0.0191101	0.889125	0.950081	-0.332034	0.0152828	0.0475565	-0.312924	0.0282126	0.239312	1.22605	6.24272e-18	4.09314e-15	0.913123	1.24185e-10	3.78826e-08	-0.179248	0.163025	0.30288	1.06694	2.86633e-15	1.15389e-12
LOC105199876	1.42377	4.37887e-20	2.1909e-18	0.206776	0.180877	0.35958	0.396103	0.0104097	0.0349474	0.189327	0.239507	0.611748	-1.217	4.77376e-14	1.02436e-11	-1.02767	1.98651e-10	5.58209e-08	0.294295	0.0306981	0.0851013	-1.1399	3.27926e-15	1.27753e-12
LOC105193503	1.90254	9.27122e-40	3.37247e-37	0.758584	8.24635e-08	1.67365e-06	0.937032	4.05972e-11	1.15104e-09	0.178448	0.230983	0.603081	-1.14396	3.70304e-14	8.91904e-12	-0.965511	1.86093e-10	5.35677e-08	0.84782	7.77455e-12	2.16662e-10	-1.06608	3.62416e-15	1.36778e-12
LOC105201635	0.0725201	0.649336	0.774185	-1.07304	1.08109e-11	4.51609e-10	-0.985347	4.52714e-10	1.06151e-08	0.0876963	0.590385	0.849938	-1.14556	3.13463e-12	4.51157e-10	-1.05787	1.25184e-10	3.78826e-08	-1.05299	1.17222e-14	4.80751e-13	-1.12827	4.95059e-15	1.81177e-12
LOC105193001	-0.846743	1.38632e-27	1.69623e-25	-0.0855107	0.279215	0.474037	-0.315252	6.11737e-05	0.000421144	-0.229741	0.00517352	0.109804	0.761232	8.22979e-21	9.71279e-18	0.531491	5.30988e-11	1.89901e-08	-0.20414	0.00931865	0.0323551	0.641962	5.24071e-15	1.86153e-12
LOC105202010	-0.923205	6.7892e-13	1.41012e-11	-0.0613839	0.635493	0.789275	0.0103118	0.936591	0.962405	0.0716958	0.59561	0.852696	0.861821	1.27901e-10	1.2069e-08	0.933516	3.43647e-12	2.02786e-09	-0.0221783	0.841147	0.908317	0.90678	5.45271e-15	1.8815e-12
LOC105196920	1.23233	5.97434e-12	1.08514e-10	-0.409575	0.0134568	0.0535445	0.0628971	0.709666	0.818317	0.472472	0.00657873	0.125073	-1.6419	3.95126e-19	2.91455e-16	-1.16943	3.6172e-10	8.71228e-08	-0.208536	0.205078	0.359042	-1.44314	6.38826e-15	2.14308e-12
LOC105194495	2.14042	1.87689e-09	2.43597e-08	-0.454971	0.200513	0.384408	0.0578935	0.87064	0.922539	0.512864	0.154473	0.516174	-2.59539	6.3564e-13	1.10188e-10	-2.08253	7.92473e-09	1.21465e-06	-0.386293	0.275116	0.440589	-2.81075	1.32634e-14	4.27346e-12
LOC105194495	2.14042	1.87689e-09	2.43597e-08	-0.454971	0.200513	0.384408	0.0578935	0.87064	0.922539	0.512864	0.154473	0.516174	-2.59539	6.3564e-13	1.10188e-10	-2.08253	7.92473e-09	1.21465e-06	-0.386293	0.275116	0.440589	-2.81075	1.32634e-14	4.27346e-12
LOC105203111	0.352219	0.0855025	0.174879	-1.08975	5.46757e-08	1.15131e-06	-0.977224	1.13252e-06	1.26494e-05	0.112525	0.583991	0.847849	-1.44197	5.75176e-12	7.80256e-10	-1.32944	2.29668e-10	6.16032e-08	-1.07707	8.95697e-10	1.81504e-08	-1.44013	1.34463e-14	4.27346e-12
LOC105195810	0.231223	0.00447719	0.0149451	-0.34379	2.16527e-05	0.000244312	-0.303437	0.000179711	0.00108832	0.0403529	0.632217	0.872308	-0.575013	1.09443e-11	1.38887e-09	-0.53466	2.74288e-10	7.07771e-08	-0.325937	1.82432e-06	1.86214e-05	-0.557962	1.502e-14	4.53492e-12
LOC105201109	0.311041	0.00591355	0.0191277	-0.563208	5.59579e-07	9.64359e-06	-0.411448	0.000259152	0.00149932	0.151761	0.195122	0.563352	-0.874249	9.99873e-14	1.98946e-11	-0.722489	8.02073e-10	1.8204e-07	-0.495374	5.72695e-07	6.67367e-06	-0.80796	1.46828e-14	4.53492e-12
LOC105196606	2.62635	4.30953e-16	1.40101e-14	0.261532	0.416178	0.61486	0.614986	0.0559812	0.133048	0.353454	0.282727	0.651032	-2.36481	7.98429e-13	1.30876e-10	-2.01136	1.13624e-09	2.43817e-07	0.369925	0.223677	0.382084	-2.43532	1.78695e-14	5.2022e-12
LOC105197804	-0.620938	0.00062244	0.00266712	-2.02833	1.01433e-30	4.51483e-28	-1.69934	8.71347e-22	1.12764e-19	0.328984	0.0578411	0.335809	-1.40739	2.49932e-15	7.37425e-13	-1.07841	1.68726e-09	3.39418e-07	-1.91201	5.48282e-31	1.27675e-28	-1.28778	1.80916e-14	5.2022e-12
LOC105198490	1.4436	3.11215e-15	9.00783e-14	-0.144932	0.412382	0.61135	0.290889	0.102844	0.212918	0.435821	0.0185721	0.205445	-1.58853	5.45897e-17	2.47795e-14	-1.15271	1.59774e-09	3.30817e-07	0.0411993	0.807998	0.889082	-1.40457	3.19504e-14	8.97361e-12
LOC105195045	-0.71613	7.21813e-12	1.29705e-10	0.000889412	0.99328	0.99722	-0.0267924	0.799685	0.878179	-0.0276818	0.801779	0.939802	0.71702	5.2229e-11	5.65511e-09	0.689338	2.75864e-10	7.07771e-08	-0.0110562	0.901366	0.945704	0.708179	3.4264e-14	9.4047e-12
LOC105205143	0.108992	0.349054	0.508048	-0.673539	5.73443e-09	1.46574e-07	-0.649098	2.00361e-08	3.34158e-07	0.0244406	0.838509	0.953422	-0.782531	8.71735e-11	8.84534e-09	-0.75809	3.30559e-10	8.25133e-08	-0.669385	8.71141e-12	2.41303e-10	-0.779736	6.0916e-14	1.63485e-11
LOC105201678	0.23911	0.16466	0.289959	-1.0204	1.79513e-09	5.19541e-08	-0.821268	1.35981e-06	1.49036e-05	0.199135	0.254917	0.626815	-1.25951	1.08238e-12	1.7499e-10	-1.06038	2.20409e-09	4.19559e-07	-0.948839	2.65271e-10	5.86885e-09	-1.19263	6.67984e-14	1.75375e-11
LOC105202255	-0.506314	7.52499e-06	5.13845e-05	0.239905	0.0377482	0.117156	0.249757	0.0305561	0.0826581	0.00985181	0.935279	0.98183	0.746219	3.63495e-10	3.20147e-08	0.756071	2.13272e-10	5.85358e-08	0.249455	0.0104281	0.0354282	0.758517	7.91154e-14	2.03293e-11
LOC105201806	0.50985	4.21939e-06	3.02229e-05	-0.23247	0.0331508	0.106496	-0.21387	0.0501414	0.122079	0.0185999	0.869927	0.962544	-0.742319	1.14909e-10	1.10257e-08	-0.723719	3.3559e-10	8.25133e-08	-0.226993	0.0137135	0.0442588	-0.739798	8.75967e-14	2.20397e-11
LOC105204391	2.15228	5.33804e-26	5.20614e-24	0.554266	0.00628114	0.0296985	0.901198	9.07344e-06	7.98963e-05	0.346932	0.0999169	0.432542	-1.59802	4.59355e-14	1.02289e-11	-1.25109	3.65028e-09	6.42995e-07	0.712248	0.000121631	0.000795377	-1.45997	1.20299e-13	2.94797e-11
LOC105204452	0.455229	0.000735967	0.00308964	-0.535241	6.87034e-05	0.000659348	-0.376209	0.00516741	0.0194052	0.159032	0.255783	0.627324	-0.99047	1.63627e-12	2.4758e-10	-0.831438	3.1145e-09	5.56929e-07	-0.467048	7.3601e-05	0.000509937	-0.925548	1.22049e-13	2.94797e-11
LOC105196000	0.989055	4.77743e-14	1.1583e-12	0.0394223	0.75469	0.871103	0.169893	0.180344	0.323719	0.130471	0.325954	0.69121	-0.949633	4.16185e-12	5.77861e-10	-0.819162	2.62291e-09	4.83681e-07	0.100353	0.355808	0.524847	-0.895245	1.8298e-13	4.27132e-11
LOC105196428	-0.668663	3.58517e-26	3.68342e-24	-0.122196	0.05459	0.153619	-0.273602	1.63191e-05	0.000134469	-0.151406	0.0223481	0.216734	0.546467	1.22905e-16	5.00182e-14	0.395061	2.04359e-09	3.95384e-07	-0.199407	0.000977377	0.00486705	0.469031	1.8391e-13	4.27132e-11
LOC105193789	0.210642	0.207817	0.346036	-1.00017	1.49867e-09	4.44708e-08	-0.796741	1.52758e-06	1.65537e-05	0.203433	0.234166	0.606813	-1.21082	2.19497e-12	3.23814e-10	-1.00738	5.4267e-09	8.77341e-07	-0.924441	2.86529e-10	6.2986e-09	-1.13897	2.15023e-13	4.80894e-11
LOC105200400	2.03577	9.97963e-53	8.95439e-50	0.882311	3.74556e-12	1.64448e-10	1.19867	1.28944e-20	1.42251e-18	0.316359	0.0210287	0.212681	-1.15346	3.18231e-16	1.10464e-13	-0.837099	4.56915e-09	7.70359e-07	1.02974	1.37519e-17	7.80735e-16	-1.00565	2.14603e-13	4.80894e-11
LOC105200590	0.391983	1.71003e-10	2.52916e-09	-0.0214824	0.72429	0.851237	0.00595861	0.922197	0.954464	0.027441	0.667761	0.887013	-0.413466	1.26752e-10	1.2064e-08	-0.386025	2.03733e-09	3.95384e-07	-0.0083039	0.870338	0.927015	-0.400863	2.54598e-13	5.59051e-11
LOC105197128	0.125438	0.200028	0.336817	-0.507588	1.34109e-07	2.60704e-06	-0.489596	3.72007e-07	4.67057e-06	0.017992	0.856017	0.959897	-0.633026	3.21616e-10	2.87125e-08	-0.615034	1.02506e-09	2.2826e-07	-0.502751	5.95843e-10	1.24035e-08	-0.629163	3.08709e-13	6.65764e-11
LOC105197153	1.67922	7.00877e-15	1.90954e-13	0.324937	0.130664	0.286741	0.222624	0.300313	0.464254	-0.102313	0.646199	0.877985	-1.35429	1.39389e-09	1.05453e-07	-1.4566	7.27707e-11	2.51725e-08	0.261406	0.166248	0.307621	-1.45094	3.83393e-13	8.12322e-11
LOC105196556	-2.54899	5.87911e-30	8.60076e-28	-0.635972	0.00706416	0.0324846	-1.22975	1.03722e-07	1.48827e-06	-0.593777	0.011249	0.16217	1.91302	4.03737e-17	1.90596e-14	1.31924	2.8899e-09	5.24716e-07	-0.952805	2.72578e-05	0.000209919	1.58749	4.73532e-13	9.86008e-11
LOC105201377	1.59054	1.20939e-19	5.71131e-18	0.393339	0.016655	0.0632488	0.46628	0.00470876	0.017933	0.0729412	0.676537	0.890507	-1.1972	8.76889e-11	8.84534e-09	-1.12426	1.26407e-09	2.66404e-07	0.427997	0.00210304	0.00935069	-1.18489	5.84966e-13	1.1974e-10
LOC105193910	1.13066	6.82848e-15	1.86798e-13	0.211462	0.144086	0.307365	0.19673	0.174129	0.315977	-0.0147319	0.922182	0.979276	-0.919198	1.21322e-09	9.35249e-08	-0.93393	6.56473e-10	1.51916e-07	0.201399	0.103004	0.215858	-0.938876	8.43779e-13	1.69839e-10
LOC105203235	1.82779	1.66357e-21	1.01312e-19	0.582445	0.00219906	0.0125377	0.624712	0.00102635	0.00493872	0.0422679	0.83104	0.951272	-1.24534	4.44016e-10	3.7973e-08	-1.20308	1.6968e-09	3.39418e-07	0.604209	0.00024239	0.00145678	-1.25092	1.31666e-12	2.60677e-10
LOC105195914	-0.657657	1.47875e-05	9.44142e-05	-1.54554	4.24976e-25	1.11951e-22	-1.58069	3.18489e-26	7.02711e-24	-0.035155	0.813536	0.944545	-0.887883	4.78566e-09	3.10331e-07	-0.923038	1.11688e-09	2.43817e-07	-1.59055	6.02347e-35	1.88083e-32	-0.927586	1.69971e-12	3.31088e-10
LOC105204653	-1.07676	3.38239e-41	1.51745e-38	-0.492615	1.29514e-09	3.906e-08	-0.615788	2.87368e-14	1.33369e-12	-0.123173	0.142148	0.499823	0.584141	2.02698e-12	3.02816e-10	0.460968	2.65595e-08	3.73161e-06	-0.556416	1.01686e-14	4.19539e-13	0.521888	2.18347e-12	4.18567e-10
LOC105204653	-1.07676	3.38239e-41	1.51745e-38	-0.492615	1.29514e-09	3.906e-08	-0.615788	2.87368e-14	1.33369e-12	-0.123173	0.142148	0.499823	0.584141	2.02698e-12	3.02816e-10	0.460968	2.65595e-08	3.73161e-06	-0.556416	1.01686e-14	4.19539e-13	0.521888	2.18347e-12	4.18567e-10
LOC105202424	1.3296	6.61517e-24	5.20664e-22	0.420479	0.00141322	0.00861274	0.554717	2.55249e-05	0.000197892	0.134238	0.328222	0.691956	-0.90912	3.68847e-11	4.18571e-09	-0.774881	1.71923e-08	2.53629e-06	0.486516	2.15285e-05	0.000170576	-0.85027	2.44881e-12	4.62098e-10
LOC105193909	1.14389	1.19653e-14	3.13309e-13	0.267077	0.0642944	0.173585	0.116913	0.41586	0.580488	-0.150163	0.320311	0.687612	-0.876815	1.67413e-08	9.4536e-07	-1.02698	3.24702e-11	1.27738e-08	0.186671	0.134318	0.26284	-0.966426	2.55969e-12	4.68385e-10
LOC105198322	-0.986988	1.55891e-05	9.86428e-05	-2.37771	1.02992e-25	2.89005e-23	-2.32907	9.88807e-25	1.82306e-22	0.0486359	0.832837	0.95231	-1.39072	2.04445e-09	1.48028e-07	-1.34209	7.30493e-09	1.14084e-06	-2.45739	2.28997e-34	6.99152e-32	-1.45198	2.52321e-12	4.68385e-10
LOC105195455	1.29918	1.22525e-19	5.76596e-18	0.271849	0.0561542	0.156892	0.475008	0.000861418	0.00424838	0.203159	0.171744	0.538876	-1.02733	6.06812e-12	8.13817e-10	-0.824168	3.57482e-08	4.79431e-06	0.368004	0.00357365	0.0147266	-0.938166	3.51502e-12	6.24278e-10
LOC105206797	0.877146	4.38717e-06	3.1308e-05	-0.595665	0.000741629	0.00501201	-0.190961	0.289449	0.45341	0.404704	0.027268	0.236962	-1.47281	3.0065e-14	7.39224e-12	-1.06811	6.01234e-08	7.54868e-06	-0.425737	0.0112551	0.0377063	-1.31054	3.5124e-12	6.24278e-10
LOC105194845	-0.741103	1.18446e-08	1.35559e-07	-1.41696	5.93761e-29	2.12896e-26	-1.70212	4.9052e-42	6.00174e-39	-0.285158	0.0169036	0.198226	-0.675857	5.41596e-08	2.60895e-06	-0.961015	4.71433e-15	5.56386e-12	-1.57906	3.5511e-38	1.25099e-35	-0.83753	3.82323e-12	6.69175e-10
LOC105200782	1.20586	5.25323e-12	9.60641e-11	0.0123328	0.943007	0.975306	0.195562	0.257888	0.418306	0.183229	0.30824	0.675803	-1.19353	5.05226e-11	5.57259e-09	-1.0103	2.83801e-08	3.89467e-06	0.0929569	0.539725	0.696859	-1.12609	4.73755e-12	8.17363e-10
LOC105203615	0.718799	8.64089e-05	0.000461865	-0.407377	0.0257718	0.088592	-0.397729	0.0294993	0.0805931	0.00964868	0.959436	0.987834	-1.12618	3.1165e-09	2.13843e-07	-1.11653	4.24406e-09	7.25919e-07	-0.421441	0.00763349	0.0274044	-1.15185	5.2784e-12	8.97848e-10
LOC105199218	0.872391	9.98419e-05	0.000524706	-0.529735	0.018075	0.0674312	-0.469894	0.0359956	0.0937431	0.0598408	0.79645	0.937187	-1.40213	1.53419e-09	1.13877e-07	-1.34228	7.34655e-09	1.14084e-06	-0.536774	0.00652864	0.0240733	-1.43161	5.36066e-12	8.99176e-10
LOC105199328	0.656104	0.0179533	0.0490327	-1.26257	5.01277e-06	6.89082e-05	-0.852937	0.00205318	0.00884563	0.409631	0.150083	0.509667	-1.91867	1.70248e-11	2.02956e-09	-1.50904	1.21493e-07	1.38055e-05	-1.16911	5.53973e-06	5.08759e-05	-1.85411	5.6075e-12	9.27695e-10
LOC105205605	1.54428	8.07407e-27	9.05574e-25	0.651477	3.89113e-06	5.50731e-05	0.658384	3.06074e-06	3.0537e-05	0.00690731	0.962959	0.98868	-0.892807	3.80265e-09	2.53553e-07	-0.8859	4.9857e-09	8.28749e-07	0.658157	3.42232e-08	5.07768e-07	-0.898633	9.48239e-12	1.54755e-09
LOC105205394	0.336445	0.0264259	0.0676172	-0.74998	6.09481e-07	1.03652e-05	-0.492276	0.00108333	0.00517777	0.257703	0.0986414	0.429279	-1.08643	4.41843e-12	6.06353e-10	-0.828722	1.35119e-07	1.47655e-05	-0.640084	2.57663e-06	2.5413e-05	-0.979366	1.14901e-11	1.85021e-09
LOC105198661	-1.30588	1.07634e-09	1.44001e-08	0.212645	0.347422	0.547695	-0.12624	0.571286	0.715051	-0.338885	0.148044	0.507366	1.51852	1.88154e-11	2.19861e-09	1.17964	1.19271e-07	1.38003e-05	0.0551907	0.78527	0.874368	1.3754	1.17589e-11	1.86858e-09
LOC105196628	1.32278	1.91995e-11	3.19414e-10	-0.283443	0.134864	0.293117	0.248275	0.19513	0.342139	0.531719	0.00733539	0.13056	-1.60622	2.96e-15	8.31759e-13	-1.0745	1.68072e-07	1.73999e-05	-0.0614314	0.742935	0.847702	-1.38269	1.22815e-11	1.92628e-09
LOC105203048	0.950221	1.7653e-25	1.67318e-23	0.318797	0.000389621	0.00289036	0.43614	1.33914e-06	1.4701e-05	0.117343	0.216656	0.589562	-0.631424	4.34988e-11	4.84314e-09	-0.514081	8.87036e-08	1.07926e-05	0.376406	1.47633e-06	1.54246e-05	-0.575945	1.3682e-11	2.11843e-09
LOC105200696	1.23146	1.48847e-07	1.42586e-06	-0.358943	0.122827	0.274535	-0.0595875	0.798064	0.877055	0.299356	0.213753	0.586587	-1.59041	5.13588e-11	5.61238e-09	-1.29105	1.00811e-07	1.21406e-05	-0.249078	0.236901	0.398382	-1.50686	1.42872e-11	2.18413e-09
LOC105205339	1.95678	1.70449e-24	1.42489e-22	0.597023	0.0017367	0.0102632	0.902562	2.24545e-06	2.32831e-05	0.30554	0.123474	0.474087	-1.35976	8.45227e-12	1.08428e-09	-1.05422	1.21655e-07	1.38055e-05	0.740934	1.76456e-05	0.000143123	-1.23253	1.74928e-11	2.64076e-09
LOC105195258	-1.00269	2.94993e-31	4.84184e-29	-0.488423	1.66944e-08	3.91802e-07	-0.493426	1.18917e-08	2.07858e-07	-0.00500268	0.955719	0.986713	0.51427	1.01907e-08	6.1677e-07	0.509267	1.41071e-08	2.1075e-06	-0.492137	1.3056e-11	3.48304e-10	0.513342	1.85691e-11	2.73486e-09
LOC105206965	1.834	5.50693e-15	1.53645e-13	0.115187	0.620975	0.778284	0.573264	0.0140131	0.0442935	0.458077	0.057857	0.335809	-1.71881	1.44672e-12	2.27656e-10	-1.26073	2.15699e-07	2.17579e-05	0.305275	0.160866	0.299848	-1.54901	1.84459e-11	2.73486e-09
LOC105198606	-0.896097	4.34389e-21	2.52002e-19	-0.155979	0.109459	0.253072	-0.376411	0.000100724	0.000653324	-0.220433	0.0289872	0.242436	0.740118	9.1894e-14	1.86989e-11	0.519686	1.38938e-07	1.50435e-05	-0.268643	0.00305132	0.0128635	0.626982	2.04937e-11	2.9784e-09
LOC105203836	0.3217	0.242613	0.390029	-1.25606	4.86751e-06	6.73417e-05	-1.261	4.4667e-06	4.26667e-05	-0.00493855	0.986063	0.995179	-1.57776	2.52183e-08	1.35285e-06	-1.5827	2.28114e-08	3.24362e-06	-1.3698	2.20544e-08	3.41222e-07	-1.71737	2.07159e-11	2.9784e-09
LOC105197939	-0.767013	9.22887e-08	9.14664e-07	0.0251046	0.861473	0.936072	0.234919	0.102686	0.212703	0.209814	0.161572	0.526909	0.792117	1.18096e-07	5.1813e-06	1.00193	2.14421e-11	9.37257e-09	0.132669	0.299864	0.466203	0.903966	2.14499e-11	3.01221e-09
rna5153	-0.502773	0.00239505	0.00868484	-1.44497	1.7044e-18	1.98201e-16	-1.49379	1.14183e-19	1.15548e-17	-0.048826	0.773057	0.928727	-0.942193	3.12829e-08	1.6193e-06	-0.991019	5.7978e-09	9.24671e-07	-1.50159	3.94824e-26	5.83278e-24	-0.995644	2.1412e-11	3.01221e-09
LOC105198598	-1.06326	9.10877e-08	9.04093e-07	-2.27122	2.25651e-30	9.3958e-28	-2.16634	9.0502e-28	2.43613e-25	0.10488	0.606697	0.857991	-1.20796	3.38864e-09	2.2853e-07	-1.10308	6.774e-08	8.41545e-06	-2.28859	1.47357e-39	5.47173e-37	-1.21247	2.27561e-11	3.15892e-09
LOC105199157	-2.62347	5.41241e-13	1.14178e-11	-0.434055	0.22768	0.418461	-0.503191	0.162157	0.29979	-0.0691357	0.846225	0.957035	2.18941	1.22037e-09	9.35249e-08	2.12028	4.03128e-09	6.99665e-07	-0.346459	0.397812	0.565557	2.73159	2.67873e-11	3.67626e-09
LOC105201425	-4.02721	1.63538e-36	4.40212e-34	-0.277852	0.388309	0.589889	-1.81019	1.54714e-08	2.63582e-07	-1.53234	2.79568e-06	0.00175914	3.74936	1.41151e-30	1.66586e-26	2.21702	8.05644e-12	4.32191e-09	-0.927964	0.0116951	0.0389335	2.49446	2.84834e-11	3.8651e-09
LOC105202852	-0.462679	0.00229586	0.00836717	-1.47463	1.72389e-22	3.32119e-20	-1.26636	5.70178e-17	3.91532e-15	0.208266	0.182618	0.551457	-1.01195	1.06862e-10	1.05098e-08	-0.803681	2.9958e-07	2.94637e-05	-1.39668	2.83323e-25	3.97201e-23	-0.932847	4.14311e-11	5.55959e-09
LOC105192919	2.55897	4.91744e-13	1.04063e-11	-0.0279208	0.937142	0.972101	0.596836	0.091844	0.195006	0.624757	0.0817543	0.39223	-2.58689	5.71941e-13	1.02273e-10	-1.96214	4.5918e-08	5.89915e-06	0.120634	0.742453	0.847462	-2.46851	4.71302e-11	6.25485e-09
LOC105204833	0.530046	0.00013601	0.000690516	-0.404528	0.0030848	0.0165911	-0.210678	0.124714	0.246878	0.19385	0.172882	0.539632	-0.934575	8.21675e-11	8.43253e-09	-0.740725	2.87355e-07	2.84989e-05	-0.318501	0.00869039	0.0305286	-0.852106	5.67276e-11	7.44673e-09
LOC105201159	-1.43545	2.09523e-68	7.04991e-65	-0.598642	4.98567e-13	2.61606e-11	-0.947633	1.65533e-30	5.30453e-28	-0.348991	4.64277e-05	0.0102536	0.836812	1.00122e-22	1.47706e-19	0.48782	9.48086e-09	1.43453e-06	-0.779622	1.50204e-16	7.45e-15	0.647111	6.23921e-11	8.10225e-09
LOC105193288	-0.210856	0.174216	0.302629	-1.23977	4.42418e-16	3.66072e-14	-1.00401	5.58176e-11	1.54897e-09	0.235763	0.130127	0.481913	-1.02891	6.87263e-11	7.24203e-09	-0.79315	5.44708e-07	4.7975e-05	-1.1463	9.15751e-17	4.60861e-15	-0.935664	8.9537e-11	1.13825e-08
LOC105197184	0.614846	5.05377e-10	7.09119e-09	0.0403534	0.678159	0.82017	0.0448129	0.645147	0.768546	0.00445952	0.965168	0.989096	-0.574493	2.95437e-08	1.56356e-06	-0.570034	3.84738e-08	5.10189e-06	0.0414937	0.609998	0.751908	-0.576142	8.91344e-11	1.13825e-08
LOC105207051	0.385169	0.014649	0.0414378	-0.67132	1.50499e-05	0.000177735	-0.435989	0.00510341	0.0191876	0.235331	0.142727	0.500373	-1.05649	8.14675e-11	8.43253e-09	-0.821158	4.81106e-07	4.27367e-05	-0.571897	3.93741e-05	0.000292727	-0.960873	9.20617e-11	1.15816e-08
LOC105193944	2.39252	1.62608e-56	2.18854e-53	1.25986	5.39054e-17	5.19262e-15	1.60426	1.69872e-26	3.94192e-24	0.344396	0.0283663	0.239679	-1.13266	6.44208e-13	1.10188e-10	-0.78826	5.80048e-07	5.03362e-05	1.42539	5.62342e-24	7.15372e-22	-0.968823	1.10864e-10	1.36659e-08
LOC105196168	0.475473	0.00541966	0.0176961	-0.902177	1.01557e-07	2.01988e-06	-0.38801	0.0224646	0.0648264	0.514166	0.00346727	0.0902418	-1.37765	6.68015e-15	1.71389e-12	-0.863483	1.12325e-06	8.55264e-05	-0.683945	5.52531e-05	0.000394349	-1.15741	1.10977e-10	1.36659e-08
LOC105199587	0.800653	1.96743e-09	2.54368e-08	0.0305966	0.817749	0.910419	0.0381721	0.773763	0.861522	0.00757546	0.956363	0.986942	-0.770057	3.0616e-08	1.59881e-06	-0.762481	4.1892e-08	5.49344e-06	0.0311443	0.782431	0.873355	-0.775484	1.12025e-10	1.36659e-08
LOC105195607	-0.268613	0.105267	0.205569	-1.20874	2.7453e-13	1.45231e-11	-1.20772	2.87157e-13	1.17473e-11	0.00102098	0.995248	0.998141	-0.940123	4.44908e-08	2.19699e-06	-0.939102	4.59856e-08	5.89915e-06	-1.23579	3.76902e-18	2.32209e-16	-0.966592	1.14919e-10	1.38787e-08
LOC105198686	1.55884	5.28233e-12	9.64653e-11	-0.197456	0.3462	0.546302	0.380372	0.075567	0.168354	0.577828	0.00899799	0.143597	-1.75629	4.32981e-14	1.00197e-11	-1.17847	6.19434e-07	5.2594e-05	0.036752	0.861307	0.920904	-1.52304	1.24394e-10	1.48744e-08
rna14290	0.476791	9.03639e-07	7.30894e-06	-0.0505309	0.595836	0.760674	-0.113767	0.230796	0.386522	-0.0632358	0.524932	0.818661	-0.527322	2.04357e-07	8.37438e-06	-0.590558	5.34351e-09	8.7589e-07	-0.0840899	0.294847	0.460958	-0.562899	1.3205e-10	1.56349e-08
LOC105195785	-0.772106	4.13562e-15	1.17926e-13	-0.142932	0.146287	0.31057	-0.249576	0.0111863	0.0370737	-0.106644	0.298607	0.666292	0.629174	8.55527e-10	6.73128e-08	0.52253	3.49219e-07	3.29719e-05	-0.196772	0.0208387	0.0623891	0.577621	1.46706e-10	1.70989e-08
LOC105203034	-0.918954	1.03653e-36	2.90639e-34	-0.323654	9.20569e-06	0.000116272	-0.529619	3.63535e-13	1.46054e-11	-0.205965	0.0066883	0.126404	0.5953	3.72964e-15	1.0112e-12	0.389335	2.60106e-07	2.6015e-05	-0.429924	2.78347e-09	5.17484e-08	0.488159	1.47246e-10	1.70989e-08
LOC105199197	2.23253	3.20665e-28	4.23121e-26	0.62216	0.00181374	0.0106611	1.20656	1.77154e-09	3.72549e-08	0.584397	0.00510008	0.10933	-1.61037	2.1263e-14	5.33928e-12	-1.02598	1.25343e-06	9.24564e-05	0.871088	9.83696e-06	8.54299e-05	-1.35006	1.58822e-10	1.82676e-08
LOC105202256	-0.67746	6.3131e-11	9.88e-10	0.250017	0.0292648	0.0972579	-0.155205	0.157245	0.293491	-0.405222	0.000650066	0.0357708	0.927477	2.68805e-16	1.02337e-13	0.522255	1.40728e-06	0.000101273	0.0369492	0.739006	0.845261	0.71008	1.69432e-10	1.9304e-08
LOC105207899	1.00135	1.80686e-10	2.66359e-09	-0.00661257	0.966283	0.984499	0.177481	0.256938	0.417245	0.184093	0.258485	0.6285	-1.00796	6.83166e-10	5.63827e-08	-0.823867	4.66734e-07	4.20488e-05	0.077015	0.575754	0.725315	-0.932316	1.764e-10	1.99101e-08
LOC105194540	1.2943	4.97923e-45	2.79231e-42	0.665316	1.07185e-13	5.91255e-12	0.800346	6.97845e-19	6.09272e-17	0.135031	0.162744	0.527253	-0.628983	1.60286e-10	1.45515e-08	-0.493953	5.96736e-07	5.14064e-05	0.732942	6.1284e-21	5.07217e-19	-0.563965	1.81708e-10	2.03193e-08
LOC105204192	-0.407711	0.00564125	0.0183439	-1.1796	5.94732e-16	4.82817e-14	-1.24746	1.08714e-17	8.08386e-16	-0.0678582	0.647753	0.878782	-0.77189	2.72412e-07	1.06457e-05	-0.839748	2.15804e-08	3.14434e-06	-1.23453	7.26125e-23	8.11076e-21	-0.824512	2.61057e-10	2.89247e-08
LOC105202708	-1.17961	9.10101e-12	1.61172e-10	-0.296833	0.0913758	0.223552	-0.0152866	0.931175	0.95889	0.281546	0.124532	0.474464	0.882776	8.67344e-07	2.87539e-05	1.16432	1.13558e-10	3.62218e-08	-0.156629	0.323064	0.491307	1.03112	2.70017e-10	2.96454e-08
LOC105203067	-1.34909	3.74856e-15	1.07344e-13	-0.376959	0.033439	0.107078	-0.431512	0.0146723	0.0459671	-0.0545534	0.764611	0.925892	0.972127	4.06989e-08	2.0267e-06	0.917574	2.07817e-07	2.13275e-05	-0.404555	0.00807317	0.0286756	0.959709	2.88187e-10	3.13552e-08
LOC105197901	-0.658392	8.49185e-11	1.30619e-09	-1.22262	7.73395e-34	4.7538e-31	-1.19585	2.03532e-32	8.1278e-30	0.0267628	0.794953	0.936916	-0.564224	5.01653e-08	2.42644e-06	-0.537461	2.10388e-07	2.14051e-05	-1.21832	6.16926e-46	4.70886e-43	-0.55773	3.13757e-10	3.38325e-08
LOC105196490	1.60819	3.8475e-27	4.42594e-25	0.507304	0.000241123	0.00192243	0.835206	3.4785e-09	6.87476e-08	0.327902	0.0300202	0.246451	-1.10088	3.46086e-12	4.92109e-10	-0.772981	1.57129e-06	0.00010973	0.661929	2.37666e-07	3.00119e-06	-0.95022	3.27617e-10	3.48121e-08
LOC105201887	0.578946	5.65387e-05	0.000316801	-0.40634	0.0043572	0.0219784	-0.141401	0.3224	0.486838	0.264939	0.0742093	0.374182	-0.985286	4.05319e-11	4.55579e-09	-0.720347	1.46902e-06	0.000103976	-0.287665	0.0269405	0.0765932	-0.869552	3.28606e-10	3.48121e-08
LOC105200386	0.74548	1.37295e-07	1.32179e-06	-0.108668	0.440145	0.635929	0.00050006	0.997168	0.998726	0.109168	0.456753	0.779281	-0.854148	6.63056e-09	4.11863e-07	-0.74498	4.30408e-07	3.93774e-05	-0.0601755	0.620169	0.760284	-0.811413	3.40158e-10	3.57225e-08
LOC105196705	-0.701095	1.34425e-11	2.30182e-10	-0.177079	0.094648	0.229043	0.00568016	0.957541	0.975	0.182759	0.0998294	0.432513	0.524016	1.26442e-06	4.00072e-05	0.706776	8.49784e-11	2.78588e-08	-0.0875347	0.357256	0.526138	0.615218	3.46167e-10	3.60402e-08
LOC105199000	-2.79562	1.96269e-24	1.63061e-22	-1.35796	9.72997e-07	1.59052e-05	-1.13889	4.21239e-05	0.000304319	0.219072	0.435359	0.767654	1.43766	2.08023e-07	8.49513e-06	1.65673	2.42624e-09	4.54517e-07	-1.28654	4.38264e-07	5.28185e-06	1.58839	3.81005e-10	3.92825e-08
LOC105200820	1.44561	1.56674e-20	8.26931e-19	0.419562	0.00630207	0.0297648	0.648485	2.56285e-05	0.000198352	0.228922	0.155112	0.517055	-1.02605	2.72432e-10	2.45439e-08	-0.797124	9.99033e-07	7.80834e-05	0.529043	0.000111374	0.000733894	-0.925223	3.83815e-10	3.92825e-08
LOC105197827	3.54586	8.65229e-26	8.25895e-24	1.22161	0.000294481	0.00227119	1.86704	3.16476e-08	5.07682e-07	0.645436	0.0605071	0.344279	-2.32425	1.42159e-11	1.74767e-09	-1.67882	1.06574e-06	8.16746e-05	1.49099	8.77708e-06	7.69549e-05	-2.1583	4.4351e-10	4.50107e-08
rna14733	0.506779	3.44348e-13	7.45268e-12	0.137717	0.04672	0.136873	0.0974672	0.158812	0.295229	-0.0402495	0.580565	0.846091	-0.369062	4.77734e-07	1.67804e-05	-0.409312	2.2773e-08	3.24362e-06	0.117391	0.0425327	0.109945	-0.390354	4.48866e-10	4.51746e-08
LOC105195606	-0.727394	1.63962e-10	2.43572e-09	-1.38928	1.11794e-34	8.48843e-32	-1.30559	9.00789e-31	2.957e-28	0.083691	0.469213	0.788313	-0.661884	1.23153e-08	7.37793e-07	-0.578193	6.65991e-07	5.57449e-05	-1.36018	3.17195e-44	1.67613e-41	-0.63019	4.614e-10	4.60523e-08
LOC105198629	-1.40388	3.3472e-28	4.37378e-26	-0.641724	9.81799e-07	1.59812e-05	-0.764595	4.6391e-09	8.93242e-08	-0.122871	0.3565	0.71817	0.762151	4.98228e-09	3.1957e-07	0.63928	8.30487e-07	6.62258e-05	-0.708291	4.88559e-10	1.03266e-08	0.702868	4.7505e-10	4.7026e-08
LOC105207337	-0.941505	9.23857e-05	0.000490114	-2.38924	2.30442e-23	4.79766e-21	-2.11157	1.41051e-18	1.15757e-16	0.277662	0.258885	0.6285	-1.44773	4.37739e-09	2.88614e-07	-1.17007	2.12585e-06	0.000138615	-2.36291	1.80198e-27	3.17403e-25	-1.40698	5.15565e-10	5.06218e-08
LOC105194171	0.302513	0.0458793	0.106189	-0.648091	1.20878e-05	0.000146782	-0.451707	0.00240624	0.0101047	0.196383	0.198919	0.567285	-0.950603	9.69564e-10	7.57801e-08	-0.75422	1.36819e-06	9.90638e-05	-0.565067	1.70652e-05	0.000139393	-0.870966	5.45626e-10	5.31413e-08
LOC105202993	0.675599	0.000456806	0.00203851	-0.667197	0.000393983	0.00291268	-0.251129	0.185393	0.330185	0.416068	0.03308	0.25735	-1.3428	1.25891e-11	1.56396e-09	-0.926728	3.407e-06	0.000204109	-0.494376	0.00542847	0.0206884	-1.17514	6.64236e-10	6.41758e-08
LOC105201416	0.255978	0.042804	0.100681	-0.514909	4.48753e-05	0.000455257	-0.382201	0.00246156	0.0102863	0.132708	0.312453	0.680438	-0.770887	4.5975e-09	2.99777e-07	-0.638179	1.23089e-06	9.13647e-05	-0.457141	3.08112e-05	0.000234393	-0.71503	7.39404e-10	7.08713e-08
rna21632	1.93994	1.46778e-35	3.59179e-33	1.01226	5.44082e-11	2.05351e-09	1.11779	4.67568e-13	1.85088e-11	0.105533	0.514505	0.813549	-0.92768	1.3086e-08	7.76088e-07	-0.822147	4.81612e-07	4.27367e-05	1.07285	6.93104e-16	3.19549e-14	-0.883008	7.8917e-10	7.50457e-08
LOC105199122	1.75826	6.80235e-27	7.75871e-25	0.909943	4.56662e-09	1.21039e-07	0.67081	1.13154e-05	9.78128e-05	-0.239132	0.151683	0.51247	-0.848317	1.58237e-06	4.876e-05	-1.08745	4.76853e-10	1.12556e-07	0.787415	4.58621e-09	8.17249e-08	-0.984137	8.87921e-10	8.37767e-08
LOC105193725	-0.505204	3.64382e-06	2.63952e-05	-1.07593	1.27814e-23	2.78905e-21	-1.05877	7.18495e-23	1.08654e-20	0.0171526	0.872469	0.964096	-0.570721	1.41045e-07	6.14247e-06	-0.553568	3.408e-07	3.27002e-05	-1.07641	1.26352e-31	3.21471e-29	-0.5692	9.13925e-10	8.55618e-08
LOC105194405	0.257004	0.0882009	0.179049	-0.613584	3.44213e-05	0.000363593	-0.508033	0.000626787	0.0032489	0.105552	0.490119	0.799573	-0.870589	1.96851e-08	1.08562e-06	-0.765037	8.59766e-07	6.81004e-05	-0.574061	7.32046e-06	6.57358e-05	-0.834488	9.28139e-10	8.55659e-08
LOC105199758	0.907229	7.32269e-17	2.6073e-15	0.228307	0.0351311	0.110913	0.361762	0.000854227	0.00421882	0.133456	0.238862	0.611122	-0.678923	2.25439e-09	1.61251e-07	-0.545467	1.60083e-06	0.000110485	0.293218	0.0019296	0.00869207	-0.617044	9.24774e-10	8.55659e-08
LOC105204939	-0.0053553	0.967305	0.983825	0.767025	5.22722e-09	1.35216e-07	0.65779	5.41092e-07	6.52598e-06	-0.109235	0.426219	0.762902	0.77238	1.60466e-08	9.28344e-07	0.663145	1.2123e-06	9.11307e-05	0.721724	1.73661e-10	3.93718e-09	0.728001	1.11184e-09	1.01725e-07
LOC105197279	0.237149	0.0767256	0.160724	-0.772354	4.94317e-09	1.28902e-07	-0.39899	0.00267365	0.0110247	0.373364	0.00642529	0.125017	-1.0095	2.65143e-13	4.96702e-11	-0.636139	4.62226e-06	0.000262413	-0.605144	3.54481e-06	3.38445e-05	-0.842581	1.14832e-09	1.04273e-07
LOC105202405	-0.816823	1.35783e-20	7.22333e-19	-0.203357	0.0213917	0.0768078	-0.386985	1.15269e-05	9.93853e-05	-0.183628	0.0459288	0.301042	0.613466	2.10948e-11	2.4408e-09	0.429838	2.59122e-06	0.000165306	-0.297855	0.000260075	0.00154349	0.519544	1.35604e-09	1.22216e-07
LOC105199531	1.57274	7.06863e-13	1.46364e-11	0.22202	0.310549	0.50825	0.498222	0.0228886	0.0658384	0.276202	0.223402	0.597196	-1.35072	2.66714e-09	1.87367e-07	-1.07452	2.20788e-06	0.00014239	0.344236	0.0807499	0.180043	-1.25267	1.56336e-09	1.39857e-07
LOC105199030	1.388	3.67824e-05	0.0002154	-0.326648	0.324664	0.522865	-0.408071	0.218298	0.371626	-0.0814225	0.809527	0.94299	-1.71465	5.45707e-07	1.89425e-05	-1.79607	1.52366e-07	1.59135e-05	-0.477701	0.127362	0.252573	-2.00364	1.6946e-09	1.50483e-07
LOC105200550	0.465344	0.000358097	0.00164212	-0.314947	0.0137157	0.0543409	-0.176305	0.16947	0.309357	0.138643	0.29722	0.665561	-0.780291	7.42693e-09	4.58914e-07	-0.641649	2.1784e-06	0.000141261	-0.252738	0.0230828	0.0677783	-0.721343	1.75028e-09	1.54293e-07
LOC105202343	1.55141	1.91197e-25	1.79953e-23	0.667608	4.68543e-06	6.5172e-05	0.791111	6.40305e-08	9.59673e-07	0.123503	0.423183	0.761573	-0.883805	1.6523e-08	9.40678e-07	-0.760302	1.28431e-06	9.41458e-05	0.731695	5.66478e-09	9.90378e-08	-0.831228	2.00672e-09	1.75617e-07
LOC105195113	0.600796	1.11788e-08	1.28594e-07	-0.00731321	0.944332	0.975741	0.0739837	0.48037	0.641017	0.0812969	0.457463	0.780127	-0.608109	3.00624e-08	1.58392e-06	-0.526812	1.61788e-06	0.000111013	0.0312716	0.726953	0.837032	-0.571989	2.08287e-09	1.79677e-07
LOC105196492	0.297617	0.00613572	0.019742	-0.355767	0.000779368	0.0052369	-0.227431	0.0330143	0.0878488	0.128336	0.243458	0.617668	-0.653385	5.23258e-09	3.3227e-07	-0.525049	3.1418e-06	0.000194134	-0.296782	0.00130994	0.00625391	-0.59584	2.08072e-09	1.79677e-07
LOC105201501	0.448289	3.76338e-05	0.000219745	-0.152396	0.152858	0.320488	-0.111328	0.297654	0.461217	0.0410678	0.712345	0.903909	-0.600685	1.11066e-07	4.92783e-06	-0.559617	8.09729e-07	6.54549e-05	-0.13461	0.134785	0.263326	-0.585313	2.1209e-09	1.8166e-07
LOC105197815	-2.02969	4.19317e-14	1.02239e-12	-0.582495	0.0462703	0.135833	-0.801685	0.00539209	0.0201422	-0.219191	0.44416	0.771937	1.4472	5.78239e-08	2.75176e-06	1.22801	2.68872e-06	0.000169692	-0.70542	0.00877041	0.0307311	1.38035	2.27818e-09	1.93758e-07
LOC105199059	1.69669	4.69482e-25	4.18461e-23	0.683566	2.00135e-05	0.000228412	0.879766	4.7773e-08	7.34831e-07	0.1962	0.247301	0.619284	-1.01312	4.16e-09	2.75822e-07	-0.816923	2.38375e-06	0.000152897	0.781732	2.73527e-08	4.1206e-07	-0.92842	2.30372e-09	1.94559e-07
LOC105205117	-0.622908	0.00353188	0.0122011	-1.95687	2.21244e-21	3.44074e-19	-1.55016	9.51932e-14	4.18695e-12	0.406707	0.0429267	0.292476	-1.33396	1.05914e-10	1.05042e-08	-0.927253	8.77312e-06	0.00044072	-1.81859	3.50022e-20	2.70166e-18	-1.18954	2.32636e-09	1.95107e-07
LOC105202365	-0.974443	1.74312e-26	1.89199e-24	-0.332333	0.000297312	0.00228844	-0.534207	5.82204e-09	1.08832e-07	-0.201874	0.0347534	0.26217	0.64211	1.66218e-11	2.00174e-09	0.440236	3.81761e-06	0.000226409	-0.436811	3.37796e-07	4.16232e-06	0.538024	2.44491e-09	2.03636e-07
LOC105200485	1.4049	4.14119e-31	6.5572e-29	0.618662	2.07696e-07	3.86302e-06	0.817366	8.63369e-12	2.70235e-10	0.198704	0.115183	0.461122	-0.786236	6.89141e-10	5.64809e-08	-0.587533	4.41728e-06	0.000253071	0.716229	1.7648e-11	4.58349e-10	-0.692781	2.70502e-09	2.23757e-07
LOC105202214	2.02229	4.52625e-13	9.62382e-12	0.560941	0.0392284	0.120276	0.493473	0.0694121	0.158047	-0.0674676	0.810894	0.943456	-1.46135	4.26926e-07	1.51408e-05	-1.52882	1.19254e-07	1.38003e-05	0.517474	0.0333892	0.0908205	-1.58856	3.00274e-09	2.46694e-07
LOC105207581	0.00530089	0.965848	0.982863	-0.676411	3.11747e-08	6.90228e-07	-0.604367	7.98016e-07	9.19563e-06	0.0720443	0.566941	0.838458	-0.681712	8.25137e-08	3.78921e-06	-0.609668	1.69642e-06	0.0001151	-0.649155	5.75702e-10	1.20024e-08	-0.655176	3.09539e-09	2.52588e-07
LOC105194242	0.653687	5.51089e-07	4.66778e-06	-0.1706	0.188393	0.369571	0.0362125	0.780506	0.865949	0.206812	0.126407	0.477168	-0.824287	1.3056e-09	9.94111e-08	-0.617475	5.71779e-06	0.000316814	-0.0750089	0.517951	0.678761	-0.731671	3.19987e-09	2.57632e-07
LOC105204535	1.2295	1.27117e-14	3.31564e-13	0.244598	0.121742	0.272868	0.464212	0.0033867	0.0135781	0.219613	0.183674	0.552675	-0.984899	3.10665e-09	2.13843e-07	-0.765286	4.32409e-06	0.000248941	0.348146	0.0130847	0.0426957	-0.889946	3.1877e-09	2.57632e-07
LOC105205338	-1.18051	0.00030269	0.00141014	-2.94638	1.33654e-19	1.7252e-17	-2.61651	9.09494e-16	5.29908e-14	0.329867	0.315193	0.68293	-1.76587	8.45646e-08	3.8534e-06	-1.436	1.33716e-05	0.000617242	-3.13648	4.75041e-24	6.09962e-22	-1.8697	3.28728e-09	2.62917e-07
LOC105198397	1.34443	9.32571e-21	5.10222e-19	0.480368	0.000737612	0.0049901	0.641207	6.97738e-06	6.32381e-05	0.160839	0.281519	0.650229	-0.864059	9.4177e-09	5.72926e-07	-0.703221	3.12797e-06	0.000194134	0.559986	6.51045e-06	5.87335e-05	-0.792811	3.37e-09	2.6776e-07
LOC105201962	0.887965	7.27762e-24	5.69474e-22	0.4072	2.49335e-06	3.70785e-05	0.418513	1.30237e-06	1.43533e-05	0.011313	0.902685	0.972022	-0.480765	3.22245e-07	1.21506e-05	-0.469452	6.04984e-07	5.17393e-05	0.413735	7.86305e-09	1.32716e-07	-0.476847	3.43617e-09	2.71233e-07
LOC105203794	1.73053	2.15483e-26	2.30173e-24	0.635212	7.00424e-05	0.000669709	0.961259	2.23076e-09	4.61196e-08	0.326048	0.0529198	0.324587	-1.09532	1.28851e-10	1.2069e-08	-0.769274	7.09401e-06	0.000373292	0.788516	9.35062e-08	1.26819e-06	-0.947433	3.67641e-09	2.88312e-07
LOC105197049	1.04975	2.29178e-12	4.40643e-11	0.191665	0.198999	0.382354	0.318054	0.0331424	0.0881053	0.126389	0.416344	0.756992	-0.858084	3.65471e-08	1.84328e-06	-0.731695	2.6843e-06	0.000169692	0.251677	0.0516871	0.127675	-0.806277	4.33121e-09	3.37471e-07
LOC105194140	0.370343	0.0343359	0.0843298	-0.625927	0.000340238	0.00257447	-0.474469	0.00663053	0.0239507	0.151458	0.403923	0.749352	-0.996269	4.17917e-08	2.07238e-06	-0.844812	3.34768e-06	0.000202612	-0.570147	0.000190227	0.00117567	-0.946106	4.55398e-09	3.52554e-07
LOC105195440	-0.969703	8.80749e-53	8.46714e-50	-0.475453	8.59377e-14	4.80209e-12	-0.663164	1.95393e-25	3.75685e-23	-0.187711	0.00459998	0.10403	0.49425	7.19881e-14	1.51715e-11	0.306539	3.34374e-06	0.000202612	-0.572097	5.75189e-19	3.85489e-17	0.396538	4.64275e-09	3.57137e-07
LOC105198672	1.3748	1.23092e-21	7.63453e-20	0.653752	5.12384e-06	7.01363e-05	0.57653	5.75493e-05	0.000399255	-0.0772219	0.60589	0.857402	-0.721045	1.58141e-06	4.876e-05	-0.798267	1.05673e-07	1.25976e-05	0.617794	4.87493e-07	5.79383e-06	-0.767237	4.69542e-09	3.58902e-07
LOC105193860	1.883	1.18604e-22	8.22829e-21	0.634707	0.00089493	0.00587278	0.993056	2.1274e-07	2.83211e-06	0.35835	0.0718803	0.368162	-1.24829	4.23251e-10	3.67295e-08	-0.889944	8.77557e-06	0.00044072	0.802592	4.9271e-06	4.57079e-05	-1.09209	5.07146e-09	3.85207e-07
LOC105199617	-0.715693	3.76967e-09	4.6891e-08	-0.0845609	0.489874	0.678772	-0.0884431	0.470227	0.631354	-0.0038822	0.975744	0.992457	0.631132	6.29018e-07	2.15179e-05	0.62725	7.39097e-07	6.09988e-05	-0.084743	0.414083	0.581409	0.635057	5.1083e-09	3.85581e-07
LOC105192865	0.507099	0.00557807	0.0181517	-0.482994	0.00818876	0.0364233	-0.404458	0.0268363	0.0750135	0.0785354	0.678801	0.891265	-0.990092	1.85372e-07	7.81342e-06	-0.911557	1.5929e-06	0.000110485	-0.462378	0.00352715	0.0145568	-0.977821	5.1648e-09	3.87425e-07
LOC105204037	0.0657996	0.46984	0.626159	-0.404825	7.50132e-06	9.76079e-05	-0.393007	1.37503e-05	0.000115817	0.0118181	0.899586	0.971478	-0.470624	5.98832e-07	2.06649e-05	-0.458806	1.13961e-06	8.62156e-05	-0.401856	1.24492e-07	1.65345e-06	-0.468034	6.1061e-09	4.55206e-07
LOC105195262	-0.125301	0.329114	0.486389	-0.921473	6.98453e-13	3.50803e-11	-0.712512	2.84413e-08	4.58433e-07	0.208961	0.117927	0.466174	-0.796172	2.58613e-09	1.82764e-07	-0.587211	1.12237e-05	0.000545113	-0.830488	5.24351e-13	1.73175e-11	-0.705608	6.60967e-09	4.89724e-07
LOC105196865	-0.87038	9.91023e-21	5.3783e-19	-0.267491	0.00432945	0.0218812	-0.438022	2.88514e-06	2.9e-05	-0.17053	0.0804675	0.388781	0.602889	5.50231e-10	4.57312e-08	0.432359	8.37963e-06	0.000426277	-0.355306	2.77492e-05	0.000213464	0.516194	6.89631e-09	5.07846e-07
LOC105199648	0.417958	0.000174731	0.000866188	-0.50828	2.80166e-06	4.1142e-05	-0.0920839	0.402854	0.568556	0.416196	0.000243468	0.0229877	-0.926238	6.66104e-16	2.06878e-13	-0.510042	1.13163e-05	0.000547356	-0.319839	0.00707761	0.0257383	-0.733657	7.40037e-09	5.41662e-07
LOC105193625	-1.03397	1.35128e-43	6.73588e-41	-0.373641	7.0689e-07	1.19431e-05	-0.666519	6.76314e-19	5.94936e-17	-0.292878	0.000177993	0.0197918	0.660326	2.03334e-17	1.19987e-14	0.367448	2.12302e-06	0.000138615	-0.525708	2.59295e-10	5.75517e-09	0.504227	7.71579e-09	5.61347e-07
LOC105203042	0.367896	0.160153	0.283805	-0.898384	0.000470303	0.00338199	-0.98287	0.000128601	0.000811457	-0.0844862	0.74705	0.919479	-1.26628	2.11022e-06	6.07879e-05	-1.35077	4.13386e-07	3.81155e-05	-1.01193	1.01075e-05	8.75581e-05	-1.40087	8.15688e-09	5.89884e-07
LOC105200680	-0.0706854	0.292095	0.44679	0.360102	1.50494e-07	2.8772e-06	0.239277	0.000456107	0.00247132	-0.120825	0.0945801	0.419977	0.430787	1.42684e-09	1.07258e-07	0.309962	1.22654e-05	0.000581348	0.29964	9.39213e-07	1.01926e-05	0.370524	8.59954e-09	6.18195e-07
LOC105202811	1.70456	1.33925e-17	5.14997e-16	0.536086	0.00387549	0.0200088	0.716508	0.000136045	0.000851642	0.180422	0.367434	0.725612	-1.16848	3.08051e-08	1.60159e-06	-0.988056	3.45778e-06	0.000206105	0.624726	9.90265e-05	0.000664964	-1.10727	8.90323e-09	6.36238e-07
LOC105197044	0.470433	0.000617192	0.00264969	-0.532526	6.692e-05	0.000643669	-0.136754	0.311864	0.476577	0.395773	0.00446522	0.101843	-1.00296	1.26398e-12	2.01587e-10	-0.607187	2.13313e-05	0.00089274	-0.353663	0.00815168	0.0289171	-0.823889	9.02093e-09	6.40858e-07
LOC105204348	1.53715	4.26614e-50	3.022e-47	0.684961	1.99889e-11	8.0883e-10	1.06026	5.95857e-25	1.11384e-22	0.375302	0.000505213	0.0328127	-0.852193	3.76994e-15	1.0112e-12	-0.476891	1.21061e-05	0.00057641	0.856583	3.61761e-15	1.55807e-13	-0.671808	9.11577e-09	6.43808e-07
LOC105207962	-0.366211	1.65275e-05	0.000103897	0.114241	0.188682	0.369857	0.0331664	0.702057	0.813866	-0.081075	0.373684	0.728271	0.480453	8.07944e-08	3.73936e-06	0.399378	7.81743e-06	0.000401136	0.0743418	0.315554	0.4837	0.441507	1.06289e-08	7.46312e-07
LOC105204618	0.589147	0.000143569	0.000725062	-0.28233	0.0566587	0.157823	-0.135495	0.364624	0.53025	0.146835	0.341377	0.70374	-0.871478	4.78016e-08	2.33122e-06	-0.724642	6.6283e-06	0.000357202	-0.218224	0.0893122	0.194555	-0.813962	1.07217e-08	7.48473e-07
LOC105202073	0.128531	0.43349	0.591898	-0.670056	3.71625e-05	0.00038685	-0.717718	9.82047e-06	8.58271e-05	-0.0476626	0.775985	0.929635	-0.798586	2.35949e-06	6.71004e-05	-0.846249	5.58674e-07	4.88405e-05	-0.71137	3.467e-07	4.25296e-06	-0.842925	1.15121e-08	7.99035e-07
LOC105200846	0.699634	5.34906e-10	7.49146e-09	-0.089127	0.423484	0.621881	0.198504	0.0762527	0.169438	0.287631	0.013742	0.17951	-0.788761	1.85322e-11	2.18718e-09	-0.50113	2.16954e-05	0.000901581	0.0448293	0.675716	0.801975	-0.654838	1.15821e-08	7.993e-07
LOC105199439	1.63172	2.30824e-14	5.83959e-13	0.473352	0.020879	0.0755806	0.565299	0.00600204	0.0221008	0.0919467	0.671004	0.888292	-1.15837	2.31455e-07	9.29127e-06	-1.06642	2.07491e-06	0.000136805	0.518288	0.00329862	0.0137411	-1.14683	1.18083e-08	8.10275e-07
LOC105197686	-0.0956314	0.603637	0.738511	0.917033	1.07127e-06	1.73066e-05	0.778372	3.26706e-05	0.000243184	-0.138662	0.482695	0.795224	1.01266	1.94423e-07	8.08094e-06	0.874003	6.62239e-06	0.000357202	0.873734	8.12963e-08	1.11581e-06	0.972578	1.30161e-08	8.88108e-07
LOC105200555	-0.35258	0.0128385	0.0369613	0.402192	0.00457704	0.022885	0.327558	0.0209217	0.0612018	-0.0746345	0.613449	0.861956	0.754773	3.16869e-07	1.20635e-05	0.680138	4.06888e-06	0.00023891	0.372703	0.00217994	0.00965109	0.728527	1.43478e-08	9.73473e-07
LOC105197940	0.505222	2.53632e-07	2.31923e-06	-0.0412918	0.666388	0.812174	0.0438924	0.648585	0.771549	0.0851843	0.398643	0.746075	-0.546514	9.82138e-08	4.42412e-06	-0.461329	7.54859e-06	0.000389728	-0.00064546	0.993699	0.996891	-0.507692	1.50504e-08	1.01116e-06
LOC105205193	-1.31828	6.61492e-06	4.55165e-05	0.0700046	0.817128	0.910042	0.236014	0.438302	0.602072	0.166009	0.596827	0.853057	1.38828	4.57611e-06	0.000118193	1.55429	3.36811e-07	3.25823e-05	0.214906	0.440849	0.607124	1.57714	1.50708e-08	1.01116e-06
LOC105193280	-1.03629	1.81628e-22	1.22226e-20	-0.354217	0.000911493	0.00596328	-0.558635	1.61826e-07	2.21568e-06	-0.204417	0.065427	0.353471	0.682077	6.96252e-10	5.66701e-08	0.47766	1.52568e-05	0.000689889	-0.460333	2.27096e-06	2.27576e-05	0.577426	1.62193e-08	1.08221e-06
LOC105198074	0.590643	2.92139e-07	2.63083e-06	0.016197	0.887304	0.949704	0.00849005	0.940786	0.96561	-0.00770692	0.948548	0.984449	-0.574446	1.78344e-06	5.3152e-05	-0.582153	1.29548e-06	9.43782e-05	0.0105028	0.913214	0.952596	-0.583531	1.66965e-08	1.10793e-06
LOC105207812	0.305715	0.00133123	0.00519019	-0.201937	0.0318996	0.103541	-0.140781	0.135984	0.263188	0.0611558	0.533669	0.824135	-0.507652	2.97911e-07	1.149e-05	-0.446496	6.99018e-06	0.000371058	-0.173716	0.0294004	0.0822239	-0.48065	1.91629e-08	1.26464e-06
LOC105192969	0.0645415	0.49016	0.643902	-0.391323	2.52925e-05	0.000279507	-0.402463	1.47448e-05	0.000122803	-0.0111395	0.907884	0.974379	-0.455865	2.53584e-06	7.09194e-05	-0.467004	1.43127e-06	0.000102375	-0.400084	3.13534e-07	3.87378e-06	-0.465039	1.95811e-08	1.28522e-06
LOC105193422	0.529669	1.32714e-06	1.03728e-05	0.00938443	0.930226	0.969822	-0.0550463	0.605814	0.7405	-0.0644308	0.565873	0.837938	-0.520285	5.99195e-06	0.000148565	-0.584715	3.25167e-07	3.17158e-05	-0.0250134	0.781175	0.872921	-0.557313	1.97346e-08	1.2883e-06
LOC105199134	1.24263	1.25896e-06	9.88588e-06	-0.0761635	0.755567	0.871647	-0.000760124	0.997529	0.998864	0.0754034	0.766546	0.926309	-1.31879	6.08641e-07	2.09422e-05	-1.24339	2.70761e-06	0.000169975	-0.0638622	0.765963	0.863437	-1.3559	2.10298e-08	1.36547e-06
LOC105204341	-1.70948	1.92805e-14	4.92402e-13	-0.570581	0.0167209	0.0633873	-0.723058	0.00220365	0.0093798	-0.152477	0.521032	0.81591	1.1389	4.07381e-07	1.45254e-05	0.986422	9.14538e-06	0.000455417	-0.657567	0.00197216	0.00885101	1.08373	2.2059e-08	1.42463e-06
LOC105204440	-0.191559	0.076279	0.160227	-0.869666	3.14349e-16	2.63482e-14	-0.651118	1.2468e-09	2.71094e-08	0.218548	0.0453494	0.299816	-0.678107	7.18152e-10	5.80523e-08	-0.459558	3.32635e-05	0.00119324	-0.770062	7.63204e-15	3.19685e-13	-0.578858	2.37906e-08	1.52829e-06
LOC105197966	-0.86035	8.80664e-36	2.27939e-33	-0.270187	0.000110707	0.000988246	-0.538017	9.88686e-15	4.94674e-13	-0.26783	0.000215147	0.0217116	0.590163	2.03631e-16	8.01085e-14	0.322333	6.38821e-06	0.000349045	-0.409368	1.02082e-07	1.37097e-06	0.448335	2.50998e-08	1.60387e-06
LOC105194309	0.533829	0.0194534	0.0523437	-0.660704	0.0029894	0.0161453	-0.509347	0.0225409	0.064991	0.151358	0.508099	0.80936	-1.19453	3.19257e-07	1.21153e-05	-1.04318	8.5491e-06	0.000433032	-0.622719	0.00156094	0.00722811	-1.17289	2.84159e-08	1.80621e-06
LOC105193617	0.196812	0.0257424	0.0661448	-0.193036	0.0284788	0.0953083	-0.313665	0.000366363	0.00202583	-0.120629	0.188828	0.558531	-0.389847	2.26692e-05	0.000454231	-0.510476	2.80794e-08	3.89467e-06	-0.256554	0.000896243	0.00451871	-0.45394	3.01553e-08	1.90673e-06
LOC105203463	0.889928	2.23692e-14	5.66981e-13	0.303521	0.00883415	0.0386416	0.322413	0.00543233	0.0202756	0.0188921	0.876304	0.964992	-0.586407	1.50982e-06	4.70157e-05	-0.567515	3.2681e-06	0.000200886	0.313424	0.0013663	0.00646407	-0.581201	3.0801e-08	1.92737e-06
LOC105203826	3.07052	2.85571e-22	1.88407e-20	1.52461	2.30098e-07	4.24907e-06	1.29317	9.30491e-06	8.17993e-05	-0.231443	0.457705	0.780127	-1.54591	3.29124e-06	8.92949e-05	-1.77735	7.38659e-08	9.08089e-06	1.43412	5.40193e-08	7.71488e-07	-1.80593	3.06896e-08	1.92737e-06
LOC105200217	1.88254	3.28172e-34	7.48621e-32	0.967598	1.45621e-10	5.0529e-09	1.18074	7.49501e-15	3.80661e-13	0.213146	0.18442	0.553798	-0.91494	1.96445e-08	1.08562e-06	-0.701794	1.82287e-05	0.000796798	1.07681	5.97235e-16	2.7721e-14	-0.816707	3.14687e-08	1.95901e-06
LOC105193095	1.01191	4.06323e-07	3.51685e-06	-0.529254	0.00797696	0.0357771	0.224098	0.261573	0.422377	0.753352	0.000273897	0.0236281	-1.54116	1.01142e-13	1.98946e-11	-0.787812	0.000144241	0.00364524	-0.223262	0.287094	0.453424	-1.2169	3.36992e-08	2.0871e-06
LOC105197701	-1.042	1.82744e-07	1.72114e-06	-2.01366	3.67218e-24	8.77788e-22	-1.95312	8.28647e-23	1.22558e-20	0.0605337	0.764412	0.925892	-0.971663	1.70803e-06	5.12929e-05	-0.91113	7.28212e-06	0.000380281	-2.0455	6.72692e-32	1.84842e-29	-0.98894	3.49525e-08	2.15368e-06
LOC105206094	-0.903331	0.000898093	0.00366953	-2.13046	1.73993e-15	1.31339e-13	-2.13325	1.61043e-15	9.10264e-14	-0.0027822	0.991592	0.99681	-1.22713	4.84864e-06	0.000124045	-1.22991	4.62481e-06	0.000262413	-2.27713	9.48901e-21	7.71417e-19	-1.34125	3.66339e-08	2.24583e-06
LOC105205921	0.818754	4.99783e-08	5.19828e-07	-0.0146221	0.921673	0.966054	0.148232	0.320075	0.48425	0.162854	0.294425	0.66227	-0.833376	9.87365e-08	4.43075e-06	-0.670522	1.88525e-05	0.000815007	0.0604499	0.641738	0.777008	-0.764653	3.98135e-08	2.42842e-06
LOC105199659	1.37315	3.84593e-14	9.41135e-13	0.342338	0.0567953	0.158135	0.569553	0.00156942	0.00704095	0.227215	0.226128	0.599965	-1.03082	4.91287e-08	2.38608e-06	-0.803601	2.20541e-05	0.000904909	0.45015	0.00473481	0.0185438	-0.936614	4.2209e-08	2.5616e-06
LOC105193522	-0.368145	0.014021	0.0398962	-1.21113	5.25922e-16	4.32395e-14	-1.01227	1.30134e-11	3.9716e-10	0.198868	0.199021	0.567285	-0.842988	5.50234e-08	2.63978e-06	-0.64412	3.34069e-05	0.00119475	-1.13309	1.20497e-17	6.89795e-16	-0.764151	4.31384e-08	2.60491e-06
LOC105194423	1.07785	1.01381e-07	9.98892e-07	-0.549059	0.00481732	0.023838	0.280461	0.157762	0.294169	0.829521	4.9147e-05	0.0103083	-1.62691	5.35016e-15	1.40317e-12	-0.797387	0.000163462	0.00396949	-0.21768	0.312947	0.481099	-1.26572	4.40808e-08	2.64858e-06
LOC105198059	-0.534707	8.00953e-11	1.24051e-09	-0.16669	0.0478509	0.139191	-0.0998228	0.237747	0.394797	0.0668676	0.447827	0.774505	0.368017	1.83438e-05	0.000380565	0.434884	4.5376e-07	4.11944e-05	-0.133458	0.0626495	0.148148	0.402506	4.49407e-08	2.68687e-06
LOC105197938	-0.527526	5.38773e-06	3.77478e-05	0.0652894	0.591712	0.757946	0.00623392	0.958998	0.975967	-0.0590554	0.644292	0.877323	0.592815	1.41922e-06	4.45468e-05	0.53376	1.31036e-05	0.000616132	0.0378625	0.712543	0.827316	0.5684	4.6627e-08	2.77396e-06
LOC105200462	0.0873562	0.274377	0.427051	-0.343609	1.34912e-05	0.000161245	-0.262995	0.000902056	0.00441482	0.0806144	0.324544	0.690207	-0.430966	1.75083e-07	7.40622e-06	-0.350351	2.30207e-05	0.000926949	-0.305472	6.72499e-06	6.05469e-05	-0.39318	4.71695e-08	2.77886e-06
LOC105203022	1.1118	4.41387e-09	5.43019e-08	-0.000920137	0.996117	0.998748	0.301337	0.111237	0.226324	0.302257	0.123932	0.474455	-1.11272	1.54615e-08	9.03349e-07	-0.810468	3.8289e-05	0.001333	0.133705	0.434864	0.60149	-0.988155	4.69683e-08	2.77886e-06
LOC105200105	-0.388078	0.0168116	0.0465093	-1.08389	6.41777e-12	2.75678e-10	-1.16625	1.12074e-13	4.88158e-12	-0.0823566	0.59157	0.850999	-0.695813	1.19277e-05	0.000267625	-0.77817	8.68918e-07	6.83664e-05	-1.14823	7.4593e-17	3.83832e-15	-0.756462	4.94941e-08	2.90165e-06
LOC105203257	-0.413101	0.0850224	0.174067	-1.76401	5.9557e-14	3.4016e-12	-1.37066	6.55424e-09	1.2084e-07	0.39335	0.0960951	0.423245	-1.35091	1.81308e-08	1.01594e-06	-0.957555	7.2231e-05	0.00211531	-1.64933	5.94056e-14	2.18813e-12	-1.23389	5.10031e-08	2.97567e-06
LOC105192830	-0.0675319	0.72131	0.826574	-1.08741	8.4601e-09	2.10816e-07	-0.887975	2.59942e-06	2.65121e-05	0.199432	0.307874	0.675527	-1.01988	1.94457e-07	8.08094e-06	-0.820443	2.85572e-05	0.00107335	-1.02133	9.64237e-10	1.93114e-08	-0.95558	5.58197e-08	3.24103e-06
LOC105196646	0.524995	0.000417028	0.00188601	-0.195067	0.181715	0.360747	-0.185532	0.204065	0.353932	0.00953468	0.949928	0.984903	-0.720063	3.10566e-06	8.52396e-05	-0.710528	4.19586e-06	0.000245146	-0.196855	0.112334	0.230179	-0.727316	5.71526e-08	3.30255e-06
LOC105192954	0.55189	1.4116e-07	1.35608e-06	0.0303157	0.770878	0.881161	0.0597497	0.566123	0.710448	0.0294339	0.78692	0.933809	-0.521574	1.93311e-06	5.64717e-05	-0.49214	7.11664e-06	0.000373292	0.0438209	0.617501	0.757953	-0.5105	5.91962e-08	3.40434e-06
LOC105204936	-0.564432	3.65597e-05	0.000214217	-1.13662	5.07741e-17	4.92776e-15	-1.29352	1.03952e-21	1.30756e-19	-0.156904	0.251738	0.62291	-0.572187	3.59602e-05	0.00066835	-0.729092	1.28364e-07	1.44281e-05	-1.23281	5.10021e-25	7.07796e-23	-0.665854	6.01508e-08	3.44285e-06
LOC105204750	1.89096	1.34345e-19	6.25657e-18	0.6056	0.0035931	0.0187317	1.01872	9.97857e-07	1.12292e-05	0.41312	0.0559719	0.331436	-1.28536	2.98754e-09	2.07405e-07	-0.872237	5.79366e-05	0.00180414	0.795918	3.7991e-05	0.000283058	-1.10701	6.12151e-08	3.48724e-06
LOC105193717	0.976687	1.23671e-06	9.74522e-06	0.0264194	0.892481	0.951527	-0.023913	0.90247	0.941869	-0.0503324	0.804577	0.940828	-0.950267	5.63846e-06	0.000140985	-1.0006	1.69695e-06	0.0001151	-0.00973424	0.953817	0.975037	-1.00529	6.22065e-08	3.52708e-06
LOC105199456	0.831156	0.000381755	0.00173935	-0.226246	0.3266	0.525123	-0.360705	0.117201	0.23576	-0.134459	0.572165	0.841049	-1.0574	1.20251e-05	0.000269299	-1.19186	7.76781e-07	6.32246e-05	-0.323324	0.111821	0.229438	-1.17779	6.2776e-08	3.54274e-06
LOC105202789	-1.05309	1.63801e-12	3.2137e-11	-0.219388	0.144017	0.307269	-0.401832	0.00737969	0.0261446	-0.182444	0.242091	0.615556	0.8337	7.70363e-08	3.57946e-06	0.651255	2.63802e-05	0.00101414	-0.312588	0.0179154	0.0551883	0.747082	6.4124e-08	3.60198e-06
LOC105204759	0.771286	2.40015e-11	3.95878e-10	0.132341	0.24891	0.442793	0.265843	0.0208141	0.0610054	0.133503	0.266625	0.636912	-0.638945	1.17422e-07	5.17096e-06	-0.505442	2.87944e-05	0.00107883	0.196722	0.0489544	0.1226	-0.577671	6.51178e-08	3.64087e-06
LOC105193039	1.26272	5.64505e-21	3.24687e-19	0.440083	0.000821481	0.00547391	0.688789	2.01947e-07	2.70718e-06	0.248706	0.0746573	0.375286	-0.822635	5.78442e-09	3.65068e-07	-0.573929	5.41942e-05	0.00172894	0.559919	2.64743e-06	2.59993e-05	-0.706755	6.66078e-08	3.70701e-06
LOC105198580	2.10766	3.10027e-27	3.62839e-25	1.10679	1.24873e-08	3.04124e-07	1.19652	7.62341e-10	1.69593e-08	0.089731	0.657268	0.882117	-1.00087	7.92329e-07	2.66842e-05	-0.91114	7.01117e-06	0.000371058	1.16669	5.56424e-12	1.58276e-10	-0.96978	6.74693e-08	3.71989e-06
LOC105203578	0.700551	8.45259e-16	2.63341e-14	0.167182	0.0541494	0.152824	0.332651	0.000130371	0.000821469	0.165469	0.0685949	0.360214	-0.533369	4.5255e-09	2.96722e-07	-0.3679	5.36657e-05	0.00172109	0.247313	0.00174829	0.00799858	-0.454006	6.77632e-08	3.71989e-06
LOC105205120	0.676733	1.71357e-10	2.53161e-09	0.120856	0.25069	0.444632	0.1991	0.0589187	0.138576	0.0782439	0.478239	0.793111	-0.555877	5.35689e-07	1.86496e-05	-0.477633	1.70642e-05	0.000762849	0.158884	0.0766464	0.172942	-0.520599	6.73439e-08	3.71989e-06
LOC105199903	-0.0310205	0.835375	0.904384	-0.826057	2.41015e-08	5.4868e-07	-0.675697	5.21132e-06	4.86402e-05	0.15036	0.325747	0.691177	-0.795036	2.40713e-07	9.59763e-06	-0.644676	2.89821e-05	0.00108243	-0.766621	3.13098e-09	5.73554e-08	-0.736557	6.84182e-08	3.73885e-06
LOC105201342	0.496563	2.27716e-06	1.70837e-05	-0.00505346	0.961359	0.982859	-0.00819811	0.937353	0.962967	-0.00314465	0.976992	0.993241	-0.501616	4.85584e-06	0.000124045	-0.504761	4.23194e-06	0.000246036	-0.00802061	0.927124	0.959269	-0.506978	7.04304e-08	3.83147e-06
LOC105197048	0.712213	5.16412e-12	9.45632e-11	0.102359	0.30668	0.503963	0.267263	0.0083759	0.0290844	0.164903	0.123199	0.47388	-0.609854	2.0243e-08	1.10096e-06	-0.44495	5.10239e-05	0.00164531	0.181335	0.0411462	0.106965	-0.532844	7.12327e-08	3.85775e-06
LOC105201400	0.967015	1.76775e-06	1.34876e-05	-0.102486	0.600518	0.763737	0.0688835	0.726347	0.830015	0.171369	0.40172	0.74851	-1.0695	3.3702e-07	1.2627e-05	-0.898131	2.01121e-05	0.000850079	-0.0310159	0.856326	0.917211	-1.01542	7.62774e-08	4.09423e-06
LOC105205227	0.779581	1.7882e-06	1.36359e-05	-0.221129	0.166667	0.339982	0.105456	0.512796	0.668329	0.326585	0.0508462	0.319567	-1.00071	3.36725e-09	2.28393e-07	-0.674125	7.61897e-05	0.00219315	-0.0755158	0.610411	0.752147	-0.858644	7.60799e-08	4.09423e-06
LOC105202087	0.0270855	0.826701	0.898536	-0.650869	5.88327e-08	1.23081e-06	-0.484463	6.54745e-05	0.000447093	0.166406	0.174443	0.541344	-0.677954	5.65619e-08	2.7026e-06	-0.511548	4.99829e-05	0.00162458	-0.577116	6.5873e-08	9.22558e-07	-0.604926	7.83218e-08	4.18537e-06
LOC105201185	1.97817	3.42657e-11	5.56311e-10	0.623011	0.0355972	0.112125	0.789371	0.00780511	0.0274279	0.16636	0.585795	0.848493	-1.35516	1.01008e-05	0.000234204	-1.1888	0.000108788	0.00287229	0.732086	0.00307581	0.012935	-1.41452	8.40723e-08	4.47287e-06
LOC105199053	0.408041	1.29727e-06	1.01511e-05	-0.0895706	0.278551	0.473345	0.0542718	0.515161	0.66978	0.143842	0.0988547	0.429508	-0.497611	1.57701e-08	9.16842e-07	-0.353769	6.6631e-05	0.0020112	-0.0202777	0.783492	0.873774	-0.429022	8.69497e-08	4.58555e-06
LOC105199091	-0.195392	0.339774	0.497987	-1.18823	5.27345e-09	1.35597e-07	-1.11604	4.2095e-08	6.54095e-07	0.0721866	0.730534	0.912378	-0.992837	2.43584e-06	6.88838e-05	-0.920651	1.24581e-05	0.00058812	-1.19477	1.85902e-11	4.81e-10	-0.999417	8.68026e-08	4.58555e-06
LOC105192980	-0.000659096	0.994889	0.997408	-0.5657	2.39258e-08	5.4661e-07	-0.428118	2.72942e-05	0.000209199	0.137582	0.188217	0.55787	-0.56504	8.20008e-08	3.78037e-06	-0.427458	5.54226e-05	0.00175361	-0.502774	1.76161e-08	2.79156e-07	-0.502437	9.11961e-08	4.78859e-06
LOC105205275	0.582088	3.37742e-06	2.46645e-05	-0.0673334	0.59022	0.757086	0.0279872	0.822968	0.891599	0.0953206	0.464632	0.784674	-0.649422	6.5142e-07	2.21558e-05	-0.554101	2.20347e-05	0.000904909	-0.0232489	0.828745	0.901243	-0.608763	9.34894e-08	4.88775e-06
LOC105196505	0.261873	0.000938307	0.00380611	-0.0959336	0.221091	0.410211	-0.131578	0.0925072	0.196114	-0.0356446	0.663232	0.88479	-0.357806	1.53413e-05	0.000327411	-0.393451	1.89139e-06	0.000126737	-0.114674	0.0805264	0.179605	-0.377309	9.39874e-08	4.89261e-06
LOC105195634	-0.704204	9.92202e-14	2.31039e-12	-0.245917	0.00941853	0.0404928	-0.265739	0.00501874	0.0189155	-0.0198217	0.840936	0.954805	0.458288	3.41857e-06	9.2325e-05	0.438466	8.86467e-06	0.000443309	-0.256185	0.00132429	0.00630487	0.45041	9.46097e-08	4.90387e-06
LOC105203842	1.36281	7.4861e-12	1.34162e-10	0.0391842	0.842461	0.925488	0.57958	0.00340659	0.0136179	0.540396	0.00853469	0.139809	-1.32363	1.45691e-10	1.34332e-08	-0.783233	0.000156895	0.00386571	0.271018	0.158505	0.296568	-1.08877	9.69531e-08	5.00386e-06
LOC105199785	0.367392	2.18288e-06	1.64222e-05	-0.115691	0.132222	0.289029	0.0460345	0.551566	0.699258	0.161726	0.045041	0.2987	-0.483083	2.39901e-09	1.70561e-07	-0.321358	7.85713e-05	0.00223985	-0.0380991	0.592272	0.737468	-0.405758	9.96663e-08	5.122e-06
LOC105201426	-0.327631	4.65525e-05	0.000266123	0.0895417	0.279067	0.473849	0.0245976	0.765618	0.856252	-0.0649441	0.454853	0.777743	0.417172	9.07987e-07	2.98498e-05	0.352228	3.23524e-05	0.00117124	0.0576576	0.410299	0.577821	0.386043	1.06123e-07	5.43071e-06
LOC105205846	0.726809	0.000820059	0.00339397	-0.364171	0.0932303	0.226589	-0.239979	0.26874	0.430591	0.124193	0.58056	0.846091	-1.09098	1.23947e-06	3.9429e-05	-0.966788	1.7346e-05	0.000772521	-0.326922	0.0873112	0.191441	-1.06965	1.09259e-07	5.56761e-06
LOC105192986	0.827444	7.2603e-08	7.34158e-07	0.0220441	0.885675	0.948817	0.157828	0.303487	0.467831	0.135784	0.395033	0.744369	-0.8054	4.74677e-07	1.67228e-05	-0.669616	2.84364e-05	0.00107223	0.0845806	0.52555	0.68558	-0.749829	1.10452e-07	5.60474e-06
LOC105201829	0.273274	0.148059	0.267194	-0.666526	0.000418174	0.00305824	-0.568942	0.00259775	0.0107711	0.097584	0.618787	0.864011	-0.9398	1.65594e-06	5.03828e-05	-0.842216	1.75601e-05	0.000776197	-0.641254	9.75256e-05	0.000656494	-0.920342	1.13076e-07	5.7139e-06
LOC105195168	-1.30208	8.70928e-34	1.89062e-31	-0.840048	5.53918e-15	3.97221e-13	-0.712965	3.32631e-11	9.58648e-10	0.127084	0.256669	0.627945	0.462031	3.69947e-05	0.000682206	0.589115	1.44197e-07	1.53316e-05	-0.781014	7.55206e-17	3.87156e-15	0.525102	1.15231e-07	5.7985e-06
LOC105193552	0.566365	0.0371896	0.0899273	-0.77344	0.00316899	0.0169552	-0.602953	0.021931	0.0635868	0.170487	0.523108	0.817007	-1.33981	1.1491e-06	3.67526e-05	-1.16932	2.32483e-05	0.000926949	-0.752326	0.00142739	0.00670228	-1.34787	1.19309e-07	5.95412e-06
LOC105195269	0.384308	0.0486041	0.111308	-0.64398	0.000933817	0.00609081	-0.443948	0.0225543	0.0650158	0.200031	0.321669	0.688706	-1.02829	3.60389e-07	1.32916e-05	-0.828256	4.17486e-05	0.0014118	-0.570042	0.00092927	0.00466788	-0.961343	1.19138e-07	5.95412e-06
LOC105200360	0.574279	1.16555e-06	9.23316e-06	-0.081342	0.486977	0.676922	0.0769094	0.512847	0.668329	0.158251	0.196752	0.565769	-0.655621	1.02172e-07	4.56753e-06	-0.497369	5.76133e-05	0.00180095	-0.0068558	0.946884	0.971201	-0.583496	1.22304e-07	6.07848e-06
LOC105208129	-0.589361	5.03583e-06	3.54855e-05	0.374499	0.00718358	0.0328586	-0.068508	0.610742	0.743982	-0.443007	0.00227623	0.0703722	0.96386	6.21959e-12	8.21962e-10	0.520853	0.000121379	0.00314839	0.139357	0.301337	0.467804	0.727848	1.25545e-07	6.21396e-06
LOC105207624	-0.952362	6.92497e-22	4.41721e-20	-0.381689	0.000122602	0.00107876	-0.538705	5.78519e-08	8.75847e-07	-0.157016	0.129	0.47997	0.570672	3.20622e-08	1.65239e-06	0.413656	6.03757e-05	0.00185561	-0.46317	1.65436e-07	2.13822e-06	0.491093	1.37018e-07	6.75416e-06
LOC105195490	-0.730314	7.17669e-21	4.00386e-19	-0.199634	0.0112169	0.0466157	-0.408771	1.89511e-07	2.56345e-06	-0.209137	0.0105953	0.155268	0.53068	6.74931e-11	7.17616e-09	0.321543	7.30101e-05	0.00212757	-0.307827	5.71338e-05	0.000406505	0.422081	1.41293e-07	6.90848e-06
LOC105195490	-0.730314	7.17669e-21	4.00386e-19	-0.199634	0.0112169	0.0466157	-0.408771	1.89511e-07	2.56345e-06	-0.209137	0.0105953	0.155268	0.53068	6.74931e-11	7.17616e-09	0.321543	7.30101e-05	0.00212757	-0.307827	5.71338e-05	0.000406505	0.422081	1.41293e-07	6.90848e-06
LOC105201928	1.40934	5.26702e-23	3.77068e-21	0.609252	8.96295e-06	0.00011376	0.785752	1.5055e-08	2.56813e-07	0.1765	0.234568	0.606813	-0.800092	1.43574e-07	6.2068e-06	-0.623592	4.86487e-05	0.00159045	0.697493	4.52612e-09	8.08639e-08	-0.720246	1.40917e-07	6.90848e-06
LOC105193099	-0.743627	0.00573153	0.0185926	0.361819	0.183642	0.363065	0.810253	0.00309016	0.0125122	0.448434	0.113316	0.459181	1.10545	7.34934e-05	0.00120135	1.55388	3.0228e-08	4.10059e-06	0.626758	0.0135508	0.0438573	1.38486	1.42732e-07	6.95069e-06
LOC105193662	1.26238	1.05218e-17	4.09285e-16	0.47773	0.00110309	0.0069763	0.628799	1.80386e-05	0.000146254	0.151069	0.324142	0.690207	-0.78465	3.40753e-07	1.27265e-05	-0.633581	3.9255e-05	0.00135861	0.553396	1.41193e-05	0.000117701	-0.717515	1.46373e-07	7.09936e-06
LOC105193191	1.37528	3.24166e-12	6.11915e-11	0.312122	0.103862	0.243871	0.526159	0.00643713	0.0233965	0.214038	0.289418	0.658283	-1.06316	2.48194e-07	9.82946e-06	-0.849119	4.15452e-05	0.00140896	0.412855	0.0146999	0.0469243	-0.981292	1.53088e-07	7.39536e-06
LOC105204849	1.24847	2.42007e-52	2.03573e-49	0.647504	1.46993e-15	1.12272e-13	0.912114	6.97201e-29	2.03992e-26	0.264611	0.00218342	0.069074	-0.600965	3.85107e-12	5.41075e-10	-0.336354	0.000113853	0.00297277	0.772364	1.97408e-20	1.56774e-18	-0.472566	1.57715e-07	7.58853e-06
LOC105196248	0.908546	1.0498e-06	8.3953e-06	-0.0179049	0.923319	0.966818	0.0887237	0.633407	0.760238	0.106629	0.580994	0.846137	-0.926451	1.6361e-06	5.00241e-05	-0.819822	2.2167e-05	0.000904909	0.0264045	0.870547	0.927023	-0.894729	1.66429e-07	7.94452e-06
LOC105204254	0.674845	0.00393669	0.0133943	-0.552481	0.0120952	0.0493685	-0.290763	0.192731	0.339213	0.261718	0.248062	0.619895	-1.22733	2.2831e-07	9.25952e-06	-0.965607	5.6985e-05	0.00179343	-0.456965	0.0210411	0.0628716	-1.15179	1.6607e-07	7.94452e-06
LOC105207442	-0.964357	1.74818e-33	3.56497e-31	-0.420157	2.00931e-07	3.748e-06	-0.637074	2.59928e-15	1.39935e-13	-0.216917	0.00954482	0.14628	0.544199	5.90572e-11	6.3363e-09	0.327283	7.83761e-05	0.0022397	-0.532441	1.51289e-11	3.98191e-10	0.43083	1.6949e-07	8.0588e-06
LOC105195294	1.92389	6.15138e-30	8.9023e-28	1.05961	3.59479e-10	1.17472e-08	1.17795	3.19374e-12	1.09654e-10	0.118335	0.501275	0.805711	-0.864278	9.32347e-07	3.05654e-05	-0.745942	2.30969e-05	0.000926949	1.12953	1.35406e-14	5.50397e-13	-0.812656	1.72863e-07	8.18694e-06
LOC105194868	1.459	2.06072e-07	1.9194e-06	0.132991	0.626297	0.782136	0.165131	0.545721	0.695207	0.0321404	0.909466	0.975098	-1.32601	4.72391e-06	0.000121463	-1.29387	8.08048e-06	0.000412839	0.124753	0.608935	0.751137	-1.4009	1.7379e-07	8.19869e-06
LOC105197494	0.289564	0.04935	0.112727	-0.462932	0.00162568	0.00972829	-0.338329	0.0213574	0.0622355	0.124603	0.414737	0.756329	-0.752496	8.85388e-07	2.91881e-05	-0.627893	4.14549e-05	0.00140896	-0.411154	0.00124321	0.00597637	-0.703716	1.78512e-07	8.38866e-06
LOC105206532	0.33541	0.00435609	0.0146133	-0.202954	0.0834436	0.209184	-0.213489	0.0686023	0.15649	-0.0105346	0.931254	0.980462	-0.538364	1.10914e-05	0.000253193	-0.548898	7.42888e-06	0.000386236	-0.211977	0.0326317	0.0892009	-0.54953	1.84359e-07	8.62986e-06
LOC105204450	0.902408	7.41004e-07	6.09607e-06	-0.0188993	0.916637	0.963352	0.113055	0.531935	0.683962	0.131955	0.482818	0.79523	-0.921307	1.14545e-06	3.67355e-05	-0.789352	3.15976e-05	0.00115097	0.0383156	0.807391	0.8887	-0.876102	1.85792e-07	8.66337e-06
LOC105193937	-0.937587	1.23861e-36	3.40212e-34	-0.634322	2.50697e-17	2.56825e-15	-0.533389	1.2376e-12	4.60133e-11	0.100933	0.192872	0.561249	0.303265	7.51699e-05	0.00122366	0.404198	1.41309e-07	1.51612e-05	-0.585855	4.61941e-19	3.14189e-17	0.353035	1.87924e-07	8.72909e-06
LOC105195836	0.215358	0.114128	0.218033	-0.693216	3.41858e-07	6.11178e-06	-0.306728	0.0242696	0.0691751	0.386488	0.00631564	0.124188	-0.908574	1.42551e-10	1.32472e-08	-0.522086	0.000232956	0.00516795	-0.519738	9.96595e-05	0.000667913	-0.735009	1.93108e-07	8.91111e-06
LOC105204824	-0.754195	0.000835734	0.00344718	-2.14124	1.56676e-21	2.52797e-19	-1.564	3.71747e-12	1.25084e-10	0.577232	0.0123444	0.169509	-1.38704	2.0183e-09	1.47037e-07	-0.809809	0.000474943	0.00874459	-1.93448	7.44277e-19	4.91616e-17	-1.18356	1.93319e-07	8.91111e-06
LOC105200975	-0.454859	0.014503	0.0410853	0.544985	0.00429303	0.0217056	0.322363	0.0891569	0.190505	-0.222622	0.265006	0.635273	0.999844	3.56528e-07	1.31904e-05	0.777222	6.87429e-05	0.00204875	0.44764	0.0075319	0.0271105	0.908347	1.95165e-07	8.96203e-06
LOC105194207	1.76928	7.5265e-90	5.06496e-86	1.17339	3.26425e-42	4.58138e-39	1.40748	1.32465e-58	4.45713e-55	0.234093	0.0127779	0.172801	-0.595886	3.23569e-10	2.87125e-08	-0.361793	0.000156545	0.00386515	1.28589	1.10807e-54	1.69153e-51	-0.481456	1.96934e-07	9.00899e-06
LOC105194035	0.0234488	0.855308	0.917699	-0.881511	3.15038e-12	1.40802e-10	-0.464478	0.00027664	0.0015898	0.417033	0.00143425	0.0561984	-0.90496	6.26814e-12	8.21962e-10	-0.487927	0.000240798	0.00526279	-0.694405	1.10701e-07	1.48054e-06	-0.718064	1.98255e-07	9.03518e-06
LOC105205853	-0.251937	0.211235	0.350427	-1.30783	7.38186e-11	2.69167e-09	-1.06746	1.09036e-07	1.56119e-06	0.240364	0.246646	0.619284	-1.05589	3.8364e-07	1.39315e-05	-0.815526	8.92972e-05	0.00245661	-1.23189	6.59738e-12	1.85741e-10	-0.979824	2.00904e-07	9.1215e-06
LOC105194860	0.428724	0.000619601	0.00265834	-0.240616	0.051526	0.147472	-0.0884923	0.475579	0.636328	0.152124	0.237894	0.60957	-0.66934	2.65143e-07	1.03961e-05	-0.517216	7.37804e-05	0.00214472	-0.170467	0.114974	0.234227	-0.601659	2.09656e-07	9.48321e-06
LOC105194826	0.795255	1.36573e-14	3.54501e-13	0.239252	0.0187512	0.0694122	0.361012	0.000414896	0.00227088	0.121761	0.258509	0.6285	-0.556003	3.16251e-07	1.20635e-05	-0.434243	6.9568e-05	0.00206811	0.29912	0.000669335	0.00349657	-0.498723	2.14343e-07	9.62311e-06
LOC105202768	0.426679	0.00655046	0.0209164	-0.399643	0.00922499	0.0399323	-0.217866	0.158191	0.294562	0.181778	0.254085	0.626059	-0.826322	3.29334e-07	1.23784e-05	-0.644544	7.42572e-05	0.00215328	-0.32055	0.0174306	0.0539852	-0.751774	2.14249e-07	9.62311e-06
LOC105204617	0.508835	0.00037373	0.00170683	-0.187226	0.182329	0.361305	-0.116374	0.408211	0.573378	0.0708523	0.628063	0.869463	-0.696061	2.74907e-06	7.65202e-05	-0.625208	2.63446e-05	0.00101414	-0.157583	0.188632	0.337978	-0.671194	2.20317e-07	9.8547e-06
LOC105199761	1.04704	2.3336e-16	7.87165e-15	0.423167	0.000829271	0.00551765	0.479078	0.000156018	0.000959274	0.055911	0.673906	0.889242	-0.623877	3.09759e-06	8.52163e-05	-0.567966	2.20525e-05	0.000904909	0.452518	2.53677e-05	0.00019713	-0.600892	2.21256e-07	9.86017e-06
LOC105206987	0.462691	0.0196826	0.0528547	-0.562012	0.00392541	0.0202272	-0.353469	0.0707131	0.160358	0.208543	0.3006	0.669018	-1.0247	5.18733e-07	1.81127e-05	-0.81616	6.75528e-05	0.00202865	-0.482384	0.00522743	0.0200951	-0.953732	2.30329e-07	1.02268e-05
LOC105201468	-1.06599	2.64365e-44	1.3685e-41	-0.393893	2.84967e-07	5.14456e-06	-0.73413	8.92739e-22	1.14432e-19	-0.340237	1.99614e-05	0.00667273	0.672101	2.97605e-17	1.59652e-14	0.331863	2.91685e-05	0.00108595	-0.57128	1.88506e-10	4.24571e-09	0.488491	2.37042e-07	1.04863e-05
LOC105196854	0.00303343	0.983165	0.991564	0.731364	6.74568e-07	1.14269e-05	0.61831	2.49854e-05	0.000194381	-0.113054	0.467123	0.786482	0.728331	1.85453e-06	5.45814e-05	0.615277	5.31768e-05	0.00171006	0.686251	4.90629e-08	7.08063e-07	0.684242	2.41563e-07	1.06473e-05
LOC105200283	0.0393626	0.827425	0.898888	-1.08823	1.38285e-09	4.15111e-08	-0.63194	0.00044824	0.00243359	0.456293	0.014239	0.182631	-1.12759	1.52803e-09	1.13877e-07	-0.671302	0.00033132	0.00659499	-0.897391	2.04125e-07	2.59673e-06	-0.938706	2.48546e-07	1.09152e-05
LOC105192979	-0.0269737	0.846491	0.911872	-0.618488	8.93036e-06	0.000113458	-0.718003	2.51187e-07	3.30149e-06	-0.0995148	0.492146	0.800815	-0.591514	4.49661e-05	0.000808978	-0.691029	1.86684e-06	0.0001259	-0.680065	1.43743e-08	2.32339e-07	-0.653878	2.51944e-07	1.10226e-05
LOC105197272	0.699236	1.39116e-06	1.08229e-05	-0.271293	0.0584549	0.161571	0.15076	0.29574	0.459738	0.422054	0.00484971	0.106689	-0.970529	1.12769e-10	1.09992e-08	-0.548476	0.000288007	0.00598426	-0.0819429	0.563943	0.71463	-0.779525	2.52816e-07	1.10226e-05
LOC105194260	-0.831126	7.72764e-16	2.43005e-14	-0.239415	0.021075	0.075944	-0.414945	6.22226e-05	0.000427104	-0.175529	0.10401	0.440426	0.591711	3.70925e-08	1.86283e-06	0.416182	0.000105678	0.00281537	-0.330023	0.000389253	0.0021864	0.502803	2.64326e-07	1.1483e-05
LOC105196426	-0.421143	2.06789e-08	2.27293e-07	0.142418	0.058901	0.162617	-0.113476	0.131763	0.256792	-0.255894	0.00114412	0.0489247	0.563561	7.08778e-13	1.195e-10	0.307667	8.72265e-05	0.00241468	0.00970475	0.902201	0.946281	0.429752	2.65653e-07	1.14992e-05
LOC105196346	1.2749	2.53956e-26	2.67031e-24	0.502936	2.38186e-05	0.000265273	0.805484	1.64066e-11	4.91797e-10	0.302548	0.0157758	0.193206	-0.771961	8.45848e-10	6.6998e-08	-0.469413	0.000203131	0.00467483	0.645792	1.36159e-08	2.20861e-07	-0.62839	2.68845e-07	1.15958e-05
LOC105203033	-0.0208781	0.875495	0.929292	-0.637501	1.55348e-06	2.41303e-05	-0.610687	4.19363e-06	4.03157e-05	0.0268135	0.845541	0.956689	-0.616623	8.07146e-06	0.000193224	-0.589809	1.96639e-05	0.000843905	-0.633629	2.07048e-08	3.21792e-07	-0.613479	2.82143e-07	1.21261e-05
LOC105197799	2.83336	2.69948e-20	1.38673e-18	0.793981	0.00873812	0.0383288	1.64913	5.90919e-08	8.90614e-07	0.855152	0.00622834	0.123628	-2.03938	9.77354e-11	9.7752e-09	-1.18423	0.000182126	0.00430752	1.10703	0.000354363	0.00201765	-1.67181	2.86212e-07	1.22198e-05
LOC105198868	-0.325935	0.0117607	0.0343059	-0.951122	1.52384e-13	8.23e-12	-0.870889	1.4087e-11	4.28952e-10	0.0802335	0.54642	0.829766	-0.625187	2.82736e-06	7.8514e-05	-0.544953	4.52004e-05	0.00149847	-0.923078	7.01895e-17	3.65278e-15	-0.596115	2.86345e-07	1.22198e-05
LOC105203803	0.921472	5.95567e-10	8.28929e-09	0.190846	0.196943	0.379538	0.277949	0.0604802	0.14164	0.0871025	0.572852	0.841268	-0.730626	2.50805e-06	7.03088e-05	-0.643524	3.43646e-05	0.0012216	0.232516	0.0671754	0.156322	-0.696646	2.90799e-07	1.23661e-05
LOC105201172	1.36925	4.67554e-28	5.88113e-26	0.722591	4.88718e-09	1.277e-07	0.840358	1.11952e-11	3.45588e-10	0.117767	0.365917	0.724657	-0.646661	8.15316e-07	2.72588e-05	-0.528894	5.6719e-05	0.00178983	0.784261	1.65836e-13	5.78279e-12	-0.591472	3.02521e-07	1.28029e-05
LOC105204473	0.974579	2.34882e-07	2.16525e-06	0.126722	0.500899	0.687757	0.0979677	0.602807	0.738009	-0.028754	0.883099	0.966109	-0.847857	1.48953e-05	0.000320209	-0.876611	7.56209e-06	0.000389728	0.106032	0.515698	0.676841	-0.882982	3.0319e-07	1.28029e-05
LOC105196424	0.656745	1.58012e-08	1.77224e-07	0.182984	0.112999	0.258708	0.0383856	0.738754	0.839507	-0.144598	0.230782	0.603081	-0.473761	9.90174e-05	0.00153764	-0.618359	3.48016e-07	3.29719e-05	0.107587	0.283906	0.450563	-0.55184	3.13785e-07	1.32041e-05
LOC105195132	-0.402456	0.00172784	0.00652679	0.234244	0.083309	0.20905	0.14139	0.292691	0.456946	-0.0928543	0.515913	0.813897	0.6367	3.60044e-06	9.59195e-05	0.543846	6.81003e-05	0.00203473	0.192088	0.0932368	0.200844	0.597143	3.27344e-07	1.36794e-05
LOC105201374	0.185991	0.0742503	0.156877	-0.336178	0.00122062	0.00758992	-0.24754	0.0173371	0.0526607	0.0886382	0.413198	0.756098	-0.522169	1.48228e-06	4.62802e-05	-0.433531	6.50578e-05	0.0019789	-0.295726	0.000911112	0.00458694	-0.482689	3.26864e-07	1.36794e-05
LOC105207531	-0.923814	3.50754e-30	5.1877e-28	-0.37713	4.88207e-06	6.74708e-05	-0.606692	1.36829e-13	5.92149e-12	-0.229562	0.00692142	0.127653	0.546684	7.52909e-11	7.86356e-09	0.317122	0.000144748	0.00365025	-0.495699	9.51593e-10	1.91139e-08	0.426934	3.36203e-07	1.40011e-05
LOC105202781	-0.841215	2.82839e-18	1.15706e-16	-0.216665	0.0261366	0.0895836	-0.461412	2.01792e-06	2.11685e-05	-0.244747	0.0155863	0.192461	0.62455	5.37977e-10	4.50298e-08	0.379803	0.000152994	0.0037854	-0.343703	0.000222731	0.00135463	0.497274	3.43469e-07	1.42546e-05
LOC105196100	0.543797	1.0066e-07	9.92515e-07	-0.0892431	0.378843	0.580388	0.150555	0.139352	0.267704	0.239798	0.0239902	0.222956	-0.63304	2.76486e-09	1.93082e-07	-0.393243	0.000234541	0.00518362	0.0239085	0.802745	0.886061	-0.52008	3.49526e-07	1.44562e-05
LOC105201927	1.39891	2.73226e-26	2.85066e-24	0.766663	4.66466e-09	1.23132e-07	0.81505	4.88366e-10	1.13357e-08	0.0483865	0.725258	0.910061	-0.632244	5.01579e-06	0.000127031	-0.583858	2.53763e-05	0.000998303	0.7958	7.56316e-13	2.44495e-11	-0.611767	3.56861e-07	1.47093e-05
LOC105201939	1.00353	4.24196e-06	3.03684e-05	-0.127186	0.559696	0.734352	0.118445	0.587047	0.727204	0.245632	0.276936	0.646719	-1.13072	5.66159e-07	1.95947e-05	-0.885084	9.03465e-05	0.00247778	-0.0251232	0.897617	0.943201	-1.04588	3.59094e-07	1.47509e-05
LOC105194603	-0.504347	0.000960051	0.00388378	0.409048	0.0126472	0.0509998	0.089914	0.574694	0.718213	-0.319134	0.0642582	0.350775	0.913395	3.5123e-08	1.79447e-06	0.594261	0.000241874	0.00527652	0.249146	0.0877333	0.192152	0.755854	3.60617e-07	1.47633e-05
LOC105202542	-0.999324	3.73705e-32	6.65236e-30	-0.333564	9.86529e-05	0.000896794	-0.655863	1.42839e-14	7.01632e-13	-0.322299	0.000279479	0.0237269	0.66576	4.23886e-14	1.00054e-11	0.343461	9.04865e-05	0.00247778	-0.50188	6.30208e-08	8.84415e-07	0.493238	3.78994e-07	1.54632e-05
LOC105207446	-1.20384	7.5757e-08	7.63184e-07	-2.17815	2.13957e-22	4.06141e-20	-2.19025	1.25466e-22	1.79644e-20	-0.0120947	0.958262	0.987834	-0.974311	2.51584e-05	0.000494865	-0.986405	1.99274e-05	0.000847408	-2.2725	8.41354e-31	1.89498e-28	-1.04803	3.85039e-07	1.5657e-05
LOC105196835	-0.969157	3.0708e-07	2.74253e-06	-0.214722	0.282966	0.478079	-0.00805217	0.968367	0.98149	0.20667	0.324025	0.690207	0.754435	0.000123021	0.0018519	0.961105	1.47128e-06	0.000103976	-0.10793	0.541158	0.697825	0.872661	3.93123e-07	1.5932e-05
LOC105206239	0.317558	0.00326954	0.011412	-0.197984	0.0638738	0.17269	-0.140501	0.189147	0.334613	0.0574833	0.605693	0.857402	-0.515542	4.40037e-06	0.00011439	-0.458059	4.61804e-05	0.00152417	-0.171981	0.0576976	0.138998	-0.49139	4.06661e-07	1.64256e-05
LOC105195257	0.908076	1.85937e-11	3.11647e-10	0.279267	0.0367457	0.114929	0.308308	0.0211904	0.0618392	0.0290403	0.836069	0.953013	-0.628808	9.07597e-06	0.000212951	-0.599768	2.3245e-05	0.000926949	0.293995	0.00940127	0.0325662	-0.620821	4.24383e-07	1.69924e-05
LOC105200269	1.47543	1.42404e-12	2.81028e-11	0.330276	0.112536	0.2581	0.659197	0.00154395	0.00695683	0.328921	0.12765	0.478455	-1.14516	1.15571e-07	5.10851e-06	-0.816235	0.000158809	0.0038966	0.48178	0.010938	0.0368507	-1.00915	4.24004e-07	1.69924e-05
LOC105203817	1.61623	8.56885e-11	1.31503e-09	0.16113	0.501264	0.688039	0.663866	0.00620407	0.0227089	0.502736	0.0458171	0.300756	-1.4551	1.65786e-08	9.40678e-07	-0.952363	0.000255105	0.00548407	0.374091	0.0986574	0.209325	-1.26207	4.24915e-07	1.69924e-05
LOC105206443	-1.21828	0.000224213	0.00108511	-2.69554	1.15453e-16	1.04948e-14	-2.41613	1.26936e-13	5.51109e-12	0.279405	0.378305	0.730456	-1.47726	4.35882e-06	0.00011356	-1.19786	0.000203598	0.00467483	-2.88183	8.62659e-20	6.47654e-18	-1.55538	4.28821e-07	1.7092e-05
LOC105197287	0.722705	4.61954e-12	8.51705e-11	0.178888	0.0762919	0.195703	0.28675	0.00489865	0.0185512	0.107862	0.320969	0.688471	-0.543817	9.79763e-07	3.16799e-05	-0.435955	9.89627e-05	0.00268496	0.231871	0.00686301	0.0250974	-0.493584	4.49425e-07	1.78543e-05
LOC105204447	0.890445	3.95324e-13	8.49946e-12	0.343296	0.0045954	0.0229557	0.320735	0.00804566	0.0281191	-0.0225611	0.859797	0.959897	-0.547149	2.32201e-05	0.000462912	-0.56971	1.03733e-05	0.000510105	0.332643	0.00109137	0.00535271	-0.562975	4.5653e-07	1.80771e-05
LOC105200077	0.0469948	0.528291	0.675689	0.37291	9.43251e-07	1.54904e-05	0.391877	2.66863e-07	3.47361e-06	0.0189673	0.814144	0.944545	0.325915	3.82111e-05	0.000701349	0.344882	1.34778e-05	0.00061893	0.384162	1.31654e-09	2.60257e-08	0.33717	4.64683e-07	1.83398e-05
LOC105196315	-0.427162	1.33157e-17	5.13513e-16	-0.203126	5.33476e-05	0.000528052	-0.209831	2.98042e-05	0.000224977	-0.00670498	0.898261	0.971361	0.224036	1.77527e-05	0.000370826	0.217331	3.12665e-05	0.0011454	-0.20666	7.11093e-07	8.0343e-06	0.220915	4.7118e-07	1.85356e-05
LOC105196408	-0.761679	2.50829e-16	8.39694e-15	-0.259958	0.00537968	0.0262636	-0.391948	2.65639e-05	0.000204533	-0.131991	0.174639	0.541797	0.501721	2.24507e-07	9.13664e-06	0.36973	0.000133759	0.00342434	-0.327878	6.63551e-05	0.000464892	0.4354	4.76157e-07	1.86706e-05
LOC105192970	-1.09145	3.18257e-08	3.41376e-07	-0.312898	0.129989	0.285793	-0.103232	0.621595	0.75229	0.209665	0.328517	0.692035	0.778556	0.000127514	0.0019171	0.988221	1.56644e-06	0.00010973	-0.206178	0.260608	0.425338	0.899196	4.92102e-07	1.92334e-05
LOC105200334	0.654976	1.00562e-06	8.08524e-06	0.00426218	0.974089	0.987477	0.0918261	0.485619	0.645463	0.087564	0.525194	0.818831	-0.650713	3.32227e-06	8.99299e-05	-0.563149	6.02831e-05	0.00185561	0.0450876	0.686983	0.810447	-0.614712	5.04161e-07	1.96411e-05
LOC105193297	1.86168	1.53527e-13	3.51414e-12	0.488328	0.0357983	0.112648	0.826653	0.000503763	0.00268734	0.338326	0.176456	0.544668	-1.37335	1.88893e-07	7.90539e-06	-1.03503	0.000110092	0.00290024	0.642298	0.00233663	0.0102076	-1.26189	5.15255e-07	2.00088e-05
LOC105201179	0.612867	3.32118e-12	6.25171e-11	0.20173	0.0215626	0.0772067	0.236695	0.0070502	0.0251962	0.0349651	0.703741	0.900576	-0.411137	8.05478e-06	0.000193224	-0.376172	4.47261e-05	0.00148692	0.219318	0.00298951	0.0126573	-0.395359	5.42526e-07	2.10003e-05
LOC105203240	0.240471	0.260898	0.411413	-0.737684	0.000555644	0.00390433	-0.669017	0.00174354	0.00771156	0.068667	0.756352	0.923384	-0.978156	1.00512e-05	0.000233512	-0.909489	4.03021e-05	0.00138545	-0.737052	8.37322e-05	0.000573192	-0.985097	5.91762e-07	2.27757e-05
LOC105203301	0.440756	4.82847e-05	0.0002749	0.00777533	0.942324	0.975106	-0.111136	0.298604	0.462422	-0.118911	0.288718	0.65753	-0.432981	0.000137121	0.00201783	-0.551892	1.04591e-06	8.06785e-05	-0.0547781	0.553182	0.706861	-0.49745	5.92164e-07	2.27757e-05
LOC105199322	0.909959	3.45356e-12	6.49182e-11	0.231954	0.0743274	0.191973	0.388556	0.00286049	0.0116877	0.156602	0.249892	0.621794	-0.678005	6.89238e-07	2.33077e-05	-0.521403	0.000139208	0.00354081	0.307864	0.00675054	0.024752	-0.606647	6.07889e-07	2.32325e-05
LOC105202570	0.781912	1.66377e-11	2.82023e-10	0.24264	0.0340732	0.108485	0.276886	0.0157291	0.0486887	0.0342456	0.776854	0.930094	-0.539272	1.02514e-05	0.000237229	-0.505027	3.67638e-05	0.00129542	0.259801	0.00697649	0.0254582	-0.526308	6.0687e-07	2.32325e-05
rna15178	0.167674	0.004631	0.0153808	-0.0974303	0.0994041	0.236867	-0.08788	0.137464	0.265138	0.00955033	0.877271	0.964992	-0.265104	1.8392e-05	0.000380811	-0.255554	3.67705e-05	0.00129542	-0.0930648	0.0584367	0.140409	-0.261012	6.11479e-07	2.3296e-05
LOC105193009	0.925059	4.57326e-09	5.61313e-08	0.216696	0.169138	0.343575	0.228492	0.147117	0.278526	0.0117968	0.942671	0.982948	-0.708363	1.60972e-05	0.00034169	-0.696566	2.22355e-05	0.000904909	0.221142	0.10153	0.213715	-0.713037	6.19594e-07	2.35309e-05
LOC105207307	1.45616	3.44922e-09	4.33455e-08	0.204842	0.396251	0.596474	0.467181	0.0539314	0.12938	0.262338	0.296696	0.665218	-1.25131	9.42692e-07	3.0819e-05	-0.988976	0.000112218	0.00293659	0.320042	0.140376	0.270843	-1.17109	6.44592e-07	2.44036e-05
LOC105199428	0.279531	0.171956	0.2994	-0.768441	0.00013905	0.00119737	-0.504068	0.0128091	0.0412137	0.264372	0.203975	0.572461	-1.04797	6.15014e-07	2.11e-05	-0.783599	0.000203302	0.00467483	-0.668809	0.000223562	0.00135848	-0.954581	6.55842e-07	2.47519e-05
LOC105202661	-0.818475	2.89579e-20	1.48192e-18	-0.349525	8.70582e-05	0.0008102	-0.470301	1.2619e-07	1.78403e-06	-0.120777	0.192753	0.561249	0.46895	3.96625e-07	1.42712e-05	0.348173	0.000164913	0.00398833	-0.411957	1.3186e-07	1.74028e-06	0.408117	6.89067e-07	2.59248e-05
LOC105200025	0.940971	1.8795e-10	2.76764e-09	0.0542809	0.711578	0.842572	0.396706	0.00704744	0.025193	0.342425	0.0255601	0.229915	-0.88669	8.17814e-09	5.027e-07	-0.544265	0.000416318	0.00789934	0.211211	0.127113	0.252152	-0.730665	7.04589e-07	2.64265e-05
LOC105195757	0.698067	1.25701e-07	1.22241e-06	-0.0236544	0.857146	0.933167	0.193371	0.141972	0.271228	0.217026	0.113788	0.459792	-0.721721	1.56938e-07	6.71082e-06	-0.504695	0.000251847	0.0054383	0.0781374	0.507678	0.668486	-0.622573	7.13545e-07	2.66795e-05
LOC105201884	0.25431	0.00236664	0.00859488	-0.106154	0.203852	0.388829	-0.118035	0.157705	0.294104	-0.0118809	0.891607	0.969493	-0.360463	3.63838e-05	0.000673044	-0.372344	1.9961e-05	0.000847408	-0.113256	0.105979	0.220346	-0.368328	7.37514e-07	2.74906e-05
LOC105193577	-0.89958	1.14078e-23	8.67445e-22	-0.35619	7.82166e-05	0.000738567	-0.557867	5.78128e-10	1.32106e-08	-0.201677	0.0314839	0.252387	0.543391	6.06403e-09	3.80679e-07	0.341713	0.000249952	0.00541271	-0.460871	4.75982e-08	6.87646e-07	0.438981	7.51472e-07	2.79247e-05
LOC105205019	0.874295	6.15933e-09	7.41488e-08	0.0685554	0.638684	0.791412	0.289814	0.0497169	0.121243	0.221258	0.152046	0.512749	-0.80574	2.89959e-07	1.12569e-05	-0.584481	0.000228645	0.00511074	0.171896	0.185585	0.333824	-0.708151	7.55798e-07	2.79993e-05
LOC105194525	-0.553347	0.00331905	0.0115639	0.590193	0.00191051	0.0111336	0.15559	0.411482	0.576512	-0.434603	0.0279288	0.237752	1.14354	6.16499e-09	3.8497e-07	0.708936	0.000299578	0.00611698	0.371068	0.0377634	0.0996795	0.926402	7.69035e-07	2.84025e-05
LOC105204118	1.17	9.26892e-08	9.17957e-07	0.191858	0.378086	0.579957	0.211574	0.331124	0.495232	0.019716	0.930452	0.980209	-0.978141	1.66923e-05	0.000352419	-0.958425	2.46796e-05	0.000974142	0.194247	0.307302	0.474704	-1.0006	7.72728e-07	2.84482e-05
LOC105204801	-1.08113	9.17819e-41	3.63321e-38	-0.338298	2.92736e-05	0.000317266	-0.742427	4.48218e-20	4.71294e-18	-0.404129	1.68401e-06	0.00138568	0.74283	1.30582e-18	9.06544e-16	0.338701	5.90333e-05	0.00182864	-0.550268	3.49052e-08	5.17327e-07	0.521454	7.74981e-07	2.84482e-05
LOC105201219	0.990414	2.51435e-30	3.80231e-28	0.6579	2.62711e-14	1.6148e-12	0.511079	3.06508e-09	6.11155e-08	-0.14682	0.105708	0.444479	-0.332514	0.000260853	0.00341686	-0.479335	1.34017e-07	1.47655e-05	0.5837	3.27837e-14	1.24769e-12	-0.408043	7.77949e-07	2.84706e-05
LOC105207736	0.245448	0.238507	0.384853	-0.669977	0.000778486	0.00523369	-0.612078	0.00207929	0.00892955	0.0578989	0.773356	0.928741	-0.915425	1.34656e-05	0.000294297	-0.857526	4.36409e-05	0.00146321	-0.66763	0.000111	0.00073248	-0.921432	7.88461e-07	2.87681e-05
LOC105197445	1.33847	6.38228e-08	6.51244e-07	0.25385	0.282251	0.477496	0.206021	0.381792	0.546886	-0.0478295	0.846412	0.957035	-1.08462	2.62308e-05	0.000507501	-1.13245	1.09802e-05	0.000535488	0.219866	0.283802	0.450509	-1.16139	7.91886e-07	2.8806e-05
LOC105202854	1.05237	1.71676e-11	2.89547e-10	0.314072	0.0424291	0.127574	0.396453	0.010513	0.0352326	0.0823815	0.611272	0.860592	-0.738301	6.28348e-06	0.000154594	-0.655919	6.11432e-05	0.00187432	0.355072	0.00748702	0.0269701	-0.70704	8.08285e-07	2.93143e-05
LOC105203454	1.10542	4.88093e-19	2.16807e-17	0.428416	0.000340911	0.0025779	0.612096	4.43077e-07	5.45098e-06	0.183679	0.156351	0.518925	-0.677008	3.01526e-07	1.15916e-05	-0.493329	0.000222296	0.00501632	0.517959	8.33494e-07	9.21081e-06	-0.591707	8.14806e-07	2.94623e-05
LOC105207960	0.606801	5.50698e-06	3.84831e-05	-0.105048	0.423536	0.621887	0.0940457	0.476391	0.637287	0.199093	0.147934	0.507366	-0.711848	3.03379e-07	1.16249e-05	-0.512755	0.000243416	0.00530036	-0.0123108	0.916092	0.953998	-0.622057	8.22392e-07	2.96479e-05
LOC105202053	0.343787	0.0066374	0.0211388	-0.202977	0.103949	0.244002	-0.211934	0.0894194	0.19088	-0.00895624	0.944959	0.983386	-0.546765	3.2192e-05	0.000603063	-0.555721	2.36748e-05	0.000940774	-0.211612	0.0445726	0.11391	-0.558314	8.24876e-07	2.96489e-05
LOC105195737	-0.986396	1.94888e-22	1.30497e-20	-0.54355	8.99183e-08	1.81071e-06	-0.547262	7.36402e-08	1.08915e-06	-0.00371233	0.971981	0.9909	0.442847	2.58302e-05	0.00050388	0.439135	3.02176e-05	0.00111796	-0.547607	1.73195e-10	3.9331e-09	0.442521	8.5656e-07	3.06964e-05
LOC105202866	-0.659315	1.98678e-09	2.55988e-08	-0.202361	0.070378	0.185425	-0.160175	0.152581	0.286367	0.0421862	0.717246	0.906781	0.456954	6.59627e-05	0.00109956	0.49914	1.33887e-05	0.000617242	-0.181146	0.0558945	0.135868	0.481062	8.69204e-07	3.10573e-05
LOC105192797	1.80742	5.14924e-17	1.87815e-15	0.471411	0.0203874	0.0742135	1.01012	1.18139e-06	1.31299e-05	0.538714	0.0136642	0.17951	-1.33601	3.19837e-09	2.18192e-07	-0.797299	0.000516053	0.00936994	0.70924	0.00032202	0.0018558	-1.09721	8.93517e-07	3.18319e-05
LOC105197995	-0.284445	0.04022	0.0958769	-1.03227	3.52543e-14	2.09706e-12	-0.78143	1.25284e-08	2.17079e-07	0.250837	0.0703795	0.364753	-0.747821	9.18887e-08	4.17104e-06	-0.496984	0.000424016	0.00800678	-0.923241	1.64966e-13	5.77447e-12	-0.638905	9.03108e-07	3.20789e-05
LOC105194631	-0.510837	3.07874e-06	2.26431e-05	-0.0736569	0.508724	0.69373	0.019357	0.862722	0.917315	0.0930139	0.426053	0.762902	0.437181	0.000134751	0.00199035	0.530194	4.0107e-06	0.000236671	-0.0265932	0.780621	0.872695	0.486415	9.11985e-07	3.22048e-05
LOC105197700	-0.978731	2.26127e-12	4.354e-11	-1.64573	2.37014e-32	1.39062e-29	-1.51494	1.2902e-27	3.33939e-25	0.130784	0.358951	0.720665	-0.666994	3.05367e-06	8.42043e-05	-0.53621	0.00017794	0.00424252	-1.60252	7.31868e-40	2.8729e-37	-0.618668	9.09394e-07	3.22048e-05
LOC105202072	0.807266	3.40767e-09	4.29035e-08	0.0561761	0.673407	0.817256	0.289597	0.0314473	0.0845654	0.233421	0.0975984	0.427592	-0.75109	1.43411e-07	6.2068e-06	-0.51767	0.000324378	0.00648865	0.166083	0.166501	0.307859	-0.645146	9.14875e-07	3.22127e-05
LOC105200887	0.216554	0.217943	0.358726	-0.579476	0.000951168	0.0061759	-0.515495	0.00329089	0.0132413	0.0639809	0.725158	0.910061	-0.79603	1.26899e-05	0.000280461	-0.73205	5.97405e-05	0.0018457	-0.564825	0.000194058	0.00119774	-0.785553	9.25868e-07	3.2505e-05
LOC105203095	1.30039	1.67718e-11	2.83582e-10	0.350672	0.0653714	0.175795	0.519842	0.00645766	0.0234648	0.16917	0.395769	0.744474	-0.949714	2.40739e-06	6.82981e-05	-0.780544	0.000110735	0.00290422	0.43243	0.00947272	0.0327658	-0.885508	9.33877e-07	3.26911e-05
LOC105207864	1.06116	1.05421e-19	5.0314e-18	0.524887	3.75133e-06	5.32697e-05	0.536426	2.24354e-06	2.32813e-05	0.0115394	0.924982	0.979514	-0.536277	1.98647e-05	0.000406314	-0.524737	2.95005e-05	0.00109486	0.532921	1.50403e-08	2.41332e-07	-0.533724	9.41664e-07	3.28684e-05
LOC105201805	1.29829	4.79233e-16	1.55422e-14	0.48294	0.00251008	0.0139897	0.673264	2.5319e-05	0.000196748	0.190324	0.252568	0.624243	-0.815348	9.6584e-07	3.14018e-05	-0.625025	0.000173981	0.00416496	0.577356	4.12321e-05	0.000304727	-0.730394	9.45109e-07	3.28936e-05
LOC105194694	0.566019	2.97045e-09	3.75745e-08	0.126987	0.17925	0.357336	0.165544	0.080484	0.176136	0.0385571	0.698529	0.898843	-0.439032	1.17918e-05	0.000265079	-0.400475	6.59128e-05	0.00199462	0.145998	0.0662657	0.154699	-0.422063	9.57009e-07	3.32121e-05
LOC105198300	1.88569	1.09056e-22	7.60513e-21	0.864133	5.0996e-06	6.98786e-05	1.13738	2.30616e-09	4.75323e-08	0.273249	0.170054	0.537087	-1.02156	3.73986e-07	1.37074e-05	-0.74831	0.000209504	0.00478253	1.00258	3.40935e-09	6.21234e-08	-0.900924	9.76442e-07	3.37894e-05
LOC105193019	1.39572	1.28035e-07	1.24342e-06	-0.0141743	0.954095	0.98014	0.394361	0.116868	0.235363	0.408535	0.116922	0.464086	-1.4099	2.30668e-07	9.29127e-06	-1.00136	0.000299287	0.00611698	0.154654	0.496134	0.658206	-1.27843	1.05575e-06	3.63256e-05
LOC105201176	-0.167979	0.219624	0.36083	0.401384	0.00337383	0.0177971	0.450872	0.000992418	0.00479776	0.0494883	0.728633	0.912027	0.569362	6.49734e-05	0.00108614	0.618851	1.41918e-05	0.00064919	0.43373	0.000208296	0.00127872	0.603538	1.05347e-06	3.63256e-05
LOC105196352	1.74669	1.70497e-17	6.46398e-16	0.412449	0.0349423	0.110533	1.02742	2.87602e-07	3.70061e-06	0.614968	0.00337072	0.0890285	-1.33425	4.89603e-10	4.12735e-08	-0.719277	0.000996534	0.0153444	0.674439	0.000580252	0.00309596	-1.06065	1.10178e-06	3.78016e-05
LOC105197298	0.212038	0.107322	0.208313	-0.409229	0.00156044	0.00939466	-0.306739	0.0183233	0.0549985	0.10249	0.444518	0.771937	-0.621267	4.63955e-06	0.000119554	-0.518778	0.000140459	0.00356493	-0.365068	0.00105842	0.00521955	-0.57904	1.12197e-06	3.83852e-05
LOC105202008	0.59863	2.14038e-07	1.98624e-06	0.138848	0.227386	0.418164	0.044535	0.69832	0.811222	-0.0943128	0.432387	0.765896	-0.459782	0.000137861	0.00202202	-0.554095	4.2596e-06	0.00024643	0.0898336	0.361676	0.530826	-0.511694	1.13028e-06	3.84517e-05
LOC105205192	0.0230585	0.85966	0.919794	-0.524981	5.61646e-05	0.00055257	-0.552616	2.22934e-05	0.000176084	-0.0276349	0.838555	0.953422	-0.54804	5.39899e-05	0.000942587	-0.575675	2.22133e-05	0.000904909	-0.546949	8.12478e-07	9.03126e-06	-0.570878	1.12984e-06	3.84517e-05
LOC105193708	-0.333543	1.92643e-08	2.12524e-07	0.0019114	0.974688	0.987851	-0.111407	0.0636691	0.147364	-0.113319	0.0718056	0.368042	0.335454	7.15078e-08	3.36229e-06	0.222135	0.0003479	0.00684319	-0.0555411	0.308643	0.476293	0.278078	1.14656e-06	3.88961e-05
LOC105205828	1.01933	3.29453e-25	3.0164e-23	0.537431	3.65941e-08	8.00605e-07	0.625889	1.56042e-10	3.86773e-09	0.0884579	0.390774	0.739921	-0.481901	3.2308e-06	8.78568e-05	-0.393444	0.000148306	0.00370828	0.582888	2.73693e-12	8.19229e-11	-0.439517	1.15435e-06	3.90505e-05
LOC105199057	-0.665466	5.78947e-05	0.000323073	0.0974662	0.564279	0.737976	0.00621605	0.970607	0.983176	-0.0912502	0.604833	0.857376	0.762932	1.07149e-05	0.000245072	0.671682	0.00010291	0.00277292	0.0576891	0.69147	0.813445	0.730161	1.21327e-06	4.08155e-05
LOC105200770	1.08998	4.70581e-11	7.46682e-10	0.295274	0.0724078	0.188992	0.426267	0.00963207	0.0327617	0.130993	0.445825	0.773246	-0.794704	4.22307e-06	0.000110512	-0.663711	0.000125308	0.003229	0.359248	0.0117023	0.0389386	-0.741441	1.21328e-06	4.08155e-05
LOC105193291	-1.54521	3.24254e-26	3.35703e-24	-0.956944	6.11579e-11	2.26847e-09	-0.854922	5.20243e-09	9.8619e-08	0.102021	0.501242	0.805711	0.588265	0.000100229	0.00154663	0.690287	5.05455e-06	0.000282719	-0.914625	4.52931e-13	1.51407e-11	0.641587	1.22397e-06	4.10608e-05
LOC105204975	-0.436019	0.00569344	0.0184913	0.277501	0.0978974	0.234271	0.21827	0.190512	0.336492	-0.0592305	0.739005	0.916537	0.71352	2.55044e-05	0.000499385	0.65429	0.000103749	0.00278282	0.257198	0.06984	0.161293	0.697513	1.23615e-06	4.13546e-05
LOC105202145	0.487515	9.78348e-09	1.14302e-07	0.123714	0.14368	0.306701	0.116934	0.166925	0.306165	-0.00678	0.939181	0.982699	-0.363801	4.57975e-05	0.000820185	-0.370581	3.29238e-05	0.00118465	0.120189	0.0889141	0.194057	-0.368771	1.24495e-06	4.1534e-05
LOC105207681	0.723065	3.00176e-06	2.20889e-05	0.0129257	0.933183	0.971168	0.0906064	0.55696	0.703132	0.0776807	0.628653	0.869499	-0.71014	1.04894e-05	0.000241789	-0.632459	8.75693e-05	0.0024147	0.0475348	0.719752	0.83258	-0.682444	1.27625e-06	4.24607e-05
LOC105193030	0.561609	3.54927e-07	3.1222e-06	0.0621044	0.566895	0.739812	0.101272	0.351227	0.516574	0.0391679	0.731804	0.913126	-0.499504	1.62251e-05	0.000343785	-0.460336	7.26309e-05	0.00212176	0.0808517	0.375298	0.544785	-0.483716	1.30581e-06	4.33249e-05
LOC105199200	1.21814	6.37428e-23	4.51534e-21	0.599936	1.10349e-06	1.77604e-05	0.73809	2.14797e-09	4.46135e-08	0.138153	0.284043	0.6516	-0.618205	1.7193e-06	5.15004e-05	-0.480052	0.00020698	0.00473405	0.670353	3.81937e-10	8.21194e-09	-0.553044	1.33047e-06	4.40222e-05
LOC105202456	0.441156	1.69845e-05	0.000106358	0.0101787	0.920685	0.965608	-0.00831097	0.935197	0.961633	-0.0184897	0.862524	0.959897	-0.430978	5.72938e-05	0.000987126	-0.449467	2.70835e-05	0.00103109	-0.000281262	0.997393	0.998761	-0.443391	1.36436e-06	4.50201e-05
LOC105203824	-0.522132	0.0341803	0.0840395	-1.44535	3.96912e-09	1.06073e-07	-1.66483	1.15806e-11	3.56667e-10	-0.219486	0.382917	0.733949	-0.923213	0.0002584	0.00338849	-1.1427	6.00473e-06	0.000329618	-1.6409	1.14853e-13	4.0986e-12	-1.11127	1.40612e-06	4.62718e-05
LOC105193155	1.84301	3.8414e-31	6.15493e-29	1.06198	1.12414e-11	4.66571e-10	1.20199	1.91127e-14	9.23552e-13	0.140017	0.398632	0.746075	-0.78103	3.1496e-06	8.6245e-05	-0.641014	0.000137211	0.00349756	1.14091	2.86364e-17	1.56125e-15	-0.716703	1.4133e-06	4.63816e-05
LOC105194742	0.704565	1.96353e-13	4.44154e-12	0.34203	0.000332302	0.00252612	0.204394	0.0310455	0.0837358	-0.137636	0.170109	0.537087	-0.362536	0.000346432	0.0042799	-0.500171	7.03967e-07	5.85086e-05	0.271507	0.00107373	0.00527801	-0.434595	1.45298e-06	4.75546e-05
LOC105194999	-0.861635	1.51123e-18	6.35612e-17	-0.390018	8.09949e-05	0.000760351	-0.481888	1.08073e-06	1.21213e-05	-0.0918694	0.37091	0.726635	0.471616	3.70549e-06	9.7835e-05	0.379747	0.000191065	0.00445841	-0.437969	2.62735e-07	3.28754e-06	0.426264	1.49245e-06	4.83224e-05
LOC105197525	1.22555	3.23529e-13	7.05734e-12	0.452047	0.00551844	0.0268208	0.51667	0.00157502	0.00706137	0.0646231	0.709584	0.902365	-0.773503	1.38324e-05	0.000300092	-0.70888	7.13598e-05	0.00210547	0.486274	0.000425356	0.00236502	-0.753918	1.49081e-06	4.83224e-05
LOC105197540	0.339952	0.000241563	0.0011599	-0.0441473	0.631937	0.786477	-0.0672128	0.465691	0.627513	-0.0230656	0.81075	0.943391	-0.384099	7.21335e-05	0.00118403	-0.407165	2.56785e-05	0.0010028	-0.0567493	0.463092	0.627149	-0.398054	1.48636e-06	4.83224e-05
rna11475	-0.950432	3.62522e-18	1.46522e-16	-0.474867	1.51675e-05	0.000178886	-0.491511	7.51885e-06	6.75993e-05	-0.0166436	0.884103	0.966109	0.475565	2.93525e-05	0.000558739	0.458921	5.51449e-05	0.00175067	-0.485219	1.72497e-07	2.21904e-06	0.469387	1.48981e-06	4.83224e-05
LOC105193375	-0.0612204	0.75428	0.849031	-0.865961	9.53609e-06	0.000119623	-0.915642	2.84861e-06	2.86757e-05	-0.0496811	0.806639	0.941788	-0.80474	7.34941e-05	0.00120135	-0.854421	2.55997e-05	0.0010028	-0.921613	6.13461e-08	8.67113e-07	-0.862137	1.53433e-06	4.95458e-05
LOC105204578	-0.815367	8.45017e-12	1.50438e-10	-0.00541293	0.966423	0.984499	-0.41091	0.00094256	0.00458804	-0.405498	0.00200038	0.0666606	0.809954	1.599e-10	1.45515e-08	0.404457	0.000936112	0.0148176	-0.218075	0.0778483	0.174936	0.592674	1.54503e-06	4.97583e-05
LOC105203043	0.528658	0.147831	0.266996	-0.889106	0.0132285	0.0529306	-0.930252	0.00948343	0.0322888	-0.0411464	0.908719	NA	-1.41776	0.000104932	0.00161042	-1.45891	6.50312e-05	0.0019789	-1.13702	0.00123183	0.00592998	-1.77903	1.58011e-06	5.07527e-05
LOC105207288	0.377189	0.255968	0.405541	-0.862718	0.00828468	0.0367613	-1.0886	0.000837211	0.00415029	-0.225878	0.493226	0.801342	-1.23991	0.000219583	0.00296852	-1.46578	1.19492e-05	0.000573272	-1.12661	0.000255353	0.00152204	-1.54792	1.65817e-06	5.31186e-05
LOC105193424	0.69863	0.00171608	0.00648968	-0.68671	0.00142459	0.00866976	-0.0189941	0.930916	0.95889	0.667716	0.00288902	0.0824103	-1.38534	1.17472e-09	9.12109e-08	-0.717625	0.00191086	0.0248644	-0.416584	0.0547725	0.133725	-1.11211	1.67016e-06	5.33613e-05
LOC105195231	-0.744021	1.27294e-16	4.40425e-15	-0.366105	4.71233e-05	0.000474468	-0.35911	6.56515e-05	0.000448075	0.00699506	0.940567	0.982831	0.377915	5.55772e-05	0.000961763	0.38491	4.03826e-05	0.00138545	-0.363575	1.52643e-06	1.59238e-05	0.382699	1.72201e-06	5.48569e-05
LOC105200420	1.51108	8.29848e-09	9.78014e-08	0.44362	0.0822647	0.206993	0.309835	0.223294	0.377267	-0.133785	0.614201	0.862332	-1.06746	9.02899e-05	0.00142842	-1.20124	9.93869e-06	0.00049078	0.368051	0.102608	0.215326	-1.19428	1.7306e-06	5.48569e-05
LOC105205876	0.582055	1.97833e-07	1.84906e-06	0.127787	0.247561	0.441247	0.0731404	0.507006	0.664181	-0.0546465	0.638241	0.875161	-0.454268	0.000115249	0.00175733	-0.508915	1.49444e-05	0.00067836	0.099407	0.284198	0.450788	-0.485384	1.72867e-06	5.48569e-05
LOC105197698	-0.711627	1.80923e-08	2.00415e-07	-1.23506	7.55333e-23	1.47725e-20	-1.21626	3.5559e-22	4.83422e-20	0.018797	0.882123	0.966109	-0.523433	4.07568e-05	0.000741159	-0.504636	7.72062e-05	0.00221162	-1.23982	9.48378e-31	2.10158e-28	-0.524146	1.79349e-06	5.67016e-05
LOC105205496	-1.47414	1.12819e-13	2.61843e-12	-0.744701	0.000302928	0.00232197	-0.552596	0.00799359	0.0279589	0.192106	0.358391	0.720426	0.729437	0.000254381	0.00335442	0.921543	4.92269e-06	0.000276655	-0.65993	0.00032653	0.00187864	0.834806	1.80748e-06	5.69945e-05
LOC105203485	0.643753	3.67232e-11	5.91925e-10	0.184658	0.055615	0.155587	0.259726	0.00728161	0.0258311	0.0750686	0.460668	0.78194	-0.459095	7.10866e-06	0.000172982	-0.384027	0.000179905	0.00427102	0.2217	0.00690528	0.0252251	-0.424169	1.81325e-06	5.70276e-05
LOC105196026	1.07435	1.04085e-06	8.34365e-06	0.132095	0.545557	0.723249	0.142856	0.51333	0.668691	0.010761	0.962143	0.98868	-0.942253	3.60743e-05	0.000668366	-0.931492	4.42573e-05	0.00147967	0.128412	0.501535	0.662754	-0.969257	1.85599e-06	5.82203e-05
LOC105201856	0.989772	8.54075e-12	1.51849e-10	0.147127	0.295255	0.491382	0.472662	0.000929357	0.00453196	0.325535	0.0297115	0.244668	-0.842645	2.8457e-08	1.51284e-06	-0.51711	0.000773556	0.0129059	0.297457	0.0244859	0.0709531	-0.693656	1.89664e-06	5.93412e-05
LOC105199993	-0.925732	0.0127362	0.0366903	-2.45592	2.14403e-11	8.56817e-10	-2.16378	4.01639e-09	7.84566e-08	0.292139	0.414307	NA	-1.53019	2.59541e-05	0.00050463	-1.23805	0.000692504	0.0117923	-2.87759	7.71072e-14	2.80258e-12	-1.77204	1.95224e-06	6.09229e-05
LOC105194590	-1.67837	1.11633e-12	2.24249e-11	-0.808147	0.000657956	0.00453196	-0.393425	0.0984485	0.20584	0.414722	0.0902954	0.411367	0.870224	0.000336932	0.00421236	1.28495	1.32198e-07	1.47188e-05	-0.615957	0.00508168	0.0196391	1.08137	1.97251e-06	6.13969e-05
LOC105208101	-0.0811174	0.35241	0.511425	0.345589	9.45779e-05	0.00086767	0.250472	0.00456151	0.0174463	-0.0951168	0.306429	0.674323	0.426706	3.50386e-06	9.44122e-05	0.33159	0.000302775	0.00616361	0.299314	8.10789e-05	0.000557529	0.380791	1.978e-06	6.14096e-05
LOC105197784	-0.267628	0.291015	0.445644	0.708718	0.00708472	0.0325443	0.92859	0.000475095	0.00255875	0.219872	0.432309	0.765885	0.976346	0.000283855	0.00365727	1.19622	1.04834e-05	0.000513382	0.880289	0.000188484	0.00116911	1.15735	1.99402e-06	6.17482e-05
LOC105201922	1.02537	1.22084e-11	2.11198e-10	0.00955694	0.948283	0.977881	0.516346	0.000562188	0.00295681	0.506789	0.00116611	0.0489247	-1.01582	1.14804e-10	1.10257e-08	-0.509027	0.00144227	0.0201202	0.232648	0.126982	0.252074	-0.783475	2.0034e-06	6.188e-05
LOC105194976	0.396297	0.00399669	0.0135871	-0.211835	0.122497	0.274058	-0.159714	0.244523	0.402561	0.0521218	0.715151	0.906394	-0.608132	2.18034e-05	0.000440622	-0.556011	0.000104547	0.00279155	-0.191051	0.102747	0.215549	-0.590736	2.01496e-06	6.20782e-05
LOC105199448	1.11153	3.93965e-15	1.12577e-13	0.52426	0.000151626	0.00129272	0.466693	0.000718278	0.00364117	-0.0575666	0.695855	0.898009	-0.587265	9.54399e-05	0.00149785	-0.644832	1.74639e-05	0.000774845	0.497577	1.89354e-05	0.000152941	-0.622459	2.05062e-06	6.30162e-05
LOC105198304	0.819375	0.00170519	0.00645392	-0.231011	0.369532	0.571453	-0.308648	0.230014	0.385621	-0.077637	0.769623	0.927649	-1.05039	9.37787e-05	0.00147767	-1.12802	2.67903e-05	0.00102323	-0.305536	0.181491	0.328007	-1.15681	2.20754e-06	6.76661e-05
LOC105200376	-1.20481	3.06069e-07	2.73619e-06	-0.0164471	0.946587	0.977015	-0.352506	0.147786	0.279399	-0.336059	0.184244	0.553798	1.18837	1.28431e-06	4.05279e-05	0.852307	0.000463823	0.00859958	-0.180093	0.414868	0.582333	1.04508	2.23123e-06	6.82192e-05
LOC105193654	-0.393151	8.58308e-17	3.00833e-15	-0.110509	0.0224225	0.0794047	-0.225777	2.74355e-06	2.78053e-05	-0.115269	0.0221137	0.216584	0.282642	1.13052e-08	6.80734e-07	0.167374	0.000678202	0.0116509	-0.168624	0.000227353	0.00137786	0.2243	2.24219e-06	6.83812e-05
LOC105206112	-0.664272	1.82917e-19	8.43108e-18	-0.339954	6.63344e-06	8.76402e-05	-0.379701	4.65134e-07	5.68596e-06	-0.039747	0.60991	0.860373	0.324317	2.10547e-05	0.000428427	0.28457	0.000185376	0.00437561	-0.360705	1.47684e-08	2.37591e-07	0.304818	2.27995e-06	6.93577e-05
LOC105205263	-0.873621	1.7681e-07	1.67112e-06	-0.0301659	0.864358	0.937417	-0.273896	0.115226	0.232677	-0.24373	0.18001	0.547035	0.843456	1.55434e-06	4.8148e-05	0.599725	0.000521242	0.00944961	-0.153447	0.321719	0.489978	0.726789	2.29043e-06	6.95013e-05
LOC105196340	1.94617	7.88715e-27	8.92044e-25	0.844406	3.13149e-06	4.55194e-05	1.33185	2.03565e-13	8.56181e-12	0.487445	0.0097092	0.14837	-1.10177	5.23659e-09	3.3227e-07	-0.614322	0.00114097	0.0170452	1.06584	1.26124e-09	2.50408e-08	-0.875267	2.36047e-06	7.14471e-05
LOC105201184	0.391607	3.98706e-05	0.000231601	-0.0515478	0.588339	0.755975	0.0263329	0.782255	0.86684	0.0778807	0.433306	0.766452	-0.443155	8.32776e-06	0.000198554	-0.365274	0.000240625	0.00526279	-0.014201	0.86154	0.92097	-0.407114	2.42789e-06	7.3304e-05
rna13771	0.031585	0.726389	0.829921	-0.40034	8.00719e-06	0.00010274	-0.302299	0.000778786	0.00390379	0.0980406	0.292456	0.660976	-0.431925	3.76781e-06	9.92582e-05	-0.333884	0.000366316	0.0071341	-0.354547	4.87607e-06	4.52651e-05	-0.386399	2.45849e-06	7.4043e-05
LOC105193935	-0.114339	0.37008	0.529545	0.453426	0.00049032	0.00351419	0.390326	0.0026344	0.0108914	-0.0631002	0.644917	0.877552	0.567765	2.54565e-05	0.000499385	0.504664	0.000176585	0.00421873	0.428161	0.000101354	0.000677287	0.543817	2.64379e-06	7.94255e-05
LOC105198805	0.134943	0.193326	0.328283	-0.232236	0.0241197	0.084168	-0.393205	0.000117989	0.000752614	-0.16097	0.129354	0.480874	-0.367179	0.000650137	0.00718438	-0.528148	7.73659e-07	6.32246e-05	-0.318254	0.000466536	0.0025622	-0.453502	2.71027e-06	8.12208e-05
LOC105198410	0.734995	3.32062e-11	5.40413e-10	0.222332	0.0404246	0.122977	0.29629	0.00658343	0.0238189	0.0739581	0.523033	0.817007	-0.512664	1.27721e-05	0.000281751	-0.438705	0.000200549	0.0046483	0.259134	0.00460362	0.0180918	-0.479085	2.73004e-06	8.16105e-05
LOC105196042	0.464511	0.00307588	0.0108118	-0.138422	0.37519	0.577435	-0.248738	0.110623	0.225418	-0.110317	0.496453	0.802885	-0.602933	0.000219988	0.0029706	-0.713249	1.21123e-05	0.00057641	-0.201874	0.133688	0.261943	-0.671347	2.75432e-06	8.21189e-05
LOC105199540	1.25056	4.13026e-05	0.000238991	-0.285053	0.339873	0.539284	0.187986	0.531389	0.683483	0.473039	0.124192	0.474455	-1.53561	8.60784e-07	2.86168e-05	-1.06257	0.000701682	0.0119155	-0.119505	0.673131	0.799874	-1.4193	2.76064e-06	8.21189e-05
LOC105193908	2.46111	1.25601e-21	7.75445e-20	1.29946	2.38509e-07	4.39148e-06	1.3844	3.89169e-08	6.06933e-07	0.0849403	0.747633	0.919929	-1.16165	1.5982e-05	0.000340469	-1.07671	6.49373e-05	0.0019789	1.37397	6.14958e-10	1.2782e-08	-1.15501	2.77965e-06	8.24092e-05
LOC105198779	1.18862	7.73499e-24	5.98306e-22	0.596229	3.82682e-07	6.7574e-06	0.751565	1.71229e-10	4.22082e-09	0.155335	0.208201	0.578774	-0.592395	1.70059e-06	5.12929e-05	-0.43706	0.000425594	0.00802373	0.674311	5.89965e-11	1.42955e-09	-0.518404	2.79087e-06	8.24092e-05
LOC105205432	1.11616	2.39808e-13	5.32604e-12	0.376827	0.0124093	0.0502602	0.542293	0.000336582	0.00188282	0.165467	0.296239	0.664613	-0.739329	3.5578e-06	9.54173e-05	-0.573862	0.000334659	0.00661581	0.458439	0.000486762	0.00265277	-0.665797	2.78808e-06	8.24092e-05
LOC105193193	1.60105	1.45776e-08	1.65151e-07	0.0847681	0.740737	0.861934	0.596182	0.0244708	0.0696011	0.511414	0.0633455	0.349462	-1.51628	2.01439e-07	8.31251e-06	-1.00486	0.000760921	0.0127744	0.297434	0.218124	0.375023	-1.34911	2.84096e-06	8.36835e-05
LOC105195670	-0.614038	8.23807e-07	6.72385e-06	0.118017	0.373275	0.575451	-0.192661	0.136896	0.264344	-0.310678	0.023847	0.222956	0.732055	3.59583e-08	1.82137e-06	0.421377	0.00117409	0.017256	-0.0422328	0.727313	0.837247	0.572445	2.93559e-06	8.61155e-05
LOC105202408	0.701452	1.49406e-08	1.68838e-07	0.133553	0.275149	0.470102	0.220592	0.0723131	0.163135	0.0870389	0.498975	0.804362	-0.567899	1.21585e-05	0.000270744	-0.48086	0.000220291	0.00498061	0.175725	0.0925109	0.199844	-0.52975	2.93778e-06	8.61155e-05
LOC105202452	-0.115472	0.238735	0.385037	0.314761	0.00160868	0.00964014	0.272668	0.00621654	0.0227483	-0.0420937	0.688693	0.895159	0.430234	3.23711e-05	0.000604499	0.38814	0.000173958	0.00416496	0.29638	0.00041544	0.0023173	0.412418	3.00713e-06	8.79348e-05
LOC105198394	-0.356276	0.000387035	0.00176043	0.1442	0.156566	0.325821	0.0108614	0.914752	0.950339	-0.133339	0.209982	0.581158	0.500477	2.02711e-06	5.90714e-05	0.367138	0.000473589	0.00873328	0.0776817	0.381796	0.550593	0.434935	3.03275e-06	8.84699e-05
LOC105204547	0.599352	0.00259217	0.00927871	-0.410934	0.0335051	0.107226	-0.0979607	0.615701	0.747512	0.312974	0.119419	0.468093	-1.01029	7.93608e-07	2.66842e-05	-0.697313	0.000727467	0.0122651	-0.278613	0.112844	0.230983	-0.886279	3.04067e-06	8.84873e-05
LOC105207695	-1.14872	4.42567e-34	9.92751e-32	-0.483704	3.97152e-07	7.00333e-06	-0.813783	1.02859e-17	7.73394e-16	-0.330079	0.000810221	0.0408818	0.665017	1.15681e-11	1.45242e-09	0.334938	0.00059729	0.0105685	-0.65659	5.20708e-11	1.2662e-09	0.487491	3.05735e-06	8.87586e-05
LOC105196991	-0.223317	0.350635	0.509743	0.736322	0.00427248	0.0216356	0.848992	0.00109998	0.00524429	0.11267	0.68714	0.894751	0.959639	0.000246976	0.00327139	1.07231	4.92874e-05	0.00160688	0.85225	0.000171603	0.00107752	1.0823	3.09051e-06	8.95063e-05
LOC105204425	0.105999	0.596503	0.732512	-1.02509	1.82076e-07	3.42101e-06	-0.53797	0.00666863	0.0240754	0.487123	0.0160653	0.195729	-1.13109	3.04116e-08	1.59519e-06	-0.643969	0.0017632	0.02351	-0.824237	1.45531e-05	0.000120522	-0.933581	3.12601e-06	9.01021e-05
LOC105205018	0.213925	0.000745142	0.00311843	-0.0119168	0.85104	0.929841	-0.112761	0.0743935	0.166489	-0.100844	0.128327	0.47891	-0.225842	0.000687994	0.00747951	-0.326686	8.3026e-07	6.62258e-05	-0.06334	0.256865	0.421281	-0.277758	3.11875e-06	9.01021e-05
LOC105205028	1.88487	8.03453e-11	1.24295e-09	-0.530897	0.0570393	0.158649	0.871259	0.00219033	0.00933194	1.40216	1.49094e-06	0.00132905	-2.41576	3.807e-16	1.28372e-13	-1.01361	0.00076962	0.0128655	-0.0880937	0.79879	0.882768	-1.66981	3.23138e-06	9.29176e-05
LOC105207412	0.30308	0.0488735	0.111812	-0.332918	0.0278124	0.0934901	-0.32062	0.0341659	0.0903061	0.0122976	0.937381	0.982652	-0.635998	6.29325e-05	0.00106104	-0.6237	8.73639e-05	0.00241468	-0.335164	0.00930932	0.032339	-0.642142	3.27922e-06	9.40691e-05
LOC105195295	-1.38042	2.86591e-07	2.587e-06	-0.343057	0.218676	0.406771	-0.229939	0.411996	0.576836	0.113119	0.69283	0.896853	1.03736	0.000167159	0.00237402	1.15048	3.27954e-05	0.00118364	-0.275081	0.275241	0.440738	1.14676	3.32019e-06	9.50189e-05
LOC105195185	-0.271184	0.00435127	0.0146008	0.0741164	0.446203	0.641523	0.197082	0.0441653	0.1102	0.122966	0.231901	0.604527	0.345301	0.000567466	0.00642113	0.468267	3.38894e-06	0.000204062	0.136028	0.106572	0.221114	0.408043	3.33432e-06	9.51977e-05
LOC105199794	0.136236	0.252114	0.400804	-0.33025	0.00517317	0.0253862	-0.372356	0.00160275	0.0071666	-0.0421057	0.730832	0.912431	-0.466486	0.000154921	0.00223791	-0.508592	3.66032e-05	0.00129542	-0.356222	0.000372423	0.00210565	-0.493563	3.35189e-06	9.54734e-05
LOC105201704	-0.852616	2.9686e-13	6.50723e-12	-0.335376	0.00481572	0.023838	-0.406209	0.000627706	0.00325184	-0.0708333	0.565263	0.837598	0.51724	2.0143e-05	0.000411294	0.446407	0.000229191	0.00511327	-0.372491	0.000243203	0.00146103	0.484132	3.3936e-06	9.64342e-05
LOC105203096	-1.78505	1.16703e-15	3.57792e-14	-0.6999	0.00196751	0.0114091	-0.965549	1.81488e-05	0.00014653	-0.265649	0.2502	0.622414	1.08515	2.10315e-06	6.07879e-05	0.8195	0.000323562	0.00648332	-0.850736	2.89069e-05	0.000221378	0.960953	3.41915e-06	9.69322e-05
LOC105200166	0.313943	0.0936727	0.18722	-0.636465	0.000599314	0.00417708	-0.333453	0.0732145	0.164453	0.303012	0.114916	0.460913	-0.950408	8.80896e-07	2.91214e-05	-0.647395	0.00084395	0.0137383	-0.510363	0.00246285	0.0106944	-0.828462	3.44633e-06	9.74739e-05
LOC105205844	1.21379	1.27949e-16	4.41555e-15	0.582972	4.01434e-05	0.000413544	0.586007	3.67869e-05	0.000270259	0.00303485	0.98417	0.994959	-0.630817	6.02957e-05	0.00102418	-0.627782	6.5688e-05	0.00199293	0.587658	7.1733e-07	8.0981e-06	-0.635944	3.63192e-06	0.000102483
LOC105197362	0.64774	0.000224666	0.00108691	-0.156001	0.368839	0.570587	-0.0103145	0.952749	0.972223	0.145687	0.420416	0.759789	-0.803741	1.03247e-05	0.000238457	-0.658055	0.000315686	0.00634707	-0.0928811	0.538756	0.696328	-0.748835	3.65293e-06	0.000102836
LOC105199740	-0.574766	7.09909e-06	4.85501e-05	-0.120826	0.351918	0.552895	0.0762917	0.558902	0.704662	0.197118	0.146971	0.50625	0.45394	0.000672496	0.00736253	0.651058	1.22586e-06	9.13647e-05	-0.0232508	0.839899	0.907643	0.554083	3.682e-06	0.000103413
LOC105195742	-0.897062	5.77078e-19	2.51356e-17	-0.306217	0.00265822	0.0147011	-0.547588	6.9514e-08	1.0338e-06	-0.24137	0.0223399	0.216734	0.590845	1.81633e-08	1.01594e-06	0.349474	0.000836358	0.0136546	-0.432107	7.13417e-06	6.41048e-05	0.465103	3.70049e-06	0.000103691
LOC105201189	-1.19968	4.63503e-32	7.99781e-30	-0.583476	1.51303e-08	3.59672e-07	-0.848543	1.32956e-16	8.52119e-15	-0.265067	0.0124867	0.171244	0.616204	4.91884e-09	3.17225e-07	0.351137	0.000811665	0.0133602	-0.722922	3.37057e-13	1.14909e-11	0.475811	3.74741e-06	0.000104521
LOC105207688	-2.19283	4.7534e-21	2.74575e-19	-0.939308	0.000193916	0.00159533	-1.51099	4.92316e-10	1.14046e-08	-0.571687	0.0137766	0.17951	1.25352	1.49158e-08	8.75803e-07	0.681837	0.00116441	0.0172099	-1.27761	8.53618e-08	1.16348e-06	0.934411	3.74246e-06	0.000104521
LOC105200135	-0.440457	0.106378	0.206913	-1.45428	8.42508e-08	1.69923e-06	-1.58493	5.14902e-09	9.78822e-08	-0.130645	0.637227	0.875161	-1.01382	0.000271906	0.00353807	-1.14447	3.92382e-05	0.00135861	-1.6289	3.35448e-11	8.44088e-10	-1.1795	3.79264e-06	0.000105539
LOC105196996	2.18904	1.56e-32	2.87618e-30	1.37526	4.92274e-14	2.84353e-12	1.43977	3.25149e-15	1.73658e-13	0.064517	0.736547	0.915713	-0.813778	2.55151e-05	0.000499385	-0.749261	0.000107242	0.0028506	1.4281	1.03564e-19	7.60893e-18	-0.787256	3.90725e-06	0.000108478
LOC105199950	0.351558	0.000767469	0.0032029	-0.0596397	0.565704	0.739005	-0.0935602	0.367005	0.532372	-0.0339205	0.754293	0.922345	-0.411197	0.000164482	0.00234447	-0.445118	4.44353e-05	0.00148143	-0.0783707	0.370165	0.53904	-0.431657	4.04928e-06	0.000111969
LOC105203755	1.21778	7.44681e-25	6.46623e-23	0.765236	7.92819e-11	2.86658e-09	0.676092	8.65464e-09	1.55934e-07	-0.0891449	0.471512	0.78895	-0.452545	0.000280607	0.00361937	-0.54169	1.32887e-05	0.000617242	0.723796	5.02189e-13	1.66255e-11	-0.499554	4.05154e-06	0.000111969
LOC105199902	0.741784	0.000381091	0.00173691	-0.362579	0.0802401	0.203325	0.0489016	0.813997	0.887092	0.411481	0.0558507	0.331436	-1.10436	3.20508e-07	1.21238e-05	-0.692883	0.00138108	0.0195438	-0.188563	0.327687	0.496349	-0.937114	4.34579e-06	0.000119827
LOC105201828	-0.233915	0.0919895	0.184761	-0.838957	1.43372e-09	4.29384e-08	-0.758305	4.5404e-08	6.99992e-07	0.0806525	0.575525	0.843572	-0.605042	2.71357e-05	0.000521588	-0.524389	0.00027689	0.00583546	-0.811263	9.39277e-12	2.57579e-10	-0.576719	4.43494e-06	0.000122006
LOC105196585	0.0942116	0.71483	0.821527	-1.71326	2.01685e-11	8.13549e-10	-0.743024	0.00379348	0.0149331	0.970236	0.000222373	0.0219413	-1.80747	7.44616e-12	9.65709e-10	-0.837235	0.00158025	0.021536	-1.31406	7.6303e-06	6.82505e-05	-1.39822	4.55575e-06	0.000125045
LOC105201360	0.40584	0.119859	0.226793	-0.507423	0.0517284	0.147822	-0.57112	0.0285496	0.0784983	-0.0636961	0.812846	0.944392	-0.913264	0.000690428	0.00749625	-0.97696	0.000283293	0.00591757	-0.593788	0.00545257	0.0207572	-1.028	4.61154e-06	0.000126289
LOC105202386	1.39505	4.51616e-22	2.92226e-20	0.812121	1.51737e-08	3.60041e-07	0.780282	5.33907e-08	8.138e-07	-0.0318383	0.83272	0.95231	-0.582934	0.000121386	0.00183344	-0.614772	5.02434e-05	0.00162458	0.802593	4.5031e-11	1.11877e-09	-0.603076	4.67466e-06	0.000127728
LOC105198017	0.951503	8.07755e-05	0.000434863	-0.0980043	0.68071	0.822408	0.0282928	0.905588	0.943879	0.126297	0.608732	0.859702	-1.04951	2.57497e-05	0.000503142	-0.92321	0.000218569	0.00495116	-0.0549894	0.794247	0.879871	-1.03311	4.70197e-06	0.000128184
LOC105193697	0.550306	6.32792e-06	4.37205e-05	0.00999791	0.933923	0.971285	0.0876052	0.468558	0.630065	0.0776073	0.539083	0.826953	-0.540308	2.19962e-05	0.00044376	-0.462701	0.00028713	0.00597656	0.046697	0.649581	0.782584	-0.506745	4.77767e-06	0.000129955
LOC105196344	0.53501	2.94464e-07	2.6492e-06	-0.00570613	0.956339	0.981117	0.175591	0.0922839	0.195752	0.181298	0.095599	0.421874	-0.540716	6.75153e-07	2.2897e-05	-0.359418	0.000966041	0.015081	0.0809603	0.388328	0.556102	-0.455131	4.81298e-06	0.000130621
LOC105208216	0.570464	3.45243e-05	0.00020371	-0.0512561	0.704131	0.837844	0.0553828	0.683097	0.800157	0.106639	0.451736	0.776491	-0.62172	1.51335e-05	0.000324738	-0.515081	0.000358767	0.00702184	-0.00180899	0.987525	0.993315	-0.576594	4.86618e-06	0.000131769
LOC105194901	0.234524	0.000134431	0.000683529	-0.071922	0.240363	0.432721	0.0185788	0.762582	0.854302	0.0905008	0.159332	0.524746	-0.306446	1.83442e-06	5.41247e-05	-0.215945	0.000808474	0.0133263	-0.0278164	0.606078	0.74885	-0.262549	4.96724e-06	0.000134204
LOC105198213	0.420232	0.0022805	0.00831796	-0.130523	0.337742	0.537026	-0.144281	0.289071	0.45297	-0.0137582	0.922691	0.979276	-0.550755	0.000121848	0.00183659	-0.564513	8.14984e-05	0.002301	-0.141682	0.219247	0.376264	-0.565507	5.00762e-06	0.000134993
LOC105198929	0.00911915	0.923227	0.95774	0.368681	0.000121855	0.00107292	0.42103	1.17977e-05	0.000101396	0.0523482	0.605139	0.857376	0.359562	0.000317414	0.00400655	0.41191	3.80312e-05	0.00132794	0.397796	8.70044e-07	9.53993e-06	0.388806	5.33436e-06	0.000143481
LOC105201130	1.31397	2.41447e-11	3.97752e-10	0.465381	0.0167144	0.0633812	0.544596	0.00515735	0.0193782	0.0792148	0.696792	0.898272	-0.848591	3.54931e-05	0.000660709	-0.769376	0.000180221	0.00427102	0.507346	0.00258655	0.0111484	-0.826991	5.43281e-06	0.000145805
LOC105194115	1.49937	7.67778e-18	3.03036e-16	0.700732	5.63411e-05	0.000553464	0.857353	8.38918e-07	9.60118e-06	0.156621	0.387091	0.737136	-0.798636	1.05621e-05	0.000242517	-0.642015	0.000399751	0.00763407	0.783921	2.5736e-07	3.23206e-06	-0.730011	5.8945e-06	0.000157845
LOC105193603	-1.79708	4.47939e-32	7.82963e-30	-1.27481	8.06926e-17	7.54768e-15	-0.969252	2.63284e-10	6.33907e-09	0.305555	0.0532222	0.325242	0.522269	0.000889629	0.00925873	0.827824	1.47108e-07	1.55015e-05	-1.13692	8.64866e-16	3.93457e-14	0.664869	5.9782e-06	0.000159732
LOC105194311	-0.0669301	0.671271	0.789944	-0.68584	1.24635e-05	0.000150355	-0.698119	8.69362e-06	7.68775e-05	-0.0122788	0.939701	0.982722	-0.61891	0.000146734	0.0021327	-0.631189	0.000108079	0.0028664	-0.706743	1.49026e-07	1.94812e-06	-0.640432	6.24476e-06	0.000166486
LOC105200621	0.796311	1.45197e-30	2.22068e-28	0.474377	6.4285e-12	2.75678e-10	0.544044	4.17417e-15	2.20314e-13	0.0696666	0.342081	0.704313	-0.321934	1.12776e-05	0.000255959	-0.252267	0.000604467	0.0106318	0.509646	4.67543e-18	2.84229e-16	-0.287799	6.55711e-06	0.000174428
LOC105197933	-0.44592	6.14968e-05	0.000340892	0.210069	0.0733448	0.190528	-0.083423	0.468117	0.629661	-0.293492	0.0165485	0.198009	0.655989	3.56112e-08	1.81157e-06	0.362497	0.00190006	0.0248059	0.0585158	0.591142	0.736718	0.504103	6.61897e-06	0.000175686
LOC105206917	1.15864	1.84974e-09	2.40305e-08	0.319513	0.0912194	0.223384	0.42476	0.0250906	0.07101	0.105247	0.595873	0.852944	-0.839124	3.09643e-05	0.00058284	-0.733877	0.000276678	0.00583546	0.37112	0.0233101	0.0683258	-0.804871	6.86978e-06	0.000181944
LOC105202270	-0.940525	1.69829e-12	3.32712e-11	-0.174828	0.218162	0.406087	-0.520614	0.000167644	0.00102235	-0.345786	0.0163523	0.197009	0.765697	3.77671e-08	1.88868e-06	0.419911	0.00193772	0.0251032	-0.356025	0.00687038	0.0251176	0.583608	6.94005e-06	0.000183403
LOC105199582	-0.363602	0.00273175	0.00971376	0.132237	0.296125	0.492183	0.109215	0.387701	0.552937	-0.0230222	0.863252	0.959897	0.49584	0.000119697	0.00181576	0.472818	0.000240799	0.00526279	0.124146	0.243462	0.405937	0.48992	7.02074e-06	0.000184727
LOC105199812	-0.384918	0.00326702	0.0114062	-0.791197	1.20256e-09	3.661e-08	-1.0879	3.58791e-17	2.51509e-15	-0.296699	0.0243536	0.224772	-0.406279	0.00233687	0.0196297	-0.702978	1.12253e-07	1.32481e-05	-0.955075	6.04407e-15	2.53944e-13	-0.571183	7.01493e-06	0.000184727
LOC105202267	-1.34999	1.97174e-05	0.00012191	-3.01276	1.52978e-21	2.49955e-19	-2.1827	5.06609e-12	1.643e-10	0.830061	0.0100988	0.151298	-1.66276	2.59126e-07	1.0194e-05	-0.832703	0.00991848	0.0792538	-2.82661	8.8856e-19	5.8133e-17	-1.48009	7.03853e-06	0.000184792
LOC105198509	0.833258	0.000140777	0.000712122	-0.0221485	0.918058	0.964222	-0.0622334	0.772411	0.860528	-0.040085	0.857775	0.959897	-0.855406	0.00016639	0.00236594	-0.895491	8.03221e-05	0.00227329	-0.0552549	0.767396	0.864556	-0.908003	7.08137e-06	0.000185514
LOC105194335	-0.360063	0.015298	0.042904	-0.901272	1.01308e-09	3.12844e-08	-0.979138	3.08085e-11	8.97513e-10	-0.077866	0.606469	0.857922	-0.541209	0.000376438	0.00459434	-0.619075	4.65917e-05	0.00153169	-0.956759	4.95015e-14	1.83745e-12	-0.594639	7.14243e-06	0.000186708
LOC105208090	-1.37097	9.6251e-25	8.30412e-23	-0.629508	3.42115e-06	4.91762e-05	-0.928345	5.74773e-12	1.85069e-10	-0.298837	0.0315454	0.252387	0.741461	7.26687e-08	3.40332e-06	0.442624	0.00123211	0.0178641	-0.788152	4.80213e-10	1.01816e-08	0.583402	7.22188e-06	0.000188377
LOC105206168	0.713608	2.84363e-06	2.09942e-05	0.0679843	0.653552	0.802287	0.13428	0.375705	0.541161	0.0662961	0.674875	0.889604	-0.645624	4.81313e-05	0.000856781	-0.579328	0.000267784	0.00570466	0.0982391	0.448993	0.613864	-0.621976	7.25631e-06	0.000188867
LOC105194052	-0.647461	4.60467e-14	1.11867e-12	-0.312052	0.000302682	0.00232146	-0.303917	0.000433795	0.002362	0.00813428	0.927925	0.979837	0.335409	0.000175998	0.00247278	0.343543	0.000122052	0.00315891	-0.308648	2.08444e-05	0.000165729	0.340544	7.44208e-06	0.000192425
LOC105198539	0.550943	0.00026137	0.00124171	-0.0938801	0.530566	0.712056	-0.0138824	0.926228	0.956821	0.0799977	0.608335	0.859285	-0.644823	4.02302e-05	0.000732712	-0.564825	0.000328625	0.00656249	-0.0588991	0.646527	0.780642	-0.615095	7.44117e-06	0.000192425
LOC105200811	0.215434	0.00206412	0.00761333	-0.0339636	0.626769	0.782336	-0.0972083	0.162709	0.300521	-0.0632448	0.385806	0.736169	-0.249398	0.000657359	0.00722972	-0.312642	1.84838e-05	0.000802009	-0.0664939	0.260479	0.42527	-0.28232	7.45674e-06	0.000192425
LOC105201020	0.789376	0.000934801	0.00379418	-0.488189	0.0384871	0.118764	0.0530413	0.82291	0.891599	0.54123	0.026794	0.234931	-1.27757	2.03046e-07	8.34963e-06	-0.736335	0.00285986	0.0332861	-0.271274	0.228265	0.387463	-1.06733	7.43351e-06	0.000192425
LOC105208267	0.580019	4.72342e-06	3.35122e-05	0.118552	0.344595	0.544702	0.0148516	0.90533	0.94382	-0.1037	0.429479	0.764574	-0.461467	0.000521531	0.00598746	-0.565167	1.99115e-05	0.000847408	0.0640912	0.549315	0.703949	-0.519459	7.68521e-06	0.000197898
LOC105199087	0.47047	6.20492e-13	1.29476e-11	0.188011	0.0039679	0.0203835	0.227243	0.000512064	0.00272514	0.0392326	0.568982	0.839779	-0.282459	4.09631e-05	0.000743764	-0.243227	0.000422782	0.00799628	0.207657	0.000148818	0.000951425	-0.26356	7.71382e-06	0.000198212
LOC105199501	0.0485164	0.662027	0.783454	-0.3576	0.00122014	0.00758992	-0.424135	0.000122737	0.000779205	-0.0665353	0.561772	0.835375	-0.406116	0.000423406	0.00504752	-0.472652	4.00488e-05	0.00138204	-0.395454	2.63268e-05	0.000203318	-0.444602	7.92838e-06	0.000203293
LOC105204958	0.507719	0.0214264	0.0567563	-0.593722	0.00639627	0.0300448	-0.203807	0.351773	0.516977	0.389915	0.0837482	0.396358	-1.10144	1.25119e-06	3.96949e-05	-0.711526	0.00182842	0.0241917	-0.436687	0.0299236	0.0834762	-0.951884	8.13161e-06	0.000208062
LOC105199334	-0.886958	2.25164e-07	2.0828e-06	-0.281297	0.104947	0.245854	-0.105754	0.543658	0.693629	0.175543	0.33075	0.693788	0.605661	0.000657915	0.00722972	0.781204	1.19476e-05	0.000573272	-0.193825	0.202998	0.356647	0.701561	8.45917e-06	0.000215986
LOC105198088	-0.58581	0.0388898	0.0932677	-1.47007	1.10906e-07	2.18561e-06	-1.77264	1.0839e-10	2.79467e-09	-0.302571	0.255809	0.627324	-0.88426	0.0013474	0.0128866	-1.18683	1.42722e-05	0.00065035	-1.74604	1.28065e-11	3.42979e-10	-1.13754	8.51914e-06	0.000217058
LOC105192826	0.752111	7.92516e-10	1.08179e-08	0.2896	0.0171473	0.0645297	0.236038	0.0516506	0.125077	-0.0535626	0.674245	0.889426	-0.462511	0.000317238	0.00400655	-0.516074	5.7231e-05	0.00179638	0.262952	0.0104541	0.0354989	-0.493498	8.69178e-06	0.000219604
LOC105197844	-1.55775	3.55899e-15	1.02571e-13	-0.495846	0.0123961	0.0502223	-0.888149	7.38882e-06	6.65191e-05	-0.392303	0.056217	0.331436	1.06191	2.30072e-07	9.29127e-06	0.669606	0.00109809	0.0165799	-0.708077	0.000116357	0.000763799	0.857846	8.68197e-06	0.000219604
LOC105200762	0.659617	5.48418e-06	3.83437e-05	-0.0519603	0.720055	0.847905	0.172781	0.233562	0.389579	0.224741	0.136634	0.49191	-0.711577	2.47129e-06	6.9609e-05	-0.486836	0.00127505	0.018329	0.0527114	0.684413	0.808359	-0.610309	8.67322e-06	0.000219604
LOC105203951	-0.70555	1.68554e-22	1.14574e-20	-0.242403	0.000938093	0.00611252	-0.468065	1.36886e-10	3.44364e-09	-0.225662	0.00297022	0.0836117	0.463148	7.98522e-10	6.36768e-08	0.237486	0.00154855	0.0212329	-0.359306	1.31558e-06	1.3861e-05	0.345327	8.6518e-06	0.000219604
LOC105194886	0.0132594	0.855168	0.917699	-0.331365	4.98469e-06	6.86684e-05	-0.233853	0.00128645	0.00597251	0.0975119	0.197761	0.566214	-0.344624	5.31001e-06	0.000133622	-0.247112	0.00110878	0.0166911	-0.28465	7.43384e-06	6.66233e-05	-0.298009	9.41787e-06	0.000237452
LOC105203714	-0.0397759	0.823406	0.896257	-0.967004	4.09175e-08	8.8767e-07	-0.591002	0.000853425	0.00421669	0.376002	0.0386952	0.277245	-0.927228	3.95938e-07	1.42712e-05	-0.551226	0.00270625	0.0321967	-0.809031	1.00456e-06	1.08418e-05	-0.770485	9.5053e-06	0.000238775
LOC105205368	0.863764	0.00108207	0.00431131	-0.142711	0.578422	0.748949	-0.202063	0.430415	0.594482	-0.0593515	0.822461	0.948351	-1.00648	0.00021629	0.00293072	-1.06583	8.69376e-05	0.00241468	-0.202257	0.373543	0.54262	-1.10104	9.50987e-06	0.000238775
LOC105204098	1.14043	3.23238e-30	4.83385e-28	0.703202	1.63734e-12	7.71344e-11	0.775681	7.05837e-15	3.61736e-13	0.072479	0.48832	0.797992	-0.437229	3.00018e-05	0.000568349	-0.36475	0.000503508	0.00921302	0.742045	2.00089e-18	1.25526e-16	-0.402039	9.64981e-06	0.000241786
LOC105200323	0.439173	0.0379832	0.091583	-0.437855	0.0369658	0.115394	-0.33921	0.106479	0.218827	0.0986457	0.649655	0.879422	-0.877029	6.02183e-05	0.00102418	-0.778383	0.000375305	0.00729713	-0.411172	0.0252029	0.0725765	-0.860718	9.8489e-06	0.000246263
LOC105201860	-2.34173	6.7905e-16	2.15043e-14	-1.19828	9.057e-05	0.000835652	-1.41243	2.9715e-06	2.98014e-05	-0.214149	0.453958	0.777439	1.14345	2.61096e-05	0.000506348	0.929297	0.000496896	0.00912033	-1.3876	1.84874e-06	1.88566e-05	1.04968	1.0093e-05	0.000251844
LOC105203244	-0.011406	0.943458	0.969882	-0.620762	0.000109097	0.000977	-0.653641	4.60887e-05	0.000328901	-0.0328788	0.843355	0.95543	-0.609356	0.000258321	0.00338849	-0.642235	0.000117519	0.00306171	-0.651819	2.20903e-06	2.22181e-05	-0.641556	1.01299e-05	0.000252244
LOC105207727	-0.70037	9.09972e-15	2.42042e-13	-0.119157	0.192647	0.374783	-0.407005	7.74113e-06	6.92278e-05	-0.287847	0.00244561	0.0728711	0.581212	7.34847e-10	5.89977e-08	0.293365	0.00179	0.0238169	-0.26942	0.0037211	0.0152473	0.429347	1.03032e-05	0.000256033
LOC105208114	0.35978	0.0291406	0.0734877	-0.232972	0.147881	0.313081	-0.333636	0.0370823	0.0959606	-0.100664	0.543555	0.829075	-0.592752	0.000504255	0.00581741	-0.693416	4.29708e-05	0.00144898	-0.293702	0.0330368	0.0900044	-0.658256	1.03682e-05	0.000257117
LOC105200227	0.899628	1.16612e-12	2.33902e-11	0.230076	0.0676827	0.180581	0.492698	9.51531e-05	0.000622286	0.262622	0.0463548	0.302537	-0.669551	4.01621e-07	1.44071e-05	-0.40693	0.00211834	0.0268535	0.354685	0.00227642	0.0100082	-0.546159	1.04741e-05	0.000259212
LOC105205788	-0.771711	3.47011e-21	2.05746e-19	-0.168686	0.0410536	0.124453	-0.501783	1.0155e-09	2.21878e-08	-0.333097	0.000102093	0.0146696	0.603025	1.52437e-12	2.36719e-10	0.269928	0.00147169	0.0204581	-0.342913	0.000188976	0.00117058	0.425137	1.05189e-05	0.000259788
LOC105196887	-0.851636	2.02388e-07	1.889e-06	-0.0511669	0.775284	0.884439	-0.340935	0.0496989	0.121221	-0.289768	0.11262	0.457539	0.800469	3.92228e-06	0.000103098	0.510702	0.0023203	0.0287649	-0.201797	0.195727	0.347653	0.655961	1.05447e-05	0.000259894
LOC105201161	0.896873	5.61738e-19	2.45468e-17	0.416426	3.42761e-05	0.00036295	0.553735	3.78522e-08	5.92387e-07	0.137309	0.192471	0.561249	-0.480446	5.22082e-06	0.000131658	-0.343138	0.00115744	0.0171589	0.484673	3.80897e-08	5.60294e-07	-0.414394	1.05702e-05	0.000259992
LOC105203722	-0.284077	0.0648963	0.141059	-0.919238	1.8567e-09	5.33215e-08	-0.834828	4.99598e-08	7.64101e-07	0.0844099	0.591972	0.851138	-0.635162	5.95483e-05	0.00101909	-0.550752	0.000506695	0.00924268	-0.893967	1.25852e-11	3.38075e-10	-0.608518	1.07367e-05	0.000263551
LOC105207869	-0.946629	1.29289e-19	6.06305e-18	-0.491802	4.59456e-06	6.41152e-05	-0.58898	3.49635e-08	5.51957e-07	-0.0971776	0.374689	0.728523	0.454826	2.2077e-05	0.000444628	0.357649	0.000800916	0.0132715	-0.543639	4.20301e-09	7.56817e-08	0.406358	1.07698e-05	0.000263828
LOC105195537	0.0786154	0.675077	0.792846	-0.733069	6.47298e-05	0.000626805	-0.559212	0.00243076	0.0101918	0.173857	0.354666	0.716763	-0.811684	2.11095e-05	0.000428803	-0.637827	0.000880173	0.0141331	-0.668965	3.4671e-05	0.000260529	-0.750398	1.09176e-05	0.000266907
LOC105205522	1.10148	5.49281e-26	5.31854e-24	0.536479	2.40701e-07	4.41958e-06	0.764248	2.35004e-13	9.76211e-12	0.227769	0.037478	0.2734	-0.564997	2.563e-07	1.01166e-05	-0.337227	0.00218162	0.0274787	0.646733	2.0441e-11	5.24933e-10	-0.455309	1.10499e-05	0.000269596
LOC105206592	-0.192463	0.16706	0.293112	-0.771825	2.46549e-08	5.57961e-07	-0.688561	6.82012e-07	7.98886e-06	0.0832644	0.559709	0.83452	-0.579362	5.32957e-05	0.000933228	-0.496097	0.00055038	0.0099018	-0.742009	4.59967e-10	9.7825e-09	-0.548978	1.10968e-05	0.000270194
LOC105192902	1.26955	1.32872e-16	4.55044e-15	0.50433	0.00070769	0.0048256	0.750096	6.65151e-07	7.81858e-06	0.245766	0.124716	0.474464	-0.765224	2.49257e-06	7.00412e-05	-0.519458	0.00156707	0.021381	0.624129	2.37888e-06	2.36836e-05	-0.652424	1.13067e-05	0.000274273
LOC105205816	3.43169	4.6045e-28	5.84641e-26	1.76464	1.39202e-08	3.35229e-07	2.37558	2.38622e-14	1.12294e-12	0.610948	0.0558726	0.331436	-1.66705	1.97205e-07	8.16638e-06	-1.0561	0.000997216	0.0153444	2.06894	1.05506e-11	2.86473e-10	-1.39604	1.13098e-05	0.000274273
LOC105199707	-0.34349	7.49033e-05	0.000405847	0.0403639	0.652507	0.801602	-0.0410849	0.644683	0.768334	-0.0814488	0.385358	0.736084	0.383853	2.78485e-05	0.000532686	0.302405	0.000897739	0.0143177	-0.000314015	0.996707	0.998451	0.344085	1.13388e-05	0.000274427
LOC105194961	-0.577627	0.000290553	0.00135972	0.00959983	0.954817	0.980601	0.0760365	0.656313	0.777786	0.0664367	0.71091	0.903053	0.587227	0.000492505	0.00570416	0.653664	0.000120006	0.00311962	0.0482483	0.739871	0.845611	0.631173	1.14224e-05	0.000275896
LOC105192841	0.544709	1.06988e-07	1.04796e-06	0.132411	0.19527	0.377837	0.155507	0.128476	0.252359	0.0230956	0.829048	0.950416	-0.412298	0.000119173	0.00181248	-0.389202	0.000283083	0.00591757	0.143727	0.0953545	0.204284	-0.403242	1.15058e-05	0.000277356
LOC105208248	0.220877	0.00535081	0.017484	-0.0676953	0.392848	0.593707	-0.108935	0.168937	0.308776	-0.04124	0.618093	0.864011	-0.288572	0.00049418	0.00571235	-0.329812	6.79284e-05	0.00203473	-0.0892526	0.180721	0.327044	-0.310749	1.15643e-05	0.000278212
LOC105197222	-0.846188	7.54564e-10	1.03524e-08	-0.224694	0.103324	0.243134	-0.365927	0.00794603	0.0278142	-0.141233	0.325014	0.690587	0.621495	1.41564e-05	0.000306558	0.480261	0.00078904	0.0131158	-0.297322	0.0132358	0.0430532	0.553803	1.16595e-05	0.000279944
LOC105198769	0.462999	0.000122889	0.000629361	0.0173301	0.884151	0.947971	-0.038458	0.745976	0.843634	-0.055788	0.654703	0.881183	-0.445668	0.000426071	0.00505885	-0.501457	7.16024e-05	0.00210736	-0.0122808	0.902479	0.946501	-0.478497	1.18219e-05	0.00028328
LOC105196145	2.32104	3.94266e-45	2.30714e-42	1.50768	6.17456e-21	9.05696e-19	1.74156	6.12527e-27	1.47214e-24	0.233876	0.176996	0.544684	-0.81336	3.63357e-06	9.63672e-05	-0.579484	0.00105435	0.0161184	1.63509	7.22961e-31	1.65546e-28	-0.699695	1.18573e-05	0.000283567
LOC105196156	2.57249	2.199e-12	4.24625e-11	0.929683	0.0111192	0.0462815	1.37182	0.000179756	0.00108832	0.442137	0.231277	0.603703	-1.64281	8.74068e-06	0.000206729	-1.20067	0.00115727	0.0171589	1.15467	0.00191493	0.00864866	-1.66413	1.21813e-05	0.000290737
LOC105207296	0.848873	0.000286017	0.00134129	-0.205414	0.36064	0.561943	0.0478983	0.833046	0.897676	0.253312	0.280095	0.648805	-1.05429	1.21406e-05	0.000270744	-0.800975	0.000991123	0.0152991	-0.102392	0.610675	0.752337	-0.972003	1.22367e-05	0.000291049
LOC105207480	0.311711	0.000460548	0.00205317	-0.0169679	0.848083	0.928189	-0.0519378	0.556907	0.703132	-0.03497	0.70594	0.901315	-0.328679	0.00042281	0.0050455	-0.363649	9.34789e-05	0.00255379	-0.0353855	0.633407	0.770941	-0.348215	1.22425e-05	0.000291049
LOC105196674	-0.50083	0.00179591	0.00675548	0.0884391	0.587607	0.755462	0.159222	0.329648	0.493855	0.0707833	0.678189	0.891118	0.589269	0.000446107	0.0052409	0.660053	8.59446e-05	0.00239791	0.130036	0.35266	0.521662	0.636135	1.24274e-05	0.000294401
LOC105207729	-0.668225	1.62295e-08	1.81574e-07	0.000797566	0.994958	0.998211	-0.308681	0.0120542	0.0393779	-0.309478	0.0170862	0.198226	0.669022	9.5702e-08	4.32749e-06	0.359544	0.00323999	0.0364979	-0.160645	0.166429	0.307832	0.507861	1.24323e-05	0.000294401
LOC105205713	0.708703	4.7936e-14	1.1583e-12	0.309022	0.000958921	0.0062128	0.366769	9.16135e-05	0.000603242	0.0577462	0.558171	0.83452	-0.39968	5.28686e-05	0.000927125	-0.341934	0.000555417	0.00996206	0.338434	1.87675e-05	0.000151674	-0.372509	1.2612e-05	0.000298073
LOC105196656	0.799277	3.7346e-20	1.88254e-18	0.423715	9.79735e-07	1.59677e-05	0.485699	2.11774e-08	3.51451e-07	0.0619839	0.497796	0.803883	-0.375562	4.16014e-05	0.000754193	-0.313578	0.000633834	0.0110634	0.455638	4.83424e-10	1.02338e-08	-0.345707	1.26439e-05	0.000298243
LOC105197007	-0.298976	0.0449475	0.104662	-0.855953	7.61902e-09	1.91335e-07	-0.872287	3.87621e-09	7.60493e-08	-0.0163343	0.914488	0.977343	-0.556977	0.000274245	0.00355675	-0.573312	0.000179206	0.00426409	-0.879445	4.14023e-12	1.20288e-10	-0.578831	1.27427e-05	0.000299406
LOC105205621	0.405603	3.92021e-05	0.000228111	0.0139734	0.887009	0.949616	0.0323379	0.742356	0.841732	0.0183645	0.858219	0.959897	-0.39163	0.000144549	0.00210353	-0.373265	0.000293348	0.00605262	0.0222665	0.787787	0.876358	-0.38499	1.27428e-05	0.000299406
LOC105204463	0.316303	0.0190996	0.0515567	-0.235012	0.079385	0.201666	-0.178688	0.182754	0.326782	0.0563246	0.686208	0.894368	-0.551315	8.43789e-05	0.00134755	-0.494991	0.000421357	0.0079821	-0.211819	0.0637014	0.150042	-0.530874	1.28208e-05	0.000300655
LOC105206020	-1.41583	1.30441e-09	1.72904e-08	-2.16934	3.15219e-21	4.84386e-19	-2.20133	7.75951e-22	1.03401e-19	-0.0319894	0.879662	0.965796	-0.753514	0.000484726	0.00562511	-0.785504	0.000272795	0.00579051	-2.28267	5.90265e-28	1.08129e-25	-0.822347	1.28625e-05	0.000301048
LOC105204087	-1.17733	3.53926e-14	8.70839e-13	-0.40218	0.0135275	0.0537438	-0.687292	1.81172e-05	0.00014653	-0.285111	0.0829778	0.394753	0.775146	1.20631e-06	3.84779e-05	0.490034	0.00181048	0.0240352	-0.555012	0.000161041	0.00101914	0.627856	1.29841e-05	0.000303306
LOC105208123	-0.972038	3.44422e-13	7.45268e-12	-0.323193	0.02384	0.083372	-0.566263	5.01481e-05	0.000354301	-0.24307	0.0898819	0.410708	0.648845	2.35409e-06	6.71004e-05	0.405775	0.00244499	0.0299023	-0.451852	0.000354679	0.00201862	0.524101	1.30901e-05	0.000305191
LOC105199329	0.464479	0.146276	0.264783	-1.1018	0.000530815	0.00375645	-0.475357	0.1357	0.262865	0.626442	0.0538614	0.326926	-1.56628	1.54665e-06	4.80358e-05	-0.939836	0.00399666	0.0418161	-0.927533	0.00298068	0.0126316	-1.41276	1.31721e-05	0.000306511
LOC105197599	-0.269477	0.128085	0.239132	0.397571	0.0258381	0.0887961	0.432932	0.0152856	0.0475565	0.0353612	0.849373	0.958158	0.667048	0.000308266	0.00391731	0.702409	0.000146087	0.00366054	0.42971	0.00516305	0.0198921	0.703441	1.33205e-05	0.000309369
LOC105199518	-0.666022	1.05708e-14	2.78966e-13	-0.250997	0.00492356	0.0242941	-0.389791	1.06745e-05	9.26887e-05	-0.138794	0.130738	0.483244	0.415026	3.5735e-06	9.54173e-05	0.276232	0.00187013	0.0244693	-0.322557	4.04053e-05	0.00029926	0.344583	1.33885e-05	0.000310351
LOC105198853	-0.901487	8.90427e-30	1.2615e-27	-0.485577	1.63375e-09	4.79284e-08	-0.647175	7.39972e-16	4.38735e-14	-0.161599	0.0519141	0.323193	0.41591	4.53594e-07	1.60279e-05	0.254312	0.00197235	0.0254123	-0.569304	1.2761e-14	5.20249e-13	0.332672	1.377e-05	0.000318583
LOC105200629	0.988436	3.22239e-08	3.45303e-07	0.0121311	0.942879	0.975293	0.437046	0.0120757	0.039424	0.424914	0.0194782	0.209203	-0.976304	1.59666e-07	6.77834e-06	-0.55139	0.00380874	0.0404597	0.203641	0.206747	0.361249	-0.787548	1.38124e-05	0.000318954
LOC105203035	-0.994095	6.26743e-19	2.70363e-17	-0.446915	7.66815e-05	0.000726196	-0.626617	2.68645e-08	4.34579e-07	-0.179701	0.124218	0.474455	0.54718	2.43971e-06	6.88838e-05	0.367479	0.00150385	0.0207827	-0.541072	8.08825e-08	1.11125e-06	0.455243	1.39599e-05	0.000321744
LOC105208281	2.25844	7.41074e-34	1.6351e-31	1.54782	1.85282e-17	1.92873e-15	1.44599	1.51804e-15	8.62078e-14	-0.101832	0.601337	0.854704	-0.710621	0.000364502	0.00446713	-0.812453	4.33849e-05	0.00145877	1.51821	1.02805e-22	1.12098e-20	-0.767107	1.40606e-05	0.000323447
LOC105198024	-0.802282	1.68265e-08	1.87474e-07	-0.340902	0.0230145	0.0811448	-0.167801	0.270113	0.432483	0.173101	0.267084	0.637297	0.46138	0.00161565	0.0147928	0.634481	1.95315e-05	0.000841279	-0.256715	0.0506915	0.125918	0.55063	1.43597e-05	0.0003297
LOC105200361	0.299851	0.00163245	0.00621532	-0.113047	0.231013	0.421691	-0.0310344	0.743108	0.842089	0.0820125	0.406547	0.751093	-0.412898	3.20171e-05	0.000600741	-0.330885	0.000891216	0.0142522	-0.0738595	0.359885	0.529241	-0.374802	1.45007e-05	0.000332306
LOC105193334	-0.75512	5.05621e-05	0.000286774	0.0248638	0.897216	0.954211	-0.0966634	0.613592	0.745876	-0.121527	0.5433	0.829058	0.779984	6.40097e-05	0.0010746	0.658457	0.000692549	0.0117923	-0.0309162	0.852697	0.914964	0.734473	1.48779e-05	0.000340304
LOC105199081	0.670803	6.23666e-10	8.63572e-09	0.27695	0.0101116	0.0428166	0.21558	0.0447866	0.111399	-0.0613701	0.588547	0.849399	-0.393852	0.000577481	0.0065025	-0.455222	6.7098e-05	0.00202013	0.246173	0.00665863	0.0244672	-0.427444	1.49398e-05	0.000341074
LOC105207559	1.46265	1.59625e-17	6.08609e-16	0.646137	0.000130683	0.0011367	0.882268	2.0829e-07	2.78388e-06	0.236131	0.186237	0.555533	-0.816509	5.92044e-06	0.000147101	-0.580378	0.00136135	0.0193342	0.763955	3.65775e-07	4.46701e-06	-0.709454	1.54177e-05	0.000351319
LOC105207879	-0.944101	0.00105684	0.00422577	0.0166445	0.955975	0.981057	0.360313	0.239739	0.397175	0.343669	0.276959	0.646719	0.960745	0.0013375	0.0128126	1.30441	1.8451e-05	0.000802009	0.231247	0.410804	0.578215	1.20163	1.56043e-05	0.000354902
LOC105201529	0.540452	1.09382e-11	1.91939e-10	0.251711	0.00149571	0.00904289	0.209032	0.00820923	0.028609	-0.0426782	0.610871	0.860592	-0.288742	0.00061638	0.00684983	-0.33142	8.19469e-05	0.00230271	0.230489	0.000492913	0.00268097	-0.311286	1.56956e-05	0.00035564
LOC105203820	0.104186	0.710854	0.818343	-0.89611	0.00140994	0.00859967	-0.742936	0.00813635	0.0284065	0.153174	0.595581	0.852696	-1.0003	0.000534815	0.00610434	-0.847122	0.00336882	0.0373049	-0.914276	6.36359e-05	0.000447667	-1.03505	1.56895e-05	0.00035564
LOC105198813	0.887462	2.04708e-13	4.61503e-12	0.177408	0.136503	0.295495	0.52477	1.30468e-05	0.000110787	0.347362	0.00587006	0.120061	-0.710054	1.98739e-08	1.08612e-06	-0.362692	0.00449263	0.045202	0.338595	0.00398279	0.0161035	-0.546541	1.60056e-05	0.000361983
LOC105201988	0.0968697	0.471072	0.627179	-0.32367	0.0150316	0.0582208	-0.547798	3.2366e-05	0.000241739	-0.224128	0.100069	0.432848	-0.42054	0.00244541	0.0202959	-0.644668	2.77453e-06	0.000173254	-0.44565	0.000184246	0.00114489	-0.544098	1.62468e-05	0.000366752
LOC105206436	0.912141	3.8807e-10	5.52701e-09	0.258058	0.0707756	0.186139	0.408661	0.0044908	0.0172395	0.150603	0.320191	0.687612	-0.654083	1.9856e-05	0.000406314	-0.50348	0.0010967	0.0165799	0.331623	0.00729959	0.0264058	-0.586988	1.65089e-05	0.000371975
LOC105207399	-0.854547	2.82302e-07	2.55e-06	-0.310026	0.0730668	0.190081	-0.107277	0.540688	0.691215	0.202749	0.261187	0.630681	0.544521	0.00153179	0.0141567	0.74727	1.80033e-05	0.000792816	-0.210588	0.167569	0.309314	0.651256	1.66061e-05	0.000373467
LOC105203121	0.553068	5.40758e-05	0.000304522	0.0190484	0.888049	0.949704	0.034016	0.801708	0.87942	0.0149677	0.91595	0.977934	-0.534019	0.000193856	0.00268531	-0.519052	0.000295508	0.00607594	0.0243785	0.831221	0.903116	-0.53343	1.67571e-05	0.000376163
LOC105196120	0.593562	9.88374e-06	6.58541e-05	-0.00982198	0.940017	0.973751	0.137495	0.296434	0.460289	0.147317	0.285684	0.653734	-0.603384	1.74159e-05	0.000365084	-0.456067	0.00127117	0.0182955	0.0600802	0.595116	0.739716	-0.537415	1.69724e-05	0.00037922
LOC105197276	-0.609169	4.43768e-06	3.16015e-05	0.132981	0.344414	0.544549	-0.204788	0.135834	0.26305	-0.337769	0.0203841	0.210822	0.742151	1.5239e-07	6.54001e-06	0.404381	0.00339736	0.0375428	-0.0422825	0.744239	0.848517	0.565846	1.69789e-05	0.00037922
LOC105199780	-1.53323	9.63045e-14	2.24638e-12	-0.599141	0.0051744	0.0253862	-0.878997	3.3e-05	0.000245385	-0.279856	0.19262	0.561249	0.934089	7.94249e-06	0.000191692	0.654233	0.00153067	0.0211015	-0.755895	8.08397e-05	0.000556162	0.796935	1.69875e-05	0.00037922
LOC105202906	0.981938	0.00023747	0.00114351	-0.20614	0.440046	0.635857	0.11332	0.671298	0.790464	0.31946	0.245828	0.619284	-1.18808	1.60225e-05	0.000340716	-0.868618	0.00161289	0.0218546	-0.0838256	0.730742	0.839359	-1.09551	1.74363e-05	0.00038852
LOC105203736	0.288391	0.0496439	0.113324	-0.196178	0.1742	0.350354	-0.358839	0.0120801	0.0394244	-0.162661	0.273453	0.644252	-0.484569	0.00146399	0.0136585	-0.64723	1.81369e-05	0.000795731	-0.286276	0.0220253	0.0653425	-0.577534	1.79036e-05	0.000398199
LOC105202822	0.314866	0.00348883	0.012071	-0.0799642	0.457922	0.652052	-0.111078	0.302461	0.46673	-0.031114	0.781771	0.932379	-0.394831	0.000442997	0.00521781	-0.425945	0.000150552	0.00374856	-0.0975192	0.284564	0.450989	-0.413966	1.81612e-05	0.000402849
LOC105204665	0.410355	0.000146575	0.000738858	-0.162628	0.127874	0.282487	0.0801114	0.456853	0.619031	0.242739	0.0303824	0.248246	-0.572983	3.52669e-07	1.31122e-05	-0.330244	0.00356453	0.0387016	-0.0484524	0.628771	0.76727	-0.459761	1.81794e-05	0.000402849
LOC105195992	1.55296	4.47118e-19	1.99264e-17	0.572275	0.000955703	0.0061991	1.04257	1.94348e-09	4.0554e-08	0.470296	0.00931266	0.145029	-0.980689	6.18431e-08	2.93122e-06	-0.510394	0.0049411	0.0487991	0.785418	2.94992e-06	2.86829e-05	-0.763549	1.84086e-05	0.00040718
LOC105198583	-0.820593	5.0508e-15	1.41918e-13	-0.433143	4.25397e-05	0.000434761	-0.41516	8.80426e-05	0.000582007	0.0179829	0.869952	0.962544	0.38745	0.000372446	0.00455031	0.405432	0.000197381	0.00459465	-0.425819	1.94018e-06	1.97307e-05	0.398042	1.84749e-05	0.0004079
LOC105198568	-0.00182935	0.994339	0.997229	-1.11476	1.14549e-05	0.000140285	-0.818408	0.0013374	0.00616651	0.296352	0.253296	0.625526	-1.11293	2.16625e-05	0.000439279	-0.816579	0.00190783	0.0248524	-1.0359	8.01343e-06	7.12599e-05	-1.03901	1.85678e-05	0.000409202
LOC105201052	0.221614	0.0486579	0.111394	-0.169969	0.125385	0.278444	-0.239432	0.0296647	0.080854	-0.0694638	0.544493	0.82913	-0.391583	0.000802272	0.00850711	-0.461047	7.11962e-05	0.00210547	-0.208274	0.0263578	0.0752401	-0.431026	1.89164e-05	0.000416127
LOC105196372	-0.736759	1.30522e-09	1.72904e-08	-0.193886	0.111125	0.256098	-0.327794	0.00704443	0.0251889	-0.133908	0.290691	0.659886	0.542873	1.78639e-05	0.00037249	0.408965	0.00122395	0.0177895	-0.262606	0.0131261	0.0427955	0.477387	1.9242e-05	0.00042252
LOC105204383	0.193832	0.0455832	0.105594	-0.179595	0.0630703	0.171129	-0.165226	0.0874601	0.18753	0.0143694	0.886582	0.966745	-0.373427	0.000218065	0.00295138	-0.359058	0.000381018	0.00737175	-0.174214	0.0320816	0.0881538	-0.36892	1.94015e-05	0.000425248
LOC105195750	0.664952	2.32719e-08	2.54028e-07	0.212021	0.0734176	0.190622	0.21054	0.075366	0.168131	-0.00148114	0.990472	0.996413	-0.452931	0.000279035	0.00360698	-0.454413	0.000265478	0.00568633	0.211513	0.0343067	0.0926194	-0.457247	2.02141e-05	0.000441639
LOC105203768	-0.411489	5.4472e-15	1.5242e-13	-0.218537	4.34053e-05	0.000442556	-0.212342	7.2255e-05	0.000487703	0.00619505	0.911454	0.975763	0.192951	0.000438963	0.00519102	0.199146	0.000289018	0.00599471	-0.215746	1.21947e-06	1.29177e-05	0.196206	2.02405e-05	0.000441639
LOC105208077	-0.689984	1.81515e-28	2.46768e-26	-0.204404	0.00107386	0.00683304	-0.486081	6.92048e-15	3.56869e-13	-0.281677	1.53795e-05	0.00567291	0.48558	8.52688e-14	1.76551e-11	0.203903	0.00170906	0.0229208	-0.350699	2.59468e-06	2.55211e-05	0.336295	2.0259e-05	0.000441639
LOC105193276	0.45936	0.000122234	0.000626721	-0.0678655	0.565952	0.739254	0.0591776	0.618257	0.749043	0.127043	0.305481	0.673621	-0.527226	2.37896e-05	0.000471873	-0.400183	0.00139839	0.0196842	-0.00763652	0.940523	0.967801	-0.469291	2.03479e-05	0.000442778
LOC105194885	0.375276	0.0175711	0.0481845	-0.19444	0.215862	0.403293	-0.249296	0.112245	0.227755	-0.0548553	0.736746	0.915715	-0.569717	0.000521277	0.00598746	-0.624572	0.000140807	0.00356611	-0.229533	0.087965	0.192445	-0.609154	2.06837e-05	0.000449276
LOC105201940	0.252094	0.00180833	0.00679652	-0.0148088	0.854393	0.931759	-0.106299	0.186206	0.331076	-0.0914904	0.277603	0.646884	-0.266903	0.00161233	0.0147739	-0.358394	2.1561e-05	0.000899161	-0.0620495	0.37043	0.539198	-0.314715	2.07462e-05	0.000449825
LOC105200941	0.435148	0.115473	0.22025	-1.02301	0.000174642	0.00145625	-0.307386	0.262637	0.423232	0.715626	0.0106895	0.156417	-1.45816	2.39928e-07	9.59763e-06	-0.742534	0.00893334	0.0742474	-0.765501	0.00458208	0.0180278	-1.20461	2.09404e-05	0.000453019
LOC105207613	2.70959	3.69972e-41	1.59423e-38	1.82246	4.3623e-20	5.99027e-18	1.97898	2.93872e-23	4.7086e-21	0.15652	0.456366	0.778836	-0.887125	2.96406e-05	0.000562409	-0.730605	0.000603776	0.0106318	1.93265	6.4935e-29	1.22211e-26	-0.811285	2.09686e-05	0.000453019
LOC105196017	0.297525	0.0508168	0.115609	-0.379758	0.0122033	0.0496911	-0.199963	0.187842	0.333047	0.179795	0.253962	0.625953	-0.677283	1.83479e-05	0.000380565	-0.497489	0.00168352	0.0226266	-0.300294	0.0243201	0.0706564	-0.600622	2.1485e-05	0.000463347
LOC105204554	-1.19792	7.38414e-07	6.07848e-06	-0.365608	0.143027	0.305712	-0.213035	0.396252	0.56174	0.152573	0.552754	0.832087	0.832311	0.000799413	0.00848441	0.984884	8.0241e-05	0.00227329	-0.286312	0.199763	0.352724	0.938621	2.15414e-05	0.000463736
LOC105208195	2.53929	3.01919e-20	1.53341e-18	1.15587	7.93751e-06	0.000101948	1.6381	6.00489e-10	1.3652e-08	0.482228	0.08532	0.400036	-1.38342	1.82782e-06	5.4065e-05	-0.901192	0.00221832	0.0277631	1.39527	5.86123e-09	1.02192e-07	-1.19328	2.17024e-05	0.000466371
LOC105196630	-0.400644	5.58051e-13	1.1754e-11	-0.173013	0.00220561	0.0125474	-0.210813	0.000188966	0.00113591	-0.0377994	0.520956	0.81591	0.22763	8.74655e-05	0.0013912	0.189831	0.00105867	0.0161635	-0.192222	5.23805e-05	0.000376586	0.208892	2.19569e-05	0.000471001
LOC105196518	0.863329	1.74805e-17	6.6087e-16	0.396776	8.73284e-05	0.000811839	0.531857	1.53429e-07	2.11753e-06	0.135081	0.203232	0.571046	-0.466553	1.13335e-05	0.000256242	-0.331472	0.00185014	0.0243667	0.463999	1.57442e-07	2.05033e-06	-0.401559	2.20958e-05	0.000473141
LOC105203546	0.384089	0.000582692	0.00251764	-0.0477884	0.666287	0.812174	-0.0240228	0.828507	0.895263	0.0237656	0.837549	0.953422	-0.431877	0.000213514	0.0029031	-0.408111	0.000471772	0.00871339	-0.0375639	0.687232	0.810461	-0.423785	2.32413e-05	0.000496787
LOC105205484	-0.836553	3.15718e-05	0.00018802	0.274155	0.219621	0.408071	-0.263089	0.21586	0.368502	-0.537244	0.018883	0.206384	1.11071	3.71559e-07	1.36609e-05	0.573464	0.00568764	0.0540029	-0.0084717	0.966458	0.981677	0.832035	2.33903e-05	0.000499089
LOC105199069	-0.966912	1.0786e-10	1.63294e-09	-0.516277	0.000812784	0.00542753	-0.224383	0.152496	0.286294	0.291894	0.0682341	0.359911	0.450635	0.00326881	0.0256506	0.742529	1.90074e-06	0.000126737	-0.37922	0.00705829	0.0256816	0.59276	2.37132e-05	0.000505087
LOC105197479	0.407814	0.000175565	0.000869684	-0.114431	0.291345	0.487263	0.0681419	0.530339	0.682915	0.182573	0.106824	0.446259	-0.522245	4.04841e-06	0.000106176	-0.339672	0.00275398	0.03247	-0.0278382	0.774935	0.868496	-0.436586	2.39071e-05	0.000508321
LOC105195435	-0.93329	4.05107e-13	8.6959e-12	-0.256477	0.062217	0.169499	-0.572727	1.86909e-05	0.000150096	-0.31625	0.022258	0.216734	0.676813	3.89843e-07	1.41133e-05	0.360564	0.00537568	0.0517486	-0.424582	0.000675984	0.00352194	0.511034	2.39843e-05	0.000509066
LOC105205565	-0.388825	2.62816e-06	1.95428e-05	-0.00663325	0.936521	0.97205	-0.121467	0.144277	0.27458	-0.114834	0.186454	0.555726	0.382192	9.96901e-06	0.00023206	0.267358	0.00197726	0.02542	-0.0647164	0.375311	0.544785	0.324757	2.41103e-05	0.000510843
LOC105195311	0.497088	0.000232051	0.00112022	-0.0748437	0.576007	0.747096	0.0407455	0.761479	0.8536	0.115589	0.408774	0.752608	-0.571932	4.7983e-05	0.000855431	-0.456343	0.00121665	0.0177089	-0.0210579	0.855251	0.91656	-0.521564	2.46275e-05	0.000520886
LOC105207876	0.880958	4.01491e-07	3.47726e-06	0.219539	0.190375	0.37196	0.207128	0.215705	0.368282	-0.0124111	0.944229	0.983386	-0.661419	0.000312236	0.00395387	-0.67383	0.000234301	0.00518362	0.212458	0.133798	0.262121	-0.681032	2.46827e-05	0.000521142
LOC105206635	0.743744	0.000436139	0.00196238	-0.0868652	0.678111	0.82017	-0.0139945	0.946754	0.969075	0.0728707	0.737411	0.915863	-0.83061	0.000150578	0.00218051	-0.757739	0.000552729	0.00992893	-0.0625484	0.73171	0.839777	-0.821634	2.50106e-05	0.000527144
LOC105204237	-0.44654	7.90998e-08	7.92116e-07	-0.0597039	0.479788	0.67083	-0.181254	0.031418	0.0845202	-0.12155	0.167608	0.534564	0.386836	8.86912e-06	0.000208513	0.265286	0.00224627	0.0279941	-0.121339	0.10172	0.213985	0.325842	2.50926e-05	0.000527949
LOC105207449	0.952863	2.42524e-09	3.09984e-08	0.0100479	0.949496	0.978402	0.513277	0.00127667	0.00593327	0.503229	0.00240766	0.072607	-0.942815	1.39579e-08	8.23658e-07	-0.439586	0.00841768	0.0714894	0.23281	0.145047	0.277665	-0.714363	2.53547e-05	0.000532536
LOC105205808	-0.753046	6.67508e-09	7.99287e-08	-0.106414	0.425431	0.623278	-0.355165	0.00726747	0.0257877	-0.248751	0.0715934	0.367483	0.646632	1.89806e-06	5.57237e-05	0.397881	0.00310602	0.0354152	-0.234836	0.0509526	0.126338	0.519783	2.56118e-05	0.000536071
rna13411	-0.952147	4.1618e-06	2.9858e-05	-0.300769	0.167511	0.341207	-0.0416636	0.851152	0.909684	0.259105	0.254441	0.626527	0.651378	0.00220057	0.0186843	0.910483	2.72265e-05	0.00103321	-0.170886	0.381432	0.550299	0.794004	2.55873e-05	0.000536071
LOC105200855	1.20892	9.14411e-56	1.02559e-52	0.876047	3.13716e-30	1.26545e-27	0.948408	4.94859e-35	3.02741e-32	0.0723616	0.371801	0.726739	-0.332871	4.02004e-05	0.000732712	-0.26051	0.0013318	0.01896	0.914198	1.8889e-44	1.03806e-41	-0.296784	2.57041e-05	0.000537074
LOC105202658	2.44324	6.16477e-41	2.51429e-38	1.3821	3.38706e-15	2.45619e-13	1.90751	2.3772e-26	5.33246e-24	0.52541	0.00605381	0.122021	-1.06114	4.47149e-08	2.19886e-06	-0.535731	0.00669415	0.0609131	1.62047	3.95522e-21	3.43929e-19	-0.812168	2.57721e-05	0.000537564
LOC105205642	0.752347	5.37504e-14	1.29154e-12	0.163342	0.0996636	0.23731	0.462668	3.63654e-06	3.53643e-05	0.299326	0.00421251	0.0990774	-0.589005	1.84711e-08	1.02828e-06	-0.289679	0.00596827	0.0559792	0.303797	0.00219812	0.00971683	-0.446885	2.58924e-05	0.000539142
LOC105197524	1.56206	3.65327e-07	3.20949e-06	0.178293	0.559937	0.734519	0.596931	0.0512497	0.124372	0.418638	0.182586	0.551457	-1.38377	1.11371e-05	0.000253486	-0.965133	0.0022037	0.027662	0.349622	0.22599	0.384648	-1.27112	2.59813e-05	0.000540062
LOC105202909	-1.51094	4.43778e-10	6.28055e-09	-0.705394	0.0054946	0.0267538	-0.597521	0.0192457	0.0571876	0.107874	0.671056	0.888292	0.805542	0.000823321	0.0086835	0.913416	0.000161983	0.00394983	-0.667635	0.0035208	0.0145437	0.881658	2.61926e-05	0.000543519
LOC105196643	-0.778265	2.7272e-07	2.47008e-06	-1.27967	1.08661e-17	1.15917e-15	-1.31945	8.85532e-19	7.54327e-17	-0.039776	0.784338	0.933672	-0.501405	0.000685257	0.00746071	-0.541181	0.000240212	0.00526279	-1.32102	2.82067e-24	3.72626e-22	-0.535397	2.62712e-05	0.000544215
LOC105206452	0.778718	3.73098e-07	3.26497e-06	0.189636	0.211922	0.399051	0.214292	0.158679	0.295103	0.0246555	0.876796	0.964992	-0.589082	0.000235132	0.00314986	-0.564426	0.00042891	0.0080605	0.20124	0.119697	0.241263	-0.58501	2.67256e-05	0.00055268
LOC105200050	-1.30205	1.11651e-05	7.31961e-05	-0.138439	0.645434	0.795835	-0.247402	0.410264	0.575182	-0.108963	0.723798	0.909487	1.16361	0.000132945	0.00197112	1.05464	0.000524664	0.00948573	-0.17082	0.53598	0.693654	1.17938	2.70291e-05	0.000558
LOC105202373	0.13233	0.657509	0.780234	-0.991364	0.000895398	0.00587286	-0.862218	0.00386727	0.0151748	0.129145	0.673363	0.888956	-1.12369	0.00024469	0.00325206	-0.994548	0.00116949	0.0172099	-1.03033	0.000132562	0.000858683	-1.17934	2.71502e-05	0.000559545
LOC105201600	1.16447	3.39442e-11	5.51758e-10	0.440969	0.0115172	0.0475545	0.552744	0.00156553	0.00703284	0.111775	0.540142	0.82727	-0.723505	7.9094e-05	0.00127872	-0.61173	0.000859662	0.0139276	0.498933	0.000959725	0.0047966	-0.678596	2.7643e-05	0.000568729
LOC105196722	0.0803476	0.357473	0.51662	0.449505	8.8167e-07	1.4628e-05	0.382376	2.49758e-05	0.000194381	-0.0671298	0.494012	0.801889	0.369158	0.00010254	0.0015778	0.302028	0.00136873	0.0194156	0.418015	4.35032e-08	6.32477e-07	0.337698	2.79594e-05	0.00057426
LOC105205128	0.875392	1.21722e-11	2.10844e-10	0.331456	0.00932533	0.0401664	0.431497	0.000755838	0.00380719	0.100041	0.459199	0.78061	-0.543935	6.46487e-05	0.00108225	-0.443895	0.00116679	0.0172099	0.381885	0.000448838	0.00248352	-0.498615	2.86882e-05	0.00058823
LOC105194664	0.156816	0.0471612	0.10858	-0.0972955	0.217599	0.405258	-0.187586	0.0170635	0.0519821	-0.0902901	0.271949	0.64203	-0.254112	0.00207853	0.0178147	-0.344402	2.84043e-05	0.00107223	-0.144071	0.0335003	0.0910145	-0.301313	2.88629e-05	0.000590809
LOC105199545	0.411273	0.070332	0.150373	-0.601307	0.00658209	0.030775	-0.284196	0.203374	0.353007	0.31711	0.165015	0.531555	-1.01258	1.28475e-05	0.000282885	-0.695469	0.00296814	0.0342759	-0.477741	0.0175538	0.0542697	-0.898515	2.9341e-05	0.000599579
LOC105196814	-0.723826	1.46113e-15	4.41919e-14	-0.23085	0.0114047	0.047168	-0.449234	8.08401e-07	9.30734e-06	-0.218384	0.0214092	0.213328	0.492976	1.86473e-07	7.83186e-06	0.274591	0.00362925	0.0391231	-0.344136	6.82961e-05	0.000477517	0.379664	2.95088e-05	0.00060135
LOC105196995	-0.52287	0.00548096	0.0178745	-1.14986	9.52441e-10	2.96244e-08	-1.27589	1.11734e-11	3.45588e-10	-0.126032	0.51652	0.814208	-0.626987	0.00127574	0.0123412	-0.753018	0.00010865	0.00287229	-1.24765	3.04251e-14	1.1709e-12	-0.720355	2.95273e-05	0.00060135
LOC105198847	-0.697804	9.31962e-09	1.09167e-07	-0.0953146	0.444	0.639709	-0.328176	0.00789147	0.0276592	-0.232861	0.070972	0.366259	0.602489	2.11176e-06	6.07879e-05	0.369628	0.00336952	0.0373049	-0.215523	0.0550132	0.134154	0.483567	2.97215e-05	0.000604287
LOC105203664	-0.936985	1.63466e-07	1.55593e-06	-0.280327	0.125196	0.278192	-0.279873	0.125909	0.248659	0.000453707	0.998087	0.999114	0.656659	0.000397977	0.00479768	0.657112	0.000395678	0.00760463	-0.280152	0.0751519	0.170263	0.668951	3.015e-05	0.000611968
LOC105204492	0.835076	0.00253993	0.00912814	-0.0721815	0.789685	0.892839	-0.308093	0.252064	0.411615	-0.235912	0.395723	0.744474	-0.907257	0.001453	0.013599	-1.14317	5.51813e-05	0.00175067	-0.229885	0.345214	0.514303	-1.09952	3.10462e-05	0.000629102
LOC105201901	0.498454	0.0645651	0.140385	-0.639925	0.0120295	0.0492005	-0.341401	0.187287	0.332415	0.298524	0.251441	0.622872	-1.13838	2.65754e-05	0.000512488	-0.839855	0.00222598	0.0278248	-0.541433	0.0201781	0.0607953	-1.06265	3.11536e-05	0.000630221
LOC105205201	-0.71119	1.056e-07	1.03591e-06	-0.218629	0.120435	0.270642	-0.235536	0.093888	0.198467	-0.0169068	0.907581	0.974151	0.492561	0.000397957	0.00479768	0.475654	0.000615981	0.0107861	-0.227557	0.057384	0.138568	0.488483	3.12608e-05	0.000631332
LOC105198923	-0.108173	0.573698	0.715011	-0.898582	2.84241e-06	4.15513e-05	-0.738396	0.000120256	0.000765261	0.160186	0.42055	0.759902	-0.790409	7.20129e-05	0.0011837	-0.630223	0.00155722	0.0212712	-0.84661	5.16681e-07	6.08284e-06	-0.739195	3.15153e-05	0.00063541
LOC105204654	0.599605	1.49552e-09	1.96564e-08	0.214619	0.0298601	0.0986775	0.245377	0.0131265	0.0420142	0.0307576	0.767015	0.926464	-0.384986	0.000215959	0.00292959	-0.354229	0.000672748	0.0115893	0.230241	0.00561934	0.0212742	-0.371594	3.16178e-05	0.000636413
LOC105200888	1.3082	5.61862e-15	1.56242e-13	0.638687	0.000127012	0.00111	0.716365	1.74588e-05	0.000142498	0.0776785	0.655633	0.881183	-0.669514	0.000128292	0.00192446	-0.591835	0.000716536	0.0121154	0.683296	1.91342e-06	1.94729e-05	-0.638094	3.198e-05	0.000642632
LOC105199112	0.426201	0.00803282	0.0248764	-0.17349	0.275614	0.470443	-0.158622	0.319161	0.483466	0.0148679	0.92841	0.979837	-0.599691	0.000328645	0.00413064	-0.584823	0.000464153	0.00859958	-0.172676	0.203745	0.357357	-0.604209	3.2222e-05	0.000646421
LOC105194216	-0.494254	1.97968e-05	0.000122279	-0.126818	0.289333	0.485468	0.00967562	0.93613	0.962324	0.136494	0.277963	0.647009	0.367436	0.00241756	0.0201515	0.503929	3.70904e-05	0.00129893	-0.0589161	0.569766	0.720413	0.437479	3.30553e-05	0.000662038
LOC105201431	-1.04271	1.88669e-11	3.15048e-10	-1.64313	1.07787e-26	3.16208e-24	-1.51854	6.64899e-23	1.01692e-20	0.124599	0.41016	0.753604	-0.600421	8.22949e-05	0.00132142	-0.475822	0.00186677	0.0244693	-1.60843	2.06674e-32	5.79489e-30	-0.556568	3.31779e-05	0.000663392
LOC105200815	-0.904436	1.74221e-23	1.29549e-21	-0.427694	2.59413e-06	3.84443e-05	-0.631231	3.68935e-12	1.24761e-10	-0.203537	0.0313465	0.252148	0.476741	4.27207e-07	1.51408e-05	0.273204	0.00370862	0.039646	-0.533626	3.56069e-10	7.69188e-09	0.371007	3.34472e-05	0.000667673
LOC105205212	0.516689	2.71922e-13	5.98006e-12	0.305007	1.62333e-05	0.000190317	0.15364	0.0291504	0.0797591	-0.151368	0.0416288	0.287938	-0.211682	0.00452537	0.0333834	-0.36305	1.01475e-06	7.87901e-05	0.227368	0.000480443	0.0026242	-0.289561	3.37136e-05	0.00067188
LOC105194878	0.628762	0.0015599	0.0059848	-0.0418761	0.830292	0.917721	-0.170023	0.382199	0.547319	-0.128147	0.526885	0.819648	-0.670638	0.00116341	0.0114996	-0.798785	0.000103387	0.00277943	-0.117877	0.48577	0.648166	-0.758505	3.4468e-05	0.000684654
LOC105203063	0.969333	2.73676e-06	2.0283e-05	0.21125	0.294204	0.490041	0.185065	0.357562	0.523228	-0.0261848	0.901264	0.971759	-0.758084	0.000455413	0.00533399	-0.784268	0.000282965	0.00591757	0.194376	0.260505	0.42527	-0.794577	3.44177e-05	0.000684654
LOC105202045	0.289541	0.00389175	0.0132639	-0.140643	0.153733	0.321618	-0.0317647	0.749121	0.84584	0.108878	0.292846	0.661438	-0.430184	3.80278e-05	0.000699072	-0.321306	0.00223969	0.0279417	-0.0885474	0.29588	0.462048	-0.379265	3.45771e-05	0.000685695
rna3224	-0.641119	2.72494e-15	7.97282e-14	-0.281094	0.000909528	0.00595344	-0.399477	1.88505e-06	1.99771e-05	-0.118383	0.17156	0.538876	0.360024	1.8093e-05	0.000376603	0.241641	0.00362156	0.0391049	-0.342215	3.1059e-06	3.00507e-05	0.30007	3.54427e-05	0.000701707
LOC105200998	0.736624	0.0387176	0.0929816	-0.440577	0.202619	0.387411	-0.609519	0.0764469	0.169673	-0.168942	0.626051	NA	-1.1772	0.00102264	0.0102979	-1.34614	0.000163338	0.00396949	-0.655429	0.0483902	0.121497	-1.48829	3.61045e-05	0.000713641
LOC105207691	-0.797422	5.10318e-05	0.00028883	-1.34898	3.42344e-12	1.51335e-10	-1.59052	1.14058e-16	7.38035e-15	-0.241544	0.192329	0.561249	-0.551558	0.00378359	0.0287864	-0.793102	2.57455e-05	0.0010028	-1.51519	5.40692e-18	3.25238e-16	-0.706244	3.64269e-05	0.000718836
LOC105198588	-0.214331	0.412142	0.570915	-1.12832	1.56537e-05	0.000184024	-0.972696	0.000196657	0.00117636	0.155621	0.563411	0.836507	-0.913986	0.000692964	0.00751688	-0.758366	0.00488453	0.0484133	-1.14174	8.30123e-08	1.13483e-06	-0.921984	3.70202e-05	0.000729353
LOC105199384	-1.30385	2.59474e-17	9.67384e-16	-0.774734	1.3417e-06	2.11202e-05	-0.767934	1.68769e-06	1.81282e-05	0.00679994	0.966038	0.989281	0.529115	0.000558809	0.00634751	0.535914	0.000478617	0.0087985	-0.781514	1.90201e-08	2.97967e-07	0.535347	3.76401e-05	0.000740357
LOC105206540	0.648049	1.32391e-06	1.03536e-05	0.165228	0.214123	0.400921	0.14284	0.282419	0.446553	-0.022388	0.872228	0.964047	-0.482821	0.000576799	0.0065018	-0.505209	0.000312547	0.00630544	0.153164	0.173636	0.317994	-0.499449	3.79641e-05	0.000745516
LOC105205922	0.707432	2.02311e-05	0.000124618	-0.0632618	0.689775	0.829014	0.202907	0.209884	0.360954	0.266169	0.114969	0.460954	-0.770694	8.19914e-06	0.000195883	-0.504525	0.00410775	0.042526	0.0593034	0.675271	0.801654	-0.653831	3.82464e-05	0.00074984
LOC105197561	-0.774953	8.33338e-10	1.13292e-08	-1.21161	7.79906e-22	1.32461e-19	-1.24943	4.03588e-23	6.31615e-21	-0.0378192	0.772806	0.928727	-0.436659	0.000863999	0.00904784	-0.474478	0.000294325	0.00606217	-1.2444	5.02237e-31	1.1897e-28	-0.465828	3.86246e-05	0.000756028
LOC105204124	-0.36215	5.42247e-06	3.7932e-05	0.00270775	0.973633	0.987247	-0.118691	0.144989	0.27539	-0.121399	0.155967	0.518701	0.364858	1.35509e-05	0.000295069	0.243459	0.00350268	0.0382288	-0.0586641	0.411807	0.57916	0.304027	3.89253e-05	0.000759452
LOC105204998	0.650133	0.0698111	0.149354	-0.935667	0.00903174	0.0392399	-0.310086	0.386992	0.552277	0.625581	0.0845745	0.398017	-1.5858	1.23804e-05	0.000275167	-0.96022	0.00814236	0.0700409	-0.816859	0.024106	0.0701298	-1.52564	3.89026e-05	0.000759452
LOC105205260	0.0296343	0.899663	0.94377	-0.945142	4.65263e-05	0.000469556	-0.69471	0.00286579	0.0117023	0.250432	0.292751	0.661364	-0.974776	4.8765e-05	0.000866724	-0.724344	0.00263557	0.0315761	-0.867803	3.29573e-05	0.000249477	-0.901584	3.92936e-05	0.000765401
LOC105193794	0.412082	0.0268844	0.0686078	-0.509453	0.0058334	0.0280647	-0.112405	0.544669	0.694598	0.397048	0.0386911	0.277245	-0.921535	1.72372e-06	5.1502e-05	-0.524488	0.00668502	0.0609131	-0.337686	0.0508661	0.126192	-0.752257	3.95194e-05	0.000767324
LOC105204395	0.99774	3.75521e-07	3.28404e-06	0.225776	0.247627	0.4413	0.317624	0.104151	0.214996	0.0918482	0.651399	0.880356	-0.771965	0.000155983	0.00224502	-0.680117	0.000872074	0.0140796	0.269263	0.112949	0.231165	-0.743777	3.94618e-05	0.000767324
LOC105201234	0.465057	3.63108e-08	3.85416e-07	0.131702	0.117238	0.265213	0.175404	0.0373725	0.0965033	0.0437026	0.621938	0.866422	-0.333355	0.000173774	0.00245615	-0.289653	0.00113096	0.0169817	0.153313	0.0300485	0.0837227	-0.312918	3.99634e-05	0.0007747
LOC105196027	2.29022	2.96811e-15	8.60943e-14	0.968369	0.000784811	0.00526595	1.38255	1.7115e-06	1.83254e-05	0.414177	0.164238	0.530611	-1.32185	9.77402e-06	0.00022797	-0.907672	0.0024361	0.0298246	1.18076	1.1869e-05	0.000100842	-1.16844	4.01028e-05	0.000776155
LOC105200568	-0.382353	0.00289916	0.0102468	0.23034	0.0905403	0.222059	0.00247968	0.985172	0.991804	-0.22786	0.109927	0.450534	0.612693	8.85337e-06	0.000208513	0.384833	0.00443937	0.0449879	0.114916	0.334793	0.503649	0.499121	4.08725e-05	0.000789788
LOC105198210	0.685428	1.72652e-06	1.32105e-05	0.113288	0.425338	0.623256	0.199497	0.161035	0.298454	0.0862089	0.56224	0.835432	-0.572139	0.000132136	0.00196406	-0.48593	0.00118751	0.0174316	0.154657	0.203758	0.357357	-0.536203	4.13565e-05	0.000796608
LOC105199663	-0.0317138	0.909416	0.950371	-1.10285	3.42611e-05	0.00036295	-0.881027	0.00105829	0.00506527	0.221825	0.398809	0.746075	-1.07114	8.73773e-05	0.0013912	-0.849313	0.00206992	0.0263814	-1.07006	1.25607e-05	0.000106067	-1.04218	4.13574e-05	0.000796608
LOC105194381	-0.604116	7.4359e-05	0.000403385	0.259242	0.0996626	0.23731	-0.164865	0.288012	0.451894	-0.424107	0.0095387	0.14628	0.863359	8.35839e-08	3.82348e-06	0.439251	0.00569759	0.0540538	0.0365064	0.808334	0.889168	0.639518	4.18971e-05	0.000805719
LOC105207861	0.625393	0.000713969	0.00300667	-0.0644065	0.726497	0.852908	-0.032432	0.860221	0.915984	0.0319744	0.867293	0.962064	-0.6898	0.000325963	0.00410568	-0.657825	0.000611691	0.0107428	-0.0560205	0.724744	0.836041	-0.690727	4.23542e-05	0.000813214
LOC105205627	-0.0219612	0.934223	0.964064	-1.10329	2.82113e-05	0.000307821	-0.837722	0.00152004	0.00686619	0.265572	0.324598	0.690207	-1.08133	6.77857e-05	0.00112836	-0.81576	0.0027177	0.032268	-1.04443	1.37849e-05	0.000115342	-1.02735	4.25544e-05	0.000815761
LOC105204662	1.76178	9.97638e-10	1.34407e-08	0.58931	0.0352051	0.111053	0.769837	0.00615187	0.0225362	0.180527	0.537078	0.826437	-1.17247	8.89865e-05	0.00141158	-0.991938	0.000952255	0.0149448	0.683276	0.00679569	0.0248843	-1.14939	4.26366e-05	0.000816041
LOC105196596	0.36837	1.12496e-05	7.37136e-05	0.0924402	0.269742	0.465095	0.0269589	0.747132	0.844374	-0.0654813	0.455448	0.778138	-0.27593	0.00171251	0.015393	-0.341411	0.000101778	0.00274871	0.0590316	0.40498	0.572901	-0.31027	4.29342e-05	0.000820437
LOC105195975	1.62546	5.09605e-19	2.24143e-17	0.939473	1.5863e-07	3.02005e-06	0.93678	1.70858e-07	2.32515e-06	-0.00269321	0.988701	0.995495	-0.685982	0.000384212	0.0046699	-0.688675	0.000363316	0.0070991	0.950405	4.89315e-10	1.03267e-08	-0.695533	4.3977e-05	0.000836382
LOC105201119	-0.597356	4.71528e-15	1.33046e-13	-0.347623	9.0594e-06	0.000114871	-0.302157	0.000120076	0.000764479	0.0454664	0.574573	0.842755	0.249733	0.00151953	0.0140861	0.295199	0.00018645	0.00438342	-0.326029	9.00472e-07	9.83432e-06	0.272748	4.39091e-05	0.000836382
LOC105203614	0.627974	1.89925e-11	3.16753e-10	0.293326	0.00164878	0.00981665	0.277934	0.00286033	0.0116877	-0.0153914	0.87544	0.964924	-0.334649	0.000681597	0.00743458	-0.35004	0.000380149	0.00737175	0.28629	0.000238696	0.00143836	-0.343749	4.40456e-05	0.000836382
LOC105207834	0.237926	0.0133181	0.0381298	-0.125274	0.189581	0.371168	-0.0960242	0.315291	0.479762	0.0292498	0.769447	0.927649	-0.3632	0.00029228	0.00373725	-0.333951	0.000879989	0.0141331	-0.111879	0.163819	0.303986	-0.35109	4.38791e-05	0.000836382
LOC105202924	0.563117	0.00330801	0.0115313	-0.14711	0.441281	0.637017	-0.115622	0.545108	0.694877	0.0314876	0.873866	0.964655	-0.710227	0.000356789	0.00439543	-0.67874	0.000646494	0.0112205	-0.141716	0.391849	0.559799	-0.714154	4.60722e-05	0.000873492
LOC105194043	-0.675013	6.15229e-10	8.52766e-09	-0.318417	0.00355131	0.0185648	-0.226967	0.0377279	0.0972013	0.0914506	0.421767	0.760688	0.356595	0.00171384	0.0153933	0.448046	8.16913e-05	0.002301	-0.273981	0.0034754	0.0143864	0.403673	4.62338e-05	0.000875181
LOC105205190	0.0501874	0.815678	0.89203	-0.88283	3.79589e-05	0.00039387	-0.590713	0.00592732	0.0218504	0.292118	0.187189	0.556947	-0.933018	2.65455e-05	0.000512488	-0.6409	0.00395915	0.0415617	-0.775313	6.21037e-05	0.00043801	-0.828769	4.68839e-05	0.000886099
LOC105202912	1.34789	0.0001105	0.000573773	-0.525834	0.131065	0.287327	0.509412	0.14375	0.273808	1.03525	0.0034369	0.0901091	-1.87373	1.20437e-07	5.26445e-06	-0.838481	0.0179147	0.117526	-0.214265	0.557405	0.709691	-1.51881	4.8268e-05	0.000910831
LOC105207631	-0.658393	1.74609e-07	1.65381e-06	-0.0603934	0.649068	0.798607	-0.294491	0.0239846	0.0684932	-0.234098	0.0870403	0.40445	0.598	6.4949e-06	0.000159361	0.363902	0.00524095	0.0508666	-0.180904	0.124356	0.248371	0.479058	4.95768e-05	0.000934069
LOC105201282	0.839654	0.00261135	0.00934492	-0.399655	0.14861	0.314004	0.0327541	0.906033	0.944051	0.43241	0.129513	0.481043	-1.23931	1.53194e-05	0.000327411	-0.806899	0.00498292	0.0490479	-0.239058	0.354876	0.524036	-1.10335	5.02967e-05	0.000946158
LOC105198294	0.738846	3.73899e-09	4.65954e-08	0.30581	0.0135843	0.0539193	0.250125	0.0430035	0.107982	-0.0556859	0.670999	0.888292	-0.433036	0.00110252	0.0109713	-0.488721	0.000223836	0.00503183	0.278528	0.00747998	0.0269589	-0.464847	5.06522e-05	0.000951363
LOC105197472	0.568425	2.26276e-11	3.74133e-10	0.254958	0.00267432	0.0147774	0.268921	0.0015457	0.00696236	0.0139622	0.875259	0.964824	-0.313467	0.000427534	0.00507111	-0.299504	0.00076749	0.0128481	0.262494	0.000226586	0.00137442	-0.307516	5.11797e-05	0.000959778
LOC105194529	0.75122	1.19471e-08	1.36616e-07	0.179287	0.166035	0.339095	0.337065	0.00984014	0.033343	0.157779	0.251134	0.622872	-0.571934	3.69477e-05	0.000682206	-0.414155	0.0030246	0.0347241	0.255689	0.023038	0.0677165	-0.499561	5.22704e-05	0.000978713
LOC105201464	0.595649	5.90515e-05	0.000328555	-0.142471	0.332749	0.531999	0.180655	0.221812	0.375423	0.323126	0.0356804	0.265935	-0.73812	1.705e-06	5.12929e-05	-0.414993	0.0074101	0.0656561	0.00551026	0.967976	0.982275	-0.591242	5.25871e-05	0.000983118
LOC105198104	1.68501	8.97322e-09	1.05293e-07	0.464903	0.112554	0.2581	0.76852	0.00871926	0.0301058	0.303617	0.313197	0.681177	-1.22011	5.08234e-05	0.000896589	-0.916489	0.00234029	0.0289509	0.609903	0.0238372	0.0695033	-1.13834	5.27917e-05	0.000984857
LOC105203765	0.253429	0.282572	0.436189	-0.619866	0.00669087	0.0311565	-0.523394	0.0226156	0.0651784	0.0964721	0.678581	0.891265	-0.873295	0.000257267	0.00338114	-0.776823	0.00120122	0.017589	-0.606144	0.00264596	0.0113816	-0.869675	5.28432e-05	0.000984857
LOC105200224	1.17585	9.70091e-22	6.12979e-20	0.640324	9.94825e-08	1.98167e-06	0.775351	1.54261e-10	3.83061e-09	0.135027	0.299035	0.666746	-0.535524	4.65901e-05	0.000831855	-0.400496	0.00247962	0.0302007	0.709705	5.72866e-12	1.62616e-10	-0.471213	5.3098e-05	0.000986016
LOC105205398	0.509192	0.00727371	0.0229106	1.25766	6.90889e-11	2.53352e-09	1.13054	4.15548e-09	8.09387e-08	-0.127125	0.53124	0.821908	0.748472	0.000190598	0.0026491	0.621347	0.00190636	0.0248524	1.22696	2.05852e-13	7.14194e-12	0.714437	5.30228e-05	0.000986016
LOC105205486	-1.64353	3.7128e-09	4.63119e-08	0.102425	0.731782	0.856104	-0.847111	0.00312974	0.0126496	-0.949536	0.00148897	0.0572933	1.74595	2.15567e-09	1.55129e-07	0.796416	0.00428324	0.0439955	-0.416313	0.161358	0.300474	1.18391	5.31503e-05	0.000986016
LOC105194805	0.52512	1.24658e-07	1.21314e-06	0.103527	0.292296	0.48818	0.211615	0.0322287	0.0861843	0.108088	0.298574	0.666292	-0.421594	5.44946e-05	0.000947901	-0.313505	0.0028147	0.0329554	0.156497	0.0636828	0.150024	-0.370355	5.35771e-05	0.000991581
LOC105207846	0.518214	7.81148e-08	7.84002e-07	0.206573	0.0320374	0.103823	0.126628	0.188326	0.333467	-0.0799449	0.427758	0.763656	-0.311641	0.00203573	0.0175242	-0.391586	0.000104507	0.00279155	0.166102	0.0430176	0.110939	-0.353777	5.36145e-05	0.000991581
LOC105196948	-0.426321	0.0296993	0.0747146	-1.11017	1.11056e-08	2.72482e-07	-1.0981	1.59571e-08	2.70828e-07	0.0120647	0.951336	0.985381	-0.683848	0.000605335	0.00675251	-0.671783	0.000755031	0.0126936	-1.13857	1.67893e-11	4.39178e-10	-0.707469	5.40544e-05	0.000997473
LOC105200174	0.742918	1.9369e-06	1.46618e-05	-0.0583865	0.697786	0.834039	0.307787	0.0450085	0.111848	0.366174	0.0221235	0.216584	-0.801304	8.09857e-07	2.71532e-05	-0.435131	0.00849591	0.0720321	0.108625	0.447829	0.612533	-0.635591	5.40986e-05	0.000997473
LOC105205799	1.16727	1.71985e-08	1.91301e-07	-0.119847	0.557059	0.73253	0.68106	0.000948875	0.00461544	0.800907	0.000176502	0.0197918	-1.28712	1.95993e-09	1.43672e-07	-0.48621	0.02459	0.14374	0.20356	0.352223	0.521128	-0.936483	5.41809e-05	0.000997473
LOC105196126	0.408013	1.26034e-05	8.17491e-05	-0.0309181	0.739606	0.861086	0.133953	0.151465	0.284716	0.164871	0.0909913	0.412849	-0.438932	6.86853e-06	0.000167831	-0.27406	0.00513693	0.0501871	0.0483331	0.563831	0.714553	-0.360425	5.44531e-05	0.00100096
LOC105207886	-0.673782	1.39515e-21	8.57413e-20	-0.354211	9.07532e-07	1.49801e-05	-0.466544	8.25446e-11	2.18265e-09	-0.112333	0.130721	0.483244	0.319571	1.25367e-05	0.000278068	0.207238	0.00444867	0.0449879	-0.412032	9.74577e-11	2.27716e-09	0.262557	5.4574e-05	0.00100166
LOC105197703	0.886647	3.44803e-09	4.33455e-08	0.301555	0.0435815	0.130181	0.381259	0.0108033	0.0359996	0.0797039	0.60981	0.860373	-0.585092	0.00018748	0.00262161	-0.505388	0.0012658	0.0182404	0.341996	0.0076285	0.0274008	-0.552018	5.50347e-05	0.00100858
LOC105192814	1.03342	6.27775e-13	1.30793e-11	0.461146	0.00128707	0.00793767	0.558181	9.87632e-05	0.000641222	0.0970358	0.516699	0.814266	-0.572279	0.000134916	0.00199035	-0.475243	0.00153407	0.0211015	0.51193	3.24233e-05	0.000245705	-0.528814	5.55002e-05	0.00101403
LOC105199309	0.374621	0.000185434	0.000913193	0.0476084	0.634374	0.788389	-0.0227751	0.819918	0.890013	-0.0703835	0.500633	0.805367	-0.327013	0.00178287	0.0158107	-0.397396	0.000145406	0.00365903	0.0111204	0.896106	0.942447	-0.364923	5.54974e-05	0.00101403
LOC105193077	0.567108	1.14153e-05	7.47635e-05	0.0317178	0.805154	0.902164	0.157897	0.220425	0.374394	0.126179	0.348074	0.710359	-0.535391	7.15946e-05	0.00117846	-0.409212	0.00245197	0.0299567	0.0920594	0.407949	0.575678	-0.478284	5.62463e-05	0.00102611
LOC105200596	0.668296	3.12213e-15	9.01733e-14	0.345057	4.16185e-05	0.000425682	0.372345	1.01219e-05	8.82892e-05	0.0272881	0.761613	0.925492	-0.323239	0.000345477	0.0042799	-0.295951	0.00107006	0.0162954	0.359624	2.673e-07	3.33858e-06	-0.31061	5.63365e-05	0.00102621
LOC105207753	-0.00762509	0.93056	0.962527	-0.239653	0.00616302	0.0293118	-0.463901	7.6436e-08	1.1277e-06	-0.224249	0.0123439	0.169509	-0.232028	0.0105881	0.0637881	-0.456276	3.56629e-07	3.34043e-05	-0.357138	1.60412e-05	0.000131733	-0.350547	5.78971e-05	0.00105305
LOC105194581	-0.752531	1.12838e-13	2.61843e-12	-0.268182	0.00888606	0.038816	-0.455429	8.31911e-06	7.37595e-05	-0.187247	0.0782861	0.383964	0.484349	4.45515e-06	0.00011556	0.297102	0.00475807	0.0475888	-0.365292	8.13792e-05	0.000559034	0.388296	5.89679e-05	0.0010693
LOC105199607	0.577595	1.0464e-06	8.37306e-06	0.0832276	0.477558	0.669289	0.204318	0.0823816	0.179181	0.121091	0.325784	0.691177	-0.494368	6.57491e-05	0.00109755	-0.373277	0.00266903	0.0318825	0.141893	0.160739	0.299769	-0.438376	5.89554e-05	0.0010693
LOC105194402	0.804195	3.14759e-07	2.80367e-06	0.160325	0.305802	0.503352	0.302625	0.0535328	0.128637	0.142299	0.383733	0.73444	-0.643869	8.49335e-05	0.00135458	-0.50157	0.00222797	0.0278248	0.228859	0.0926592	0.200084	-0.582137	5.91689e-05	0.00107134
LOC105193879	-0.200541	0.169559	0.296031	0.333437	0.0233691	0.0821482	0.306958	0.0368732	0.0955481	-0.0264791	0.863212	0.959897	0.533978	0.000469575	0.0054762	0.507499	0.000887628	0.0142141	0.327425	0.00900505	0.031441	0.530167	5.94295e-05	0.00107445
LOC105203676	-0.00306904	0.977729	0.989151	-0.445099	4.78633e-05	0.000480419	-0.349642	0.00143618	0.0065413	0.095457	0.40145	0.74851	-0.44203	0.000105536	0.00161758	-0.346573	0.00241019	0.0296302	-0.40216	1.94138e-05	0.000156163	-0.399432	5.95465e-05	0.00107495
LOC105201198	-0.90144	7.39949e-23	5.18697e-21	-0.304318	0.000940914	0.00612163	-0.64145	2.81385e-12	9.8624e-11	-0.337132	0.000425826	0.0299675	0.597121	3.98325e-10	3.48225e-08	0.259989	0.00635887	0.0586308	-0.481152	1.01219e-06	1.09071e-05	0.416295	5.96504e-05	0.00107522
LOC105203595	-1.16387	2.06011e-20	1.07054e-18	-0.432676	0.000632849	0.00438712	-0.8089	1.46038e-10	3.64662e-09	-0.376225	0.00412007	0.0988171	0.731195	2.191e-08	1.18615e-06	0.354971	0.00642766	0.0589885	-0.631937	4.9791e-07	5.88708e-06	0.528077	6.01772e-05	0.00108211
LOC105205750	-1.91267	4.17764e-10	5.9311e-09	-0.798979	0.0121004	0.0493685	-0.910411	0.00410076	0.0159423	-0.111433	0.724119	0.909644	1.11369	0.000255058	0.00335959	1.00226	0.000944617	0.0149042	-0.89329	0.00280024	0.0119554	1.10378	6.02117e-05	0.00108211
LOC105194683	-0.189841	0.310881	0.466772	-0.868899	3.14625e-06	4.56818e-05	-0.821096	1.06961e-05	9.28167e-05	0.0478034	0.803599	0.94039	-0.679059	0.000434678	0.00515068	-0.631255	0.00107909	0.0164044	-0.8702	7.24828e-08	1.00692e-06	-0.679825	6.14778e-05	0.00110322
LOC105195279	-0.0137553	0.950019	0.973755	-0.908822	2.58001e-05	0.000283851	-0.665734	0.00216559	0.00925289	0.243088	0.271692	0.641775	-0.895067	6.17781e-05	0.00104606	-0.651979	0.00368077	0.0393839	-0.82634	2.04078e-05	0.000162919	-0.815029	6.17048e-05	0.00110565
LOC105198687	0.295698	0.00861852	0.0264049	-0.161664	0.150694	0.317162	-0.0596923	0.595767	0.733028	0.101972	0.38458	0.735584	-0.457362	9.68613e-05	0.00151411	-0.35539	0.00245772	0.0299959	-0.113783	0.240138	0.402447	-0.410914	6.20677e-05	0.00111051
LOC105203455	1.31085	2.85477e-12	5.44998e-11	0.440615	0.0129152	0.0518858	0.738592	4.82916e-05	0.000342443	0.297977	0.124726	0.474464	-0.870235	1.29257e-05	0.000284076	-0.572257	0.00490247	0.0484581	0.583313	0.000215633	0.00131729	-0.739886	6.23402e-05	0.00111373
LOC105202222	0.201673	0.474327	0.629893	-1.00004	0.000149714	0.00127896	-0.54975	0.0427448	0.107473	0.450289	0.0887548	0.408801	-1.20171	1.30299e-05	0.000285304	-0.751423	0.00783519	0.0683451	-0.85096	0.000663332	0.0034705	-1.06512	6.25113e-05	0.00111514
LOC105203587	-0.524293	0.00112226	0.00445428	0.036493	0.829188	0.917595	0.0513356	0.761861	0.85385	0.0148426	0.933546	0.981342	0.560786	0.000975466	0.00989893	0.575629	0.00072537	0.0122472	0.0488406	0.734514	0.84194	0.57919	6.31112e-05	0.00112418
LOC105193102	-1.34997	1.70464e-47	1.14714e-44	-1.04729	1.17534e-28	3.99245e-26	-1.00552	1.73174e-26	3.95042e-24	0.0417684	0.662947	0.884673	0.302681	0.00139147	0.0132223	0.34445	0.000279756	0.00588534	-1.03145	1.33546e-37	4.47511e-35	0.322861	6.41529e-05	0.00113937
LOC105203575	-0.768808	3.17799e-12	6.01584e-11	-0.396466	0.000386824	0.00287457	-0.363354	0.00115301	0.00545843	0.0331122	0.77498	0.929392	0.372342	0.00113551	0.0112615	0.405455	0.000397564	0.00760463	-0.38149	5.6018e-05	0.000398979	0.390645	6.4126e-05	0.00113937
LOC105203806	1.65062	1.00415e-17	3.91733e-16	0.842993	9.62815e-06	0.00012066	1.03447	6.25043e-08	9.37844e-07	0.191479	0.338999	0.701678	-0.807622	6.14384e-05	0.0010418	-0.616143	0.00230562	0.0286431	0.94688	1.51527e-08	2.42637e-07	-0.722897	6.55881e-05	0.00116315
LOC105202818	0.801701	8.97407e-15	2.39172e-13	0.363557	0.000432642	0.00314977	0.483783	2.85747e-06	2.87434e-05	0.120226	0.265261	0.635356	-0.438144	4.94692e-05	0.000875316	-0.317918	0.00324805	0.0364979	0.423653	2.36747e-06	2.36043e-05	-0.380422	6.61312e-05	0.00117106
LOC105194037	0.420479	0.042849	0.100752	-0.786027	0.000125375	0.00109942	-0.0545856	0.791869	0.872777	0.731441	0.000593223	0.0341167	-1.20651	1.64343e-08	9.40678e-07	-0.475065	0.0274898	0.154007	-0.48465	0.0236085	0.068939	-0.900092	6.69519e-05	0.00118386
LOC105198234	-0.201544	0.144064	0.261737	0.261055	0.0718257	0.187944	0.326633	0.0249222	0.0706178	0.0655787	0.672847	0.888684	0.462599	0.00180187	0.0159533	0.528177	0.000387167	0.00746625	0.300314	0.0143163	0.0459236	0.503576	6.71987e-05	0.00118649
LOC105197624	0.106867	0.603958	0.738705	-0.728957	0.00037032	0.00277268	-0.517595	0.0116385	0.0382147	0.211362	0.317858	0.684927	-0.835824	8.33358e-05	0.0013345	-0.624462	0.00334433	0.0372006	-0.652277	0.00033448	0.00191956	-0.762924	6.8055e-05	0.00119985
LOC105196609	1.20862	6.73162e-10	9.28287e-09	0.223643	0.223987	0.413919	0.662852	0.000488356	0.00261864	0.439209	0.028392	0.239707	-0.984981	1.68544e-06	5.10041e-05	-0.545772	0.00970772	0.078312	0.422372	0.0145914	0.0466646	-0.790868	6.82908e-05	0.00120226
LOC105192844	0.886274	2.79448e-07	2.52762e-06	0.206211	0.227207	0.417944	0.324134	0.0583374	0.137651	0.117924	0.509698	0.809877	-0.680064	0.000159472	0.00228964	-0.56214	0.00184686	0.0243538	0.263344	0.0745081	0.169145	-0.632961	6.96196e-05	0.00122209
LOC105195191	-0.880834	8.23874e-11	1.27308e-09	-0.40199	0.00393797	0.0202711	-0.420388	0.00255381	0.0106217	-0.0183981	0.897921	0.971189	0.478844	0.000613595	0.0068253	0.460446	0.000980972	0.015252	-0.413889	0.000497196	0.00269786	0.473234	6.96174e-05	0.00122209
LOC105207756	0.343177	0.197803	0.333967	-0.88241	0.000821849	0.00547391	-0.357193	0.177538	0.320307	0.525217	0.0530329	0.32491	-1.22559	7.1304e-06	0.000173154	-0.70037	0.0105948	0.0828026	-0.693006	0.0056654	0.0213955	-1.04597	6.97255e-05	0.00122217
LOC105195753	-0.378153	0.0013782	0.00534407	0.0328755	0.784303	0.889378	0.0438088	0.715374	0.822403	0.0109333	0.930686	0.980293	0.411029	0.000904723	0.00938218	0.421962	0.000659159	0.01139	0.0404853	0.689839	0.812281	0.420594	7.01313e-05	0.00122573
LOC105204828	0.680072	3.53219e-06	2.56971e-05	0.142844	0.322638	0.520977	0.16935	0.241501	0.399112	0.0265062	0.861567	0.959897	-0.537228	0.000483763	0.00561946	-0.510722	0.000919302	0.0146024	0.155213	0.203465	0.357103	-0.531092	7.00604e-05	0.00122573
LOC105195534	-0.687364	2.8027e-10	4.05607e-09	-0.224554	0.041481	0.1254	-0.355928	0.00120208	0.00565694	-0.131374	0.250923	0.622872	0.46281	4.55238e-05	0.000816523	0.331436	0.00343389	0.0376642	-0.292302	0.00230204	0.0100918	0.397371	7.03717e-05	0.00122815
LOC105200226	0.261316	0.02962	0.0745523	-0.190021	0.112206	0.257647	-0.135996	0.256138	0.416449	0.0540254	0.664808	0.884949	-0.451337	0.000307025	0.00391219	-0.397312	0.00150247	0.0207827	-0.166269	0.102124	0.21462	-0.429332	7.13609e-05	0.00124361
LOC105196183	0.169751	0.224895	0.367694	-0.303636	0.0282148	0.0945474	-0.332023	0.0162709	0.0501122	-0.0283867	0.842714	0.955227	-0.473387	0.00106846	0.0107136	-0.501774	0.000515738	0.00936994	-0.323704	0.0058651	0.0220449	-0.495864	7.25737e-05	0.00126293
LOC105200436	0.408774	2.88071e-05	0.000172787	0.00216139	0.982293	0.991264	0.109366	0.262614	0.423232	0.107205	0.293318	0.661667	-0.406613	6.83352e-05	0.00113431	-0.299408	0.00343896	0.0376848	0.0540941	0.520456	0.680864	-0.355969	7.35138e-05	0.00127745
LOC105198999	0.377465	0.0110144	0.0324827	-0.258737	0.0804047	0.203663	-0.0621298	0.675128	0.793728	0.196608	0.202138	0.569792	-0.636203	3.76816e-05	0.000693788	-0.439595	0.00446494	0.0450387	-0.169263	0.195951	0.347871	-0.549473	7.45327e-05	0.00129329
LOC105200187	0.901795	1.35541e-11	2.31797e-10	0.482612	0.000271364	0.00212273	0.350814	0.00789838	0.0276762	-0.131799	0.344526	0.706827	-0.419182	0.00287741	0.0231961	-0.550981	8.4898e-05	0.00237433	0.416804	0.000255155	0.00152152	-0.490091	7.47211e-05	0.0012947
LOC105197271	0.560849	0.000626454	0.00268176	0.0106874	0.946787	0.977142	-0.0526348	0.741305	0.840966	-0.0633222	0.705128	0.901231	-0.550162	0.00134902	0.0128916	-0.613484	0.000333862	0.00661178	-0.0261758	0.847109	0.911602	-0.593765	7.48586e-05	0.00129481
LOC105204868	0.706922	1.20506e-06	9.51816e-06	0.0782721	0.579446	0.749625	0.265369	0.064223	0.148365	0.187097	0.214503	0.58734	-0.62865	3.89568e-05	0.000713926	-0.441553	0.00433682	0.0443213	0.166849	0.177274	0.322719	-0.544766	7.4942e-05	0.00129481
LOC105203287	0.0148823	0.960277	0.98001	-1.01296	0.000501009	0.0035769	-0.948242	0.00114199	0.00542151	0.0647196	0.824249	0.948535	-1.02784	0.000580203	0.00652149	-0.963125	0.00128349	0.0184194	-1.07753	5.37168e-05	0.000384183	-1.09972	7.54623e-05	0.00130194
LOC105199170	0.456909	8.43743e-06	5.6954e-05	0.0623987	0.540911	0.719718	0.122279	0.231667	0.387628	0.0598802	0.575951	0.843818	-0.394511	0.000239445	0.00320037	-0.334631	0.00186583	0.0244693	0.0915841	0.289725	0.456325	-0.367198	7.58406e-05	0.00130474
LOC105199610	0.0680064	0.491515	0.645114	-0.30047	0.00216791	0.012404	-0.253511	0.00980874	0.0332617	0.0469587	0.643733	0.877229	-0.368476	0.00031189	0.00395373	-0.321518	0.0016852	0.0226266	-0.279581	0.000762822	0.00392378	-0.348061	7.57686e-05	0.00130474
LOC105195689	0.986477	1.42969e-13	3.28366e-12	0.328033	0.0106826	0.0447552	0.612795	3.12246e-06	3.09921e-05	0.284762	0.042243	0.289849	-0.658444	3.567e-06	9.54173e-05	-0.373682	0.00979755	0.0787431	0.46364	7.22114e-05	0.000501766	-0.524915	7.64614e-05	0.00131355
LOC105195296	0.206945	0.440078	0.59901	-0.726382	0.0067287	0.0312649	-0.675316	0.0117533	0.0385447	0.0510653	0.853362	0.959897	-0.933326	0.000729786	0.00785135	-0.882261	0.00140653	0.0197383	-0.760537	0.00133196	0.00632773	-0.981072	7.68808e-05	0.00131701
LOC105196867	1.10147	8.38065e-11	1.29244e-09	0.341529	0.0427693	0.128208	0.607868	0.000323949	0.00182428	0.266339	0.130885	0.483454	-0.75994	1.7279e-05	0.000362859	-0.493601	0.0053697	0.0517332	0.469215	0.00194655	0.00875406	-0.639299	7.68445e-05	0.00131701
LOC105207378	-0.810956	1.48945e-21	9.11205e-20	-0.175196	0.0416052	0.125662	-0.569905	2.64182e-11	7.76337e-10	-0.394708	9.63717e-06	0.00429537	0.635759	7.90005e-13	1.30876e-10	0.241051	0.00632853	0.0584881	-0.383801	0.000154128	0.00098172	0.421116	7.76187e-05	0.00132741
LOC105207474	-2.04322	7.4095e-12	1.32966e-10	-1.06244	0.000439473	0.0031905	-0.906705	0.00276378	0.0113373	0.155734	0.6101	0.860438	0.980778	0.00111391	0.0110753	1.13651	0.000164117	0.00397723	-1.02815	0.000244565	0.001466	1.09585	7.77081e-05	0.00132741
LOC105198840	-0.525134	1.19339e-06	9.43149e-06	0.0753464	0.505403	0.691159	-0.232821	0.0359419	0.0936576	-0.308167	0.00858537	0.14021	0.60048	1.59144e-07	6.77834e-06	0.292313	0.00933826	0.0763757	-0.0852194	0.431039	0.597824	0.438868	7.80315e-05	0.00133105
LOC105206725	0.250796	0.446664	0.604922	-1.37621	2.20104e-05	0.000248131	-0.465143	0.155264	0.290518	0.911068	0.00577829	0.118866	-1.62701	9.75983e-07	3.16444e-05	-0.715939	0.0325881	0.170947	-1.09679	0.000966298	0.00482412	-1.3544	8.15369e-05	0.00138889
LOC105192870	1.07544	1.33605e-10	2.00467e-09	0.385936	0.0207522	0.0753077	0.560274	0.000799411	0.00399231	0.174338	0.316662	0.684429	-0.689503	7.71888e-05	0.00125307	-0.515165	0.00317536	0.0359253	0.472783	0.001226	0.00590395	-0.612043	8.28367e-05	0.00140904
LOC105197215	-2.29004	3.82162e-10	5.44864e-09	-0.400066	0.278113	0.472802	-1.14601	0.00182458	0.00799382	-0.745939	0.0435769	0.294066	1.88997	2.80237e-07	1.09154e-05	1.14403	0.00180662	0.024011	-0.804757	0.0362728	0.0967297	1.50852	8.36665e-05	0.00142115
LOC105201581	-1.15178	0.000531531	0.00232554	-0.121457	0.716728	0.845815	0.197785	0.555674	0.702632	0.319242	0.350692	0.712507	1.03033	0.00238342	0.0199498	1.34957	7.21361e-05	0.00211531	0.0898757	0.779616	0.871818	1.29073	8.4765e-05	0.00143779
LOC105193663	0.0454458	0.790795	0.874148	-0.562148	0.000819529	0.00546575	-0.510224	0.00243351	0.0102001	0.051924	0.76201	0.925492	-0.607594	0.000493891	0.00571235	-0.55567	0.00146793	0.0204298	-0.550056	0.000142413	0.000915162	-0.597528	8.69469e-05	0.00147273
LOC105192977	-0.537441	6.3928e-17	2.30055e-15	-0.169747	0.011496	0.0475003	-0.374697	1.44639e-08	2.47356e-07	-0.20495	0.00296628	0.0836117	0.367694	4.56882e-08	2.23739e-06	0.162744	0.0139535	0.0996628	-0.2748	2.87446e-05	0.000220257	0.261681	8.84057e-05	0.00149534
LOC105203610	0.294027	0.165815	0.291497	-0.446748	0.0340075	0.108361	-0.427814	0.0424137	0.106817	0.0189345	0.930715	0.980293	-0.740775	0.00072152	0.0077695	-0.721841	0.000988364	0.0152879	-0.459418	0.0123931	0.040871	-0.761295	8.87332e-05	0.00149878
LOC105194437	0.162837	0.0186999	0.0506607	-0.0458643	0.508161	0.693303	-0.119685	0.0836467	0.181185	-0.0738208	0.307916	0.675527	-0.208702	0.0039749	0.0299756	-0.282523	9.40653e-05	0.00256388	-0.0837174	0.157941	0.295834	-0.246857	8.89468e-05	0.00149907
LOC105205506	-0.72085	5.38341e-14	1.29154e-12	-0.384439	0.000100542	0.000911371	-0.40705	3.66412e-05	0.000269483	-0.0226105	0.82344	0.948459	0.336411	0.000647933	0.00716674	0.313801	0.00142775	0.0199884	-0.397543	2.01663e-06	2.04627e-05	0.325989	8.89985e-05	0.00149907
LOC105195615	-0.77948	4.50825e-23	3.24473e-21	-0.316379	7.09974e-05	0.000677336	-0.565356	1.01164e-12	3.80327e-11	-0.248977	0.0025538	0.0753561	0.463101	1.65528e-08	9.40678e-07	0.214124	0.00879031	0.0734725	-0.44566	3.86672e-08	5.67573e-07	0.332297	9.00632e-05	0.00151279
LOC105199970	-2.00528	1.05209e-08	1.2165e-07	-0.661373	0.0684248	0.182071	-0.914015	0.0112309	0.0371882	-0.252643	0.482358	NA	1.34391	0.000119598	0.00181576	1.09127	0.00160913	0.0218537	-0.83776	0.020989	0.0627569	1.30105	8.99582e-05	0.00151279
LOC105201803	-0.354903	0.000197523	0.000967769	-0.0362033	0.707934	0.840118	-0.0126718	0.895788	0.93744	0.0235316	0.816001	0.945347	0.3187	0.00140597	0.01332	0.342232	0.000613237	0.010754	-0.0238751	0.769052	0.865286	0.332317	9.13904e-05	0.00153252
LOC105207891	0.496576	0.000230088	0.00111114	-0.186507	0.158334	0.328529	0.142472	0.287562	0.451557	0.328978	0.0181186	0.203293	-0.683082	1.06896e-06	3.43755e-05	-0.354104	0.0124341	0.0919472	-0.0345172	0.784969	0.874311	-0.532468	9.14916e-05	0.00153252
LOC105195917	0.514984	0.000202473	0.00099058	-0.0296523	0.829444	0.917595	0.0825807	0.54949	0.697631	0.112233	0.435402	0.767654	-0.544636	0.000163454	0.00233418	-0.432403	0.00282115	0.0329982	0.0230476	0.845917	0.91089	-0.495668	9.25344e-05	0.0015457
LOC105208005	1.48013	2.42037e-19	1.10426e-17	0.930491	9.81415e-09	2.42684e-07	0.838473	2.1393e-07	2.84514e-06	-0.0920179	0.593811	0.851922	-0.549638	0.00171151	0.015393	-0.641656	0.000239605	0.00526279	0.893207	8.87096e-11	2.08695e-09	-0.601182	9.24232e-05	0.0015457
LOC105194210	-0.865583	7.92916e-19	3.39868e-17	-0.263918	0.00736754	0.0335806	-0.602021	8.48147e-10	1.87442e-08	-0.338103	0.000939894	0.0439042	0.601665	3.40907e-09	2.28601e-07	0.263562	0.00937165	0.0765427	-0.441453	1.68568e-05	0.000137773	0.420774	9.37035e-05	0.00156306
LOC105197151	1.3385	1.41077e-18	5.95221e-17	0.453332	0.00260672	0.0144348	0.964986	1.99729e-10	4.86103e-09	0.511655	0.001249	0.0513869	-0.885173	2.57931e-08	1.37742e-06	-0.373518	0.0195894	0.124031	0.680627	1.12166e-05	9.60153e-05	-0.647009	9.39508e-05	0.00156503
LOC105205956	0.725435	0.0113555	0.0333231	-0.510791	0.0742362	0.191917	-0.0570408	0.842074	0.903239	0.45375	0.123097	0.473829	-1.23623	2.70104e-05	0.000520027	-0.782476	0.00792193	0.0688473	-0.349764	0.193957	0.345268	-1.09742	9.46672e-05	0.00157479
LOC105193068	1.10426	1.49181e-19	6.92352e-18	0.587746	1.34545e-06	2.11536e-05	0.73851	1.35782e-09	2.92398e-08	0.150764	0.237637	0.60957	-0.516513	5.36565e-05	0.000938154	-0.365749	0.00430427	0.044173	0.664267	4.14219e-10	8.85063e-09	-0.444219	9.54255e-05	0.00158522
LOC105199438	-0.806204	4.54822e-37	1.39124e-34	-0.270502	2.53839e-05	0.000280048	-0.622138	1.821e-22	2.55301e-20	-0.351636	1.21812e-07	0.000415652	0.535702	5.07818e-16	1.6648e-13	0.184066	0.00504392	0.0494421	-0.453889	7.96529e-08	1.09764e-06	0.346429	9.62936e-05	0.00159744
LOC105192918	2.19859	5.87998e-123	7.91386e-119	1.79832	1.95043e-83	2.51761e-79	1.91318	1.08852e-93	1.46504e-89	0.114858	0.244983	0.619198	-0.400266	5.13404e-05	0.00090301	-0.285408	0.00396882	0.0415617	1.86182	2.20569e-118	3.03039e-114	-0.341142	9.69729e-05	0.00160462
LOC105194487	2.25839	1.4019e-09	1.8444e-08	1.14064	0.00221992	0.0126177	0.895355	0.0163322	0.0502779	-0.245288	0.511696	0.810905	-1.11775	0.00278998	0.0225839	-1.36303	0.000266169	0.00569082	1.05942	0.00632631	0.0235165	-1.54112	9.69923e-05	0.00160462
LOC105198658	-0.145922	0.119332	0.22602	0.228108	0.0155623	0.0598029	0.141302	0.133651	0.259643	-0.0868055	0.378722	0.730867	0.37403	0.000137739	0.00202202	0.287224	0.00339019	0.0374986	0.185743	0.021458	0.0639367	0.332225	9.78371e-05	0.00161324
LOC105202099	-0.491615	0.000167017	0.00083193	0.0295921	0.826381	0.91601	-0.0942571	0.482085	0.642669	-0.123849	0.378813	0.730911	0.521207	0.000149114	0.00216196	0.397358	0.00363254	0.0391231	-0.0318041	0.783508	0.873774	0.462669	9.7914e-05	0.00161324
LOC105208017	-0.43997	2.03424e-07	1.89604e-06	-0.0793086	0.371159	0.573077	-0.198782	0.0235599	0.0674694	-0.119474	0.19468	0.56314	0.360662	5.23556e-05	0.000919495	0.241188	0.00629434	0.0584008	-0.139943	0.0673717	0.156646	0.30069	9.77249e-05	0.00161324
LOC105199210	1.12192	3.34681e-13	7.27702e-12	0.501157	0.00094718	0.0061531	0.636141	3.00257e-05	0.000226395	0.134984	0.402157	0.749046	-0.620762	0.000135957	0.00200321	-0.485778	0.00296051	0.0342759	0.570963	1.18161e-05	0.000100521	-0.560027	9.86464e-05	0.0016231
LOC105195283	0.00705975	0.978761	0.98926	-0.846558	0.00133386	0.00819728	-0.92615	0.000444923	0.00241948	-0.0795921	0.768609	0.927354	-0.853618	0.00169519	0.0153073	-0.93321	0.000596594	0.0105685	-0.950973	5.8724e-05	0.000416095	-0.963513	9.96753e-05	0.00163779
LOC105193695	-1.52858	3.06508e-21	1.83346e-19	-0.945796	1.02134e-08	2.51196e-07	-1.02584	4.77175e-10	1.11498e-08	-0.0800418	0.629379	0.870053	0.582781	0.000341091	0.00425081	0.502739	0.00195183	0.0252582	-1.0001	3.00625e-12	8.94001e-11	0.544206	0.000100499	0.00164684
LOC105205724	-0.94979	3.17987e-32	5.78349e-30	-0.347369	1.6913e-05	0.00019739	-0.726834	1.80981e-19	1.77797e-17	-0.379465	6.16128e-06	0.00313844	0.602421	6.43808e-13	1.10188e-10	0.222957	0.00764236	0.0672095	-0.546388	1.57097e-08	2.50098e-07	0.396431	0.000100434	0.00164684
LOC105203110	0.479432	1.67825e-07	1.59404e-06	0.15544	0.0890383	0.219333	0.168673	0.0650045	0.149837	0.013233	0.890191	0.968869	-0.323992	0.000744371	0.0079647	-0.310759	0.0012169	0.0177089	0.162239	0.0341674	0.0923037	-0.318893	0.000101076	0.00165407
LOC105195694	0.585099	0.000258842	0.00123057	0.0266551	0.866962	0.938863	0.0339263	0.831189	0.896823	0.00727126	0.965041	0.989096	-0.558444	0.000817612	0.00863872	-0.551173	0.000957786	0.0149838	0.02689	0.843118	0.909159	-0.564495	0.000101638	0.00166101
LOC105202564	-1.57637	2.42071e-10	3.51839e-09	-0.500904	0.0509122	0.146169	-0.860391	0.000699396	0.00355751	-0.359487	0.165396	0.531555	1.07547	2.37669e-05	0.000471873	0.715982	0.0044421	0.0449879	-0.702575	0.00276224	0.0118115	0.901337	0.000103965	0.00169674
LOC105194448	1.9712	1.25116e-10	1.87939e-09	0.925212	0.00250597	0.0139897	0.903586	0.00315725	0.0127493	-0.0216265	0.945091	0.983427	-1.04599	0.000875046	0.00914729	-1.06761	0.00068195	0.0116982	0.945991	0.000689796	0.00358709	-1.12903	0.000104868	0.00170916
LOC105204122	-0.665855	1.09291e-05	7.17885e-05	-0.131567	0.396728	0.596988	-0.164611	0.28849	0.452328	-0.0330436	0.837787	0.953422	0.534288	0.000715221	0.00771557	0.501244	0.00148489	0.020593	-0.147145	0.266237	0.431552	0.524915	0.000105079	0.00171029
LOC105202662	-1.39656	1.07907e-20	5.80928e-19	-0.653958	1.32157e-05	0.000158245	-0.979064	6.62065e-11	1.80379e-09	-0.325107	0.0368675	0.271419	0.742599	1.80074e-06	5.33978e-05	0.417493	0.00721282	0.0644892	-0.829069	3.02777e-09	5.58369e-08	0.569534	0.0001057	0.00171786
LOC105204708	-0.292483	0.00115506	0.00457368	0.0214663	0.815158	0.90864	0.0114299	0.900933	0.940698	-0.0100364	0.916995	0.978464	0.31395	0.000901548	0.00935802	0.303913	0.00131083	0.0187067	0.0173072	0.822146	0.89732	0.310639	0.000105828	0.00171786
LOC105196364	0.146108	0.522256	0.67054	-0.897686	8.05558e-05	0.000757106	-0.436858	0.0553743	0.132025	0.460827	0.0503259	0.31779	-1.04379	9.54201e-06	0.000223	-0.582966	0.013535	0.0975211	-0.717882	0.000767645	0.00394563	-0.867807	0.000107655	0.00174516
LOC105198287	0.490845	0.052295	0.118312	-0.290626	0.245661	0.439064	-0.452291	0.0701329	0.159311	-0.161666	0.529993	0.821523	-0.781471	0.00269451	0.0219466	-0.943136	0.000284469	0.00593163	-0.406503	0.0681277	0.158082	-0.914932	0.000108754	0.00176063
LOC105195862	0.192	0.115853	0.220796	-0.256543	0.0344049	0.109303	-0.19712	0.104628	0.215814	0.0594229	0.637688	0.875161	-0.448543	0.000403695	0.00485669	-0.38912	0.00217907	0.0274758	-0.230834	0.0253835	0.0729744	-0.424368	0.000110417	0.00178515
LOC105201199	1.29267	8.79674e-06	5.91708e-05	-0.0724199	0.788276	0.891924	0.538728	0.0541797	0.129913	0.611148	0.0339831	0.260517	-1.36509	4.82813e-06	0.000123873	-0.753939	0.0139503	0.0996628	0.17584	0.498144	0.660087	-1.14851	0.000111292	0.00179689
LOC105192793	2.24431	1.95857e-25	1.81796e-23	1.11778	1.67915e-07	3.18275e-06	1.69939	2.43523e-15	1.31629e-13	0.581612	0.00922077	0.145029	-1.12653	4.93539e-07	1.72841e-05	-0.544917	0.0154177	0.106534	1.38029	3.33445e-11	8.40587e-10	-0.855179	0.000112033	0.00180644
LOC105195830	0.686256	0.00841866	0.0258869	-0.433627	0.0958428	0.231068	-0.0208367	0.936226	0.962324	0.41279	0.124398	0.474464	-1.11988	3.07271e-05	0.000580227	-0.707092	0.00850382	0.0720474	-0.274664	0.255669	0.419721	-0.976445	0.000112973	0.00181917
LOC105204022	0.375899	0.00865304	0.0265034	-0.0768856	0.586384	0.75449	-0.155036	0.270334	0.432631	-0.0781503	0.594797	0.852602	-0.452784	0.00242839	0.020183	-0.530934	0.000356532	0.00699755	-0.120532	0.314788	0.483064	-0.499961	0.0001139	0.00183166
LOC105195965	-0.762403	4.02986e-22	2.63291e-20	-0.301293	0.000149413	0.00127723	-0.552415	3.0741e-12	1.06317e-10	-0.251122	0.00233592	0.0715969	0.461109	1.98782e-08	1.08612e-06	0.209987	0.0103592	0.0815606	-0.43179	1.05934e-07	1.41993e-06	0.329004	0.000114768	0.0018407
LOC105197331	0.791938	8.54888e-06	5.76738e-05	0.0652089	0.70721	0.839966	0.259711	0.138243	0.266257	0.194502	0.2884	0.657086	-0.726729	9.16513e-05	0.00144802	-0.532227	0.00447679	0.0450811	0.155957	0.30557	0.472614	-0.644906	0.000114725	0.0018407
LOC105200659	0.325256	1.82973e-05	0.000113853	0.0473147	0.531245	0.712294	0.0765816	0.311887	0.476577	0.0292669	0.714503	0.905973	-0.277942	0.000527115	0.00603982	-0.248675	0.00196276	0.0253441	0.0618152	0.327841	0.496434	-0.264237	0.000116093	0.0018595
LOC105201324	-0.708472	4.18802e-16	1.36812e-14	-0.256536	0.00343891	0.0180665	-0.474188	5.95408e-08	8.96376e-07	-0.217652	0.016969	0.198226	0.451937	6.46496e-07	2.20519e-05	0.234285	0.00972222	0.0783754	-0.369494	1.03273e-05	8.90689e-05	0.338813	0.000118802	0.00190036
LOC105194275	0.465142	0.144853	0.262817	-0.675132	0.031266	0.101992	-0.507775	0.106164	0.218313	0.167356	0.599898	0.854359	-1.14027	0.000425279	0.00505885	-0.972917	0.00269991	0.0321538	-0.680174	0.0196828	0.0595381	-1.18404	0.000119449	0.00190818
LOC105199254	-0.685523	1.04362e-10	1.58893e-09	-0.222324	0.0422213	0.127067	-0.39125	0.000313633	0.00177465	-0.168926	0.13437	0.488311	0.4632	2.75921e-05	0.00052864	0.294273	0.00726001	0.0647639	-0.309496	0.00137962	0.00651362	0.377515	0.000122265	0.00195059
LOC105194650	1.35972	8.49803e-14	2.00306e-12	0.547722	0.00246419	0.0137995	0.853517	2.59125e-06	2.64611e-05	0.305795	0.106488	0.445986	-0.811999	1.93253e-05	0.000397372	-0.506204	0.00793493	0.0689095	0.696021	2.15002e-05	0.000170451	-0.672782	0.000123314	0.00196214
LOC105197682	0.0376845	0.645703	0.771569	0.449417	7.07068e-08	1.46263e-06	0.258061	0.00185822	0.00812269	-0.191355	0.0290764	0.242613	0.411732	2.08912e-06	6.05794e-05	0.220377	0.0106912	0.0832857	0.352536	5.37569e-06	4.9535e-05	0.314439	0.000123212	0.00196214
rna20242	-0.607491	1.8123e-11	3.04136e-10	-0.241004	0.00862417	0.0379675	-0.343165	0.000177354	0.0010762	-0.102162	0.283433	0.651032	0.366488	9.93022e-05	0.00154003	0.264326	0.0048951	0.0484316	-0.293534	0.000214504	0.00131214	0.315356	0.000124609	0.00198014
LOC105199592	-0.345303	0.0389633	0.093394	0.153407	0.376784	0.578716	0.319554	0.068612	0.15649	0.166148	0.368272	0.725612	0.49871	0.00483355	0.0352569	0.664858	0.000201261	0.0046483	0.24335	0.105597	0.219885	0.59249	0.000125195	0.00198683
LOC105200352	-0.24974	0.00229663	0.0083677	0.140313	0.0914275	0.223557	-0.0265621	0.748303	0.845201	-0.166876	0.0548891	0.329357	0.390054	5.89293e-06	0.000146727	0.223178	0.00926261	0.0758622	0.0552781	0.466145	0.629979	0.30532	0.000127503	0.0020208
LOC105203772	-0.6605	2.29822e-09	2.94308e-08	-0.237724	0.0328446	0.105751	-0.321966	0.00381477	0.0150014	-0.0842419	0.467195	0.786482	0.422776	0.000241203	0.00321659	0.338534	0.00325464	0.0364979	-0.281185	0.00318331	0.0133299	0.38202	0.000128425	0.00203275
LOC105194196	-0.425662	8.10089e-08	8.09428e-07	-0.0567974	0.478683	0.670229	-0.208457	0.00913793	0.0313344	-0.151659	0.06957	0.362843	0.368865	8.77692e-06	0.00020717	0.217205	0.00869037	0.0728953	-0.134273	0.0649815	0.152482	0.291661	0.000133519	0.00210963
LOC105201010	1.37041	4.52843e-09	5.56603e-08	0.554991	0.0139382	0.055104	0.541817	0.0162908	0.0501618	-0.0131733	0.956079	0.986893	-0.815424	0.000946369	0.00971033	-0.828597	0.000775316	0.0129059	0.554543	0.00435307	0.0172952	-0.850107	0.000133779	0.00210963
LOC105202334	-0.47003	1.26427e-05	8.19645e-05	-0.14241	0.187576	0.36836	-0.0564114	0.601987	0.737689	0.0859982	0.44562	0.773246	0.327621	0.00351889	0.0271793	0.413619	0.000231938	0.00515504	-0.0995714	0.281955	0.448666	0.372353	0.000133861	0.00210963
LOC105208153	0.971545	1.11654e-32	2.08715e-30	0.583702	6.77924e-13	3.41875e-11	0.749279	4.36022e-20	4.62081e-18	0.165577	0.0547523	0.329357	-0.387843	6.78142e-06	0.000166046	-0.222266	0.0102141	0.080633	0.664993	3.89659e-19	2.69021e-17	-0.30685	0.000133981	0.00210963
LOC105193207	-0.0943995	0.380543	0.539625	0.202396	0.0687476	0.18257	0.389151	0.000564209	0.00296397	0.186754	0.118399	0.466804	0.296796	0.00968526	0.0599867	0.48355	3.22795e-05	0.00117124	0.29603	0.0025199	0.0109077	0.390849	0.000134449	0.00211149
LOC105207579	0.2636	0.0791442	0.164586	-0.407703	0.00637142	0.0299848	-0.135512	0.365872	0.531273	0.272191	0.0801845	0.387926	-0.671303	1.64957e-05	0.000348894	-0.399112	0.0106305	0.0829697	-0.284638	0.0363918	0.0969342	-0.549896	0.000134434	0.00211149
LOC105195433	0.446295	0.000408525	0.00185004	0.0522327	0.673763	0.817304	-0.0300548	0.806846	0.882802	-0.0822876	0.526944	0.819648	-0.394063	0.00309284	0.0246134	-0.47635	0.000312506	0.00630544	0.00895601	0.931634	0.961806	-0.440483	0.000134926	0.00211404
LOC105199657	-0.242575	0.124615	0.233983	0.163505	0.316358	0.514042	0.571926	0.000641446	0.00331028	0.408421	0.0204184	0.210822	0.406081	0.0151374	0.0833533	0.814501	2.0181e-06	0.000133807	0.362261	0.0179877	0.0552994	0.605902	0.000134961	0.00211404
LOC105193881	0.959178	6.27075e-11	9.82514e-10	0.28131	0.0498159	0.14366	0.5608	0.000113502	0.000728133	0.27949	0.0679082	0.359433	-0.677869	1.1379e-05	0.000256779	-0.398378	0.0107421	0.0835168	0.413841	0.0015145	0.00705823	-0.548399	0.000135287	0.0021164
LOC105202660	0.452787	1.39231e-06	1.08256e-05	0.119675	0.202048	0.386622	0.149963	0.109928	0.224374	0.0302884	0.756968	0.923715	-0.333112	0.0006658	0.00729599	-0.302823	0.00197698	0.02542	0.134709	0.088578	0.193477	-0.319604	0.000137594	0.00214971
LOC105197409	0.648215	2.42572e-07	2.22722e-06	0.0404498	0.745358	0.864359	0.323904	0.0097534	0.0331241	0.283455	0.030288	0.247956	-0.607765	3.52407e-06	9.47405e-05	-0.32431	0.0138587	0.0994387	0.173805	0.136225	0.265362	-0.475467	0.000137849	0.00215091
LOC105193596	-0.273923	0.302885	0.458503	-1.08797	3.4751e-05	0.000366155	-1.1742	7.71963e-06	6.91275e-05	-0.0862318	0.74539	0.919224	-0.814049	0.00246148	0.0203704	-0.900281	0.000801777	0.0132715	-1.20763	3.12571e-07	3.86535e-06	-0.929198	0.000139476	0.00217348
LOC105207919	0.0101445	0.954527	0.976535	-0.839304	1.65034e-06	2.54208e-05	-0.423341	0.0166551	0.0511083	0.415963	0.0214019	0.213328	-0.849448	2.99312e-06	8.27279e-05	-0.433485	0.0181233	0.118434	-0.659818	8.36381e-05	0.000572833	-0.672102	0.000140348	0.00218425
LOC105206282	0.611729	0.091831	0.184498	-0.934871	0.00995974	0.0423314	-0.223946	0.537054	0.688162	0.710924	0.0523718	0.324049	-1.5466	2.44436e-05	0.000483222	-0.835675	0.0226176	0.136051	-0.784709	0.0348324	0.0937438	-1.4449	0.000140804	0.00218854
LOC105205317	-0.531835	6.28467e-05	0.000347516	0.0660843	0.628299	0.783356	-0.167711	0.215102	0.367487	-0.233795	0.0994963	0.431419	0.59792	1.86001e-05	0.000384445	0.364125	0.00855385	0.0723674	-0.0534434	0.661119	0.790867	0.479976	0.000141153	0.00219113
LOC105203600	0.326346	0.00530183	0.0173576	-0.207666	0.0716596	0.187623	0.0161878	0.889463	0.933507	0.223854	0.0642862	0.350775	-0.534012	1.11472e-05	0.000253486	-0.310158	0.011452	0.0871417	-0.102973	0.328854	0.497153	-0.430091	0.000142501	0.00220922
LOC105200665	-0.174091	0.0695188	0.148942	0.118025	0.233936	0.425183	0.190289	0.0558764	0.132916	0.0722646	0.492335	0.800815	0.292116	0.00413346	0.0309538	0.36438	0.000364175	0.00710412	0.155424	0.0635401	0.149765	0.330283	0.00014425	0.00223347
LOC105197968	0.467359	0.000901292	0.00368037	-0.00961769	0.944676	0.975745	-0.0116865	0.932794	0.960116	-0.00206882	0.988635	0.995495	-0.476977	0.00120542	0.0118061	-0.479045	0.00114608	0.0170864	-0.0129478	0.911854	0.951855	-0.484383	0.000144589	0.00223586
LOC105199430	0.591877	0.0082785	0.02552	-0.0836722	0.708828	0.84063	-0.257425	0.250543	0.409807	-0.173753	0.453865	0.777439	-0.675549	0.00360668	0.0276582	-0.849302	0.000252515	0.0054383	-0.190516	0.338314	0.507546	-0.795133	0.000145082	0.0022406
LOC105201759	0.387562	0.00695856	0.0220262	-0.0988737	0.489915	0.678772	-0.0939379	0.512005	0.66774	0.0049358	0.973605	0.991306	-0.486436	0.00113952	0.0112824	-0.4815	0.00128446	0.0184194	-0.100292	0.410997	0.578377	-0.491374	0.00014802	0.00228307
LOC105196773	0.46073	0.0291035	0.0734352	-0.215564	0.296482	0.492598	-0.270416	0.189286	0.33477	-0.054852	0.796801	0.937216	-0.676294	0.0019141	0.0167612	-0.731146	0.000774532	0.0129059	-0.257913	0.147209	0.28063	-0.73026	0.000149508	0.00230306
LOC105195969	0.275521	0.00757623	0.0237136	0.616185	5.26631e-09	1.35597e-07	0.63575	1.78228e-09	3.74224e-08	0.0195646	0.862136	0.959897	0.340664	0.0020198	0.0174161	0.360229	0.00111039	0.016694	0.63107	8.62207e-13	2.76127e-11	0.354961	0.000156692	0.00240913
LOC105202048	-0.369088	0.0146469	0.0414378	0.214886	0.160743	0.331821	0.0810832	0.595682	0.733028	-0.133802	0.40272	0.749046	0.583974	0.000226865	0.00305647	0.450172	0.00438338	0.0446742	0.151773	0.251566	0.415267	0.524073	0.000156991	0.00240913
LOC105205546	0.885167	0.00186944	0.0069891	-0.198807	0.473932	0.666221	0.0491926	0.860245	0.915984	0.248	0.387764	0.737738	-1.08397	0.000205802	0.00281119	-0.835974	0.00441202	0.0448112	-0.111092	0.660589	0.79044	-1.0342	0.000156933	0.00240913
LOC105208003	1.07308	2.92628e-15	8.50643e-14	0.615971	5.56369e-06	7.5279e-05	0.606112	7.84346e-06	6.99438e-05	-0.00985821	0.944624	0.983386	-0.457113	0.00130976	0.0126083	-0.466972	0.00102709	0.0157425	0.615523	8.94148e-08	1.21631e-06	-0.464786	0.000157855	0.00241932
LOC105194640	0.540917	9.00883e-06	6.04436e-05	0.186202	0.124454	0.276927	0.0574983	0.633416	0.760238	-0.128704	0.310621	0.678624	-0.354715	0.00563761	0.0398486	-0.483419	0.000150504	0.00374856	0.119766	0.249042	0.41209	-0.423924	0.00015848	0.0024258
LOC105196200	-0.436668	3.1021e-05	0.000185145	-0.0880223	0.407647	0.6067	-0.0859875	0.418546	0.583269	0.00203489	0.985371	0.995179	0.348646	0.00146287	0.0136585	0.350681	0.00137094	0.0194236	-0.0864882	0.33424	0.503212	0.3519	0.000162563	0.00248516
LOC105194739	1.1251	2.06968e-06	1.5623e-05	0.192221	0.414636	0.613522	0.43315	0.0664992	0.15268	0.240929	0.324471	0.690207	-0.932882	0.000144369	0.00210351	-0.691953	0.00488334	0.0484133	0.303059	0.15154	0.286818	-0.845187	0.000162971	0.00248825
LOC105195928	0.804356	3.15338e-07	2.80697e-06	0.237244	0.121716	0.272858	0.290006	0.0595564	0.13975	0.0527622	0.746668	0.919339	-0.567112	0.000657106	0.00722972	-0.514349	0.00207427	0.0264064	0.26357	0.0418959	0.108646	-0.548955	0.000164696	0.00251141
LOC105202241	-0.239956	0.133635	0.247093	0.218171	0.194817	0.377329	0.409838	0.0164727	0.0506061	0.191667	0.290712	0.659886	0.458127	0.00749997	0.0494219	0.649794	0.000186363	0.00438342	0.320978	0.0277995	0.0785719	0.563341	0.00016608	0.00252932
LOC105196839	0.078471	0.459689	0.616968	-0.254605	0.0156864	0.0601903	-0.287966	0.00612067	0.0224464	-0.0333611	0.759289	0.924438	-0.333076	0.00244396	0.0202959	-0.366437	0.000828117	0.0135554	-0.274161	0.00198377	0.00888944	-0.353342	0.000168565	0.00256392
LOC105205520	1.15096	8.88798e-15	2.37348e-13	0.509531	0.000553821	0.00389576	0.743091	5.19609e-07	6.30037e-06	0.23356	0.131604	0.484767	-0.641427	3.60398e-05	0.000668366	-0.407867	0.00881733	0.0735942	0.624323	2.25997e-06	2.26806e-05	-0.531877	0.000170029	0.0025797
LOC105207525	0.322264	0.177498	0.306799	0.918309	0.000158168	0.0013359	1.62846	5.83109e-11	1.61151e-09	0.710154	0.00642704	0.125017	0.596045	0.0178703	0.0941544	1.3062	3.71568e-07	3.45295e-05	1.26485	1.52377e-07	1.98625e-06	0.949401	0.000169852	0.0025797
LOC105194666	-0.748449	1.55728e-31	2.61992e-29	-0.430718	2.16635e-11	8.6041e-10	-0.579985	1.80462e-19	1.77797e-17	-0.149267	0.025712	0.230546	0.317731	1.91794e-06	5.61677e-05	0.168464	0.0114891	0.0872856	-0.507513	7.85327e-17	4.01101e-15	0.240717	0.000172534	0.00261442
LOC105199233	-0.100668	0.0821684	0.169254	0.1271	0.0296538	0.0981715	0.0666326	0.253826	0.413782	-0.060467	0.323485	0.689856	0.227767	0.000178978	0.00251166	0.1673	0.00587814	0.0553661	0.0969294	0.0521155	0.12852	0.197734	0.000173252	0.002622
LOC105198937	0.0994396	0.381761	0.540343	-0.373265	0.00100477	0.00646215	-0.211707	0.0624268	0.145112	0.161558	0.171833	0.538876	-0.472705	6.45356e-05	0.00108189	-0.311146	0.00861337	0.0726626	-0.298163	0.00294574	0.0125105	-0.398153	0.000176066	0.00266126
LOC105201391	-0.848482	4.50582e-24	3.65324e-22	-0.346923	3.98448e-05	0.000410796	-0.635628	4.33514e-14	1.97117e-12	-0.288706	0.000987631	0.0449561	0.50156	9.24533e-09	5.65354e-07	0.212854	0.014498	0.102397	-0.497369	1.85173e-08	2.90753e-07	0.348331	0.000176921	0.00267084
LOC105196061	-0.638924	3.65815e-08	3.87983e-07	-0.135532	0.261845	0.457856	-0.33087	0.0055697	0.0206946	-0.195338	0.116691	0.463344	0.503392	3.34603e-05	0.000623852	0.308054	0.010202	0.0805916	-0.236255	0.0272134	0.0771883	0.40418	0.000182474	0.00275051
LOC105198117	-0.857937	6.07504e-15	1.67893e-13	-0.473653	1.75586e-05	0.00020327	-0.509419	3.8583e-06	3.72785e-05	-0.0357662	0.755267	0.923072	0.384284	0.000784086	0.00833674	0.348518	0.00231714	0.0287559	-0.494014	1.24927e-07	1.65673e-06	0.367623	0.000182653	0.00275051
LOC105196082	-0.605351	0.0134403	0.038447	-1.42684	4.64911e-09	1.22973e-07	-1.34371	3.49818e-08	5.51957e-07	0.0831302	0.737889	0.916013	-0.82149	0.00099726	0.0100749	-0.73836	0.00311129	0.0354152	-1.45766	1.81668e-11	4.70932e-10	-0.839862	0.000184927	0.00277781
LOC105204232	-0.89696	1.71539e-37	5.497e-35	-0.442204	3.99706e-10	1.28985e-08	-0.718195	2.05952e-24	3.74582e-22	-0.275991	0.000163232	0.0195304	0.454756	4.37589e-10	3.76966e-08	0.178765	0.0138259	0.0993819	-0.58546	9.7366e-14	3.49272e-12	0.308453	0.00018485	0.00277781
LOC105192989	1.69667	8.03346e-26	7.72303e-24	1.16161	5.89766e-13	3.05731e-11	1.13779	1.72115e-12	6.16091e-11	-0.0238142	0.887403	0.967318	-0.535062	0.00148603	0.0138095	-0.558876	0.000903681	0.014393	1.16377	3.89641e-17	2.09112e-15	-0.548418	0.000188963	0.00283491
LOC105198627	0.4494	0.0150763	0.042388	-0.28724	0.113227	0.258954	-0.0628594	0.731143	0.833513	0.22438	0.235411	0.608113	-0.73664	0.000114708	0.00175134	-0.51226	0.00777639	0.0679829	-0.189336	0.239323	0.401521	-0.644853	0.000190328	0.00285185
LOC105195286	0.0879897	0.778669	0.866268	-1.11303	0.000301057	0.00231175	-0.717167	0.0205732	0.0604909	0.395867	0.205282	0.573641	-1.20102	0.000143018	0.0020864	-0.805157	0.0112001	0.0859451	-1.03071	0.000412541	0.00230216	-1.13116	0.000194906	0.00291682
LOC105202727	-0.403327	0.000991963	0.00399726	0.00732046	0.952443	0.979609	-0.00340676	0.977858	0.987248	-0.0107272	0.933188	0.98113	0.410648	0.00130212	0.012545	0.399921	0.00173949	0.0232979	0.00360505	0.972374	0.984493	0.409373	0.000196079	0.00293075
LOC105193871	-0.4445	1.92123e-10	2.82599e-09	-0.175932	0.0144499	0.056525	-0.248359	0.000525437	0.0027842	-0.072427	0.331889	0.694588	0.268568	0.000229655	0.00309052	0.196141	0.00690135	0.0624136	-0.212827	0.000520262	0.00280674	0.232341	0.00019923	0.00297417
LOC105197685	0.47822	1.58494e-06	1.21826e-05	0.155492	0.117701	0.265934	0.140352	0.157868	0.294286	-0.0151405	0.884493	0.966109	-0.322728	0.00200336	0.017334	-0.337868	0.00121673	0.0177089	0.147956	0.0760344	0.171732	-0.33209	0.000200673	0.00299201
LOC105205721	-0.872753	2.41443e-26	2.55873e-24	-0.294831	0.000355401	0.0026765	-0.664389	7.1995e-16	4.28753e-14	-0.369558	1.67464e-05	0.0057786	0.577922	1.53633e-11	1.86925e-09	0.208364	0.0148042	0.103694	-0.488715	4.052e-07	4.9092e-06	0.378089	0.000202129	0.00301
LOC105193902	-2.46055	2.11984e-12	4.09928e-11	-1.24023	0.000576816	0.00403771	-1.3894	0.00010805	0.000696147	-0.149173	0.671552	NA	1.22032	0.000355475	0.00438382	1.07115	0.00161255	0.0218546	-1.45832	5.75313e-05	0.000408699	1.19329	0.000203213	0.0030187
LOC105199125	0.460006	0.0554789	0.124366	-0.230665	0.330799	0.530165	-0.428638	0.0694503	0.158081	-0.197973	0.416779	0.757089	-0.690671	0.00529597	0.0379841	-0.888644	0.000315293	0.00634707	-0.358935	0.0879504	0.192445	-0.833036	0.000203148	0.0030187
LOC105199979	-0.331166	0.128663	0.23981	-1.15745	1.09098e-07	2.15327e-06	-0.937661	1.69076e-05	0.000138671	0.219794	0.330255	0.693391	-0.826288	0.000252262	0.00333392	-0.606495	0.00722423	0.0644935	-1.09262	1.90602e-08	2.98255e-07	-0.759258	0.000203901	0.00302329
LOC105200958	1.20474	1.31119e-11	2.24806e-10	0.45073	0.0112209	0.0466173	0.726091	4.46307e-05	0.000319683	0.275361	0.136581	0.49191	-0.754008	4.63794e-05	0.000829349	-0.478646	0.00976478	0.0785576	0.584596	0.000258695	0.00153795	-0.62864	0.000204022	0.00302329
LOC105197728	-0.792839	4.90404e-26	4.88915e-24	-0.565891	1.03744e-13	5.77208e-12	-0.531594	3.07941e-12	1.06317e-10	0.0342978	0.662113	0.884337	0.226948	0.00337503	0.0263092	0.261245	0.000754221	0.0126936	-0.550461	1.13013e-17	6.52388e-16	0.244077	0.000204683	0.00302936
LOC105207512	-0.892378	1.52123e-18	6.37827e-17	-0.576522	1.5536e-08	3.67287e-07	-0.538308	1.30369e-07	1.83924e-06	0.0382131	0.718316	0.907431	0.315856	0.00275839	0.0223742	0.354069	0.000795885	0.013211	-0.560084	8.62152e-11	2.03524e-09	0.335565	0.000206995	0.00305983
LOC105195679	1.06274	1.57371e-10	2.34298e-09	0.367849	0.0260111	0.0892245	0.61101	0.000226307	0.00132775	0.243161	0.159443	0.524788	-0.694895	6.03125e-05	0.00102418	-0.451735	0.00927952	0.0759479	0.485806	0.00100113	0.0049673	-0.583913	0.000209603	0.00309459
LOC105207686	1.50213	2.91358e-19	1.32033e-17	0.799161	7.33091e-07	1.23534e-05	1.01158	6.80784e-10	1.52711e-08	0.212419	0.229954	0.602713	-0.702972	9.50802e-05	0.00149419	-0.490553	0.00714497	0.0641743	0.908656	9.85186e-11	2.29415e-09	-0.604954	0.000211485	0.00311856
LOC105207543	-0.673672	0.00160521	0.00613241	-1.80979	7.26627e-19	8.76571e-17	-1.06103	5.16843e-07	6.27248e-06	0.748756	0.000147455	0.0185568	-1.13612	1.27017e-08	7.57101e-07	-0.387359	0.061592	0.254431	-1.49271	2.59185e-11	6.59435e-10	-0.828476	0.000214195	0.00315467
LOC105203274	-0.653945	0.00149988	0.00577098	0.0840606	0.687881	0.827585	-0.0305896	0.883485	0.929551	-0.11465	0.597675	0.853494	0.738005	0.000585991	0.00656777	0.623355	0.0036064	0.0390003	0.0351282	0.847376	0.911676	0.700081	0.000216085	0.00317863
LOC105197935	0.484871	9.40981e-05	0.00049802	0.115209	0.348884	0.549194	0.0240212	0.844151	0.904497	-0.0911882	0.479653	0.794509	-0.369661	0.00472835	0.0346824	-0.46085	0.000397203	0.00760463	0.0674893	0.517085	0.67795	-0.420116	0.000217317	0.00319287
LOC105201084	-0.250542	0.00946167	0.0285782	0.0597948	0.541874	0.720267	0.0711719	0.468196	0.629704	0.0113771	0.911905	0.976025	0.310336	0.00219877	0.0186843	0.321714	0.00151555	0.0209199	0.066747	0.417368	0.584647	0.318144	0.000220587	0.00323697
LOC105195762	-0.304953	0.0428936	0.100832	0.230974	0.145899	0.310049	0.154427	0.328275	0.492723	-0.0765467	0.649057	0.878782	0.535927	0.000900051	0.00935802	0.45938	0.0042239	0.0434682	0.198443	0.139206	0.269335	0.506336	0.000222416	0.00325655
LOC105198027	0.2412	0.222443	0.364569	0.98528	6.27895e-07	1.06503e-05	0.805507	4.62852e-05	0.000329954	-0.179773	0.38105	0.732387	0.74408	0.000287502	0.00368815	0.564308	0.00595306	0.0558934	0.920507	1.32564e-07	1.74621e-06	0.678693	0.00022246	0.00325655
LOC105198507	-0.515804	0.000871879	0.00357763	-1.00981	4.70523e-11	1.79159e-09	-0.989103	1.17307e-10	2.97893e-09	0.0207034	0.893321	0.97004	-0.494003	0.00152056	0.0140861	-0.473299	0.00239103	0.0294561	-1.01782	1.38806e-14	5.62555e-13	-0.497195	0.000223919	0.00327252
LOC105201893	1.39485	6.66817e-12	1.20304e-10	0.600213	0.00293525	0.0159058	0.810104	6.22299e-05	0.000427104	0.209891	0.319588	0.687034	-0.794633	0.000174465	0.00246296	-0.584742	0.00585824	0.0552993	0.709044	7.02027e-05	0.000489353	-0.70429	0.000224093	0.00327252
LOC105194916	-0.297066	0.0513806	0.116576	0.49372	0.00220078	0.012542	0.0811305	0.605951	0.740601	-0.41259	0.0148735	0.188286	0.790787	1.65638e-06	5.03828e-05	0.378197	0.0189496	0.121865	0.278634	0.0652001	0.152838	0.577735	0.00022967	0.0033499
LOC105203898	0.622439	9.34988e-10	1.26345e-08	0.258578	0.0103038	0.0434504	0.304802	0.00256469	0.0106592	0.0462246	0.666991	0.88642	-0.363862	0.000755644	0.00807069	-0.317637	0.0033519	0.0372496	0.282161	0.0008354	0.0042478	-0.342592	0.000230519	0.00335823
LOC105204834	1.36125	9.73787e-19	4.1607e-17	0.707045	3.92388e-06	5.54404e-05	0.948807	6.56413e-10	1.47984e-08	0.241761	0.1325	0.486076	-0.654208	4.88368e-05	0.000866724	-0.412447	0.0106508	0.0830254	0.828103	1.50287e-09	2.94129e-08	-0.539755	0.000234048	0.00340554
LOC105196342	1.22045	4.29825e-28	5.50953e-26	0.750968	1.0653e-11	4.46456e-10	0.919458	1.10312e-16	7.2298e-15	0.16849	0.149078	0.508349	-0.46948	5.96673e-05	0.00101909	-0.30099	0.0103042	0.0812363	0.836326	9.62094e-18	5.60093e-16	-0.38725	0.000234514	0.00340821
LOC105204870	0.405173	2.93701e-08	3.17249e-07	0.184286	0.011687	0.0481045	0.13902	0.0560933	0.133267	-0.0452664	0.559223	0.83452	-0.220887	0.00451673	0.0333834	-0.266153	0.000593596	0.0105348	0.161624	0.00798224	0.028404	-0.2444	0.000235	0.00341117
LOC105195103	1.32382	1.82478e-12	3.55422e-11	0.635205	0.00045229	0.00326519	0.722063	7.3647e-05	0.000495855	0.0868585	0.657172	0.882117	-0.688613	0.000608858	0.006779	-0.601754	0.00286622	0.0333272	0.68541	8.04224e-06	7.14698e-05	-0.656579	0.00023648	0.00342854
LOC105196238	0.449634	0.00531126	0.0173801	-0.119619	0.455091	0.649719	-0.0388772	0.808513	0.884194	0.0807421	0.62849	0.869499	-0.569254	0.000688252	0.00747951	-0.488511	0.0036349	0.0391231	-0.0848355	0.537576	0.695261	-0.539474	0.000237473	0.0034388
LOC105202999	-0.943312	3.36225e-08	3.58577e-07	-0.284145	0.096571	0.232316	-0.451109	0.00832407	0.0289343	-0.166963	0.347377	0.709939	0.659166	0.000205459	0.00281119	0.492203	0.00556421	0.0531301	-0.371592	0.0131754	0.042895	0.580389	0.000239108	0.00345833
LOC105198316	0.570778	0.000201697	0.000987142	-0.0419728	0.781556	0.887869	0.14872	0.328965	0.493264	0.190693	0.229989	0.602713	-0.612751	0.000128527	0.00192497	-0.422058	0.00872732	0.0731208	0.0470235	0.724218	0.835645	-0.528085	0.000239923	0.00346183
LOC105202552	0.217256	0.0037587	0.0128691	-0.0323798	0.66567	0.812066	-0.0207756	0.781772	0.866568	0.0116041	0.882452	0.966109	-0.249635	0.00146328	0.0136585	-0.238031	0.00243236	0.0298246	-0.0270336	0.665821	0.794694	-0.244788	0.000239867	0.00346183
LOC105208188	0.675609	4.03239e-06	2.90069e-05	0.169443	0.243565	0.436597	0.215572	0.138385	0.26638	0.0461292	0.762076	0.925492	-0.506165	0.00096749	0.0098349	-0.460036	0.00273607	0.0323165	0.192154	0.119786	0.241367	-0.489294	0.000240752	0.00346964
LOC105193687	0.873561	2.62413e-12	5.02393e-11	0.512722	3.54246e-05	0.000371289	0.389473	0.00156694	0.00703683	-0.123248	0.347437	0.709939	-0.36084	0.00656167	0.0445062	-0.484088	0.000244991	0.00532017	0.451806	1.85942e-05	0.000150362	-0.426148	0.000241448	0.00347553
LOC105193215	0.524237	1.97354e-08	2.17516e-07	0.174482	0.0613427	0.168108	0.254424	0.00642859	0.0233781	0.0799426	0.412904	0.756073	-0.349755	0.000341115	0.00425081	-0.269812	0.00577561	0.0546312	0.214177	0.00723413	0.0262311	-0.311569	0.000243238	0.00349443
LOC105195732	0.997205	5.02321e-08	5.22065e-07	0.358241	0.0498379	0.143692	0.428565	0.0189944	0.0566589	0.0703231	0.711306	0.903253	-0.638963	0.000783392	0.00833674	-0.56864	0.00280704	0.0328984	0.395224	0.0124617	0.0410777	-0.614613	0.00024334	0.00349443
rna5144	0.545388	0.13684	0.251491	-0.942401	0.0101446	0.0429331	-0.25559	0.485668	0.645463	0.686812	0.063102	0.349327	-1.48779	5.68111e-05	0.00098024	-0.800978	0.0302185	0.163141	-0.813353	0.0314028	0.0866351	-1.41157	0.000245341	0.00351898
LOC105197020	0.606667	6.57212e-07	5.47704e-06	0.140749	0.243652	0.436693	0.257534	0.0339674	0.0899405	0.116785	0.359151	0.720702	-0.465918	0.000268345	0.00349946	-0.349133	0.00660556	0.0603139	0.197645	0.0574453	0.138634	-0.412047	0.000250752	0.00359232
LOC105196687	0.839224	1.78499e-15	5.35059e-14	0.48069	4.96794e-06	6.85108e-05	0.504577	1.67215e-06	1.80044e-05	0.0238876	0.828931	0.950416	-0.358534	0.00119861	0.0117592	-0.334647	0.00251636	0.0304596	0.494891	2.37285e-08	3.64253e-07	-0.347809	0.000251436	0.00359786
LOC105205664	0.235029	0.0711124	0.151619	-0.173283	0.179991	0.358371	-0.199143	0.121756	0.242198	-0.0258604	0.847294	0.957177	-0.408311	0.00263199	0.0215414	-0.434172	0.00132508	0.0188873	-0.190446	0.0805485	0.179623	-0.427119	0.000252701	0.00361168
LOC105200517	0.0398322	0.660947	0.783002	0.31061	0.000677947	0.00464981	0.36281	7.32224e-05	0.00049349	0.0522003	0.586211	0.848557	0.270778	0.00447414	0.0331474	0.322978	0.000705107	0.0119393	0.338781	1.1497e-05	9.82932e-05	0.299004	0.000253213	0.00361472
LOC105198688	0.445301	0.000643088	0.00273989	-0.00701741	0.957069	0.981477	0.0458071	0.725356	0.829374	0.0528245	0.697426	0.898593	-0.452319	0.000877865	0.00916822	-0.399494	0.00330523	0.0369397	0.0173911	0.875679	0.930037	-0.430918	0.000253931	0.00362069
LOC105200112	-0.874454	0.000600121	0.00258796	0.00135472	0.995965	0.998748	-0.116266	0.662052	0.782658	-0.117621	0.670261	0.88802	0.875809	0.000988434	0.0100047	0.758188	0.00407868	0.0423365	-0.043591	0.854541	0.916156	0.855912	0.000257714	0.0036703
LOC105205639	0.266961	0.0545289	0.12244	-0.113938	0.408596	0.60767	-0.266909	0.0514346	0.124709	-0.152971	0.284429	0.651793	-0.380899	0.00845567	0.0542068	-0.53387	0.000206058	0.00472212	-0.196916	0.0992097	0.210216	-0.46601	0.000260847	0.00371054
LOC105198130	1.46823	3.27455e-19	1.46419e-17	0.971378	1.09692e-09	3.37119e-08	0.81751	1.90961e-07	2.5753e-06	-0.153868	0.377932	0.729999	-0.496849	0.00593826	0.041396	-0.650716	0.000267746	0.00570466	0.901293	1.00664e-11	2.74408e-10	-0.580671	0.000262082	0.00372372
LOC105204226	0.207746	0.109356	0.211166	-0.185804	0.150859	0.317354	-0.238582	0.0648069	0.149484	-0.0527776	0.694757	0.897828	-0.39355	0.00356046	0.0274099	-0.446327	0.000936617	0.0148176	-0.216485	0.0490938	0.122882	-0.425934	0.000263646	0.00374155
LOC105194984	-0.190055	0.085286	0.1745	0.113744	0.305753	0.503336	0.2465	0.0267487	0.0748462	0.132755	0.253472	0.625526	0.303799	0.00850774	0.0543629	0.436555	0.000160536	0.00392267	0.18095	0.0612044	0.14551	0.371896	0.000264567	0.0037502
LOC105194287	-0.845577	1.3223e-29	1.85383e-27	-0.37806	5.64452e-07	9.70167e-06	-0.663601	1.143e-18	9.49608e-17	-0.285541	0.000262842	0.0236281	0.467517	1.91515e-09	1.41266e-07	0.181976	0.0189273	0.121865	-0.526616	1.85291e-10	4.18015e-09	0.3159	0.000265473	0.00375863
LOC105198090	-0.62139	9.56574e-05	0.000505478	-1.15097	3.08576e-13	1.62576e-11	-1.07749	9.6086e-12	2.97977e-10	0.0734864	0.643977	0.877286	-0.529582	0.000941013	0.00966566	-0.456096	0.00446329	0.0450387	-1.13555	1.1706e-16	5.84833e-15	-0.508586	0.00026644	0.00376791
LOC105194891	0.657822	0.00117844	0.00465805	-0.206452	0.307596	0.505211	0.151594	0.454235	0.616658	0.358046	0.0882835	0.407583	-0.864274	3.94787e-05	0.000722368	-0.506228	0.0161593	0.110302	-0.049266	0.790642	0.878027	-0.713252	0.000268765	0.00379191
LOC105201515	-0.672213	3.22479e-06	2.37043e-05	0.00570881	0.970035	0.986173	-0.318789	0.031999	0.0857404	-0.324498	0.0379059	0.27425	0.677922	8.52883e-06	0.000202938	0.353424	0.0176841	0.116661	-0.16412	0.235801	0.39697	0.509225	0.000268524	0.00379191
LOC105200891	-0.246102	0.113816	0.217654	-0.825356	1.13755e-07	2.23834e-06	-0.680424	1.23134e-05	0.00010527	0.144932	0.370704	0.726621	-0.579254	0.000346686	0.0042799	-0.434322	0.00730769	0.0649927	-0.768657	1.45108e-08	2.33995e-07	-0.521775	0.000270681	0.00381449
LOC105200790	-0.870432	4.41365e-14	1.0742e-12	-0.324396	0.00710719	0.0326011	-0.594292	5.20445e-07	6.30483e-06	-0.269896	0.0271105	0.236142	0.546036	4.5767e-06	0.000118193	0.27614	0.0182785	0.118986	-0.46634	3.05971e-05	0.000233023	0.404651	0.000277626	0.00390779
LOC105199270	-0.339219	1.47633e-06	1.14261e-05	-0.0769542	0.285432	0.480798	-0.141266	0.0492608	0.120458	-0.0643119	0.392434	0.74141	0.262265	0.000385533	0.00468113	0.197953	0.00722356	0.0644935	-0.109493	0.0737679	0.167825	0.230322	0.000278982	0.00391775
LOC105202496	1.48814	7.33414e-15	1.99012e-13	0.599571	0.000912323	0.00596569	1.0052	7.69877e-08	1.13361e-06	0.405631	0.0428466	0.292116	-0.888574	1.35038e-05	0.000294588	-0.482943	0.0211623	0.129812	0.789122	2.21108e-06	2.22224e-05	-0.706753	0.000278922	0.00391775
LOC105207754	0.722307	1.23834e-05	8.0438e-05	0.154707	0.345874	0.545952	0.2123	0.196421	0.343972	0.0575939	0.737144	0.915863	-0.567601	0.000997926	0.0100749	-0.510007	0.00314055	0.0356735	0.182272	0.19501	0.346795	-0.547987	0.000279368	0.00391862
LOC105197473	0.452379	1.91028e-07	1.78914e-06	0.154196	0.0750967	0.193483	0.185389	0.0326204	0.0870072	0.031193	0.732513	0.913126	-0.298184	0.00109934	0.0109489	-0.266991	0.00351796	0.0383369	0.169959	0.0192467	0.0584894	-0.283802	0.000280742	0.00393332
LOC105194048	1.22004	1.48798e-33	3.12917e-31	0.778614	1.24513e-14	8.09792e-13	0.961149	1.89006e-21	2.31258e-19	0.182535	0.0839445	0.396623	-0.441421	2.92649e-05	0.000557971	-0.258886	0.0143234	0.10165	0.869596	1.54357e-21	1.4233e-19	-0.352056	0.000282661	0.00395562
LOC105196825	-0.276144	0.000642057	0.00273637	-0.0635409	0.436297	0.633158	0.061373	0.453647	0.616108	0.124914	0.144251	0.502533	0.212603	0.0119668	0.0699172	0.337517	6.97614e-05	0.00206865	-0.00188574	0.979125	0.98858	0.274699	0.000285043	0.00398433
LOC105193894	1.37047	7.35764e-18	2.91254e-16	0.592302	0.000137726	0.00118748	0.991388	3.45535e-10	8.18759e-09	0.399086	0.0167907	0.198226	-0.778171	3.64922e-06	9.65654e-05	-0.379085	0.0261011	0.148599	0.777825	1.39179e-07	1.82809e-06	-0.590432	0.00028628	0.003997
LOC105203243	1.20367	1.21539e-09	1.6164e-08	0.32657	0.0989415	0.236026	0.720702	0.000272442	0.00156835	0.394132	0.0550866	0.329565	-0.877104	1.9737e-05	0.000405107	-0.482972	0.0188056	0.121281	0.509011	0.00555694	0.0210556	-0.701013	0.00028958	0.0040384
LOC105193381	0.36405	0.0195744	0.0525852	-0.312499	0.0416178	0.125662	-0.0199982	0.897152	0.938421	0.292501	0.0677248	0.359433	-0.676548	2.73674e-05	0.000525188	-0.384048	0.0181438	0.118436	-0.179173	0.202872	0.356519	-0.545277	0.000290069	0.00404056
LOC105207990	-0.29996	3.59337e-05	0.000210917	0.0880172	0.236804	0.428244	-0.12783	0.0828605	0.179961	-0.215847	0.00542898	0.112984	0.387977	4.05082e-07	1.44872e-05	0.17213	0.0233416	0.138755	-0.0230595	0.752388	0.854381	0.276728	0.000292249	0.00406623
LOC105202061	-0.674246	5.46438e-12	9.95198e-11	-0.250452	0.0108192	0.0452539	-0.420951	1.79415e-05	0.000145642	-0.170498	0.0954944	0.421586	0.423794	3.23119e-05	0.000604351	0.253295	0.0128699	0.094225	-0.338804	0.000125789	0.000819446	0.336574	0.000294103	0.00408732
LOC105198317	1.00538	0.000937945	0.00380579	0.0410214	0.889232	0.950104	0.0216262	0.94139	0.965843	-0.0193952	0.949082	0.984516	-0.96436	0.00204187	0.0175643	-0.983755	0.00163583	0.0220751	0.00338727	0.989797	0.994611	-1.06152	0.000299117	0.00415223
LOC105205934	0.122435	0.484056	0.638773	-0.587364	0.000629406	0.0043656	-0.316474	0.0682325	0.155783	0.270889	0.127232	0.478455	-0.709799	7.31616e-05	0.00119924	-0.438909	0.0151076	0.105254	-0.470279	0.00252085	0.0109084	-0.595066	0.000300142	0.00416167
LOC105193572	0.744486	1.28334e-05	8.30406e-05	0.0238788	0.888181	0.949726	0.314295	0.0650175	0.149841	0.290416	0.101192	0.435244	-0.720607	4.89677e-05	0.000867743	-0.430191	0.0156281	0.107547	0.158406	0.303493	0.470301	-0.590803	0.000302122	0.00418432
LOC105197105	0.0290486	0.766824	0.857913	0.366671	0.0002565	0.00202501	0.325321	0.00115474	0.00546469	-0.0413501	0.697074	0.898385	0.337623	0.00119693	0.0117592	0.296273	0.00439913	0.0447307	0.348923	3.27423e-05	0.000247986	0.319954	0.00030376	0.00419282
LOC105202416	-0.285592	0.00459289	0.0152745	0.0240762	0.815565	0.908859	0.0503478	0.626162	0.755141	0.0262716	0.808637	0.942676	0.309669	0.00349147	0.027056	0.33594	0.00155262	0.0212329	0.0382955	0.658974	0.789096	0.324953	0.000303742	0.00419282
LOC105207888	1.34858	1.51009e-07	1.44451e-06	0.137395	0.573544	0.74558	0.750883	0.0028044	0.011483	0.613488	0.0187984	0.206384	-1.21119	5.40462e-06	0.000135713	-0.597698	0.0282313	0.15687	0.397743	0.09381	0.201762	-0.954724	0.000303777	0.00419282
LOC105207551	-0.471638	6.96465e-07	5.76845e-06	-0.193628	0.0438622	0.130756	-0.139161	0.148094	0.27959	0.0544666	0.586787	0.848753	0.278011	0.0050218	0.036405	0.332477	0.0008065	0.0133123	-0.166942	0.0402189	0.104971	0.306324	0.000306039	0.00421441
rna20822	0.794466	2.26546e-05	0.000138218	0.120118	0.508835	0.693782	0.239405	0.1909	0.336917	0.119287	0.534977	0.825303	-0.674348	0.000597847	0.00668162	-0.555061	0.00496065	0.0489103	0.176609	0.258311	0.422543	-0.630225	0.000305793	0.00421441
LOC105194168	-0.185226	0.0417258	0.0987493	0.0498921	0.588384	0.755975	0.200506	0.0305824	0.0827021	0.150614	0.121008	0.470528	0.235118	0.0137833	0.0778328	0.385732	5.84322e-05	0.00181478	0.124356	0.129052	0.255335	0.310228	0.000308489	0.00424331
LOC105194061	1.41278	3.75315e-16	1.23204e-14	0.707818	4.01906e-05	0.000413633	0.950056	3.90495e-08	6.08295e-07	0.242238	0.180101	0.547157	-0.704965	0.000100208	0.00154663	-0.462727	0.0108806	0.0839846	0.830917	6.05874e-08	8.59929e-07	-0.592202	0.000313679	0.00430979
LOC105200382	0.582983	0.000422227	0.00190697	-0.141267	0.389425	0.590866	0.183809	0.264841	0.426019	0.325076	0.0577976	0.335809	-0.724251	2.49582e-05	0.000491747	-0.399174	0.0206574	0.128449	0.00671665	0.964552	0.980394	-0.578701	0.000318545	0.00437167
LOC105197001	0.318078	0.00226912	0.00828092	-0.138707	0.179403	0.357531	0.0613031	0.556187	0.702892	0.20001	0.0653857	0.353471	-0.456785	2.58932e-05	0.000504277	-0.256775	0.0189075	0.121805	-0.0440861	0.640036	0.775807	-0.362388	0.000320443	0.00439272
LOC105195009	-0.117695	0.117735	0.223687	0.114965	0.137257	0.296521	0.130315	0.0917416	0.194879	0.0153499	0.85101	0.958943	0.23266	0.00354954	0.0273473	0.24801	0.001864	0.0244693	0.123546	0.0550024	0.134152	0.241486	0.000323097	0.00442408
LOC105197852	-0.293011	0.000102982	0.000539103	-0.0565217	0.466423	0.659718	-0.0513785	0.508404	0.665299	0.0051432	0.949653	0.984822	0.236489	0.00287067	0.0231577	0.241632	0.00234266	0.0289509	-0.0538396	0.406884	0.574764	0.239834	0.000331056	0.00452794
LOC105195894	1.2879	6.21157e-17	2.24133e-15	0.650356	2.2367e-05	0.000251492	0.88798	7.62582e-09	1.39262e-07	0.237624	0.139037	0.495711	-0.637543	7.43609e-05	0.00121384	-0.399919	0.0131234	0.0952535	0.769109	2.02054e-08	3.15099e-07	-0.525167	0.000332775	0.00454629
LOC105198862	2.36357	6.71157e-16	2.13045e-14	1.47446	4.31223e-07	7.54231e-06	1.30728	7.35468e-06	6.62561e-05	-0.167179	0.578145	0.844866	-0.889112	0.00320179	0.0252254	-1.05629	0.000459952	0.0085486	1.4394	6.86838e-08	9.58017e-07	-1.00716	0.000341006	0.00465348
LOC105197332	0.670414	2.45708e-33	4.93579e-31	0.487665	2.34112e-18	2.67426e-16	0.496944	5.54961e-19	4.97948e-17	0.0092794	0.87494	0.964685	-0.18275	0.00190365	0.016704	-0.17347	0.00322233	0.0363575	0.493039	1.35875e-26	2.12136e-24	-0.178094	0.000341403	0.00465365
LOC105203805	1.38142	1.46842e-15	4.43126e-14	0.682089	7.91928e-05	0.000746515	0.926826	8.4086e-08	1.23012e-06	0.244737	0.174092	0.540879	-0.699328	0.000104092	0.0015996	-0.454591	0.0117143	0.088453	0.805893	1.78346e-07	2.2836e-06	-0.585319	0.00034557	0.00470513
LOC105202345	1.5456	9.47895e-10	1.27833e-08	0.678451	0.00653914	0.0306156	0.764569	0.00220735	0.0093926	0.0861174	0.740586	0.91746	-0.867145	0.000966155	0.0098349	-0.781027	0.00298524	0.034339	0.734528	0.000870455	0.00440648	-0.85339	0.000347406	0.0047248
LOC105202874	0.136911	0.0930101	0.186366	-0.18039	0.0265012	0.0905615	-0.0788487	0.333814	0.497653	0.101541	0.232315	0.605083	-0.317301	0.000187257	0.0026216	-0.21576	0.0113388	0.0865831	-0.13152	0.0632856	0.149241	-0.268762	0.000348268	0.0047312
LOC105203246	-0.700055	0.0226579	0.059489	0.316853	0.309585	0.507187	0.220305	0.479174	0.639803	-0.0965488	0.763422	0.925492	1.01691	0.00133568	0.0128126	0.920359	0.00363704	0.0391231	0.326153	0.257322	0.42177	1.05633	0.000350112	0.0047509
LOC105198721	0.723156	5.03123e-07	4.29393e-06	0.108912	0.446892	0.642193	0.366697	0.0106684	0.035656	0.257786	0.0851987	0.399899	-0.614244	4.2446e-05	0.000768325	-0.356458	0.0178183	0.117154	0.23076	0.075819	0.171328	-0.494903	0.000350888	0.00475384
LOC105200526	-1.86179	1.44879e-11	2.47452e-10	-0.614331	0.0354333	0.111691	-1.19827	2.45445e-05	0.000191393	-0.583936	0.040114	0.283312	1.24746	6.2875e-06	0.000154594	0.66352	0.0129757	0.0947643	-0.951643	0.000632138	0.00332639	0.926389	0.000351116	0.00475384
LOC105198417	-1.06783	2.51435e-19	1.14327e-17	-1.4422	4.27557e-34	2.75946e-31	-1.41162	1.0421e-32	4.6752e-30	0.0305848	0.797966	0.937799	-0.374378	0.00177228	0.0157668	-0.343794	0.00411314	0.0425426	-1.44048	1.0441e-45	7.17247e-43	-0.367417	0.000352295	0.00476447
LOC105192856	0.519175	0.0109785	0.0323963	-0.14084	0.485966	0.675881	-0.112222	0.578993	0.72161	0.0286187	0.891476	0.969493	-0.660015	0.00180806	0.015984	-0.631397	0.00285147	0.0332211	-0.137596	0.432125	0.599027	-0.667004	0.000360398	0.00486859
LOC105195297	-0.257654	0.000750607	0.00314032	-0.0803799	0.299754	0.496384	0.144547	0.0648055	0.149484	0.224926	0.00594404	0.120942	0.177274	0.026732	0.125844	0.402201	6.34443e-07	5.34836e-05	0.02802	0.714346	0.828709	0.286011	0.000362381	0.00488992
LOC105193327	0.355176	0.0633241	0.1382	-0.338965	0.0684507	0.182102	-0.162853	0.38575	0.550935	0.176111	0.361681	0.72208	-0.69414	0.000410394	0.00490726	-0.518029	0.00890857	0.0741459	-0.264982	0.103703	0.217045	-0.626681	0.000363418	0.00489844
LOC105202762	-0.851423	1.20878e-09	1.6092e-08	-0.521258	0.000260711	0.00205324	-0.194754	0.178786	0.321713	0.326505	0.027849	0.237752	0.330164	0.0216743	0.108666	0.656669	6.75021e-06	0.000362118	-0.367389	0.0060677	0.0227088	0.485056	0.000364502	0.00490211
LOC105204033	-0.829106	6.64045e-17	2.3833e-15	-0.371518	0.000295933	0.00227918	-0.597923	3.79519e-09	7.45685e-08	-0.226405	0.0304245	0.248246	0.457588	7.97121e-06	0.000191992	0.231183	0.0224292	0.13554	-0.489751	2.26354e-07	2.86625e-06	0.339166	0.000364316	0.00490211
LOC105194146	0.294756	0.00301045	0.0106012	-0.0458408	0.643241	0.79477	0.00340787	0.972572	0.984347	0.0492486	0.63445	0.873527	-0.340596	0.00103435	0.010407	-0.291348	0.00506419	0.0495997	-0.0224041	0.788863	0.877089	-0.318332	0.000365513	0.00491023
LOC105202372	0.859282	1.36818e-07	1.31908e-06	0.259162	0.107984	0.250602	0.39907	0.013728	0.0435357	0.139908	0.409758	0.753487	-0.600119	0.000441747	0.00520829	-0.460212	0.00726726	0.0647796	0.328253	0.0187101	0.057086	-0.539033	0.000365975	0.00491098
LOC105206884	1.35155	2.36427e-19	1.08603e-17	0.77391	1.3058e-07	2.54227e-06	0.918863	5.49159e-10	1.25914e-08	0.144953	0.363378	0.722723	-0.577639	0.000346483	0.0042799	-0.432686	0.00785128	0.0683557	0.851932	9.2896e-12	2.5526e-10	-0.50951	0.00036693	0.00491833
LOC105201598	-0.473888	4.4077e-22	2.86586e-20	-0.245963	8.78101e-07	1.46063e-05	-0.356193	8.39173e-13	3.20864e-11	-0.11023	0.0332315	0.258154	0.227925	8.06113e-06	0.000193224	0.117695	0.0205938	0.128286	-0.301983	9.36279e-11	2.1914e-09	0.171674	0.000367815	0.00491926
LOC105203094	0.290487	0.372453	0.531811	-0.488256	0.12948	0.285135	-0.937127	0.00338381	0.0135705	-0.448871	0.16729	0.534498	-0.778743	0.0185086	0.0967398	-1.22761	0.000186953	0.00438652	-0.828044	0.00696514	0.0254235	-1.14239	0.000367476	0.00491926
LOC105199539	0.936764	0.000463004	0.00206139	0.0994114	0.710138	0.8415	0.105171	0.694172	0.808276	0.00575929	0.983336	0.994562	-0.837352	0.00239747	0.0200105	-0.831593	0.00256904	0.0310019	0.0885086	0.708909	0.824816	-0.884403	0.000369247	0.00493296
LOC105201629	1.29499	2.42596e-07	2.22722e-06	1.93322	1.80021e-14	1.13907e-12	2.22087	1.6469e-18	1.32998e-16	0.287648	0.274497	0.644489	0.638229	0.0145541	0.0809843	0.925877	0.000407435	0.00775572	2.16489	3.01548e-21	2.63883e-19	0.856284	0.000374885	0.00500275
LOC105203875	-1.1241	3.72902e-07	3.26497e-06	-0.477192	0.0408426	0.124017	-0.426631	0.0686606	0.156548	0.0505608	0.830953	0.951272	0.646908	0.00386551	0.0292324	0.697469	0.00193523	0.0250985	-0.460074	0.0260893	0.0745598	0.687946	0.000376195	0.00501469
LOC105200532	-0.741561	5.59742e-24	4.48427e-22	-0.264446	0.000328324	0.00249735	-0.569946	9.10989e-15	4.575e-13	-0.3055	6.80894e-05	0.0125198	0.477115	4.72453e-10	4.01143e-08	0.171615	0.0249117	0.145078	-0.423712	4.19009e-07	5.07204e-06	0.314384	0.000381214	0.00507599
LOC105204163	-0.907139	0.000539917	0.00235904	-0.174117	0.514955	0.698973	0.0354165	0.895302	0.937275	0.209534	0.449503	0.775783	0.733022	0.00673475	0.0454972	0.942556	0.000534833	0.00963679	-0.0570682	0.813563	0.892276	0.873712	0.000382617	0.00508905
LOC105199429	-0.544082	0.00553375	0.0180249	-0.023754	0.90533	0.957412	0.213851	0.287988	0.451894	0.237605	0.256161	0.627468	0.520328	0.0109035	0.0651233	0.757933	0.000231841	0.00515504	0.0996059	0.574537	0.724406	0.650585	0.000387182	0.00514343
LOC105207936	-0.650347	1.43663e-06	1.11444e-05	-0.262944	0.0531713	0.150705	-0.180255	0.185655	0.330402	0.0826887	0.559146	0.83452	0.387403	0.00577837	0.0406172	0.470092	0.000823895	0.013505	-0.222481	0.0564034	0.136889	0.432102	0.000387556	0.00514343
LOC105194070	1.45671	4.26241e-25	3.8762e-23	1.06467	2.82703e-14	1.72945e-12	0.917438	4.64268e-11	1.30179e-09	-0.147229	0.320441	0.687615	-0.392048	0.00871903	0.055413	-0.539276	0.000293338	0.00605262	0.997128	1.19273e-16	5.93727e-15	-0.467843	0.000388819	0.00515452
LOC105201576	0.169376	0.217101	0.357777	-0.347777	0.0110059	0.0459011	-0.194315	0.155999	0.29161	0.153462	0.281054	0.649838	-0.517153	0.000287436	0.00368815	-0.363692	0.0108624	0.0839541	-0.278276	0.0199379	0.060164	-0.449058	0.000389827	0.00516222
LOC105207626	0.432669	0.00238384	0.00865034	-0.237706	0.0941631	0.228126	0.115765	0.416092	0.580696	0.353471	0.0169964	0.198226	-0.670375	6.05782e-06	0.000149883	-0.316904	0.0328339	0.171541	-0.0757414	0.575965	0.725437	-0.508403	0.000391861	0.00518347
LOC105203487	0.601941	3.30451e-09	4.16436e-08	0.135732	0.175742	0.352686	0.360688	0.000380171	0.00209702	0.224956	0.0354943	0.265327	-0.466209	1.37341e-05	0.000298509	-0.241253	0.0260301	0.148411	0.243601	0.0085922	0.03023	-0.357723	0.000399402	0.00527744
LOC105199245	-1.13123	0.000563915	0.00244976	-2.19458	2.12989e-11	8.53808e-10	-1.95035	2.67911e-09	5.43863e-08	0.244225	0.463916	0.784167	-1.06335	0.00143968	0.0135397	-0.819124	0.0141214	0.10058	-2.33312	4.48061e-14	1.6728e-12	-1.12531	0.000411042	0.0054253
LOC105195102	-0.856255	9.87004e-16	3.0329e-14	-0.372516	0.000531108	0.00375646	-0.596637	2.63622e-08	4.27362e-07	-0.224121	0.0443884	0.296742	0.483739	1.29522e-05	0.000284129	0.259617	0.0189559	0.121865	-0.489271	8.59976e-07	9.45217e-06	0.367168	0.000412208	0.00543475
LOC105202681	-1.03048	4.18102e-52	3.31013e-49	-0.564659	1.71003e-16	1.53286e-14	-0.871794	2.0159e-37	1.69575e-34	-0.307135	1.39004e-05	0.00531044	0.465825	3.53752e-11	4.05338e-09	0.15869	0.0234413	0.139162	-0.723489	6.75777e-19	4.50704e-17	0.301161	0.000417574	0.0054995
LOC105203738	0.774312	0.00019497	0.000955955	0.0683629	0.738048	0.859968	0.164202	0.423116	0.587024	0.0958393	0.653579	0.881008	-0.705949	0.00109604	0.010934	-0.61011	0.00488563	0.0484133	0.110176	0.534624	0.692759	-0.678337	0.000424201	0.00558069
LOC105197882	0.993806	1.02949e-08	1.1955e-07	0.287759	0.0958932	0.231119	0.560001	0.00122302	0.0057394	0.272242	0.131218	0.483739	-0.706048	9.36072e-05	0.00147694	-0.433805	0.0165928	0.112287	0.41797	0.00716514	0.0260153	-0.582521	0.000424993	0.00558503
LOC105204615	-0.23865	0.247427	0.395595	0.27792	0.200341	0.384224	0.604566	0.00657291	0.0237936	0.326645	0.165291	0.531555	0.51657	0.0192752	0.099556	0.843216	0.000191092	0.00445841	0.455995	0.0184107	0.0563101	0.69836	0.000426105	0.00559355
LOC105200255	-0.778052	1.44305e-35	3.59179e-33	-0.28678	5.39264e-06	7.31948e-05	-0.629017	1.213e-23	2.06655e-21	-0.342236	1.67282e-07	0.000415652	0.491272	4.73515e-14	1.02436e-11	0.149036	0.0216324	0.131913	-0.465318	1.95825e-08	3.05732e-07	0.307407	0.00042889	0.005624
LOC105207739	-0.565263	8.69062e-20	4.1774e-18	-0.318065	4.30182e-07	7.54231e-06	-0.407659	8.38457e-11	2.20837e-09	-0.0895944	0.16948	0.536864	0.247198	0.00012833	0.00192446	0.157604	0.0144126	0.101864	-0.363922	4.5641e-11	1.13188e-09	0.201748	0.000429767	0.00562939
LOC105199472	-0.458998	1.08876e-12	2.19037e-11	-0.198268	0.00240043	0.0134951	-0.296248	5.44996e-06	5.06567e-05	-0.0979803	0.149143	0.508356	0.260731	0.000106228	0.00162607	0.162751	0.0153144	0.106131	-0.248244	1.60761e-05	0.000131784	0.211129	0.000431559	0.00564674
LOC105201971	0.836257	2.35668e-13	5.24274e-12	0.471317	3.37428e-05	0.000358479	0.478629	2.55072e-05	0.000197892	0.00731227	0.951316	0.985381	-0.364941	0.00239584	0.0200105	-0.357629	0.00293055	0.0340082	0.477335	5.87757e-07	6.82026e-06	-0.36302	0.000440597	0.00575876
LOC105197344	1.18722	1.04216e-10	1.58849e-09	0.419715	0.0221312	0.0787403	0.740842	5.4677e-05	0.000381888	0.321126	0.0925398	0.416768	-0.767509	5.87976e-05	0.00101009	-0.446383	0.0195704	0.123978	0.573276	0.000604093	0.00319955	-0.621263	0.000441169	0.00576
LOC105200026	0.808927	6.61446e-06	4.55165e-05	0.127897	0.458787	0.652744	0.32754	0.061423	0.143374	0.199643	0.279387	0.648006	-0.681031	0.000307287	0.00391219	-0.481388	0.0116844	0.0883545	0.2234	0.136283	0.265402	-0.595402	0.000452976	0.00590777
LOC105208124	-0.425014	1.9728e-05	0.00012191	-0.058929	0.559894	0.734519	-0.157958	0.117206	0.23576	-0.099029	0.347306	0.709939	0.366085	0.000441626	0.00520829	0.267056	0.0101895	0.0805468	-0.109042	0.209179	0.364606	0.317326	0.000455619	0.00593582
LOC105203220	0.0755069	0.65966	0.782153	-0.446142	0.00863479	0.0380013	-0.452393	0.00776084	0.027308	-0.00625167	0.971526	0.990699	-0.521648	0.003142	0.0249206	-0.5279	0.00280639	0.0328984	-0.461668	0.00152581	0.00710135	-0.538949	0.00045667	0.0059431
LOC105202670	0.569143	2.32408e-07	2.14539e-06	0.143821	0.185282	0.365132	0.280801	0.0103954	0.0349079	0.136981	0.23685	0.608597	-0.425322	0.000253349	0.00334454	-0.288342	0.0138728	0.0994487	0.210809	0.0245215	0.0710013	-0.360449	0.000457266	0.00594446
LOC105194522	-0.135705	0.20335	0.340705	-0.409892	0.000120595	0.00106821	-0.533621	5.2316e-07	6.32633e-06	-0.123729	0.261821	0.631357	-0.274187	0.0131592	0.0751715	-0.397915	0.000310541	0.00629726	-0.477033	2.61399e-07	3.27381e-06	-0.341136	0.000461548	0.00598724
LOC105201493	0.0266298	0.898703	0.943277	-0.850992	4.6685e-05	0.000470789	-0.443267	0.0340308	0.0900552	0.407725	0.0597877	0.342371	-0.877621	5.11168e-05	0.000900418	-0.469897	0.0301863	0.16309	-0.685537	0.000408008	0.00227963	-0.714246	0.00046148	0.00598724
LOC105198817	1.48361	1.92807e-37	6.03486e-35	1.03946	1.3261e-19	1.7252e-17	1.16096	8.33139e-24	1.43759e-21	0.121501	0.326796	0.691311	-0.444151	0.000359371	0.00442262	-0.32265	0.00988773	0.0791152	1.10529	1.79699e-29	3.4773e-27	-0.383729	0.000466477	0.00604468
LOC105194743	0.142157	0.383937	0.542225	-0.474989	0.00326537	0.0173525	-0.270169	0.0960172	0.201953	0.204819	0.221146	0.595399	-0.617146	0.0002461	0.00326345	-0.412327	0.0147713	0.10363	-0.385954	0.00698241	0.0254682	-0.529832	0.000469221	0.00607372
LOC105196353	-0.930448	1.17913e-11	2.05037e-10	-0.611127	1.17637e-05	0.000143521	-0.317044	0.0244178	0.0694798	0.294083	0.041741	0.288291	0.319321	0.0233786	0.114675	0.613404	1.61468e-05	0.000727345	-0.473058	0.000251521	0.00150115	0.460251	0.000470962	0.00608973
LOC105207374	-0.637115	1.23472e-05	8.02421e-05	-0.983	1.25255e-11	5.18201e-10	-1.17705	3.27959e-16	2.02477e-14	-0.194047	0.181015	0.548867	-0.345885	0.018308	0.0960744	-0.539932	0.000210769	0.00480211	-1.09829	1.67384e-17	9.38648e-16	-0.45765	0.000474089	0.00612361
LOC105200452	-0.703987	9.9803e-13	2.02296e-11	-0.305524	0.00280401	0.0153561	-0.465457	4.20194e-06	4.0338e-05	-0.159934	0.125989	0.476617	0.398463	9.62566e-05	0.00150666	0.23853	0.0183073	0.118999	-0.38845	1.7122e-05	0.000139774	0.316502	0.000475285	0.00612753
LOC105203420	-0.479789	0.00160425	0.00613148	0.198307	0.232782	0.423802	-0.146192	0.36024	0.52575	-0.344499	0.0453425	0.299816	0.678096	4.00838e-05	0.000732305	0.333597	0.0354863	0.180346	0.0199004	0.890392	0.939245	0.501403	0.000475408	0.00612753
LOC105202359	-0.401281	0.00303404	0.0106758	-0.790539	4.86623e-09	1.2741e-07	-0.838662	5.23561e-10	1.20455e-08	-0.0481232	0.730125	0.912279	-0.389258	0.00538056	0.038509	-0.437381	0.00175237	0.0234219	-0.825804	8.12021e-13	2.61273e-11	-0.422547	0.000476004	0.00612868
LOC105203245	0.417706	0.00044941	0.00201048	-0.0441999	0.709872	0.841339	0.115636	0.331062	0.495195	0.159835	0.197534	0.566039	-0.461906	0.000197516	0.00272641	-0.302071	0.0150507	0.104919	0.0321467	0.758337	0.858644	-0.387187	0.000479926	0.0061726
LOC105202003	-0.146665	0.374038	0.533169	0.232523	0.167075	0.340587	0.65352	0.000137622	0.000861113	0.420997	0.0191861	0.207776	0.379189	0.0290611	0.132835	0.800185	5.96555e-06	0.000328997	0.435922	0.0064391	0.0238198	0.584294	0.000480956	0.00617926
LOC105195540	0.487981	1.94301e-09	2.51452e-08	0.23689	0.00354253	0.0185279	0.231267	0.00442146	0.0170073	-0.0056226	0.947748	0.984113	-0.251091	0.00344368	0.0267851	-0.256714	0.00278987	0.0328276	0.234556	0.000520327	0.00280674	-0.254652	0.000483203	0.00618839
LOC105199798	-0.981985	2.52254e-11	4.14541e-10	-0.270412	0.074006	0.191479	-0.647483	1.46173e-05	0.000121967	-0.377072	0.0149375	0.188516	0.711574	3.21783e-06	8.77063e-05	0.334502	0.0266072	0.150464	-0.470421	0.00102246	0.00505488	0.510406	0.000483034	0.00618839
LOC105203202	0.110169	0.537573	0.683985	-0.467654	0.007842	0.0352699	-0.399477	0.0234678	0.0672499	0.0681769	0.70622	0.901315	-0.577823	0.00160895	0.0147543	-0.509646	0.00550287	0.0526722	-0.447152	0.00318559	0.0133354	-0.560103	0.000482535	0.00618839
LOC105199992	-0.755418	7.35938e-09	8.74999e-08	-0.307462	0.0190849	0.0704859	-0.384898	0.00332719	0.0133604	-0.0774367	0.570254	0.840236	0.447956	0.000985258	0.00998113	0.370519	0.00640063	0.0588095	-0.3483	0.00192931	0.00869207	0.41159	0.000486228	0.00622052
LOC105193680	0.12814	0.286211	0.440694	-0.231807	0.0520445	0.148462	-0.24838	0.0371784	0.0961478	-0.0165728	0.893446	0.970073	-0.359947	0.00388054	0.0293202	-0.37652	0.0024987	0.0303392	-0.243611	0.015507	0.0490786	-0.372832	0.000487009	0.00622392
LOC105204843	-0.898162	1.94608e-15	5.79477e-14	-0.509291	7.38979e-06	9.64484e-05	-0.580815	3.1456e-07	4.01295e-06	-0.0715239	0.544257	0.82913	0.388871	0.00093081	0.0095982	0.317347	0.00686839	0.0621631	-0.548372	1.56956e-08	2.50098e-07	0.353674	0.000492038	0.00628155
LOC105202543	0.101444	0.381126	0.539898	-0.340579	0.00281695	0.0154073	-0.184927	0.108979	0.222774	0.155652	0.189563	0.558564	-0.442022	0.000205754	0.00281119	-0.286371	0.0173646	0.115392	-0.268052	0.00747558	0.0269502	-0.370229	0.000493157	0.00628918
LOC105199181	-0.35499	0.00106328	0.00424777	0.141843	0.204399	0.389502	-0.102526	0.353545	0.518905	-0.244369	0.0360772	0.267627	0.496833	1.46664e-05	0.00031644	0.252464	0.0260286	0.148411	0.0161829	0.874616	0.929482	0.371271	0.000494175	0.00629551
LOC105200544	-0.736395	8.64774e-16	2.68799e-14	-0.311889	0.00105453	0.00674526	-0.536161	1.10492e-08	1.94395e-07	-0.224272	0.0206763	0.211349	0.424506	7.3855e-06	0.000178614	0.200234	0.0318977	0.168283	-0.428963	1.13339e-06	1.20524e-05	0.307698	0.000496018	0.00631234
LOC105194012	-0.546324	4.7101e-11	7.46682e-10	-0.260081	0.0017639	0.010406	-0.314726	0.000153508	0.000946197	-0.0546452	0.528561	0.820781	0.286243	0.000948823	0.00972049	0.231598	0.00747596	0.06619	-0.288339	4.2978e-05	0.000316269	0.259277	0.000499449	0.00634931
LOC105204880	-0.439308	0.00150897	0.00580097	0.146027	0.314388	0.51226	-0.108511	0.447243	0.610429	-0.254537	0.0923424	0.416261	0.585334	6.99175e-05	0.0011557	0.330797	0.0223985	0.135493	0.0159389	0.901158	0.945625	0.456664	0.000501464	0.00636822
LOC105195541	1.24363	2.185e-13	4.9095e-12	0.63232	0.000130585	0.00113661	0.755562	5.58809e-06	5.1762e-05	0.123242	0.488092	0.797992	-0.611314	0.000713637	0.00770572	-0.488072	0.00719448	0.0643878	0.699759	7.00055e-07	7.93568e-06	-0.556718	0.000502152	0.00637027
LOC105195387	-1.31301	4.16781e-17	1.53264e-15	-0.554088	0.000722303	0.00491227	-0.969014	1.36362e-09	2.93177e-08	-0.414926	0.0104845	0.15448	0.758922	1.66561e-06	5.05335e-05	0.343996	0.0257728	0.147799	-0.777517	7.22273e-07	8.14722e-06	0.531204	0.000506379	0.00641714
LOC105193417	0.54086	0.00176635	0.00665544	0.0133357	0.93772	0.972451	-0.00244265	0.988573	0.993816	-0.0157783	0.929427	0.979837	-0.527524	0.00346018	0.0268664	-0.543303	0.00258788	0.031102	0.00145666	0.992007	0.99579	-0.547121	0.000509753	0.00645313
LOC105193502	1.10528	5.27288e-09	6.39925e-08	0.0981413	0.581782	0.750964	0.743561	6.938e-05	0.000471133	0.64542	0.000961658	0.0443399	-1.00714	3.53302e-07	1.31122e-05	-0.36172	0.078221	0.293741	0.373919	0.0435808	0.111981	-0.718566	0.000513023	0.00648773
LOC105199512	1.0437	4.95101e-09	6.04131e-08	0.410867	0.0208801	0.0755806	0.550761	0.00198183	0.00858692	0.139894	0.450806	0.776052	-0.63283	0.000662606	0.00727449	-0.492935	0.00807178	0.0696877	0.482737	0.00183841	0.00834145	-0.572358	0.000516505	0.00652493
LOC105204623	1.08644	1.40039e-15	4.25458e-14	0.640209	2.45702e-06	3.66226e-05	0.681981	5.22705e-07	6.32633e-06	0.0417718	0.768493	0.927354	-0.446227	0.00168129	0.0152167	-0.404455	0.00441778	0.0448312	0.666096	8.80711e-09	1.47203e-07	-0.427463	0.000517967	0.00653656
LOC105195829	1.31777	0.000185919	0.000914912	-0.407271	0.247659	0.4413	0.701276	0.0466417	0.115247	1.10855	0.00193013	0.0656981	-1.72504	1.40765e-06	4.43016e-05	-0.616498	0.0848576	0.306761	-0.0687188	0.853719	0.915542	-1.32049	0.0005188	0.00654023
LOC105200118	-0.258854	0.00603161	0.0194768	0.0432964	0.648248	0.798074	0.0190911	0.840568	0.90269	-0.0242054	0.807206	0.942137	0.30215	0.00217674	0.0185486	0.277945	0.0048083	0.0479346	0.0320317	0.688271	0.81113	0.291802	0.000519834	0.00654644
LOC105207553	0.506957	0.000575971	0.00249421	0.0307268	0.831516	0.918481	0.064793	0.654873	0.776832	0.0340662	0.823193	0.948459	-0.47623	0.00207229	0.0177972	-0.442164	0.00436654	0.044541	0.0455633	0.708818	0.824816	-0.466071	0.000524071	0.00658824
LOC105207685	-0.775152	2.22666e-24	1.82735e-22	-0.575103	1.30064e-13	7.14411e-12	-0.515309	3.80324e-11	1.08449e-09	0.0597931	0.45187	0.776491	0.200049	0.00999378	0.0612073	0.259842	0.00085721	0.0139158	-0.547177	1.55977e-16	7.68089e-15	0.229599	0.000524245	0.00658824
LOC105193694	-1.68117	6.27814e-16	2.00231e-14	-0.772864	0.000244139	0.00194288	-1.1766	1.95628e-08	3.26669e-07	-0.403732	0.0602789	0.343712	0.90831	2.07849e-05	0.000423667	0.504578	0.0174433	0.115615	-1.00184	2.87767e-07	3.58738e-06	0.691215	0.000527701	0.00662479
LOC105200122	-0.335973	0.0193286	0.0520598	-0.736362	2.23551e-07	4.15193e-06	-0.777566	4.21354e-08	6.54095e-07	-0.0412041	0.772697	0.928727	-0.400389	0.00556486	0.0395403	-0.441593	0.00217771	0.0274758	-0.769505	2.76073e-10	6.08823e-09	-0.430233	0.000537225	0.00673734
LOC105198030	0.0915952	0.232799	0.377872	0.361236	5.23536e-06	7.15497e-05	0.304338	0.000117232	0.000748142	-0.0568973	0.501382	0.805711	0.26964	0.00108827	0.0108846	0.212743	0.00970632	0.078312	0.334147	4.62317e-07	5.53045e-06	0.242419	0.000541771	0.00678731
LOC105193636	-0.372878	0.000182194	0.000898221	0.0405798	0.683811	0.824226	-0.129101	0.195078	0.342092	-0.16968	0.102467	0.437385	0.413458	6.91211e-05	0.00114574	0.243777	0.0189635	0.121865	-0.0460872	0.606378	0.749126	0.327514	0.00054349	0.00679476
LOC105194144	0.443187	0.00140618	0.00544002	-0.0247749	0.857475	0.933167	0.0517439	0.708115	0.817713	0.0765188	0.595619	0.852696	-0.467962	0.00122337	0.0119324	-0.391444	0.00693041	0.0625805	0.0108896	0.926422	0.958894	-0.435831	0.000543282	0.00679476
LOC105201681	-1.20678	1.29911e-18	5.49835e-17	-0.587279	2.20501e-05	0.000248362	-0.885152	1.36252e-10	3.43412e-09	-0.297873	0.036766	0.27095	0.619497	1.25581e-05	0.000278068	0.321624	0.0228507	0.137145	-0.745943	7.10846e-09	1.21774e-07	0.46155	0.0005553	0.00693522
LOC105196405	0.765277	1.20864e-09	1.6092e-08	0.0652883	0.595846	0.760674	0.521931	3.36967e-05	0.000249869	0.456642	0.000527443	0.0328727	-0.699989	1.08044e-07	4.81184e-06	-0.243346	0.0700376	0.274887	0.272599	0.0368487	0.0978478	-0.487011	0.000560608	0.00697985
LOC105198888	0.129187	0.253121	0.401944	-0.276292	0.0133431	0.0532239	-0.162922	0.147243	0.278644	0.113371	0.329254	0.693041	-0.40548	0.000518274	0.00596749	-0.292109	0.0129427	0.094615	-0.223347	0.0204311	0.061423	-0.353389	0.000560564	0.00697985
LOC105200369	0.418227	1.47464e-05	9.42684e-05	0.0356288	0.708883	0.84063	0.180191	0.0613544	0.143263	0.144562	0.153163	0.514511	-0.382598	0.000161522	0.00231425	-0.238036	0.019902	0.125488	0.10549	0.208058	0.36314	-0.313643	0.000559573	0.00697985
LOC105205344	0.249104	0.267324	0.418996	-0.256391	0.250556	0.444499	-0.65482	0.00311434	0.0125911	-0.398429	0.081878	0.39223	-0.505495	0.0292792	0.133573	-0.903924	8.71567e-05	0.00241468	-0.493587	0.0162477	0.0509705	-0.747683	0.000565378	0.00703199
LOC105202450	0.0748325	0.698237	0.809299	-0.70625	0.00015921	0.00134144	-0.350673	0.0656348	0.151082	0.355576	0.0641445	0.350775	-0.781082	5.96536e-05	0.00101909	-0.425506	0.0315205	0.166968	-0.552973	0.00145583	0.00681489	-0.63152	0.00056884	0.00706778
LOC105193692	0.894645	4.85261e-16	1.56622e-14	0.525843	1.36911e-06	2.14994e-05	0.56014	2.88646e-07	3.7105e-06	0.0342972	0.771333	0.928115	-0.368802	0.00193921	0.0169029	-0.334505	0.00503278	0.0494036	0.545957	1.52381e-09	2.96997e-08	-0.353052	0.000572003	0.00709977
LOC105193144	0.731942	7.5291e-11	1.16879e-09	0.290611	0.00924691	0.0399996	0.450166	6.0926e-05	0.000420299	0.159555	0.176726	0.544684	-0.441331	0.000189979	0.00264402	-0.281776	0.017745	0.116802	0.369001	0.000169621	0.00106753	-0.365117	0.000574498	0.00712342
LOC105201112	1.08666	3.8182e-12	7.11761e-11	0.428419	0.00551638	0.0268208	0.715081	4.4113e-06	4.21674e-05	0.286662	0.079852	0.387417	-0.658244	6.20278e-05	0.00104729	-0.371582	0.0248773	0.144989	0.566855	5.26392e-05	0.000377655	-0.524213	0.000578889	0.0071705
LOC105198660	0.691419	8.71054e-18	3.41794e-16	0.463443	8.27449e-09	2.0659e-07	0.410899	2.85096e-07	3.67892e-06	-0.0525438	0.540634	0.82727	-0.227976	0.0082408	0.0532337	-0.28052	0.00109858	0.0165799	0.437921	7.02349e-11	1.67527e-09	-0.254907	0.000581932	0.00720081
LOC105206215	0.932993	7.0591e-07	5.83949e-06	0.249919	0.182198	0.361305	0.437618	0.0197099	0.0583537	0.187699	0.336458	0.699068	-0.683074	0.000482176	0.00560655	-0.495375	0.0114931	0.0872856	0.341221	0.0384684	0.10121	-0.602719	0.000583552	0.00721346
LOC105195184	0.393961	0.000801128	0.00332482	-0.100504	0.384664	0.585797	0.122373	0.296328	0.460275	0.222877	0.0682008	0.359911	-0.494465	5.45397e-05	0.000947901	-0.271588	0.0285165	0.157709	0.00428357	0.967511	0.982021	-0.390173	0.000587336	0.00725282
LOC105197136	1.51319	4.78705e-14	1.1583e-12	0.625601	0.00111203	0.007026	1.03754	1.43101e-07	1.98966e-06	0.411938	0.0497853	0.315494	-0.887592	3.14685e-05	0.000591388	-0.475654	0.0290045	0.158854	0.821431	3.89437e-06	3.6849e-05	-0.699343	0.000588855	0.00726414
LOC105199056	0.506687	2.49845e-05	0.000151335	0.0265831	0.823565	0.914223	0.21537	0.0726925	0.163771	0.188787	0.132434	0.486076	-0.480104	0.000133388	0.00197522	-0.291318	0.0211883	0.129836	0.116872	0.27099	0.436731	-0.391485	0.000592197	0.00729793
LOC105198623	-0.408133	9.1113e-05	0.0004847	0.0209517	0.846593	0.927422	-0.162363	0.128749	0.2527	-0.183314	0.103315	0.438905	0.429085	9.71852e-05	0.00151717	0.24577	0.0237672	0.140342	-0.0737717	0.440253	0.606561	0.336008	0.000609192	0.00749206
LOC105207252	-1.02091	1.34328e-08	1.52696e-07	-0.293372	0.105908	0.247362	-0.578645	0.00137305	0.00630068	-0.285273	0.128171	0.47891	0.727537	9.55823e-05	0.00149809	0.442264	0.0173359	0.115369	-0.445402	0.00645521	0.023873	0.582853	0.00060914	0.00749206
LOC105200509	0.94318	5.84045e-15	1.61805e-13	0.576312	1.37668e-06	2.15919e-05	0.542688	5.13676e-06	4.80776e-05	-0.0336236	0.794424	0.936916	-0.366868	0.00498811	0.0362411	-0.400491	0.0021258	0.0268904	0.562641	1.34608e-08	2.18602e-07	-0.386036	0.000616103	0.00756935
LOC105193840	-0.867419	5.1885e-14	1.25147e-12	-0.324778	0.00703079	0.0323772	-0.623005	1.34669e-07	1.89001e-06	-0.298226	0.0143936	0.184173	0.54264	5.14947e-06	0.000130137	0.244414	0.0361844	0.182682	-0.481433	1.965e-05	0.00015751	0.384448	0.000617817	0.007575
LOC105200172	0.253499	0.245251	0.393004	-0.699715	0.00130404	0.00802696	-0.19134	0.380073	0.545293	0.508375	0.024144	0.223944	-0.953214	2.39287e-05	0.000473836	-0.444839	0.0489948	0.221887	-0.48974	0.0180495	0.0554149	-0.745399	0.000617561	0.007575
LOC105204862	1.13597	6.34436e-13	1.31976e-11	0.622962	6.48999e-05	0.000627982	0.659973	2.4052e-05	0.000188111	0.0370104	0.823372	0.948459	-0.513009	0.00217495	0.0185468	-0.475999	0.00451862	0.0454249	0.64774	9.09405e-07	9.91613e-06	-0.499108	0.000622893	0.00762949
LOC105201467	-0.545887	3.49833e-11	5.67277e-10	-0.245357	0.00382282	0.0197617	-0.339136	5.83867e-05	0.00040444	-0.0937782	0.28421	0.651793	0.30053	0.000452165	0.00530463	0.206752	0.0152801	0.106017	-0.293607	5.79386e-05	0.000411167	0.253336	0.000623681	0.00763141
LOC105204558	-0.273653	0.015122	0.0424899	0.141969	0.231245	0.421956	0.0137928	0.906278	0.944086	-0.128176	0.304108	0.6717	0.415622	0.000564104	0.00639288	0.287445	0.0158169	0.108466	0.0782557	0.437944	0.60429	0.353092	0.000624562	0.00763445
LOC105193766	1.49052	1.61566e-18	6.73224e-17	0.938878	2.76544e-08	6.17582e-07	0.982999	6.16393e-09	1.14113e-07	0.044121	0.803384	0.94031	-0.551644	0.00191727	0.0167612	-0.507523	0.00433598	0.0443213	0.973159	1.90202e-11	4.912e-10	-0.532626	0.000625349	0.00763634
LOC105196618	0.58573	0.0575648	0.128081	-0.289695	0.347609	0.54782	-0.361358	0.241365	0.398959	-0.071663	0.82064	0.947709	-0.875425	0.00561329	0.0398125	-0.947088	0.00273297	0.0323165	-0.382732	0.176268	0.321422	-1.00676	0.000628244	0.00766394
LOC105194130	-0.226482	0.00234729	0.00852922	0.039274	0.603423	0.765911	-0.0320879	0.67065	0.789908	-0.0713619	0.367284	0.725612	0.265756	0.000676693	0.0074016	0.194394	0.0127499	0.0938118	0.00353523	0.956213	0.976033	0.230454	0.00063081	0.00768397
LOC105207927	0.973276	4.7923e-09	5.8636e-08	0.412941	0.0115966	0.0477629	0.49401	0.00260959	0.0108036	0.0810692	0.640245	0.875872	-0.560335	0.00140626	0.01332	-0.479265	0.00644815	0.0591305	0.456556	0.00107176	0.00527018	-0.526967	0.000631158	0.00768397
LOC105197349	-1.94409	2.9137e-11	4.76494e-10	-1.01031	0.000551649	0.00388684	-1.09508	0.000180816	0.00109376	-0.0847717	0.777684	0.930186	0.933787	0.00186143	0.0163822	0.849015	0.00466666	0.0467935	-1.11053	2.04434e-05	0.000163108	0.926296	0.000644452	0.00783077
LOC105207735	0.483948	3.02627e-07	2.71356e-06	0.210999	0.0252875	0.0874378	0.17784	0.0591349	0.138973	-0.0331592	0.738722	0.91647	-0.272949	0.0061625	0.0425072	-0.306108	0.00210992	0.0267756	0.194767	0.0137114	0.0442588	-0.290989	0.000644513	0.00783077
LOC105206858	0.737601	0.00974587	0.0292659	0.0151692	0.957267	0.981601	-0.270737	0.337111	0.501124	-0.285906	0.325444	0.691004	-0.722432	0.0139524	0.0783919	-1.00834	0.000576063	0.0102699	-0.16707	0.518425	0.679265	-0.934296	0.000652608	0.00792115
LOC105204786	0.522914	0.00457351	0.0152363	-0.163721	0.368325	0.570201	0.0655995	0.720184	0.826198	0.22932	0.22749	0.601747	-0.686635	0.000329969	0.00413846	-0.457314	0.0174019	0.115448	-0.0606862	0.707202	0.823907	-0.589675	0.000654371	0.00793458
LOC105193824	0.955273	6.41874e-05	0.000353767	-0.021571	0.925493	0.967835	0.407617	0.0825687	0.179501	0.429188	0.07849	0.384436	-0.976844	8.11616e-05	0.001305	-0.547656	0.0294736	0.160594	0.169416	0.426745	0.59412	-0.800656	0.000659274	0.00798601
LOC105201343	-0.647896	1.65264e-08	1.84283e-07	-0.116094	0.32126	0.519327	-0.391044	0.000751568	0.00378994	-0.27495	0.0231989	0.220585	0.531801	9.21403e-06	0.000215762	0.256852	0.0307985	0.164547	-0.259441	0.0181537	0.0556935	0.388008	0.000664601	0.00804248
LOC105204417	0.756026	0.00464854	0.0154328	-0.390979	0.14299	0.305682	0.197706	0.459064	0.62123	0.588685	0.0324483	0.255396	-1.14701	3.09626e-05	0.00058284	-0.558321	0.0426346	0.202726	-0.157883	0.541539	0.697955	-0.918905	0.000670964	0.00811134
LOC105205775	0.45481	1.79715e-06	1.36964e-05	0.18337	0.053286	0.150888	0.139371	0.139947	0.268427	-0.0439997	0.661478	0.884257	-0.27144	0.00734571	0.0486251	-0.31544	0.00175716	0.0234593	0.161447	0.0415181	0.107788	-0.294728	0.000680286	0.00821582
LOC105197463	-0.869415	4.38316e-09	5.39734e-08	-0.386697	0.0122129	0.0496999	-0.478755	0.00181555	0.00796773	-0.0920578	0.557873	0.83452	0.482718	0.00148135	0.0137877	0.39066	0.00970319	0.078312	-0.437318	0.000984388	0.00489841	0.439431	0.000684397	0.0082572
LOC105201331	0.621491	2.7329e-13	6.00034e-12	0.335119	8.03836e-05	0.000756262	0.38867	4.89838e-06	4.61676e-05	0.0535503	0.548095	0.830118	-0.286371	0.0013169	0.0126564	-0.232821	0.00907067	0.0748616	0.362644	4.47265e-07	5.37148e-06	-0.260376	0.000687616	0.00828776
LOC105208211	-2.54658	3.53269e-14	8.70814e-13	-1.35776	7.20532e-05	0.000685887	-1.63439	1.59695e-06	1.72569e-05	-0.276631	0.411556	0.755271	1.18882	0.000344593	0.0042799	0.912188	0.00577518	0.0546312	-1.6374	9.13121e-07	9.9432e-06	1.066	0.000689165	0.00829816
LOC105196471	0.975506	0.000187927	0.000924453	0.291864	0.263599	0.459325	0.254701	0.329265	0.493604	-0.0371626	0.890283	0.968869	-0.683642	0.0111957	0.0663367	-0.720804	0.00748518	0.066222	0.277706	0.188887	0.338259	-0.754121	0.000691395	0.00830844
LOC105204606	0.56431	0.000157181	0.000785845	-0.14934	0.315936	0.513863	0.268449	0.0720683	0.162792	0.417789	0.00713522	0.129146	-0.71365	4.34911e-06	0.000113558	-0.295861	0.0573425	0.244052	0.0399207	0.78403	0.873774	-0.522984	0.000691366	0.00830844
LOC105204680	0.375793	0.0877118	0.178325	-0.475274	0.0307815	0.100768	-0.13274	0.546376	0.695549	0.342534	0.132877	0.486076	-0.851067	0.0001886	0.00263364	-0.508533	0.0256864	0.147568	-0.333789	0.0963162	0.205831	-0.715743	0.000692398	0.00831221
LOC105195903	-0.231301	0.0346659	0.0849697	0.133083	0.246947	0.440699	0.0703295	0.538034	0.688869	-0.0627534	0.605461	0.857376	0.364384	0.00185993	0.0163813	0.30163	0.00954852	0.077772	0.103353	0.284377	0.450808	0.335683	0.000697013	0.00835931
LOC105198478	0.318913	0.0256394	0.0659181	-0.134666	0.338644	0.53793	-0.0864086	0.540655	0.691215	0.0482575	0.742843	0.918885	-0.453579	0.00228351	0.0192776	-0.405322	0.0065749	0.0601061	-0.114422	0.337672	0.50697	-0.436543	0.000704758	0.00844381
LOC105207557	0.821452	1.43226e-08	1.62536e-07	1.1649	6.69616e-15	4.59277e-13	1.43234	5.4205e-21	6.34387e-19	0.26744	0.105967	0.444617	0.343447	0.0304538	0.137025	0.610887	0.000152836	0.0037854	1.30942	5.05592e-23	5.93703e-21	0.486727	0.000706653	0.00845812
rna10681	-0.228188	0.0156969	0.0439401	-0.499386	1.23692e-07	2.41912e-06	-0.521164	3.41901e-08	5.42647e-07	-0.021778	0.824747	0.948535	-0.271198	0.00582917	0.0408284	-0.292976	0.00289545	0.0336339	-0.513696	1.10215e-10	2.55353e-09	-0.285	0.00070761	0.0084612
LOC105194203	0.413877	0.000858386	0.00353087	0.000183106	0.998816	0.999781	0.0736359	0.551816	0.699462	0.0734528	0.57023	0.840236	-0.413693	0.00143438	0.0135156	-0.340241	0.00892187	0.0742043	0.0351894	0.737564	0.844264	-0.381232	0.000709005	0.00846949
LOC105195068	-0.399002	0.0333292	0.0822927	-0.927922	5.81824e-07	9.93411e-06	-0.946105	3.42161e-07	4.32408e-06	-0.0181824	0.922874	0.979276	-0.52892	0.00530249	0.0379964	-0.547103	0.00390413	0.0412133	-0.963576	2.02409e-09	3.87852e-08	-0.559761	0.000710043	0.0084735
LOC105202823	-0.117434	0.745988	0.843577	-0.912076	0.0118953	0.0487289	-1.16539	0.00131117	0.00606426	-0.253315	0.480083	0.794591	-0.794642	0.0266882	0.125688	-1.04796	0.00347553	0.038015	-1.50991	0.000230151	0.00139297	-1.38217	0.000723643	0.00861877
LOC105204374	0.50184	1.17157e-06	9.27541e-06	0.119512	0.245318	0.438643	0.243348	0.0183934	0.0551721	0.123836	0.251956	0.62316	-0.382329	0.000406364	0.00487388	-0.258493	0.0171576	0.114988	0.180064	0.0439265	0.112678	-0.323325	0.000723266	0.00861877
LOC105202434	-0.48132	1.92177e-06	1.45555e-05	-0.747047	1.45964e-13	7.9164e-12	-0.823129	3.8034e-16	2.31629e-14	-0.0760825	0.469555	0.788452	-0.265727	0.011558	0.068	-0.34181	0.00115876	0.0171589	-0.791005	5.35672e-20	4.06608e-18	-0.308429	0.000725728	0.00863509
LOC105193489	0.08785	0.499527	0.650794	-0.40143	0.00181809	0.0106818	-0.223378	0.0846256	0.182762	0.178053	0.182881	0.551532	-0.48928	0.000267221	0.00348866	-0.311228	0.0211421	0.129755	-0.319901	0.00510263	0.0196979	-0.408584	0.000726853	0.00863997
LOC105195396	1.79922	1.00945e-08	1.17629e-07	0.827271	0.00649412	0.030438	0.805247	0.00800656	0.027997	-0.0220233	0.944945	0.983386	-0.971951	0.00303522	0.0242202	-0.993974	0.00241801	0.0296955	0.840162	0.00213908	0.00948638	-1.05687	0.000740282	0.00879094
LOC105199611	0.394071	0.00214745	0.00787319	-0.0144297	0.909721	0.960232	0.0296531	0.816093	0.888944	0.0440828	0.741053	0.917694	-0.4085	0.00234455	0.0196803	-0.364418	0.00673359	0.0611307	0.00568262	0.957886	0.976772	-0.391038	0.000743396	0.00881481
LOC105205407	-0.0206563	0.794771	0.877724	0.223795	0.00607242	0.0289449	0.212998	0.00895588	0.03082	-0.0107975	0.900653	0.971511	0.244452	0.00383415	0.0290627	0.233654	0.0056747	0.0539668	0.219518	0.00122019	0.00588235	0.240496	0.000743752	0.00881481
LOC105198008	3.08938	1.55052e-27	1.86325e-25	2.09098	4.50083e-14	2.61697e-12	2.21588	1.62318e-15	9.10264e-14	0.124901	0.670551	0.888173	-0.9984	0.000838143	0.00881619	-0.873499	0.00357111	0.0387373	2.23666	2.27351e-19	1.61009e-17	-0.944182	0.000748154	0.00885829
LOC105192965	0.689639	8.85368e-29	1.21594e-26	0.508286	2.53977e-16	2.20022e-14	0.497273	1.07855e-15	6.25701e-14	-0.0110129	0.866606	0.962064	-0.181353	0.00562775	0.0398486	-0.192366	0.00330965	0.0369541	0.503702	1.19953e-22	1.29766e-20	-0.186822	0.000752816	0.00889775
LOC105199116	0.478256	0.00046198	0.00205819	0.0165289	0.902214	0.956218	0.108703	0.42117	0.585471	0.0921746	0.51542	0.813801	-0.461728	0.00125001	0.0121121	-0.369553	0.0100885	0.0801192	0.0604246	0.598759	0.74292	-0.421483	0.000752961	0.00889775
LOC105203613	0.504905	3.16887e-05	0.000188632	0.100899	0.403878	0.602941	0.173992	0.150522	0.283419	0.0730924	0.563481	0.836507	-0.404006	0.00144589	0.0135647	-0.330914	0.00915391	0.0752853	0.136738	0.184503	0.332405	-0.370957	0.000754039	0.00890179
LOC105200276	-0.401662	0.205554	0.343515	-1.22822	0.000107941	0.000967568	-1.35618	1.90646e-05	0.000152732	-0.127956	0.693223	0.896853	-0.826558	0.01085	0.0648692	-0.954514	0.00326133	0.0365183	-1.44319	8.80136e-07	9.64289e-06	-1.0258	0.000760803	0.00897287
LOC105201511	-0.0898623	0.665314	0.785776	0.42781	0.0460596	0.13543	0.685017	0.00162629	0.00725736	0.257206	0.262422	0.632235	0.517673	0.0189668	0.0984372	0.774879	0.000524842	0.00948573	0.574582	0.00254259	0.0109859	0.667298	0.000763086	0.00899101
LOC105196553	-0.217026	0.0578673	0.128521	0.250264	0.0359613	0.113024	0.0485874	0.679409	0.796738	-0.201677	0.107422	0.44677	0.46729	0.000133812	0.00197901	0.265613	0.0276896	0.154805	0.148438	0.156775	0.294374	0.365947	0.000765278	0.00900805
LOC105199055	-0.39779	3.27728e-07	2.90956e-06	-0.0396298	0.617524	0.77532	-0.227463	0.00388928	0.0152434	-0.187834	0.0228026	0.218958	0.35816	1.1518e-05	0.000259419	0.170327	0.0356994	0.181132	-0.136225	0.0677856	0.157402	0.261799	0.000767026	0.00901984
LOC105194806	-1.04912	2.8576e-15	8.32476e-14	-0.395713	0.00327502	0.0173895	-0.762279	1.20406e-08	2.09644e-07	-0.366567	0.00823224	0.137756	0.653405	2.14116e-06	6.14841e-05	0.286838	0.0363818	0.18326	-0.590365	6.1452e-06	5.57655e-05	0.4562	0.000769431	0.00903932
LOC105193227	-0.804557	0.0171334	0.0472634	0.12639	0.711902	0.842658	0.262022	0.444996	0.608164	0.135632	0.698476	0.898843	0.930947	0.00699625	0.0467933	1.06658	0.0020494	0.0261623	0.269556	0.41084	0.578215	1.11772	0.000773954	0.00908281
LOC105208013	-0.78524	9.17778e-11	1.40528e-09	-0.325737	0.0104469	0.0439674	-0.510976	4.5239e-05	0.00032318	-0.185239	0.150457	0.510124	0.459503	0.000233233	0.00312798	0.274264	0.0256264	0.147533	-0.422959	0.000142696	0.000916552	0.365007	0.000774637	0.00908281
LOC105208238	1.03775	1.03138e-09	1.38514e-08	0.556583	0.00104989	0.00672555	0.48897	0.00398508	0.01556	-0.0676134	0.702088	0.900077	-0.481164	0.00653921	0.0444049	-0.548777	0.00192108	0.0249698	0.527275	0.000319354	0.00184199	-0.521347	0.000776838	0.00909977
LOC105193655	-0.290316	0.00133158	0.00519019	-0.0724178	0.431402	0.629208	0.0544549	0.556559	0.702959	0.126873	0.189917	0.558564	0.217898	0.0214499	0.107862	0.344771	0.00029707	0.00609743	-0.0099311	0.901775	0.945907	0.281265	0.000784667	0.00918258
LOC105201035	-0.422712	0.00771653	0.0240744	-0.0896719	0.581096	0.750454	0.366293	0.0279688	0.0773278	0.455965	0.00850344	0.139725	0.33304	0.0444009	0.176378	0.789005	3.34194e-06	0.000202612	0.126149	0.42572	0.593021	0.548745	0.000788179	0.00921475
LOC105201950	0.0226311	0.922198	0.95716	0.681109	0.00593786	0.0284717	0.773248	0.00194106	0.00843278	0.0921386	0.732341	0.913126	0.658478	0.00954867	0.0593825	0.750617	0.00335668	0.0372677	0.772286	0.000343556	0.00196507	0.751523	0.000798255	0.00932353
LOC105199044	0.26304	0.00249294	0.00898808	0.028333	0.744608	0.864179	-0.0231035	0.790367	0.871859	-0.0514365	0.571589	0.840829	-0.234707	0.00989417	0.0607866	-0.286143	0.00164957	0.0221987	0.00182964	0.980127	0.989126	-0.261962	0.000799554	0.00932967
LOC105197280	-1.13518	1.33037e-17	5.13513e-16	-0.846817	3.62025e-10	1.18006e-08	-0.562495	3.85361e-05	0.000281375	0.284323	0.0398831	0.282723	0.288362	0.032248	0.14249	0.572685	2.63562e-05	0.00101414	-0.714329	1.30689e-08	2.12742e-07	0.422606	0.00080067	0.00933368
LOC105202289	-0.795121	4.09954e-05	0.000237519	-0.0365738	0.85261	0.930539	-0.331558	0.0906861	0.19291	-0.294985	0.147765	0.507366	0.758547	0.000170309	0.00241585	0.463562	0.0210478	0.129378	-0.18865	0.285848	0.452264	0.613838	0.000805175	0.00937714
LOC105195244	0.691588	7.27903e-13	1.50258e-11	0.213926	0.0256396	0.0882872	0.497434	2.56153e-07	3.35682e-06	0.283508	0.00507252	0.108957	-0.477662	2.27535e-06	6.51789e-05	-0.194154	0.0561938	0.241398	0.347932	0.000266354	0.00157395	-0.341962	0.000807426	0.0093943
LOC105205214	-0.288635	0.0907072	0.182704	-0.940584	2.4497e-08	5.56702e-07	-0.662742	9.58636e-05	0.000625111	0.277842	0.107782	0.446801	-0.651949	0.000171075	0.00242381	-0.374107	0.0322048	0.16951	-0.824571	7.9742e-08	1.09777e-06	-0.534864	0.000815171	0.00947529
LOC105199971	-0.571988	3.98528e-12	7.40855e-11	-0.267211	0.0013232	0.008141	-0.370042	8.4383e-06	7.46687e-05	-0.102831	0.234522	0.606813	0.304777	0.000387371	0.00469861	0.201946	0.0185307	0.11988	-0.320152	9.5837e-06	8.34943e-05	0.252853	0.000816601	0.00948278
LOC105201726	-0.635982	3.28076e-06	2.40762e-05	-0.0778126	0.578949	0.749462	-0.322279	0.0204449	0.0602118	-0.244467	0.0921837	0.416009	0.558169	9.44507e-05	0.00148628	0.313702	0.0269362	0.15167	-0.20424	0.104576	0.218355	0.433622	0.000818145	0.00949158
LOC105199110	0.806334	1.03028e-18	4.38815e-17	0.533631	4.71296e-09	1.239e-07	0.525636	7.91562e-09	1.43968e-07	-0.00799513	0.934288	0.981543	-0.272703	0.00500415	0.0363216	-0.280698	0.00385865	0.0409162	0.531758	2.11753e-12	6.45072e-11	-0.276905	0.000825954	0.00957298
LOC105194657	-0.53647	0.0782001	0.163177	-1.53127	4.89585e-07	8.48264e-06	-1.27686	2.74297e-05	0.000209878	0.25441	0.414559	0.756329	-0.9948	0.0014276	0.013468	-0.740389	0.0176416	0.116446	-1.53904	6.15318e-08	8.67952e-07	-0.986975	0.000831891	0.00962484
LOC105204857	-0.535301	1.41097e-05	9.03867e-05	-0.0864665	0.503106	0.689687	-0.241775	0.0580783	0.137184	-0.155308	0.244455	0.618645	0.448834	0.00052098	0.00598746	0.293526	0.0216415	0.131913	-0.165971	0.134873	0.2634	0.371881	0.000832022	0.00962484
LOC105193202	-0.651595	0.0287723	0.0727087	0.173993	0.567022	0.739903	0.274416	0.367988	0.533415	0.100423	0.749397	0.921186	0.825588	0.00737708	0.0487755	0.926011	0.00272618	0.0323084	0.271251	0.330038	0.498285	0.949564	0.000836583	0.00964987
LOC105195302	0.422895	3.10341e-05	0.000185145	-0.0013791	0.989111	0.994815	0.198079	0.0509455	0.123813	0.199458	0.0598922	0.342786	-0.424274	6.30826e-05	0.00106206	-0.224816	0.0346843	0.17759	0.0941571	0.307986	0.475495	-0.329095	0.000835218	0.00964987
LOC105202735	-0.495103	1.48893e-11	2.53986e-10	-0.231823	0.00180468	0.0106127	-0.312835	2.45165e-05	0.000191285	-0.0810123	0.294042	0.662218	0.263281	0.00057387	0.00647497	0.182268	0.0169246	0.113634	-0.273351	1.96162e-05	0.000157431	0.222498	0.000836546	0.00964987
LOC105207608	-0.143248	0.23556	0.381011	0.146274	0.231819	0.422704	0.320437	0.0092505	0.0316639	0.174163	0.176539	0.544684	0.289523	0.0222375	0.11055	0.463685	0.000272724	0.00579051	0.233814	0.0301922	0.0840719	0.377869	0.000839142	0.00967016
LOC105208133	0.305471	0.138559	0.253793	-0.528652	0.00858876	0.0378633	-0.127751	0.531545	0.683618	0.400901	0.054967	0.329357	-0.834123	7.638e-05	0.00124165	-0.433222	0.0426495	0.202726	-0.356365	0.0573982	0.138569	-0.666084	0.000856332	0.00985883
LOC105205727	-1.05061	2.00864e-15	5.96784e-14	-0.621181	6.95157e-06	9.11899e-05	-0.730945	9.43126e-08	1.3649e-06	-0.109764	0.423739	0.761655	0.429431	0.00119934	0.0117592	0.319668	0.0148908	0.104236	-0.68336	1.05782e-08	1.75101e-07	0.374369	0.000859014	0.0098803
LOC105200962	-1.20634	3.49246e-14	8.62477e-13	-0.675235	4.08725e-05	0.000419504	-0.81367	6.42101e-07	7.58739e-06	-0.138435	0.401449	0.74851	0.531101	0.0009549	0.00975734	0.392666	0.0138783	0.0994487	-0.75536	1.44169e-07	1.88822e-06	0.462061	0.000862541	0.00991143
LOC105205695	-0.577915	6.82389e-05	0.00037289	-0.15445	0.306081	0.503492	-0.156768	0.300257	0.464254	-0.00231779	0.988201	0.995459	0.423465	0.00497463	0.0361964	0.421147	0.00534725	0.0516012	-0.155455	0.227162	0.386155	0.426801	0.000870441	0.0099927
LOC105197875	1.24915	5.05798e-10	7.09119e-09	0.562613	0.00424412	0.0215258	0.700467	0.000398015	0.00218827	0.137854	0.509203	0.809748	-0.686537	0.00118542	0.011677	-0.548683	0.00988245	0.0791152	0.637551	0.000183084	0.00113819	-0.630148	0.000876636	0.0100543
LOC105203864	1.74637	3.4172e-10	4.89799e-09	1.11381	5.22149e-05	0.000518853	0.625567	0.0217803	0.0631907	-0.488243	0.0875291	0.40615	-0.632556	0.0295648	0.134238	-1.1208	0.000101618	0.00274871	0.855457	0.000838728	0.00426315	-0.922289	0.00088016	0.0100851
LOC105196662	0.590835	4.47383e-06	3.1842e-05	0.171638	0.179085	0.357229	0.237359	0.0639002	0.147772	0.065721	0.62558	0.868054	-0.419197	0.00194988	0.0169833	-0.353476	0.00916929	0.0753593	0.204525	0.058986	0.141431	-0.390283	0.000882243	0.0100898
LOC105198331	1.70072	7.70092e-09	9.12382e-08	0.75438	0.00922888	0.0399351	0.849434	0.0034212	0.0136675	0.0950545	0.752399	0.921925	-0.94634	0.00193249	0.0168778	-0.851285	0.00534415	0.0516012	0.823385	0.00167727	0.00771479	-0.948215	0.000882099	0.0100898
LOC105201888	-0.0745682	0.491038	0.644643	-0.384005	0.000378839	0.00282662	-0.396529	0.000241427	0.00140848	-0.0125244	0.910914	0.97576	-0.309437	0.00581619	0.0407859	-0.321961	0.00410193	0.0425234	-0.393954	1.58034e-05	0.000130014	-0.319433	0.000884047	0.0101002
ND6	0.0979277	0.655487	0.778622	-0.582433	0.00765684	0.0345817	-0.500398	0.0220643	0.0638356	0.0820355	0.715964	0.906475	-0.680361	0.00264628	0.0216134	-0.598326	0.00825238	0.0706782	-0.568156	0.00301617	0.0127544	-0.670254	0.000884826	0.0101002
LOC105206016	0.609961	0.0720259	0.153046	1.2956	0.000123439	0.00108391	1.22498	0.000284993	0.0016314	-0.0706199	0.830051	0.950997	0.685636	0.0380202	0.158388	0.615016	0.0628509	0.257126	2.00921	6.58504e-07	7.52052e-06	1.32442	0.000890147	0.0101514
LOC105203470	0.286566	0.210012	0.348871	-0.776816	0.000616127	0.00428963	-0.105251	0.644691	0.768334	0.671565	0.00426966	0.099634	-1.06338	6.24555e-06	0.000154205	-0.391817	0.0978314	0.33207	-0.502993	0.0259273	0.0741961	-0.788279	0.000892158	0.0101647
LOC105205367	0.38629	0.090439	0.1823	-0.356449	0.104134	0.244304	-0.205701	0.353613	0.518949	0.150748	0.505655	0.807674	-0.74274	0.00141248	0.0133468	-0.591991	0.0117265	0.0884613	-0.302293	0.117942	0.238872	-0.699438	0.000898004	0.0102217
LOC105203015	-0.372669	0.00204357	0.0075536	0.17664	0.16134	0.332733	-0.116242	0.348013	0.512687	-0.292882	0.025805	0.230617	0.549309	1.93265e-05	0.000397372	0.256427	0.0424292	0.202241	0.0249098	0.83006	0.902088	0.397606	0.000901048	0.010237
LOC105206063	1.28562	5.06e-11	8.01206e-10	0.702007	0.000268569	0.00210433	0.676811	0.000433826	0.002362	-0.0251965	0.90162	0.971947	-0.583612	0.00479733	0.0350143	-0.608809	0.00321916	0.0363565	0.698975	2.1677e-05	0.000171654	-0.606557	0.000900778	0.010237
LOC105193852	1.1584	6.73599e-14	1.60176e-12	0.589826	0.00013575	0.00117287	0.78108	4.35821e-07	5.38139e-06	0.191254	0.234482	0.606813	-0.568571	0.000408979	0.00490028	-0.377318	0.019017	0.121978	0.687468	4.59817e-07	5.50778e-06	-0.478197	0.000903631	0.0102567
LOC105195638	0.765528	1.54811e-09	2.02883e-08	0.360815	0.00427173	0.0216356	0.412532	0.00109846	0.00524077	0.0517168	0.696369	0.898127	-0.404713	0.00232161	0.0195572	-0.352996	0.00794603	0.0689552	0.388492	0.000288467	0.00168434	-0.381445	0.000911354	0.0103276
LOC105199523	1.7873	4.99303e-09	6.08155e-08	0.798942	0.00875949	0.03838	0.94869	0.0018643	0.00814192	0.149749	0.63259	0.872308	-0.988362	0.00163955	0.0149536	-0.838613	0.00757411	0.0667585	0.902251	0.00121734	0.00587257	-0.970416	0.000911582	0.0103276
LOC105199784	0.452176	0.00746207	0.0233998	-0.0747502	0.657883	0.80607	-0.0191204	0.909835	0.946985	0.0556299	0.751326	0.921667	-0.526926	0.00271007	0.0220429	-0.471296	0.00732565	0.0650544	-0.0520232	0.720575	0.833261	-0.50963	0.000923429	0.010452
LOC105199417	0.191204	0.0713132	0.151892	0.449016	4.092e-05	0.000419536	0.588944	1.03039e-07	1.48004e-06	0.139927	0.238167	0.609782	0.257812	0.0241258	0.117319	0.397739	0.000573128	0.0102486	0.521735	2.77458e-08	4.17128e-07	0.330346	0.000927345	0.0104865
LOC105202723	0.378392	0.000282641	0.00132963	0.00582425	0.955158	0.980764	0.121714	0.242883	0.400362	0.11589	0.28796	0.656794	-0.372568	0.000634905	0.00702922	-0.256678	0.019258	0.122922	0.0618692	0.489423	0.652011	-0.317892	0.000929036	0.0104958
LOC105198996	0.52877	3.20007e-12	6.04913e-11	0.225891	0.00287837	0.0156768	0.356278	2.75977e-06	2.79486e-05	0.130387	0.101645	0.435994	-0.302879	0.000140126	0.00204675	-0.172492	0.0305193	0.163797	0.289937	1.89899e-05	0.000153292	-0.239312	0.000939861	0.0105982
LOC105205550	-0.213915	0.0144397	0.0409144	0.0290806	0.746215	0.864722	0.0567047	0.528886	0.681705	0.027624	0.770603	0.928005	0.242996	0.00845625	0.0542068	0.27062	0.00342576	0.0376101	0.0432389	0.565579	0.716241	0.257996	0.000939237	0.0105982
LOC105195282	0.57685	1.27947e-05	8.283e-05	0.124622	0.337999	0.537282	0.231751	0.0769492	0.170366	0.107128	0.438401	0.769144	-0.452228	0.00117292	0.0115743	-0.3451	0.0138601	0.0994387	0.176937	0.110834	0.227751	-0.40359	0.00094759	0.0106754
LOC105199880	0.474817	2.01628e-07	1.88322e-06	-0.0384665	0.669557	0.81452	0.312594	0.000645622	0.00332849	0.351061	0.000246215	0.0229877	-0.513284	7.65726e-08	3.57198e-06	-0.162223	0.0940864	0.324017	0.127504	0.193723	0.34494	-0.347441	0.000950556	0.0106917
LOC105206136	1.2832	1.23178e-23	9.31379e-22	0.713168	7.67529e-09	1.92374e-07	0.999622	3.49863e-15	1.86119e-13	0.286455	0.0384357	0.276801	-0.570033	4.29322e-05	0.000774749	-0.283578	0.0464355	0.214565	0.852843	2.77748e-14	1.07796e-12	-0.431243	0.000950808	0.0106917
LOC105208151	-0.564183	1.9348e-07	1.80962e-06	-0.273025	0.0134899	0.0536389	-0.223894	0.0433554	0.108643	0.0491313	0.669042	0.887728	0.291158	0.0097118	0.0600111	0.340289	0.00257755	0.031041	-0.249594	0.00769233	0.0275652	0.316995	0.00095437	0.0107218
LOC105201740	-0.308657	0.220046	0.361302	0.792123	0.00450231	0.0225692	0.2152	0.416325	0.580844	-0.576923	0.0476444	0.307019	1.10078	8.77818e-05	0.00139435	0.523856	0.0495613	0.223253	0.516895	0.0373551	0.0988868	0.830178	0.000957781	0.0107501
rna15817	-0.471752	0.139398	0.254912	0.496319	0.139596	0.300317	0.407704	0.223195	0.377243	-0.0886147	0.799566	NA	0.968071	0.00399755	0.0300887	0.879456	0.00867503	0.0728184	0.54522	0.0839394	0.185409	1.0412	0.000959407	0.0107584
LOC105199967	0.123614	0.0896636	0.181226	-0.159651	0.0277545	0.0933855	-0.0409991	0.574301	0.71789	0.118652	0.118672	0.467041	-0.283265	0.000189715	0.00264347	-0.164613	0.0310102	0.165346	-0.101981	0.113227	0.231582	-0.225891	0.000962391	0.0107818
LOC105196725	0.972059	3.02677e-13	6.61319e-12	0.502061	0.000142831	0.00122747	0.630268	2.0099e-06	2.11008e-05	0.128207	0.360392	0.720964	-0.469998	0.000843499	0.00884101	-0.341791	0.0156149	0.107547	0.568261	5.47409e-07	6.40618e-06	-0.409201	0.000967438	0.0108283
LOC105207619	-0.759612	1.9477e-25	1.81796e-23	-0.529031	5.51354e-13	2.88133e-11	-0.56482	1.32925e-14	6.57736e-13	-0.0357889	0.637974	0.875161	0.230582	0.0022978	0.0193843	0.194793	0.00997954	0.079548	-0.548477	7.27579e-19	4.82908e-17	0.212527	0.000969494	0.0108413
LOC105207619	-0.759612	1.9477e-25	1.81796e-23	-0.529031	5.51354e-13	2.88133e-11	-0.56482	1.32925e-14	6.57736e-13	-0.0357889	0.637974	0.875161	0.230582	0.0022978	0.0193843	0.194793	0.00997954	0.079548	-0.548477	7.27579e-19	4.82908e-17	0.212527	0.000969494	0.0108413
LOC105205521	0.337233	0.020172	0.0539644	-0.0532494	0.712731	0.842991	-0.125961	0.383104	0.548182	-0.0727119	0.629185	0.870009	-0.390482	0.00985057	0.0606134	-0.463194	0.00217246	0.0274511	-0.0937555	0.447915	0.612573	-0.433925	0.00097042	0.0108416
LOC105208046	-0.199586	0.0581752	0.129034	0.197037	0.0696227	0.184195	0.0496063	0.645366	0.768686	-0.147431	0.196331	0.565012	0.396623	0.000389686	0.004717	0.249193	0.0248187	0.144778	0.123372	0.190071	0.339846	0.323542	0.000975615	0.0108896
LOC105202028	0.91168	1.14588e-10	1.72898e-09	0.523626	0.000203346	0.00166336	0.455218	0.00122133	0.00573348	-0.0684073	0.643753	0.877229	-0.388054	0.00899103	0.0567445	-0.456462	0.00209377	0.0265992	0.492535	4.06399e-05	0.000300836	-0.425733	0.000978959	0.0109168
LOC105194363	-0.343704	0.000556241	0.00242437	-0.102398	0.317507	0.51526	0.00974895	0.924711	0.956056	0.112147	0.298036	0.665711	0.241306	0.0207375	0.105085	0.353453	0.000766305	0.0128465	-0.0467344	0.596229	0.74085	0.298055	0.000984242	0.0109656
LOC105194212	-0.349643	0.00759721	0.0237682	0.0191314	0.887728	0.949704	0.0458439	0.735664	0.836825	0.0267125	0.851403	0.959041	0.368775	0.00755776	0.0497195	0.395487	0.00425012	0.0436933	0.0347476	0.761492	0.860642	0.386429	0.000989011	0.0110086
LOC105206636	0.365212	0.101942	0.200297	-0.37503	0.0889235	0.219218	-0.197646	0.372006	0.537444	0.177384	0.436891	0.768908	-0.740242	0.00128761	0.0124357	-0.562858	0.014763	0.10363	-0.308112	0.114117	0.232914	-0.682415	0.000989963	0.011009
LOC105193586	-0.747217	8.52426e-21	4.70197e-19	-0.444821	7.67007e-08	1.56902e-06	-0.573212	2.83646e-12	9.91582e-11	-0.128391	0.125733	0.4766	0.302396	0.000215944	0.00292959	0.174005	0.0317451	0.167782	-0.511357	2.43513e-12	7.35301e-11	0.236849	0.00100366	0.0111408
LOC105203037	0.953473	0.00028752	0.00134646	0.189489	0.470834	0.663558	0.339115	0.196947	0.344741	0.149626	0.581047	0.846137	-0.763983	0.00485283	0.0353756	-0.614358	0.0235359	0.139584	0.265668	0.215614	0.372057	-0.742014	0.00100359	0.0111408
LOC105207518	0.593697	1.75443e-06	1.34012e-05	0.115081	0.343717	0.543682	0.306449	0.0130065	0.0416795	0.191368	0.142041	0.499823	-0.478616	0.000261724	0.00342447	-0.287248	0.03055	0.163813	0.207608	0.0518344	0.127947	-0.388426	0.00100989	0.0111997
LOC105205976	0.337964	7.97135e-06	5.41304e-05	0.0701587	0.352338	0.553417	0.149547	0.0486663	0.11933	0.0793886	0.322275	0.689062	-0.267805	0.000820015	0.00865637	-0.188417	0.0191546	0.122593	0.109332	0.0892789	0.194555	-0.229273	0.00101307	0.0112246
LOC105195108	-0.434238	3.3863e-06	2.47159e-05	-0.22773	0.016527	0.0628554	-0.0522554	0.585484	0.726221	0.175474	0.0779271	0.383258	0.206508	0.0337898	0.146452	0.381982	9.83655e-05	0.00267491	-0.142383	0.0976897	0.207876	0.292406	0.00101944	0.0112848
LOC105202047	-0.64419	4.68478e-08	4.90299e-07	-0.130484	0.27183	0.467525	-0.387854	0.00105694	0.00506061	-0.25737	0.0370996	0.272378	0.513707	2.94804e-05	0.00056027	0.256336	0.0366507	0.184156	-0.264728	0.016275	0.051039	0.380086	0.00102176	0.0113002
LOC105202226	-0.474202	3.28523e-12	6.19271e-11	-0.205817	0.00343843	0.0180665	-0.326954	2.80106e-06	2.83215e-05	-0.121137	0.0952341	0.421393	0.268384	0.000155833	0.00224502	0.147247	0.0365136	0.183767	-0.267597	1.61016e-05	0.000131877	0.206784	0.00102592	0.0113359
LOC105193537	-0.257744	4.47943e-05	0.000256957	-0.0936383	0.150095	0.316322	-0.0537124	0.41095	0.575904	0.0399259	0.559452	0.83452	0.164106	0.0133691	0.0761496	0.204032	0.00218592	0.0275034	-0.0738963	0.177079	0.322518	0.184261	0.00103431	0.0114181
LOC105204727	0.979011	1.79581e-12	3.50287e-11	0.529373	0.00013128	0.00114112	0.60328	1.34164e-05	0.000113567	0.0739065	0.610695	0.860592	-0.449638	0.00199308	0.0172704	-0.375732	0.00986178	0.0791152	0.57008	1.43593e-06	1.50713e-05	-0.41549	0.00103958	0.0114657
LOC105201195	0.381285	8.3844e-07	6.82259e-06	0.105662	0.171718	0.347201	0.193272	0.0126604	0.0408792	0.08761	0.280708	0.64952	-0.275623	0.000677493	0.0074035	-0.188013	0.0207442	0.128449	0.14886	0.0255087	0.0732423	-0.233132	0.00104552	0.0115208
LOC105197864	-0.0900979	0.426467	0.584576	0.195858	0.0955069	0.230504	0.297899	0.01199	0.0391968	0.102041	0.417705	0.757578	0.285956	0.0181091	0.0952845	0.387996	0.00147664	0.0205027	0.249415	0.0123042	0.0406285	0.340035	0.00104692	0.0115257
LOC105200556	0.369245	0.00312741	0.01097	-0.0708875	0.563826	0.737746	0.063483	0.608431	0.742755	0.13437	0.29968	0.667572	-0.440133	0.00074831	0.00799959	-0.305762	0.0201354	0.12647	-0.00688233	0.948348	0.972123	-0.378243	0.0010531	0.0115831
LOC105196541	0.304782	0.159172	0.282557	-0.213512	0.319354	0.517281	-0.432899	0.0421842	0.106342	-0.219387	0.319721	0.687034	-0.518294	0.0205247	0.10432	-0.737681	0.000913549	0.0145306	-0.345099	0.0678944	0.157594	-0.657176	0.00107509	0.0118102
LOC105199051	-0.573428	7.59396e-05	0.000410965	-0.129239	0.390349	0.591458	-0.185026	0.217254	0.370242	-0.0557875	0.721013	0.908522	0.44419	0.00335427	0.0261783	0.388402	0.0100745	0.0801144	-0.157342	0.218753	0.375775	0.421227	0.00107592	0.0118102
LOC105200039	0.291787	0.0756253	0.159187	-0.378204	0.0200991	0.0734172	-0.0490663	0.764516	0.855614	0.329138	0.0522482	0.324049	-0.669991	8.09674e-05	0.00130365	-0.340853	0.0462528	0.214153	-0.231241	0.125546	0.249911	-0.523554	0.00107668	0.0118102
LOC105200245	-0.734103	4.5867e-08	4.80782e-07	-0.363592	0.00837166	0.0370627	-0.339031	0.0141409	0.0446435	0.0245604	0.863043	0.959897	0.370512	0.00752469	0.0495572	0.395072	0.00445229	0.0449879	-0.353631	0.00260246	0.0112085	0.38547	0.00108988	0.0119333
LOC105200463	-0.381599	0.00412555	0.0139758	-0.048123	0.717713	0.846436	0.0749366	0.573543	0.717418	0.12306	0.374866	0.728523	0.333476	0.0161081	0.0872854	0.456536	0.000988047	0.0152879	0.0140905	0.902732	0.946622	0.398044	0.00108918	0.0119333
LOC105199314	1.23195	2.0324e-28	2.73309e-26	0.934979	3.86034e-17	3.83302e-15	0.855757	1.04785e-14	5.22336e-13	-0.0792216	0.503475	0.806378	-0.296966	0.0126662	0.0730628	-0.376188	0.00153234	0.0211015	0.900065	6.23491e-22	6.0325e-20	-0.336769	0.00109124	0.0119375
LOC105195023	-0.877816	2.89658e-05	0.000173653	0.062434	0.781452	0.88786	-0.451024	0.0376444	0.097042	-0.513458	0.0245692	0.225737	0.94025	2.2613e-05	0.000453875	0.426791	0.0457483	0.212903	-0.211319	0.307177	0.474564	0.667434	0.00110038	0.0120265
LOC105196387	-0.092117	0.605783	0.739846	-0.583599	0.00104475	0.00669925	-0.621589	0.000478297	0.00257187	-0.0379906	0.836574	0.953069	-0.491482	0.00777943	0.0509505	-0.529472	0.00413069	0.0426513	-0.619263	5.53184e-05	0.00039461	-0.527295	0.00110703	0.0120774
LOC105201783	0.431501	0.0120738	0.0350522	0.108693	0.524822	0.706624	-0.311392	0.0612386	0.143018	-0.420085	0.016913	0.198226	-0.322808	0.0746026	0.246489	-0.742892	2.65564e-05	0.00101759	-0.124709	0.430557	0.597458	-0.55752	0.00110696	0.0120774
LOC105200945	0.338842	0.0213479	0.0565816	-0.027664	0.849325	0.928918	-0.158779	0.270931	0.433328	-0.131115	0.386561	0.736821	-0.366506	0.0174966	0.09264	-0.497621	0.00113977	0.0170452	-0.0985509	0.428879	0.595911	-0.440511	0.00110882	0.0120859
LOC105202889	-0.152557	0.102497	0.201182	0.121214	0.203644	0.388564	0.11371	0.232692	0.388755	-0.00750395	0.94037	0.982722	0.273771	0.00547703	0.0390574	0.266267	0.00686451	0.0621631	0.118854	0.136289	0.265402	0.27215	0.00111242	0.0121142
LOC105193322	0.371141	0.00051177	0.00225095	0.0774281	0.467677	0.660501	0.0436608	0.681923	0.79899	-0.0337673	0.762252	0.925492	-0.293713	0.00866499	0.0552268	-0.32748	0.00340298	0.037564	0.0598103	0.505266	0.666614	-0.312856	0.00111455	0.0121265
LOC105203900	-1.7962	1.18354e-10	1.7798e-09	-0.515998	0.0681755	0.18167	-1.17855	2.67619e-05	0.000205587	-0.662548	0.0211111	0.213043	1.28021	7.38398e-06	0.000178614	0.617658	0.0292915	0.159971	-0.895201	0.00108164	0.00531308	0.908466	0.00112139	0.012179
LOC105204644	0.898673	2.42622e-05	0.000147225	-0.258834	0.221547	0.410939	0.60866	0.00422328	0.0163572	0.867494	8.23629e-05	0.0134711	-1.15751	1.51482e-07	6.52477e-06	-0.290012	0.190219	0.477132	0.0894991	0.695728	0.817012	-0.784018	0.00112117	0.012179
LOC105200148	0.989511	3.87829e-23	2.82151e-21	0.511336	2.78383e-07	5.04687e-06	0.796513	1.62008e-15	9.10264e-14	0.285177	0.00651113	0.125044	-0.478175	4.96984e-06	0.000126184	-0.192998	0.0664175	0.265805	0.646465	4.34215e-11	1.08074e-09	-0.341109	0.00112721	0.0122187
LOC105202730	0.273036	0.170101	0.296822	-0.402032	0.0420468	0.12672	-0.209411	0.290944	0.454956	0.192621	0.347596	0.710129	-0.675068	0.00103555	0.0104102	-0.482447	0.0193514	0.123286	-0.323114	0.0642121	0.151115	-0.601273	0.00112809	0.0122187
rna18889	1.00709	0.00169892	0.00643201	-0.100468	0.745261	0.864359	0.237411	0.448541	0.611288	0.337879	0.292556	NA	-1.10756	0.000735474	0.00789815	-0.76968	0.0202042	0.1267	0.0267012	0.926461	0.958894	-1.03973	0.00112778	0.0122187
LOC105200065	-0.704631	2.17497e-08	2.37991e-07	-0.145765	0.267857	0.463348	-0.44828	0.000516603	0.00274603	-0.302514	0.0246888	0.226261	0.558866	2.16997e-05	0.000439279	0.256352	0.0471709	0.216472	-0.303477	0.0127445	0.0418093	0.400337	0.00112954	0.0122235
LOC105208094	-0.136932	0.140078	0.255981	-0.419058	5.77807e-06	7.76101e-05	-0.379091	4.30844e-05	0.000310757	0.0399667	0.673352	0.888956	-0.282126	0.00295866	0.0236733	-0.24216	0.0109546	0.0843902	-0.402061	3.01932e-07	3.74728e-06	-0.264631	0.00113726	0.012296
LOC105193223	-0.0119301	0.922504	0.957213	-0.315586	0.0097648	0.0416262	-0.412737	0.000683331	0.00348898	-0.097151	0.439536	0.770015	-0.303656	0.0165885	0.0890943	-0.400807	0.00149028	0.0206436	-0.369642	0.000411246	0.00229657	-0.358062	0.00114579	0.0123772
LOC105196522	0.0395894	0.777655	0.865709	-0.375228	0.00701145	0.0323125	-0.343549	0.0137076	0.0434916	0.0316794	0.8257	0.948626	-0.414817	0.00413294	0.0309538	-0.383138	0.00816806	0.0702108	-0.366068	0.0020081	0.00898089	-0.406205	0.00115114	0.0124239
LOC105197348	-1.31826	4.91708e-09	6.01081e-08	-0.600986	0.00809133	0.0360894	-0.712763	0.00166797	0.00741632	-0.111777	0.632328	0.872308	0.71727	0.00201783	0.0174161	0.605492	0.00908721	0.0749457	-0.670441	0.000821274	0.00418527	0.672991	0.00115872	0.0124946
LOC105201989	0.172172	0.0231144	0.0604659	0.0188981	0.803853	0.901509	-0.154101	0.0413298	0.104658	-0.172999	0.0292623	0.243476	-0.153274	0.0541899	0.201116	-0.326274	3.69148e-05	0.00129663	-0.070779	0.315912	0.483846	-0.24342	0.00117765	0.0126873
LOC105194667	-0.473381	0.204468	0.342152	0.394662	0.290399	0.486372	0.763247	0.0405448	0.103195	0.368585	0.32156	NA	0.868043	0.0201077	NA	1.23663	0.000907435	NA	0.794385	0.0463082	0.117342	1.29881	0.00117881	0.0126885
LOC105202621	0.993629	0.000531666	0.00232554	-0.0580297	0.838451	0.922653	0.355048	0.213754	0.365899	0.413077	0.159689	0.525113	-1.05166	0.000363029	0.00446299	-0.638581	0.0308669	0.164763	0.112478	0.672448	0.799601	-0.909902	0.0011806	0.0126965
LOC105196152	0.0406848	0.588478	0.726596	-0.193501	0.0100589	0.0426127	-0.15625	0.0380564	0.0978979	0.0372509	0.634837	0.873759	-0.234186	0.0027847	0.0225567	-0.196935	0.0120618	0.0903832	-0.175998	0.00538751	0.0205666	-0.216673	0.00118777	0.0127622
LOC105195189	-0.875404	7.38155e-17	2.61443e-15	-0.397436	0.00016562	0.00138878	-0.656388	4.55456e-10	1.06608e-08	-0.258952	0.0180918	0.203293	0.477967	1.20889e-05	0.000270214	0.219015	0.0445196	0.209331	-0.533346	1.09144e-07	1.46152e-06	0.341685	0.00119432	0.0128211
LOC105197229	0.487202	0.118859	0.225219	-0.542637	0.0804859	0.203748	-0.252092	0.41767	0.582229	0.290545	0.360626	0.720967	-1.02984	0.0012489	0.0121114	-0.739295	0.020723	0.128449	-0.467842	0.107597	0.222666	-0.984214	0.00119875	0.0128573
LOC105203816	-2.21351	5.00911e-16	1.61286e-14	-1.35563	7.93789e-07	1.32895e-05	-1.45311	1.18606e-07	1.68744e-06	-0.097472	0.726719	0.91105	0.857876	0.00198744	0.0172342	0.760404	0.00609418	0.0568565	-1.46853	3.6939e-09	6.70417e-08	0.817204	0.001204	0.0129021
LOC105207372	-0.0362571	0.687453	0.802214	-0.274096	0.00235271	0.013264	-0.31333	0.000503644	0.00268734	-0.0392339	0.675477	0.890069	-0.237839	0.0111981	0.0663367	-0.277072	0.00311407	0.0354152	-0.29589	9.85285e-05	0.000662595	-0.259541	0.00121262	0.012983
LOC105194892	-0.549869	0.00161299	0.00615516	-0.207345	0.250259	0.444094	0.279983	0.134745	0.261352	0.487329	0.0116653	0.166141	0.342523	0.0583718	0.209809	0.829852	9.9004e-06	0.00049078	0.0222685	0.898369	0.943631	0.571577	0.00121535	0.0129892
LOC105197920	0.762059	0.000150037	0.000753206	0.115765	0.562123	0.736339	0.238076	0.234117	0.390135	0.122311	0.556761	0.83452	-0.646294	0.00198667	0.0172342	-0.523983	0.0123285	0.091566	0.17306	0.320461	0.488604	-0.60137	0.00121438	0.0129892
LOC105199686	-0.601109	1.25124e-13	2.88858e-12	-0.193219	0.0205675	0.0747424	-0.444128	7.21042e-08	1.0676e-06	-0.250909	0.00349858	0.0908356	0.407891	1.43665e-06	4.49744e-05	0.156982	0.0606275	0.252034	-0.323043	0.000100591	0.000673173	0.276746	0.00122266	0.0130558
LOC105204743	0.572742	0.105976	0.206386	-0.710033	0.0367664	0.114939	-0.119226	0.731905	0.833676	0.590807	0.0883207	NA	-1.28277	0.000280238	NA	-0.691968	0.0542222	NA	-0.536842	0.110614	0.227467	-1.16527	0.00122612	0.0130811
LOC105205703	-0.287844	0.0758513	0.159538	0.203553	0.233294	0.424433	0.154717	0.362028	0.527578	-0.0488357	0.786821	0.933809	0.491397	0.00464029	0.0341001	0.442561	0.0103264	0.0813562	0.185722	0.198731	0.351399	0.477278	0.00123157	0.0131277
LOC105196206	0.153809	0.121856	0.229957	0.432303	2.5462e-05	0.000280669	0.454736	9.50694e-06	8.34119e-05	0.0224326	0.838592	0.953422	0.278494	0.00931612	0.058174	0.300927	0.00496866	0.0489484	0.446996	1.71659e-07	2.2124e-06	0.293014	0.00123738	0.013178
LOC105198278	0.843463	0.0111935	0.0329152	-0.590982	0.0743325	0.191973	0.282654	0.394606	0.560159	0.873636	0.00981333	0.148631	-1.43444	2.29197e-05	0.000457695	-0.560809	0.0986082	0.33346	-0.297035	0.382068	0.550753	-1.13288	0.00124094	0.0132043
LOC105195492	0.620135	0.000252631	0.00120573	0.0355329	0.828704	0.917481	0.205399	0.217651	0.370759	0.169867	0.331841	0.694588	-0.584602	0.00100381	0.0101256	-0.414735	0.0211337	0.129755	0.116085	0.413063	0.580332	-0.511354	0.00124214	0.0132054
LOC105195281	0.65837	1.06166e-06	8.47503e-06	0.337664	0.0120335	0.0492011	0.178157	0.182916	0.326908	-0.159506	0.258236	0.6285	-0.320706	0.0240777	0.11718	-0.480212	0.00069017	0.0117923	0.256192	0.0277504	0.0784652	-0.405824	0.00124718	0.0132474
LOC105201530	-0.38223	1.02778e-09	1.38237e-08	-0.120302	0.0559657	0.156414	-0.247477	8.25969e-05	0.000549245	-0.127175	0.0526793	0.324584	0.261928	6.19175e-05	0.00104692	0.134752	0.0391108	0.191994	-0.185209	0.0013882	0.00654511	0.197033	0.00125439	0.0133122
LOC105201889	0.397012	0.135258	0.249375	-0.547817	0.0329213	0.105946	-0.178707	0.493814	0.652937	0.369109	0.163695	0.529177	-0.944829	0.000455572	0.00533399	-0.575719	0.0352829	0.179642	-0.408439	0.0849694	0.187263	-0.819318	0.00126558	0.0134191
LOC105204626	-0.284706	0.00287112	0.0101579	0.00780635	0.937223	0.972101	-0.0308119	0.755199	0.849457	-0.0386182	0.71063	0.902911	0.292512	0.00376163	0.0286418	0.253894	0.0116649	0.0883058	-0.0111734	0.893169	0.94083	0.274633	0.00127426	0.0134993
LOC105197057	-0.532491	0.108243	0.209648	0.416974	0.226008	0.416579	0.377157	0.272673	0.435185	-0.0398171	0.91072	NA	0.949466	0.00591683	0.0412954	0.909649	0.00825904	0.070684	0.494782	0.131795	0.259342	1.0575	0.00128657	0.0136178
LOC105205411	0.126619	0.211731	0.351035	-0.199791	0.0470863	0.137554	-0.127073	0.208728	0.359656	0.0727188	0.488554	0.797994	-0.32641	0.00193347	0.0168778	-0.253691	0.0164156	0.111471	-0.165687	0.0530195	0.130264	-0.292833	0.00130487	0.0137994
LOC105193038	-0.443421	0.000285889	0.00134116	-0.0837063	0.509143	0.694003	-0.110908	0.381143	0.546247	-0.027202	0.837253	0.953384	0.359715	0.00503334	0.0364663	0.332513	0.00943391	0.0769979	-0.0974035	0.36331	0.532285	0.348788	0.00132741	0.0140132
LOC105196767	0.64534	2.21993e-07	2.05489e-06	0.200519	0.105761	0.247223	0.353212	0.00450285	0.0172629	0.152693	0.241113	0.613654	-0.44482	0.00065234	0.00720198	-0.292128	0.0255756	0.147384	0.275373	0.0109741	0.0369541	-0.37273	0.00132696	0.0140132
LOC105194545	0.649376	6.13734e-10	8.51571e-09	0.406136	0.000105542	0.000950027	0.258818	0.0122655	0.0398845	-0.147317	0.186338	0.555533	-0.243241	0.0313034	0.139666	-0.390558	0.000470438	0.00870236	0.331398	0.000224052	0.00136085	-0.319809	0.00133337	0.0140639
LOC105193845	-0.052429	0.576628	0.717135	0.163874	0.0888241	0.219057	0.289232	0.00291691	0.0118858	0.125358	0.22232	0.596343	0.216303	0.0299504	0.135358	0.341661	0.000673638	0.0115893	0.227072	0.00635343	0.0235791	0.279774	0.00133714	0.0140913
LOC105194796	0.853807	8.14103e-12	1.45319e-10	0.420048	0.000733771	0.00496932	0.552402	9.41105e-06	8.26784e-05	0.132354	0.311507	0.679405	-0.433759	0.000927087	0.0095726	-0.301405	0.0216503	0.131913	0.487166	6.06725e-06	5.50945e-05	-0.370536	0.0013448	0.0141597
LOC105206944	0.15549	0.41298	0.571724	-0.399859	0.0314331	0.102381	-0.346914	0.0628688	0.145938	0.0529449	0.781373	0.932379	-0.555348	0.00422155	0.0314875	-0.502404	0.00987594	0.0791152	-0.388057	0.0155475	0.0491956	-0.546681	0.00134727	0.0141734
LOC105202471	1.06858	2.94492e-10	4.25732e-09	0.548162	0.00118404	0.00739735	0.60633	0.00033775	0.001887	0.058168	0.741879	0.918293	-0.520414	0.00328025	0.0257062	-0.462246	0.0090535	0.0748245	0.58296	6.05098e-05	0.000428087	-0.496751	0.00135636	0.0142566
LOC105192923	0.637357	0.00432774	0.01454	-0.0992384	0.652047	0.80143	0.0883252	0.689567	0.805003	0.187564	0.413024	0.756073	-0.736595	0.00144768	0.0135707	-0.549031	0.0180741	0.118178	-0.0188349	0.922919	0.957496	-0.669722	0.0013577	0.0142582
LOC105203066	-0.733795	0.00314438	0.0110238	0.0227146	0.929764	0.969575	-0.0837751	0.744038	0.842575	-0.10649	0.689552	0.895591	0.75651	0.00349641	0.0270765	0.65002	0.0117304	0.0884613	-0.0188672	0.934048	0.963141	0.734213	0.00136271	0.0142736
LOC105204082	-0.25038	0.230256	0.37473	0.176995	0.397084	0.597037	0.668846	0.00139808	0.00639591	0.491851	0.023504	0.221909	0.427374	0.0484173	0.186495	0.919226	2.24555e-05	0.000910722	0.415888	0.0362807	0.0967321	0.668168	0.00136226	0.0142736
LOC105205970	0.697355	3.64607e-09	4.56488e-08	0.329058	0.00477983	0.0237209	0.367813	0.00166927	0.00741965	0.0387545	0.758194	0.923926	-0.368297	0.00372981	0.0284178	-0.329542	0.00965609	0.0781627	0.349605	0.00032246	0.00185756	-0.35123	0.001362	0.0142736
LOC105206032	0.200994	0.132896	0.246134	-0.248197	0.0582384	0.16111	-0.114714	0.387139	0.552341	0.133483	0.329799	0.693391	-0.449191	0.0011374	0.0112709	-0.315708	0.0236674	0.140152	-0.186651	0.0995678	0.21078	-0.389321	0.00137157	0.0143539
LOC105193447	0.743117	7.96688e-17	2.79964e-15	0.436892	8.82951e-07	1.46305e-05	0.523016	4.67739e-09	8.99328e-08	0.0861242	0.363716	0.722905	-0.306225	0.00122762	0.0119499	-0.220101	0.0206692	0.128449	0.480777	2.07578e-10	4.65998e-09	-0.264133	0.00138008	0.0144222
LOC105204231	0.06519	0.617697	0.749727	-0.523316	4.48979e-05	0.000455257	-0.166727	0.201445	0.350646	0.356589	0.00759113	0.131941	-0.588506	1.06752e-05	0.000244637	-0.231917	0.0877491	0.312875	-0.361043	0.00426525	0.0170053	-0.426943	0.00138048	0.0144222
LOC105199319	-0.896263	0.0164448	0.0457012	0.0133037	0.971591	0.986886	0.389426	0.297152	0.460877	0.376122	0.313207	0.681177	0.909567	0.0147674	0.0818763	1.28569	0.000567631	0.0101657	0.341793	0.393175	0.561229	1.28997	0.00138488	0.0144557
LOC105197389	0.872946	2.92692e-06	2.15854e-05	0.25457	0.157506	0.327337	0.390142	0.0319196	0.0855449	0.135572	0.482848	0.79523	-0.618376	0.0017584	0.0157073	-0.482804	0.0153743	0.106414	0.322247	0.0364868	0.0970555	-0.563148	0.0013874	0.0144694
LOC105201264	0.590202	1.09652e-11	1.92149e-10	0.389762	7.41241e-06	9.66459e-05	0.274019	0.00148967	0.00674611	-0.115742	0.209519	0.580779	-0.200441	0.0308007	0.137955	-0.316183	0.000600804	0.0106148	0.331501	8.29987e-06	7.35215e-05	-0.25992	0.00139314	0.0145168
LOC105196619	-1.02375	0.00427245	0.0143865	-2.15788	1.61167e-09	4.73883e-08	-1.70061	2.02534e-06	2.12297e-05	0.457271	0.204659	0.573205	-1.13413	0.00167135	0.0151751	-0.67686	0.060847	0.252502	-2.28436	1.68021e-10	3.83462e-09	-1.1604	0.00140337	0.0146108
LOC105198487	0.192926	0.0313771	0.0782191	-0.178694	0.0442905	0.131607	0.0132654	0.882567	0.929157	0.191959	0.0399838	0.28277	-0.37162	6.80628e-05	0.00113138	-0.17966	0.0565283	0.242159	-0.0870303	0.28953	0.456176	-0.279963	0.00140497	0.0146148
LOC105201124	-0.520071	4.48283e-05	0.000256961	-0.0846435	0.523152	0.705259	-0.222908	0.0897616	0.191398	-0.138265	0.314349	0.681652	0.435428	0.00112488	0.0111655	0.297163	0.0249173	0.145078	-0.1552	0.173082	0.317148	0.367603	0.00142271	0.0147866
LOC105199113	1.20567	8.09681e-10	1.10299e-08	0.43658	0.0245385	0.0852835	0.791321	5.14071e-05	0.000361629	0.354741	0.082134	0.392752	-0.76909	0.000173707	0.00245615	-0.414349	0.0443124	0.208606	0.605523	0.000643841	0.00337752	-0.608578	0.00142589	0.014807
LOC105194986	-0.825738	4.32108e-06	3.08855e-05	-0.229022	0.219544	0.408045	-0.398647	0.030997	0.0836721	-0.169625	0.375129	0.728523	0.596716	0.00136603	0.0130436	0.427091	0.0207154	0.128449	-0.31829	0.050046	0.12472	0.516609	0.00143422	0.0148807
LOC105197690	-0.445978	0.016708	0.0462608	0.0657122	0.735408	0.858364	0.0900461	0.643402	0.767351	0.0243339	0.905097	0.972925	0.51169	0.00921262	0.0576803	0.536024	0.00638908	0.0588095	0.0850115	0.609867	0.751813	0.537747	0.00144015	0.0149294
LOC105201809	0.379582	0.000101733	0.000533189	0.123348	0.206041	0.391575	0.0797469	0.412833	0.577521	-0.0436006	0.670009	0.88802	-0.256234	0.0125011	0.0722517	-0.299835	0.00342143	0.0375975	0.101275	0.216794	0.373484	-0.279764	0.00146132	0.0151358
LOC105196799	-1.28097	1.35381e-05	8.70563e-05	-0.221585	0.476035	0.668118	-0.632258	0.0387671	0.0993272	-0.410673	0.1882	0.55787	1.05939	0.000435721	0.00515785	0.648716	0.0282709	0.157013	-0.441441	0.128375	0.254179	0.876965	0.00146433	0.015154
LOC105192983	-0.377551	4.29936e-05	0.000247287	-0.0292394	0.76032	0.875331	-0.180079	0.0574135	0.136044	-0.15084	0.130065	0.481913	0.348312	0.000343651	0.00427373	0.197472	0.0401729	0.194711	-0.106485	0.202529	0.356098	0.271825	0.00146879	0.0151871
LOC105205209	-0.0986886	0.465921	0.622724	-0.472896	0.000472036	0.00339256	-0.483766	0.000348444	0.0019395	-0.0108696	0.938407	0.982699	-0.374208	0.00784229	0.0512571	-0.385077	0.00622103	0.0579941	-0.485519	2.48908e-05	0.000193997	-0.386758	0.00147624	0.0152511
LOC105203082	3.09984	3.51042e-27	4.073e-25	2.39298	3.93524e-17	3.87756e-15	2.00498	1.32538e-12	4.90062e-11	-0.388	0.190079	0.558564	-0.706858	0.0184666	0.0966058	-1.09486	0.000245228	0.00532017	2.2583	8.14525e-18	4.78238e-16	-0.904833	0.00147988	0.0152756
LOC105205889	-1.41533	3.31088e-06	2.42708e-05	-0.52571	0.0873228	0.216679	-0.567256	0.0648876	0.149618	-0.0415456	0.894533	0.970271	0.889621	0.0041807	0.0312678	0.848075	0.00629162	0.0584008	-0.559508	0.0487681	0.122223	0.91542	0.00148253	0.0152899
LOC105208047	1.94447	1.4601e-53	1.51165e-50	1.41811	4.0669e-31	1.94428e-28	1.65878	3.29173e-40	3.69195e-37	0.24067	0.0837772	0.396358	-0.526359	0.000175205	0.00246687	-0.28569	0.045154	0.210719	1.54225	2.22772e-47	1.91291e-44	-0.406534	0.00148607	0.0153134
LOC105201260	-0.0127067	0.869864	0.925567	0.214887	0.00688161	0.0318379	0.199161	0.0121781	0.039677	-0.0157261	0.851912	0.959152	0.227593	0.00578686	0.0406285	0.211867	0.0101396	0.0802065	0.208008	0.00167186	0.00769245	0.220956	0.00149634	0.015406
LOC105194964	-0.286613	0.0248189	0.0641516	0.0877031	0.510485	0.695298	0.0582598	0.660887	0.781967	-0.0294433	0.833871	0.952361	0.374316	0.00577721	0.0406172	0.344873	0.0107214	0.0834136	0.075344	0.501172	0.662523	0.363863	0.0015004	0.0154347
LOC105193396	-1.1448	6.38917e-08	6.51453e-07	-0.495793	0.0278488	0.0935567	-0.647679	0.00361599	0.0143379	-0.151886	0.497709	0.803865	0.649011	0.0023356	0.0196297	0.497125	0.0179915	0.117703	-0.58466	0.00335429	0.0139313	0.579666	0.00150374	0.0154559
LOC105196001	-0.580283	4.68874e-09	5.74211e-08	-0.183016	0.0714288	0.187209	-0.374707	0.000198754	0.00118627	-0.191691	0.0676673	0.359433	0.397267	0.000120728	0.00182671	0.205576	0.0449714	0.210262	-0.282908	0.00200482	0.00896915	0.298612	0.0015132	0.0155399
LOC105200379	0.491672	7.44374e-13	1.52721e-11	0.122677	0.0723112	0.188793	0.372302	6.52051e-08	9.7619e-07	0.249625	0.000555332	0.0331865	-0.368995	2.96155e-07	1.14598e-05	-0.119371	0.100065	0.33579	0.240919	0.00106529	0.00524775	-0.249439	0.00151813	0.0155773
LOC105196451	-1.67121	2.02028e-08	2.2233e-07	-0.597754	0.0536333	0.15162	-1.00315	0.00101525	0.00489057	-0.405395	0.187025	0.556694	1.07346	0.000346174	0.0042799	0.668063	0.0235861	0.13981	-0.844622	0.00376364	0.0153941	0.87763	0.00152861	0.0156715
LOC105200103	1.11189	6.91638e-21	3.87865e-19	0.826136	2.75553e-12	1.25241e-10	0.693571	3.42973e-09	6.78833e-08	-0.132565	0.293729	0.662034	-0.285755	0.0248948	0.119678	-0.418321	0.000955251	0.0149719	0.762654	3.45054e-14	1.30959e-12	-0.35366	0.00154188	0.0157941
LOC105196232	0.545404	0.000104809	0.000547815	0.0458904	0.74102	0.862108	0.224025	0.107774	0.220882	0.178135	0.223193	0.597196	-0.499513	0.000706246	0.00764619	-0.321379	0.0297708	0.161886	0.132065	0.276161	0.441748	-0.416859	0.00154733	0.0158365
LOC105194595	-1.80588	1.29717e-08	1.47955e-07	-0.882849	0.00798914	0.035782	-1.03322	0.00174579	0.00771646	-0.150375	0.639165	NA	0.923035	0.00263108	0.0215414	0.77266	0.0108354	0.0838553	-1.02665	0.00137934	0.00651362	0.872909	0.00155315	0.0158663
LOC105200045	0.414693	0.000377775	0.00172297	-0.110927	0.337195	0.536552	0.201676	0.0842469	0.182061	0.312603	0.010223	0.152094	-0.525621	1.53411e-05	0.000327411	-0.213017	0.0826138	0.302444	0.034255	0.760214	0.859848	-0.379138	0.00155418	0.0158663
LOC105202414	-0.175271	0.300905	0.456348	0.141288	0.414314	0.613369	0.66218	0.000198104	0.00118291	0.520892	0.00515313	0.109589	0.316559	0.0756778	0.248788	0.837451	4.67496e-06	0.00026399	0.385528	0.0235651	0.0688413	0.562119	0.0015525	0.0158663
LOC105198148	0.543477	4.36839e-09	5.38408e-08	0.308315	0.000860055	0.00568147	0.248278	0.00709549	0.0253042	-0.0600371	0.538247	0.826837	-0.235162	0.0163038	0.0881031	-0.295199	0.00249566	0.0303335	0.278845	0.000340802	0.00195095	-0.266357	0.00155886	0.0159007
LOC105206951	-1.25934	1.71938e-14	4.40784e-13	-0.805408	1.96075e-06	2.9846e-05	-0.832801	8.1651e-07	9.39266e-06	-0.0273931	0.870995	0.963299	0.453937	0.0056379	0.0398486	0.426544	0.00910774	0.0750101	-0.831084	1.52884e-08	2.44525e-07	0.441945	0.00156115	0.0159106
LOC105200351	-0.213762	0.0535188	0.120574	0.113356	0.319831	0.517744	0.0818319	0.471621	0.632604	-0.0315241	0.792619	0.93653	0.327118	0.00521964	0.0374937	0.295594	0.0114194	0.087006	0.0994436	0.29893	0.465277	0.314203	0.00156889	0.0159625
LOC105202223	-0.820537	1.57221e-06	1.21055e-05	-0.247144	0.161251	0.332603	-0.423178	0.0156549	0.0484701	-0.176034	0.331424	0.694193	0.573394	0.00121415	0.0118719	0.39736	0.0238814	0.140732	-0.339749	0.0270521	0.0768506	0.488745	0.00156889	0.0159625
LOC105200317	-0.913538	9.23511e-17	3.22009e-15	-0.484533	1.94211e-05	0.000222044	-0.690409	7.58298e-10	1.68972e-08	-0.205876	0.0729379	0.370654	0.429004	0.000137919	0.00202202	0.223128	0.0449848	0.210262	-0.592998	6.8465e-09	1.17727e-07	0.321915	0.001573	0.0159908
LOC105192959	-1.28484	3.7865e-20	1.90158e-18	-0.778236	4.74793e-08	1.01805e-06	-0.978405	4.95068e-12	1.61335e-10	-0.200168	0.165125	0.531555	0.506601	0.000372249	0.00455031	0.306432	0.0303126	0.163502	-0.888741	2.70251e-12	8.10695e-11	0.401943	0.00158045	0.0160529
LOC105198770	0.319417	0.0163462	0.0454927	-0.0837792	0.528527	0.710426	-0.0265717	0.841611	0.903146	0.0572075	0.679588	0.891745	-0.403196	0.00361702	0.0277016	-0.345989	0.0125524	0.0927057	-0.0578439	0.610203	0.752044	-0.379612	0.00158176	0.0160529
LOC105194327	-0.662244	5.88122e-08	6.04564e-07	-0.409636	0.000807371	0.00539976	-0.148476	0.224988	0.379463	0.26116	0.040381	0.283994	0.252607	0.0470106	0.183132	0.513767	5.42034e-05	0.00172894	-0.28505	0.0119628	0.0396806	0.377994	0.00159141	0.0161237
rna12337	1.25404	1.00937e-32	1.91341e-30	0.870864	5.6233e-17	5.37671e-15	1.00105	1.49076e-21	1.84075e-19	0.130184	0.25346	0.625526	-0.383173	0.000797641	0.00847323	-0.252989	0.0279945	0.156213	0.93888	3.60926e-26	5.38995e-24	-0.318618	0.00159088	0.0161237
LOC105192798	0.489539	0.00670004	0.0213131	-0.209243	0.243771	0.436779	0.125883	0.484778	0.644918	0.335126	0.0730333	0.370958	-0.698782	0.000190793	0.0026491	-0.363656	0.052982	0.232971	-0.0582775	0.723492	0.835147	-0.550992	0.00159714	0.0161574
ND1	0.526614	0.0148623	0.0419089	-0.130439	0.546257	0.723772	-0.0341776	0.874383	0.924964	0.0962612	0.667379	0.886717	-0.657052	0.00335602	0.0261783	-0.560791	0.0123028	0.0914343	-0.0941583	0.620433	0.760539	-0.631445	0.00159741	0.0161574
LOC105198891	0.476343	0.00107888	0.00430498	-0.0048322	0.973462	0.987243	0.126722	0.383772	0.548905	0.131554	0.385563	0.736169	-0.481175	0.00152749	0.0141281	-0.349621	0.0214807	0.131219	0.0575905	0.647438	0.781373	-0.422322	0.00160447	0.0162152
LOC105200373	0.92873	4.2448e-12	7.88011e-11	0.450606	0.000702526	0.00479292	0.619795	3.57964e-06	3.48361e-05	0.169189	0.229785	0.602713	-0.478124	0.000706829	0.00764619	-0.308935	0.0294456	0.160516	0.535431	4.0862e-06	3.84661e-05	-0.397767	0.00160631	0.0162202
LOC105197446	0.520937	1.00018e-12	2.02427e-11	0.288648	7.7907e-05	0.000736181	0.33589	4.48275e-06	4.27896e-05	0.0472417	0.541941	0.827809	-0.232289	0.00265932	0.0216899	-0.185048	0.0168926	0.113632	0.312625	3.517e-07	4.30913e-06	-0.209199	0.00161509	0.0162953
LOC105195504	-0.253963	0.00380783	0.0130075	-0.072185	0.423879	0.622178	0.0835245	0.36076	0.526225	0.15571	0.103528	0.439636	0.181778	0.0486533	0.18716	0.337487	0.00029778	0.00610138	0.00457237	0.95425	0.975262	0.259038	0.00161657	0.0162966
LOC105193188	0.286362	0.182644	0.313867	-0.345796	0.105839	0.24736	-0.27527	0.198278	0.346304	0.0705262	0.749946	0.921367	-0.632158	0.0044323	0.0328993	-0.561632	0.0115174	0.0874136	-0.328223	0.0791088	0.177189	-0.621853	0.00163587	0.0164774
LOC105195833	-1.17511	0.0011022	0.00438242	-0.121546	0.736479	0.858837	-0.205126	0.570002	0.713975	-0.08358	0.818924	0.946928	1.05357	0.0038214	0.0290033	0.969988	0.00773115	0.0677883	-0.118105	0.740593	0.846296	1.14397	0.00163789	0.016484
LOC105203498	0.808984	0.0118839	0.0345901	0.0557324	0.862314	0.936301	-0.179652	0.576037	0.718925	-0.235385	0.473691	0.790496	-0.753252	0.0219749	0.109568	-0.988637	0.00263573	0.0315761	-0.108597	0.715231	0.829306	-0.974203	0.0016434	0.0165257
LOC105197495	0.689323	3.09201e-19	1.39182e-17	0.487911	2.3317e-10	7.83791e-09	0.452615	3.98728e-09	7.80011e-08	-0.0352961	0.665785	0.885699	-0.201412	0.0136803	0.0773309	-0.236708	0.00373155	0.0398189	0.471489	2.13986e-13	7.38683e-12	-0.219311	0.00166569	0.0167359
LOC105199701	-1.43482	1.53428e-16	5.24109e-15	-0.846999	2.08316e-06	3.15703e-05	-1.05114	2.86802e-09	5.74416e-08	-0.204139	0.251548	0.622872	0.587824	0.000777446	0.00828106	0.383685	0.0268856	0.151458	-0.966475	9.3799e-10	1.88683e-08	0.482431	0.00166972	0.0167624
LOC105195484	1.83881	4.84866e-17	1.77332e-15	1.01539	3.5855e-06	5.10835e-05	1.36221	5.0917e-10	1.17546e-08	0.34682	0.126616	0.477409	-0.823419	0.000287341	0.00368815	-0.476598	0.0358338	0.181507	1.19591	2.26702e-09	4.29607e-08	-0.661198	0.00167426	0.0167941
LOC105195484	1.83881	4.84866e-17	1.77332e-15	1.01539	3.5855e-06	5.10835e-05	1.36221	5.0917e-10	1.17546e-08	0.34682	0.126616	0.477409	-0.823419	0.000287341	0.00368815	-0.476598	0.0358338	0.181507	1.19591	2.26702e-09	4.29607e-08	-0.661198	0.00167426	0.0167941
LOC105204175	-0.708134	4.00907e-07	3.47554e-06	-0.12914	0.389766	0.59093	-0.455799	0.00170451	0.00755883	-0.326659	0.0315294	0.252387	0.578994	7.86783e-05	0.00127459	0.252334	0.0747883	0.286575	-0.300808	0.024478	0.0709531	0.409115	0.00167756	0.0168132
LOC105201494	0.112056	0.592478	0.729433	-0.549753	0.00789639	0.035467	-0.3826	0.0655091	0.150819	0.167154	0.433351	0.766452	-0.661809	0.00207348	0.0177972	-0.494656	0.0218041	0.132714	-0.488844	0.00735479	0.0265844	-0.604368	0.00168053	0.016829
LOC105202754	-0.538492	0.092935	0.186271	0.276535	0.412915	0.611789	0.425958	0.210607	0.361703	0.149424	0.671299	NA	0.815026	0.015182	0.0834225	0.96445	0.00435495	0.0444612	0.433775	0.177563	0.323161	0.997147	0.0016881	0.0168908
LOC105195238	-0.44445	1.15867e-05	7.57385e-05	-0.123522	0.238512	0.430169	-0.19971	0.0555309	0.132281	-0.0761877	0.484286	0.796027	0.320928	0.00249216	0.0205681	0.24474	0.0205095	0.127935	-0.162498	0.0675482	0.156976	0.283723	0.00168964	0.0168922
LOC105193293	1.39311	1.58841e-08	1.78005e-07	0.539638	0.0216037	0.0773111	0.784731	0.00104067	0.00499692	0.245093	0.335885	0.698477	-0.853473	0.00108319	0.010843	-0.608379	0.0216033	0.131831	0.665993	0.00130263	0.00622713	-0.760043	0.00169924	0.0169741
LOC105199090	0.905423	1.83516e-08	2.02954e-07	0.584343	0.000271508	0.00212273	0.26227	0.099328	0.2072	-0.322073	0.0551816	0.329866	-0.32108	0.0583873	0.209809	-0.643153	0.000133529	0.00342434	0.414501	0.00456146	0.0179647	-0.494123	0.00170249	0.0169926
LOC105196831	0.365323	0.00440622	0.0147594	-0.00437445	0.972598	0.987174	0.0179992	0.887695	0.932038	0.0223736	0.866916	0.962064	-0.369697	0.00591382	0.0412954	-0.347324	0.00976455	0.0785576	0.00528852	0.960697	0.978285	-0.362512	0.0017118	0.0170714
LOC105194674	-0.217197	0.0283995	0.0718745	-0.00787085	0.937894	0.972553	0.163725	0.108215	0.22155	0.171595	0.10849	0.44825	0.209326	0.044607	0.176959	0.380921	0.000290069	0.00600596	0.0766719	0.3942	0.562108	0.294559	0.00172925	0.0172311
LOC105205673	0.446373	0.000337844	0.00155614	0.0982668	0.428255	0.626064	0.0982646	0.428148	0.592113	-2.13842e-06	0.999987	0.999987	-0.348106	0.00757624	0.0498132	-0.348108	0.00756218	0.0667032	0.0977541	0.35038	0.519632	-0.351267	0.00173567	0.0172809
LOC105200964	0.904945	1.37406e-12	2.72363e-11	0.490385	9.31747e-05	0.000856623	0.571787	6.04598e-06	5.55067e-05	0.0814021	0.551428	0.831778	-0.41456	0.00264203	0.0215937	-0.333158	0.0162839	0.11096	0.533888	3.91442e-07	4.76353e-06	-0.376407	0.00174106	0.0173203
LOC105195595	0.456068	1.38525e-07	1.33172e-06	0.211653	0.0144562	0.0565287	0.216556	0.0123704	0.0401672	0.00490311	0.957034	0.987308	-0.244415	0.00724662	0.0481016	-0.239512	0.00852605	0.0721839	0.21464	0.00299858	0.0126874	-0.24269	0.00174731	0.0173681
LOC105197199	0.309301	0.00171508	0.00648952	0.0540102	0.583736	0.752406	0.014456	0.883303	0.929432	-0.0395541	0.701602	0.900023	-0.25529	0.0135332	0.076699	-0.294844	0.00431373	0.0442174	0.0336207	0.685012	0.808955	-0.276997	0.00175075	0.017388
LOC105205819	-0.356175	0.000321466	0.00148937	0.00625624	0.951273	0.978909	-0.141697	0.162302	0.300017	-0.147953	0.165379	0.531555	0.362431	0.000517007	0.0059587	0.214478	0.038125	0.188853	-0.0688892	0.44141	0.607434	0.287948	0.00176474	0.0175126
LOC105204831	-0.226106	0.146972	0.26573	0.118599	0.456417	0.650771	0.335064	0.0371832	0.0961478	0.216465	0.19903	0.567285	0.344704	0.0354878	0.151749	0.561169	0.00069343	0.0117923	0.229103	0.102862	0.215661	0.457168	0.00177643	0.0176141
LOC105202403	0.430817	0.00204295	0.0075536	0.042126	0.762354	0.876579	0.0425316	0.760207	0.852706	0.000405663	0.997775	0.999069	-0.388691	0.00766675	0.0502962	-0.388285	0.0077474	0.0678693	0.0407053	0.73081	0.839359	-0.393444	0.00179426	0.0177762
LOC105208144	-0.754566	3.05461e-08	3.28633e-07	-0.413383	0.00252004	0.0140331	-0.331518	0.01549	0.048059	0.081865	0.565012	0.837457	0.341183	0.0159732	0.0866737	0.423048	0.00283168	0.0330233	-0.375228	0.00139655	0.00657995	0.38419	0.00179842	0.0178029
LOC105196022	0.447777	0.000209925	0.00102184	-0.168328	0.160733	0.331821	0.260208	0.0314541	0.0845666	0.428536	0.000665484	0.0363198	-0.616105	9.64019e-07	3.14018e-05	-0.187569	0.138642	0.403415	0.0273598	0.828377	0.900972	-0.418312	0.00180194	0.0178104
LOC105206634	-0.44805	0.178018	0.307414	-1.37625	3.1906e-05	0.000342346	-1.23596	0.000189672	0.00113913	0.140295	0.6748	0.889604	-0.9282	0.00571181	0.0402212	-0.787905	0.019059	0.122114	-1.47822	2.58777e-06	2.54863e-05	-1.00541	0.00180213	0.0178104
LOC105203748	0.975399	1.04729e-10	1.59181e-09	0.443484	0.00298405	0.0161298	0.63062	2.76059e-05	0.000210867	0.187136	0.237913	0.60957	-0.531915	0.000827703	0.00871414	-0.344779	0.0312636	0.165905	0.537392	3.86517e-05	0.000287824	-0.44428	0.00180797	0.0178535
LOC105195562	0.320159	0.0520624	0.117825	0.0222683	0.892099	0.951311	-0.362604	0.0247083	0.0701351	-0.384872	0.0228704	0.219412	-0.297891	0.0838347	0.265901	-0.682762	5.76816e-05	0.00180095	-0.190707	0.213613	0.369627	-0.510497	0.00181499	0.0179003
LOC105205203	-0.567195	0.000140224	0.000710305	0.0689565	0.66386	0.810547	-0.282955	0.065855	0.151512	-0.351911	0.0308914	0.250717	0.636151	5.98459e-05	0.00102067	0.28424	0.0643405	0.26063	-0.116594	0.417064	0.584341	0.450547	0.00181567	0.0179003
LOC105204593	-0.472032	6.5433e-06	4.50928e-05	-0.234205	0.0267013	0.0910718	-0.112574	0.288356	0.452192	0.121631	0.270176	0.640672	0.237827	0.0291813	0.133229	0.359458	0.00101357	0.0155632	-0.174894	0.0567075	0.13736	0.298741	0.0018183	0.0179116
LOC105200023	0.869381	0.00100027	0.00402471	0.00626048	0.98082	0.990649	0.249972	0.339478	0.503587	0.243712	0.367502	0.725612	-0.86312	0.00155674	0.0143648	-0.619408	0.0237708	0.140342	0.11072	0.63777	0.774236	-0.784998	0.00184385	0.0181485
LOC105203013	0.100258	0.350345	0.509485	-0.258622	0.0156382	0.0600588	-0.144044	0.179551	0.322856	0.114578	0.304436	0.672148	-0.358879	0.00130033	0.012538	-0.244302	0.0290407	0.158969	-0.204743	0.0271869	0.077142	-0.305561	0.00185522	0.0182358
LOC105204471	-0.495658	0.000250534	0.00119742	-0.0787318	0.577731	0.74843	-0.169597	0.225254	0.379769	-0.090865	0.532582	0.823241	0.416926	0.00317578	0.0250874	0.326061	0.0196375	0.124202	-0.125207	0.298701	0.465025	0.373944	0.00185575	0.0182358
LOC105200711	-0.590562	7.1656e-14	1.70091e-12	-0.135485	0.0922735	0.225027	-0.451939	1.42337e-08	2.43729e-07	-0.316453	0.000143688	0.0185568	0.455076	3.43681e-08	1.76353e-06	0.138623	0.0898231	0.317188	-0.299667	0.000695405	0.00361216	0.287083	0.00186025	0.0182652
LOC105198626	0.319393	0.00329924	0.0115038	-0.0255719	0.813296	0.907741	0.0559132	0.606621	0.741151	0.0814851	0.472825	0.789526	-0.344965	0.00239382	0.0200084	-0.26348	0.0207164	0.128449	0.0136769	0.882425	0.93424	-0.307124	0.00187522	0.0183972
LOC105203537	-1.3594	1.51148e-12	2.97849e-11	-0.754687	0.000104748	0.000944851	-0.889345	4.5857e-06	4.35868e-05	-0.134658	0.498558	0.804143	0.60471	0.00216194	0.0184759	0.470052	0.0168568	0.113553	-0.837773	8.89037e-07	9.72732e-06	0.539561	0.00187823	0.0184118
LOC105199884	-0.732977	4.36274e-13	9.32033e-12	-0.36389	0.000434153	0.00315899	-0.519013	4.39437e-07	5.41611e-06	-0.155122	0.14432	0.502533	0.369087	0.000425645	0.00505885	0.213965	0.0398117	0.193458	-0.44524	1.0963e-06	1.16942e-05	0.289498	0.00188709	0.0184837
LOC105206967	-0.470992	0.103709	0.203088	-1.18917	3.3193e-05	0.000353559	-1.24335	1.39936e-05	0.000117492	-0.0541816	0.850479	0.958672	-0.718178	0.0134696	0.0765373	-0.772359	0.00781048	0.06818	-1.31515	4.8841e-07	5.79627e-06	-0.828132	0.0018968	0.0185637
LOC105203815	1.04693	2.94362e-09	3.73053e-08	0.332232	0.0582293	0.16111	0.711433	5.40204e-05	0.000378087	0.3792	0.0389459	0.278107	-0.7147	0.000101282	0.00156049	-0.3355	0.0691326	0.272962	0.509252	0.00183535	0.00833581	-0.540522	0.00190221	0.0186016
LOC105196952	1.4158	6.0382e-16	1.93036e-14	0.827102	2.25526e-06	3.38106e-05	1.00568	9.04145e-09	1.62036e-07	0.178578	0.326585	0.691311	-0.588695	0.00122576	0.0119458	-0.410117	0.0243652	0.142709	0.924623	1.77502e-09	3.43963e-08	-0.503801	0.00194081	0.0189638
LOC105198182	1.5844	6.30907e-06	4.36351e-05	0.517538	0.133999	0.292024	0.685287	0.0478074	0.117636	0.167749	0.63609	0.874583	-1.06686	0.0029155	0.0234073	-0.899115	0.0122914	0.0914075	0.609951	0.065043	0.152555	-1.10767	0.00194366	0.0189763
LOC105200225	0.664298	0.0406694	0.0967426	-0.472768	0.131277	0.287647	0.0162298	0.959377	0.97606	0.488998	0.129508	NA	-1.13707	0.000531525	0.00608444	-0.648068	0.0514907	0.22838	-0.302437	0.31491	0.483143	-1.0034	0.00194662	0.0189898
LOC105204795	1.43243	5.32679e-14	1.28253e-12	0.771228	4.47975e-05	0.000454954	0.99528	1.5387e-07	2.11753e-06	0.224052	0.258986	0.6285	-0.661205	0.000901407	0.00935802	-0.437153	0.028688	0.15814	0.889962	1.00947e-07	1.35971e-06	-0.557087	0.00195277	0.0190344
LOC105202322	0.556862	0.081645	0.168404	-0.401604	0.204958	0.390207	-0.207884	0.51256	0.668221	0.193721	0.549826	0.830719	-0.958466	0.00329503	0.0258049	-0.764746	0.0192418	0.122894	-0.366394	0.215597	0.372057	-0.961913	0.0019575	0.0190651
LOC105197897	1.00603	4.44995e-20	2.21822e-18	0.569712	1.34539e-07	2.61147e-06	0.781303	1.13728e-12	4.25186e-11	0.211591	0.0727639	0.370469	-0.436317	0.000210355	0.00286345	-0.224726	0.0597302	0.250421	0.673105	3.49898e-12	1.02939e-10	-0.334746	0.00197284	0.019199
LOC105207877	0.216817	0.021339	0.0565698	0.00655877	0.944555	0.975741	-0.102605	0.271896	0.434207	-0.109163	0.267759	0.638338	-0.210259	0.0341535	0.147486	-0.319422	0.00116807	0.0172099	-0.0500647	0.534546	0.692759	-0.267588	0.00197928	0.0192462
LOC105197360	1.04768	0.000137619	0.000698159	0.264906	0.319881	0.517744	0.29156	0.274251	0.437184	0.0266545	0.92391	0.979297	-0.782779	0.00629155	0.0431452	-0.756124	0.0083806	0.0713621	0.274264	0.242144	0.404426	-0.815317	0.00199264	0.0193605
LOC105193833	1.40268	4.22992e-21	2.46453e-19	0.908127	9.11933e-10	2.8571e-08	1.04845	1.67972e-12	6.02862e-11	0.140321	0.367422	0.725612	-0.494548	0.00151669	0.0140723	-0.354227	0.0233126	0.138747	0.985867	1.7347e-14	6.90813e-13	-0.425941	0.00199811	0.019398
LOC105200203	-0.597056	1.97916e-10	2.90486e-09	-0.301558	0.00205913	0.0118817	-0.38447	7.35649e-05	0.00049555	-0.0829122	0.406341	0.750993	0.295498	0.00226961	0.0191876	0.212586	0.0266665	0.150645	-0.345125	3.60639e-05	0.000269724	0.253854	0.00200782	0.0194767
LOC105198201	-0.428208	0.192915	0.32776	0.409057	0.227774	0.418461	0.506771	0.136488	0.26386	0.097714	0.780804	NA	0.837265	0.0142074	0.0794295	0.934979	0.00635386	0.0586308	0.554534	0.0853662	0.187806	1.00556	0.00202083	0.0195871
LOC105199237	-0.844624	1.70404e-08	1.897e-07	-1.37217	4.30637e-20	5.97705e-18	-1.14609	1.91449e-14	9.23552e-13	0.226084	0.142763	0.500373	-0.527548	0.000630255	0.00698429	-0.301463	0.0510992	0.22747	-1.28068	1.29798e-21	1.21312e-19	-0.432551	0.00203433	0.0197022
LOC105195905	-0.149301	0.153965	0.275229	-0.431617	3.6913e-05	0.000384562	-0.432821	3.52594e-05	0.000260316	-0.00120358	0.991146	0.99655	-0.282316	0.00930057	0.0581329	-0.283519	0.00901926	0.0746984	-0.436045	7.85277e-07	8.73597e-06	-0.286224	0.00204735	0.0198124
LOC105201181	0.539367	4.04284e-06	2.9051e-05	0.160422	0.167009	0.340507	0.261027	0.0252265	0.0713434	0.100605	0.412997	0.756073	-0.378945	0.00210867	0.0180468	-0.27834	0.0245202	0.143403	0.210333	0.0337374	0.0914056	-0.331671	0.00205086	0.0198304
LOC105196159	-0.290558	0.0463103	0.107021	-0.700635	1.42658e-06	2.22933e-05	-0.662695	5.19486e-06	4.85539e-05	0.03794	0.800022	0.939177	-0.410077	0.00631192	0.0432096	-0.372137	0.01326	0.0960088	-0.692946	2.52422e-08	3.84056e-07	-0.400657	0.00206314	0.0199332
LOC105199739	-0.10465	0.55044	0.695425	0.222825	0.215832	0.403293	0.670893	0.00029135	0.00166156	0.448067	0.0213475	0.213328	0.327476	0.0773576	0.252761	0.775543	4.62338e-05	0.00152417	0.441583	0.00953384	0.0329269	0.547265	0.00206586	0.0199435
LOC105206910	-1.0577	4.9583e-06	3.49941e-05	-0.308974	0.203587	0.388513	-0.53944	0.0244765	0.0696027	-0.230466	0.348504	0.710359	0.748729	0.00165535	0.0150829	0.518263	0.0272041	0.152814	-0.434542	0.0443717	0.113545	0.64385	0.00207007	0.0199682
LOC105195931	-0.652286	3.78445e-14	9.29469e-13	-0.234224	0.00813905	0.0362272	-0.500233	1.0753e-08	1.89678e-07	-0.26601	0.0034566	0.0901835	0.418062	3.18412e-06	8.69885e-05	0.152053	0.0865627	0.310144	-0.372414	2.30338e-05	0.000181042	0.278856	0.00208245	0.0200556
LOC105208102	0.0684363	0.575813	0.716452	-0.305091	0.0122849	0.0499129	-0.226728	0.0634398	0.14696	0.078363	0.536475	0.82639	-0.373528	0.00325134	0.0255305	-0.295165	0.0203301	0.127142	-0.270136	0.00953608	0.0329269	-0.339236	0.00208109	0.0200556
LOC105196642	-0.410675	0.00711085	0.0224501	-0.00249874	0.987428	0.993752	0.0102552	0.948466	0.969866	0.012754	0.938884	0.982699	0.408176	0.0110381	0.0656941	0.42093	0.00880867	0.0735739	0.00728067	0.956909	0.976285	0.421424	0.00208722	0.0200696
LOC105199278	0.0459527	0.422171	0.580981	-0.106048	0.0649876	0.174981	-0.1118	0.0518382	0.125424	-0.00575225	0.923753	0.979276	-0.152	0.0111191	0.0661271	-0.157753	0.00844318	0.0716365	-0.109268	0.02211	0.0655239	-0.155333	0.00208707	0.0200696
LOC105192842	0.115922	0.269087	0.420998	0.391373	0.000198048	0.00162621	0.411952	8.9887e-05	0.000592453	0.0205787	0.851487	0.959041	0.275451	0.0119901	0.0699835	0.296029	0.00694145	0.0626322	0.405139	4.99655e-06	4.63209e-05	0.289009	0.00209946	0.0201712
LOC105195906	0.4861	0.000413774	0.00187193	0.0965855	0.479352	0.670729	0.117781	0.388607	0.553818	0.0211952	0.88249	0.966109	-0.389515	0.00697994	0.0467521	-0.368319	0.0107756	0.0836631	0.106334	0.35659	0.525664	-0.383618	0.00210142	0.020174
LOC105201194	0.234692	0.0328561	0.0812887	-0.269179	0.0138848	0.0549432	0.0521352	0.635832	0.762036	0.321315	0.0050029	0.107895	-0.503872	1.05439e-05	0.000242517	-0.182557	0.112477	0.357708	-0.119141	0.272378	0.437901	-0.353802	0.0021162	0.0202997
LOC105195346	-0.0549413	0.618769	0.750407	0.141999	0.204594	0.389714	0.479645	2.39221e-05	0.000187299	0.337645	0.00458124	0.103825	0.196941	0.0899415	0.277877	0.534586	5.54771e-06	0.00030884	0.303403	0.00619908	0.0230999	0.358545	0.00212298	0.0203228
LOC105195707	-0.598807	9.2421e-14	2.1633e-12	-0.283557	0.000463224	0.00333666	-0.436319	6.67409e-08	9.96966e-07	-0.152761	0.0694459	0.362549	0.31525	0.000166197	0.00236594	0.162488	0.0517726	0.228932	-0.362483	8.31912e-07	9.2026e-06	0.236806	0.00212176	0.0203228
LOC105200063	0.129855	0.427082	0.585226	-0.217611	0.182215	0.361305	-0.430432	0.00807975	0.0282309	-0.212821	0.207458	0.577009	-0.347465	0.0407011	0.165697	-0.560287	0.000927412	0.0147114	-0.336263	0.0195702	0.0592778	-0.46782	0.00212365	0.0203228
LOC105201632	0.000956792	0.989573	0.994611	-0.201209	0.00603381	0.0288247	-0.191893	0.00886908	0.0305763	0.00931547	0.902974	0.972022	-0.202165	0.00806744	0.0522855	-0.19285	0.0115498	0.0875471	-0.197498	0.00126917	0.0060905	-0.198559	0.00216581	0.0207098
LOC105196686	0.293854	0.0766459	0.160587	-0.112245	0.493785	0.681906	-0.200719	0.218267	0.371621	-0.0884744	0.60237	0.855263	-0.406098	0.0186409	0.0972161	-0.494573	0.00396724	0.0415617	-0.162839	0.244368	0.406955	-0.460873	0.00217808	0.0208107
LOC105206353	0.155271	0.66791	0.787616	-0.276528	0.445262	0.64074	-1.15638	0.00145725	0.0066222	-0.879851	0.0143626	0.183996	-0.431798	0.227753	0.484735	-1.31165	0.000259176	0.00556144	-1.06406	0.0093642	0.0324804	-1.2455	0.00219247	0.0209316
LOC105193175	-0.0786645	0.405155	0.564433	0.129797	0.176406	0.353525	0.246102	0.0107679	0.0359113	0.116305	0.251606	0.622872	0.208462	0.0362495	0.153836	0.324766	0.00116649	0.0172099	0.188337	0.0234234	0.0685284	0.267358	0.0022032	0.0210008
LOC105199397	-0.775512	7.30461e-13	1.50556e-11	-0.350619	0.00135134	0.00828653	-0.558285	2.97834e-07	3.81766e-06	-0.207666	0.0663906	0.356874	0.424893	0.000155113	0.00223795	0.217227	0.0521694	0.23041	-0.459652	4.01874e-06	3.79474e-05	0.317187	0.0022023	0.0210008
LOC105200236	0.697827	1.33036e-05	8.57125e-05	0.190494	0.230994	0.421691	0.316405	0.0473962	0.116811	0.125911	0.450702	0.776052	-0.507333	0.00246303	0.0203704	-0.381422	0.0232385	0.138585	0.252607	0.0655903	0.153465	-0.451603	0.00220953	0.0210315
LOC105201083	0.392994	2.62894e-08	2.85346e-07	0.157287	0.025936	0.0890377	0.233434	0.000982743	0.00475953	0.0761467	0.306355	0.674323	-0.235707	0.00149915	0.0139206	-0.15956	0.0320868	0.169057	0.195041	0.00129044	0.00617749	-0.198529	0.0022099	0.0210315
LOC105205316	0.663999	1.91746e-05	0.000118982	0.266468	0.0855631	0.213544	0.208386	0.178552	0.321447	-0.0580824	0.719634	0.907988	-0.397531	0.014269	0.0797278	-0.455613	0.00495778	0.0489103	0.23779	0.0729373	0.166404	-0.432371	0.00222141	0.0211243
LOC105201719	0.408656	0.000753454	0.0031493	0.172668	0.154777	0.322966	-0.0562626	0.640851	0.765529	-0.228931	0.0705158	0.364929	-0.235988	0.0636162	0.221279	-0.464919	0.000238066	0.00525169	0.052654	0.63096	0.769257	-0.357191	0.0022425	0.0213081
LOC105196074	0.0688145	0.471937	0.62778	-0.208191	0.0293033	0.0973607	-0.171342	0.0732445	0.164491	0.036849	0.711334	0.903253	-0.277005	0.00540985	0.0386424	-0.240156	0.0160113	0.109545	-0.191585	0.0174894	0.0541308	-0.260719	0.002248	0.0213436
LOC105195848	0.321613	0.0641144	0.139608	-0.362958	0.0310105	0.101363	0.0132297	0.93897	0.964113	0.376188	0.0336791	0.259715	-0.68457	0.000120285	0.00182234	-0.308383	0.0905931	0.318267	-0.195208	0.217585	0.374564	-0.519951	0.00225766	0.0214185
LOC105194506	-0.53201	0.000244108	0.00117129	-0.919827	2.11788e-10	7.19409e-09	-0.91364	2.78832e-10	6.68948e-09	0.00618683	0.966998	0.989597	-0.387817	0.00961151	0.0596399	-0.38163	0.0108248	0.0838285	-0.930817	5.29303e-14	1.95486e-12	-0.395426	0.00227094	0.0215275
LOC105201578	0.168828	0.58484	0.723524	-0.678733	0.028047	0.0940341	-0.585371	0.0581654	0.137318	0.0933626	0.768076	0.927012	-0.847561	0.00743182	0.0490825	-0.754199	0.017221	0.115086	-0.71184	0.0118208	0.0392855	-0.897423	0.00228574	0.0216508
LOC105195765	0.310487	0.00916117	0.0278708	0.0473339	0.692747	0.830881	-0.0813225	0.492492	0.651893	-0.128656	0.302592	0.671123	-0.263153	0.0358941	0.152932	-0.391809	0.00160418	0.0218117	-0.0197318	0.846668	0.911426	-0.331814	0.00229025	0.0216732
LOC105206383	-0.539125	4.98373e-07	4.25879e-06	-0.262713	0.0171406	0.0645234	-0.243825	0.0270175	0.0753635	0.0188884	0.868643	0.962302	0.276412	0.0130184	0.0744753	0.2953	0.00800771	0.0692866	-0.254474	0.00629781	0.0234169	0.287371	0.00229169	0.0216732
LOC105195007	1.21597	7.13808e-09	8.50943e-08	0.394877	0.0524717	0.149515	0.804532	0.00010917	0.000702348	0.409656	0.0611333	0.345453	-0.821092	0.00020004	0.0027516	-0.411436	0.0669959	0.267033	0.586175	0.00185556	0.00841092	-0.638394	0.00229523	0.0216818
LOC105201741	-0.152044	0.601443	0.736294	0.646115	0.0375841	0.116731	0.623706	0.0445191	0.110898	-0.0224082	0.94589	NA	0.798158	0.0111328	0.0661577	0.77575	0.0135306	0.0975211	0.717655	0.0112334	0.0376894	0.878457	0.0022973	0.0216818
LOC105208289	0.450304	0.00165237	0.00628228	-0.0173256	0.903537	0.956756	0.127441	0.373038	0.538646	0.144767	0.331211	0.694018	-0.467629	0.00170241	0.0153373	-0.322863	0.0303949	0.163526	0.0514747	0.679205	0.804379	-0.401902	0.00229798	0.0216818
LOC105196519	-0.307751	0.410221	0.569369	-1.37269	0.000239828	0.00191447	-1.02583	0.0060546	0.0222708	0.346864	0.353423	0.715881	-1.06494	0.0043786	0.0325622	-0.718079	0.0546635	0.237795	-1.56342	7.61245e-05	0.000526094	-1.2151	0.00230553	0.0217181
LOC105199088	-1.30841	9.34211e-16	2.88384e-14	-0.930133	1.36991e-08	3.31138e-07	-0.783484	1.82155e-06	1.93804e-05	0.146649	0.385045	0.736084	0.378274	0.0239513	0.116759	0.524923	0.00176494	0.02351	-0.86905	1.33873e-09	2.63885e-08	0.450483	0.00230637	0.0217181
LOC105204525	-0.718048	0.031363	0.0781984	-1.3433	5.18506e-05	0.000516027	-1.74689	1.26164e-07	1.78403e-06	-0.40359	0.223017	0.597196	-0.62525	0.0613636	0.21681	-1.02884	0.00199827	0.0255787	-1.74498	5.22959e-08	7.50776e-07	-0.986387	0.00230722	0.0217181
rna18927	-0.126145	0.228671	0.372737	0.262532	0.0167477	0.0634702	0.0884066	0.413921	0.578556	-0.174126	0.132852	0.486076	0.388678	0.000562656	0.00638506	0.214552	0.0536765	0.2348	0.174841	0.0665655	0.155165	0.301695	0.0023148	0.0217724
LOC105203704	0.251038	0.0544274	0.122294	-0.115849	0.371115	0.573077	-0.0859945	0.507578	0.664801	0.0298547	0.825407	0.948626	-0.366887	0.00699798	0.0467933	-0.337032	0.0133925	0.0967311	-0.10364	0.343467	0.512366	-0.356498	0.00233357	0.0219319
LOC105203997	0.445302	6.91548e-06	4.74149e-05	0.195874	0.0478062	0.139139	0.153556	0.120285	0.240124	-0.0423183	0.684918	0.894355	-0.249428	0.0169716	0.0906741	-0.291746	0.00517898	0.0505143	0.175061	0.0347199	0.0935367	-0.271956	0.00234532	0.0220252
LOC105197225	0.436686	0.00201051	0.00745645	0.100617	0.473389	0.665922	-0.00166215	0.990479	0.994915	-0.102279	0.48724	0.797675	-0.336069	0.0242775	0.117754	-0.438348	0.00310183	0.0354152	0.0471059	0.690897	0.813039	-0.392963	0.00235165	0.0220675
LOC105194479	0.31094	0.0115768	0.0338574	0.00636819	0.95866	0.98225	-0.0517363	0.673302	0.792061	-0.0581045	0.650851	0.880083	-0.304572	0.0180538	0.0950363	-0.362677	0.00482307	0.0479949	-0.0243597	0.814988	0.892912	-0.337416	0.00240227	0.0225039
LOC105194893	-0.84046	5.83905e-06	4.053e-05	-0.492394	0.00909061	0.0394575	-0.0454448	0.813043	0.886561	0.44695	0.023332	0.22111	0.348066	0.0678193	0.23133	0.795016	4.14804e-05	0.00140896	-0.286987	0.110608	0.227467	0.556507	0.00240375	0.0225039
LOC105200270	0.765358	1.59249e-05	0.000100485	1.1845	2.54151e-11	1.00018e-09	1.29383	3.22319e-13	1.30273e-11	0.109329	0.554197	0.833205	0.419146	0.0231699	0.113796	0.528475	0.00420729	0.0433663	1.26567	2.29284e-16	1.11707e-14	0.49442	0.00240014	0.0225039
LOC105201013	1.9044	6.73525e-20	3.31442e-18	1.45415	2.80444e-12	1.27016e-10	1.15895	2.38233e-08	3.90071e-07	-0.295194	0.173491	0.540273	-0.450248	0.0386539	0.159899	-0.745443	0.000602087	0.0106216	1.3201	1.5688e-12	4.8654e-11	-0.604004	0.00240603	0.0225079
LOC105192851	-0.0217717	0.878358	0.931072	-0.580654	3.92764e-05	0.000405584	-0.276656	0.0516643	0.125085	0.303998	0.0382121	0.275627	-0.558882	0.00013992	0.00204627	-0.254884	0.0843276	0.305925	-0.442178	0.00079042	0.00405057	-0.421274	0.0024138	0.0225631
LOC105197865	-0.406289	2.9423e-14	7.37011e-13	-0.193079	0.000347196	0.00261929	-0.301564	2.15564e-08	3.5686e-07	-0.108485	0.053467	0.325924	0.21321	0.000132461	0.00196642	0.104725	0.0599819	0.250593	-0.248204	5.86691e-07	6.81365e-06	0.157961	0.00241567	0.0225631
LOC105202712	0.731075	4.5291e-10	6.39221e-09	0.297485	0.0109799	0.0458223	0.495089	2.41906e-05	0.000188852	0.197604	0.107045	0.446259	-0.433589	0.000405938	0.00487373	-0.235985	0.0548233	0.238136	0.393802	0.000174116	0.00108884	-0.338956	0.0024338	0.0227148
LOC105200955	0.108131	0.428946	0.587184	-0.251923	0.062691	0.170469	-0.256179	0.0581785	0.137325	-0.00425614	0.975725	0.992457	-0.360054	0.0108221	0.0648086	-0.36431	0.00986832	0.0791152	-0.258953	0.0238467	0.0695162	-0.368381	0.00245419	0.0228874
LOC105204314	-1.23778	2.52085e-08	2.74278e-07	-1.7283	5.85812e-15	4.13205e-13	-1.86043	3.86099e-17	2.69249e-15	-0.132124	0.551772	0.831778	-0.490518	0.0279232	0.129438	-0.622642	0.00519284	0.0505409	-1.86304	2.89955e-21	2.55364e-19	-0.60125	0.00246241	0.0229464
LOC105197122	-0.0657617	0.860064	0.919794	-0.992215	0.00792847	0.035572	-0.926735	0.0131368	0.0420372	0.0654806	0.860876	NA	-0.926453	0.0129858	0.0743447	-0.860973	0.0209542	0.12908	-1.27208	0.00140624	0.00662107	-1.21412	0.00247592	0.0230545
LOC105194475	0.0972457	0.433346	0.591762	-0.208172	0.0912771	0.223441	-0.256817	0.0363134	0.0943883	-0.0486443	0.702343	0.900109	-0.305418	0.0176143	0.0930962	-0.354062	0.00571245	0.0541513	-0.236118	0.0234641	0.0685901	-0.334478	0.00248561	0.0231091
LOC105205814	-1.34909	4.75676e-10	6.68978e-09	-0.620186	0.00637188	0.0299848	-0.905676	5.08683e-05	0.000358824	-0.285491	0.20333	0.571172	0.728905	0.000808064	0.00856083	0.443415	0.0378228	0.187794	-0.785973	0.000125582	0.000818488	0.582304	0.00248372	0.0231091
LOC105197653	0.121763	0.655514	0.778622	0.666086	0.0210006	0.0758685	1.12403	0.000174952	0.00106402	0.457947	0.150576	NA	0.544323	0.066257	0.227381	1.00227	0.00108	0.0164044	0.957757	0.000325289	0.00187228	0.837872	0.00248783	0.023112
LOC105200111	0.664938	4.28348e-05	0.000246479	-0.0120174	0.939949	0.973751	0.383094	0.0179932	0.054262	0.395111	0.0192295	0.207776	-0.676955	6.38902e-05	0.00107412	-0.281844	0.100432	0.336527	0.167588	0.271106	0.436867	-0.496731	0.00249694	0.0231787
LOC105200657	-0.659769	4.43386e-17	1.62603e-15	-0.458997	8.52076e-09	2.11919e-07	-0.446673	2.1744e-08	3.59524e-07	0.0123237	0.880956	0.966027	0.200771	0.0132666	0.0756755	0.213095	0.00864056	0.0728107	-0.454366	1.23161e-11	3.32439e-10	0.207009	0.00250436	0.0232298
LOC105205434	-0.0494946	0.365227	0.524834	0.0953863	0.0861751	0.214554	0.0976861	0.0791522	0.173956	0.00229983	0.968696	0.98983	0.144881	0.012005	0.0700102	0.147181	0.0107842	0.0836631	0.0967765	0.0356314	0.0953526	0.146321	0.00251235	0.023286
LOC105204770	-1.1467	8.49068e-20	4.09591e-18	-0.658305	2.69397e-07	4.89221e-06	-0.900776	1.40332e-12	5.1185e-11	-0.242471	0.0631904	0.349327	0.488394	0.000158676	0.002281	0.245923	0.0556317	0.239885	-0.787948	1.6814e-11	4.39178e-10	0.360329	0.00251828	0.023323
LOC105195852	0.203788	0.545303	0.691497	-0.607984	0.0663925	0.177984	-0.690829	0.0366144	0.0950605	-0.0828456	0.803521	NA	-0.811771	0.0167049	0.0895732	-0.894617	0.00824261	0.0706458	-0.754592	0.0153407	0.0486082	-0.983068	0.00252175	0.0233373
LOC105193710	0.618639	5.47272e-05	0.000307886	-0.126248	0.405044	0.60401	0.401026	0.00896091	0.0308295	0.527274	0.000949957	0.04399	-0.744887	2.98554e-06	8.27122e-05	-0.217613	0.17691	0.458776	0.10955	0.485646	0.64811	-0.504444	0.00256372	0.0237076
LOC105207929	2.62099	1.13732e-19	5.38986e-18	1.2385	4.03259e-06	5.68261e-05	2.16867	2.27632e-14	1.07877e-12	0.930171	0.00199387	0.0666606	-1.38249	5.83681e-06	0.000145637	-0.452321	0.153102	0.426662	1.60697	7.40319e-09	1.25973e-07	-0.956383	0.00256864	0.0237348
LOC105196090	0.295312	0.00433007	0.0145442	-0.0726709	0.47801	0.669604	0.085006	0.412247	0.57704	0.157677	0.146	0.504444	-0.367983	0.000679302	0.0074164	-0.210306	0.0547286	0.237903	0.00296982	0.97381	0.98572	-0.29353	0.00259937	0.0240004
LOC105194995	0.759245	1.83731e-07	1.72684e-06	0.367524	0.0112707	0.0467386	0.361283	0.0127316	0.0410627	-0.00624147	0.967295	0.989597	-0.39172	0.0103377	0.0627641	-0.397962	0.00918171	0.0754089	0.366885	0.00287062	0.0122141	-0.398582	0.00260161	0.0240027
LOC105208257	0.587271	3.07511e-05	0.00018362	0.0847637	0.535862	0.715444	0.300316	0.0319008	0.0855285	0.215553	0.145338	0.503664	-0.502507	0.000739047	0.0079221	-0.286955	0.0585005	0.247065	0.188354	0.114861	0.234102	-0.402724	0.00261273	0.024087
LOC105205704	1.3052	8.05539e-16	2.52134e-14	0.851662	1.41015e-07	2.72081e-06	0.873589	6.7447e-08	1.00528e-06	0.021927	0.896797	0.970841	-0.453536	0.00737435	0.0487755	-0.431609	0.0107964	0.0836631	0.873093	2.98122e-10	6.53254e-09	-0.444283	0.00261986	0.0241343
LOC105195008	1.43551	2.21102e-07	2.04805e-06	0.610929	0.0200996	0.0734172	0.679443	0.010138	0.0341973	0.0685139	0.809099	0.942892	-0.82458	0.0051448	0.0370463	-0.756066	0.0106011	0.0828026	0.657101	0.00425128	0.0169594	-0.831059	0.00263477	0.0242347
LOC105200284	-1.24363	4.42393e-07	3.80458e-06	-0.558398	0.0289554	0.0965528	-0.64766	0.0110043	0.0365607	-0.089262	0.728947	0.912074	0.685233	0.00598699	0.0416098	0.595971	0.0163993	0.111424	-0.620454	0.00649392	0.0239838	0.656329	0.00263427	0.0242347
LOC105194539	-0.120473	0.35199	0.511105	-0.534938	3.31567e-05	0.000353559	-0.400487	0.00194575	0.00845042	0.134451	0.313957	0.681494	-0.414465	0.00193496	0.0168783	-0.280015	0.0367279	0.184295	-0.475216	2.26126e-05	0.000178446	-0.354574	0.00263893	0.0242544
LOC105205996	0.58316	0.0693652	0.14866	-0.240659	0.437883	0.634365	-0.280276	0.364869	0.530379	-0.0396172	0.900093	NA	-0.823819	0.0116763	0.0685249	-0.863436	0.00806682	0.0696877	-0.310689	0.275345	0.440751	-0.939114	0.00264567	0.0242979
LOC105205945	-1.22579	4.44702e-15	1.25741e-13	-0.694226	1.1146e-05	0.000137546	-0.888698	1.66753e-08	2.81596e-07	-0.194473	0.230451	0.602713	0.531569	0.000964773	0.00983433	0.337097	0.0357431	0.181203	-0.802733	8.97741e-09	1.49685e-07	0.431174	0.00265404	0.0243563
LOC105196774	0.276589	0.419174	0.577921	-0.648742	0.0578506	0.160381	-0.533168	0.119073	0.238508	0.115574	0.739684	0.916954	-0.925331	0.00785737	0.0513186	-0.809757	0.0200276	0.125995	-0.70194	0.0313011	0.086424	-1.01198	0.00265911	0.0243843
LOC105195393	0.209163	0.370041	0.529545	0.927242	0.000101364	0.000916247	0.741484	0.00177767	0.00783677	-0.185758	0.457978	0.780343	0.718078	0.00360543	0.0276582	0.532321	0.0301391	0.163016	0.872972	3.22888e-05	0.000244821	0.663064	0.00266156	0.0243882
LOC105206219	0.0191829	0.873292	0.92791	-0.255117	0.0336421	0.107462	-0.34475	0.00395256	0.0154554	-0.0896335	0.470116	0.78866	-0.2743	0.0278673	0.129331	-0.363933	0.00340834	0.037564	-0.304361	0.00297165	0.0126011	-0.323907	0.00268927	0.0246235
LOC105197323	-0.827644	2.63971e-17	9.81432e-16	-0.45078	6.33492e-06	8.42134e-05	-0.64172	9.71187e-11	2.5381e-09	-0.19094	0.0618349	0.346489	0.376864	0.000188787	0.00263364	0.185924	0.0636996	0.259057	-0.550779	1.28237e-09	2.53868e-08	0.277576	0.00270273	0.0247279
LOC105194441	0.377414	0.00318005	0.0111372	0.149092	0.243256	0.436287	-0.128413	0.310136	0.474859	-0.277505	0.0373954	0.2734	-0.228322	0.0899892	0.277951	-0.505827	0.000151171	0.00375603	0.00169142	0.988461	0.993619	-0.376119	0.00272469	0.02491
LOC105193254	-0.115832	0.193213	0.328175	0.212639	0.0216943	0.0775497	0.0608461	0.506442	0.663636	-0.151792	0.120277	0.469231	0.32847	0.000568964	0.0064319	0.176678	0.061011	0.252916	0.135683	0.0927547	0.20019	0.25204	0.00272676	0.0249101
LOC105199070	-0.0115904	0.933135	0.963783	0.426084	0.0028648	0.0156161	0.301812	0.0331791	0.0881828	-0.124271	0.411003	0.754763	0.437674	0.00307679	0.0245354	0.313403	0.0326784	0.171105	0.369083	0.00232375	0.0101708	0.3811	0.00273359	0.0249159
LOC105199326	1.55052	7.77781e-06	5.28962e-05	0.405354	0.241007	0.433456	0.815158	0.0185103	0.0554731	0.409805	0.244457	0.618645	-1.14516	0.0011668	0.0115235	-0.735357	0.0372523	0.186056	0.595295	0.0776651	0.174652	-1.0486	0.00273106	0.0249159
LOC105200367	-0.2053	0.0598645	0.132053	0.0494591	0.659606	0.807536	0.127601	0.257972	0.418306	0.0781421	0.510375	0.809973	0.254759	0.0270264	0.126725	0.332901	0.00401552	0.041865	0.0899804	0.345498	0.514558	0.295989	0.00273327	0.0249159
LOC105194253	0.441788	2.04766e-05	0.000126015	0.196476	0.0578827	0.160401	0.123771	0.229487	0.385024	-0.0727041	0.506184	0.80798	-0.245313	0.0257874	0.122719	-0.318017	0.00367423	0.0393496	0.159842	0.0664568	0.155017	-0.283792	0.00274191	0.0249729
LOC105204003	-0.00548905	0.976589	0.988561	0.542434	0.0071049	0.0326011	0.468135	0.0189605	0.0565704	-0.0742986	0.733068	0.913302	0.547923	0.00809798	0.052424	0.473624	0.0208739	0.128981	0.523303	0.00214681	0.0095176	0.530766	0.00274577	0.0249892
LOC105193386	-1.11097	2.81085e-23	2.07864e-21	-0.826936	1.38558e-13	7.57842e-12	-0.794544	1.17834e-12	4.39316e-11	0.0323921	0.781	0.932379	0.284038	0.0147699	0.0818763	0.31643	0.00660785	0.0603139	-0.815905	7.16871e-18	4.28222e-16	0.299892	0.00278196	0.0252615
LOC105207943	0.395773	0.000121428	0.0006233	0.100599	0.326658	0.525123	0.138196	0.1787	0.32167	0.0375971	0.728336	0.911954	-0.295174	0.00649105	0.0442051	-0.257577	0.0177407	0.116802	0.119207	0.166216	0.307603	-0.278251	0.00278024	0.0252615
rna1749	-0.408364	0.0297893	0.074885	0.316039	0.112662	0.258201	-0.047938	0.804754	0.881301	-0.363977	0.0787839	0.38498	0.724403	0.000326773	0.00411149	0.360426	0.0664791	0.265958	0.130571	0.461875	0.626427	0.541539	0.00277791	0.0252615
LOC105207528	0.392149	0.18094	0.311575	-0.485917	0.0874571	0.216887	-0.250591	0.382962	0.548037	0.235326	0.419156	0.758675	-0.878066	0.00311065	0.0247218	-0.642741	0.0319255	0.168283	-0.418018	0.107668	0.222779	-0.832065	0.00279018	0.0253171
LOC105197169	-1.0992	6.99266e-19	3.00684e-17	-0.659285	1.46e-07	2.80859e-06	-0.847436	1.1732e-11	3.60503e-10	-0.188151	0.143505	0.501658	0.439919	0.000564428	0.00639288	0.251767	0.0476393	0.217753	-0.760663	9.70273e-12	2.65549e-10	0.342083	0.00282906	0.0256493
LOC105201696	-0.0224376	0.829583	0.900155	0.230144	0.0299199	0.0987991	0.281589	0.00816719	0.0284846	0.0514454	0.646444	0.877985	0.252581	0.021744	0.108753	0.304027	0.00593683	0.0558299	0.258084	0.00385504	0.0157025	0.280768	0.00283104	0.0256493
LOC105197407	-0.143021	0.403384	0.562534	-0.666264	9.68209e-05	0.000882602	-0.526161	0.00209384	0.00898344	0.140104	0.429447	0.764574	-0.523243	0.00319111	0.0251629	-0.38314	0.0309412	0.165085	-0.612073	4.02109e-05	0.000298142	-0.468757	0.00284017	0.0257127
LOC105193253	0.883371	0.00165034	0.00627633	0.0205049	0.939867	0.973751	0.235025	0.392123	0.557296	0.21452	0.450579	0.776052	-0.862866	0.00292489	0.0234508	-0.648346	0.0266221	0.150476	0.110526	0.652055	0.784258	-0.808597	0.00285698	0.0258068
LOC105205182	0.977378	0.000270915	0.00128298	-0.204472	0.415055	0.613833	0.613127	0.0208781	0.0610999	0.817599	0.00266085	0.0775561	-1.18185	1.72339e-05	0.000362557	-0.364251	0.204756	0.495596	0.12461	0.626384	0.765036	-0.845696	0.00285368	0.0258068
rna21035	-0.965731	6.81034e-21	3.85128e-19	-0.454111	1.15095e-05	0.00014082	-0.789024	2.16034e-14	1.03107e-12	-0.334913	0.00182101	0.0638669	0.511619	1.79988e-06	5.33978e-05	0.176707	0.0983518	0.333165	-0.630479	2.58241e-09	4.83376e-08	0.33181	0.00285641	0.0258068
LOC105198203	-0.48231	0.000225054	0.00108839	0.0660537	0.625772	0.781867	-0.252192	0.0581407	0.137283	-0.318245	0.0231165	0.220279	0.548364	6.96933e-05	0.00115361	0.230119	0.0896551	0.316894	-0.10138	0.415999	0.583443	0.382556	0.00287649	0.0259636
LOC105201299	0.782347	1.80073e-08	1.99638e-07	0.368821	0.00752947	0.0341378	0.442563	0.00139074	0.00636883	0.0737425	0.613564	0.862003	-0.413526	0.00476318	0.0348296	-0.339784	0.0207355	0.128449	0.407835	0.000508583	0.00275095	-0.380077	0.00288275	0.0260008
LOC105194325	0.19829	0.1548	0.276321	-0.136553	0.322821	0.52111	-0.200734	0.143508	0.273503	-0.0641811	0.653621	0.881008	-0.334844	0.0209936	0.106292	-0.399025	0.00566389	0.053951	-0.173116	0.138451	0.268366	-0.372928	0.00288793	0.0260142
LOC105197132	-0.700102	1.86478e-16	6.30607e-15	-0.325062	0.000150484	0.00128384	-0.547776	1.47647e-10	3.67996e-09	-0.222714	0.0123002	0.169509	0.37504	2.28582e-05	0.000457242	0.152327	0.0844774	0.306037	-0.441106	1.01972e-07	1.37083e-06	0.258677	0.00288855	0.0260142
LOC105205686	0.548784	0.0328625	0.0812895	1.11127	4.65051e-05	0.000469556	1.39839	5.55923e-07	6.673e-06	0.287128	0.344278	0.706589	0.562482	0.0488452	0.187592	0.84961	0.00355166	0.0385973	1.33332	5.13785e-08	7.39152e-07	0.780222	0.00289329	0.0260375
LOC105206083	-1.62536	4.6457e-29	6.44602e-27	-0.984899	2.633e-11	1.03303e-09	-1.36765	1.02183e-20	1.14607e-18	-0.382749	0.0101144	0.15132	0.640457	1.42796e-05	0.00030866	0.257707	0.0782714	0.293741	-1.19229	7.04758e-17	3.65384e-15	0.429503	0.00291588	0.0262212
LOC105196970	0.719245	7.32767e-05	0.000397995	0.300422	0.0948601	0.229326	0.155333	0.383865	0.548979	-0.145089	0.442606	0.771459	-0.418823	0.0289486	0.132372	-0.563912	0.00305801	0.0350735	0.225901	0.142763	0.274555	-0.502638	0.00294226	0.0264388
LOC105208076	-1.01565	1.63451e-08	1.82715e-07	-0.438663	0.0185689	0.0688557	-0.637994	0.000536198	0.00283675	-0.199331	0.290429	0.659741	0.576983	0.00174008	0.0156052	0.377651	0.0381688	0.188935	-0.54859	0.000790922	0.00405163	0.477935	0.00295077	0.0264955
LOC105195078	-0.175442	0.169226	0.29564	0.1184	0.36243	0.563646	0.212733	0.102991	0.213157	0.0943332	0.490956	0.799963	0.293842	0.0286312	0.131532	0.388175	0.00395809	0.0415617	0.168047	0.129906	0.256803	0.344686	0.00296352	0.0265668
LOC105199878	1.27237	1.62138e-27	1.93117e-25	0.920151	3.05715e-15	2.24214e-13	0.985262	3.44711e-17	2.44182e-15	0.0651114	0.599103	0.854252	-0.352215	0.00451809	0.0333834	-0.287104	0.0208524	0.128915	0.958608	2.5994e-22	2.62596e-20	-0.319404	0.00296152	0.0265668
LOC105200698	-0.0707506	0.339428	0.497751	-0.20629	0.00566671	0.0274686	-0.344221	3.12565e-06	3.10008e-05	-0.137931	0.0724681	0.369555	-0.135539	0.0784216	0.254848	-0.27347	0.000338221	0.00667506	-0.278146	2.98201e-05	0.00022761	-0.207139	0.00296531	0.0265668
LOC105205653	-0.459698	7.99448e-07	6.53692e-06	-0.0964204	0.323645	0.521956	-0.2941	0.00217546	0.00928624	-0.197679	0.0494084	0.313663	0.363278	0.000207697	0.00283053	0.165598	0.0851644	0.307273	-0.198865	0.0225892	0.0666343	0.261254	0.00297433	0.0266279
LOC105193778	-0.363688	0.00369352	0.0126846	0.0403838	0.756689	0.872581	-0.0931532	0.470314	0.631354	-0.133537	0.325994	0.69121	0.404072	0.00227781	0.0192432	0.270535	0.0391044	0.191994	-0.0268149	0.810193	0.890428	0.338762	0.00300021	0.0268397
LOC105208157	0.00016478	0.99885	0.99945	0.396445	0.000854223	0.00565162	0.237168	0.0436881	0.109232	-0.159277	0.206559	0.575896	0.39628	0.001281	0.0123819	0.237003	0.0516789	0.228932	0.318262	0.00183719	0.00833866	0.318335	0.00300301	0.0268449
LOC105202263	0.573718	2.62677e-07	2.39199e-06	0.209668	0.0581559	0.160965	0.329932	0.00307284	0.0124533	0.120264	0.306625	0.674613	-0.36405	0.00196782	0.0170892	-0.243786	0.0394148	0.192474	0.269255	0.00464134	0.0182349	-0.306697	0.00300958	0.0268837
LOC105193442	-0.0426081	0.639994	0.766819	0.223292	0.0176155	0.0660033	0.177325	0.0585648	0.137994	-0.0459675	0.64495	0.877552	0.2659	0.00627051	0.043076	0.219933	0.0233279	0.138755	0.201784	0.0103561	0.0352272	0.244543	0.00301436	0.0269065
LOC105199208	-0.194043	0.218225	0.359102	0.343637	0.0390398	0.119908	0.127096	0.437233	0.601033	-0.216541	0.217455	0.590168	0.53768	0.00157213	0.0144729	0.321138	0.0548629	0.238136	0.238811	0.0930627	0.200626	0.434796	0.00302423	0.0269747
LOC105200154	-0.131069	0.352803	0.511789	-0.499827	0.000394252	0.002913	-0.500797	0.000384213	0.00211585	-0.000969381	0.994731	0.998141	-0.368758	0.0120065	0.0700102	-0.369727	0.0117854	0.0888195	-0.508351	2.38304e-05	0.000186769	-0.37698	0.00302808	0.026989
LOC105193885	-0.773765	3.5653e-12	6.67391e-11	-0.225949	0.0502532	0.144567	-0.596384	1.37344e-07	1.92154e-06	-0.370435	0.00165747	0.0603059	0.547816	2.29752e-06	6.56547e-05	0.17738	0.118827	0.369372	-0.421449	0.000266717	0.00157542	0.349744	0.00304051	0.0270798
LOC105199194	-1.26606	4.82158e-16	1.55994e-14	-0.680305	2.07682e-05	0.000236191	-0.971213	8.50771e-10	1.87713e-08	-0.290908	0.0713243	0.366495	0.585753	0.00023082	0.00310266	0.294844	0.0612401	0.253421	-0.839332	8.52868e-09	1.42897e-07	0.431403	0.0030487	0.0271328
LOC105206608	0.407666	0.238544	0.38486	-0.686873	0.0445945	0.132145	-0.256686	0.455268	0.617748	0.430186	0.215781	0.589325	-1.09454	0.00173837	0.0156017	-0.664353	0.0584582	0.247019	-0.585336	0.0796009	0.17798	-1.02872	0.0030516	0.0271385
LOC105200298	-0.259266	0.486232	0.640597	-1.34557	0.000298833	0.00229603	-0.927943	0.0126615	0.0408792	0.417629	0.263068	0.632848	-1.08631	0.00361139	0.0276764	-0.668677	0.0732894	0.283967	-1.44134	0.00019479	0.00120118	-1.15998	0.00307552	0.0273311
LOC105205551	0.329181	0.0753067	0.158616	0.0555889	0.763156	0.876729	-0.414484	0.0190887	0.056852	-0.470073	0.0121821	0.168797	-0.273592	0.160971	0.395869	-0.743664	7.70662e-05	0.00221162	-0.204514	0.223916	0.382271	-0.537955	0.00308517	0.0273967
LOC105204934	-1.12978	6.89803e-21	3.87865e-19	-0.752581	7.93635e-10	2.49252e-08	-0.86992	1.00044e-12	3.77367e-11	-0.117339	0.345973	0.708345	0.377194	0.0021732	0.0185468	0.259855	0.0340485	0.175017	-0.818156	1.4635e-14	5.87926e-13	0.316755	0.00309694	0.0274811
LOC105195470	0.580613	5.7104e-16	1.82991e-14	0.222561	0.00182166	0.010693	0.471642	6.28297e-11	1.72225e-09	0.249082	0.00102539	0.0458939	-0.358052	2.08052e-06	6.04785e-05	-0.108971	0.152582	0.425613	0.34006	6.19843e-06	5.61743e-05	-0.238346	0.0031025	0.0275102
LOC105195477	0.714084	3.25007e-16	1.07476e-14	0.379433	1.32751e-05	0.000158809	0.54845	3.95512e-10	9.32259e-09	0.169016	0.0678766	0.359433	-0.334651	0.000291778	0.00373725	-0.165634	0.0746077	0.286069	0.462026	4.94363e-09	8.76393e-08	-0.252364	0.00310502	0.0275124
LOC105200785	0.161977	0.0461944	0.106808	-0.0133473	0.869875	0.939951	-0.0953185	0.239145	0.396435	-0.0819712	0.335395	0.698	-0.175324	0.0399637	0.163611	-0.257295	0.00243384	0.0298246	-0.0555799	0.421566	0.588759	-0.217927	0.00311351	0.0275673
LOC105205983	0.388095	0.0026284	0.00939343	0.0181783	0.887362	0.949704	0.0756913	0.556309	0.702907	0.057513	0.669219	0.887728	-0.369917	0.00612793	0.042343	-0.312404	0.0209091	0.129024	0.0455395	0.675838	0.802023	-0.345196	0.00311746	0.0275821
LOC105203041	-0.233658	0.026021	0.0667716	-0.0627444	0.556253	0.732101	0.268008	0.0133485	0.0425828	0.330752	0.00344853	0.0901835	0.170913	0.11993	0.329954	0.501666	6.86636e-06	0.000366682	0.0942659	0.375471	0.544903	0.328704	0.0031256	0.0276338
LOC105194516	-0.644418	1.5489e-23	1.16462e-21	-0.106378	0.105689	0.247099	-0.543386	5.91999e-17	4.04452e-15	-0.437009	1.24446e-10	1.3312e-06	0.53804	1.50507e-15	4.55456e-13	0.101032	0.12966	0.38856	-0.337416	0.000480565	0.0026242	0.299924	0.00314571	0.0277914
LOC105202659	1.03568	1.0824e-19	5.14771e-18	0.641615	1.78703e-08	4.15576e-07	0.802296	2.01608e-12	7.15946e-11	0.160681	0.177886	0.545743	-0.394067	0.000951342	0.00973005	-0.233386	0.0505834	0.226045	0.723102	6.03797e-13	1.97514e-11	-0.315547	0.00315157	0.0278227
LOC105196170	-1.30072	5.17087e-07	4.39916e-06	-0.677608	0.0125593	0.0507404	-0.628805	0.0207662	0.0608784	0.0488033	0.856624	0.959897	0.62311	0.0153683	0.0842048	0.671913	0.00910592	0.0750101	-0.67489	0.00619659	0.0230969	0.664421	0.00315603	0.0278417
LOC105204661	-0.319553	0.00126528	0.00495482	-0.562756	1.36123e-08	3.29657e-07	-0.590141	2.58979e-09	5.2812e-08	-0.0273848	0.790188	0.93543	-0.243203	0.0181711	0.0955275	-0.270588	0.00857446	0.072438	-0.580591	4.01975e-12	1.17505e-10	-0.260173	0.00316455	0.0278966
LOC105198860	0.912249	3.59852e-10	5.14145e-09	0.409937	0.0046857	0.0233435	0.616773	2.21234e-05	0.00017505	0.206836	0.173629	0.540273	-0.502312	0.000958624	0.00978692	-0.295476	0.0526869	0.232019	0.512348	6.62679e-05	0.000464518	-0.404391	0.00319386	0.0281344
LOC105202007	0.609719	1.12912e-11	1.96596e-10	0.370557	3.64728e-05	0.000380591	0.369602	3.82445e-05	0.000279966	-0.000955215	0.992032	0.996972	-0.239162	0.0124543	0.0721174	-0.240117	0.012113	0.0906517	0.37137	6.2507e-07	7.1925e-06	-0.240303	0.00320787	0.0282372
LOC105207547	0.125277	0.369961	0.529544	0.381897	0.0075948	0.0343941	0.675838	3.48729e-06	3.41101e-05	0.293941	0.0568489	0.333761	0.25662	0.0846457	0.2675	0.550561	0.000274108	0.00580793	0.528351	4.73849e-05	0.000343004	0.403846	0.00322886	0.0284013
LOC105204747	1.06127	0.00188691	0.00704855	0.22365	0.504129	0.69043	0.114011	0.732621	0.834421	-0.109638	0.749503	NA	-0.837619	0.0167571	0.0897719	-0.947258	0.00669297	0.0609131	0.142935	0.647798	0.781671	-1.00895	0.00323715	0.0284534
LOC105193006	0.726992	0.00625025	0.0200817	-0.129569	0.606477	0.767566	0.16591	0.52009	0.674884	0.295478	0.266902	0.637289	-0.85656	0.00174568	0.0156198	-0.561082	0.0443959	0.208916	-0.00432483	0.984797	0.992273	-0.756843	0.00324116	0.028468
LOC105199093	0.185979	0.423057	0.581676	0.637876	0.00831752	0.036869	1.03431	3.16452e-05	0.000236882	0.396439	0.134354	0.488311	0.451897	0.0709432	0.238471	0.848335	0.000950124	0.0149312	0.863663	8.30131e-05	0.000569121	0.677974	0.00327536	0.0287266
LOC105203598	1.05175	2.24028e-13	5.00335e-12	0.498449	0.00042719	0.00311535	0.788368	3.54627e-08	5.58237e-07	0.289919	0.054864	0.329357	-0.553303	0.000256848	0.0033794	-0.263384	0.0847215	0.306699	0.637876	8.33994e-07	9.21081e-06	-0.415713	0.00327348	0.0287266
LOC105194718	-0.689565	1.87492e-11	3.13473e-10	-0.395378	0.000160651	0.00135182	-0.452973	1.43916e-05	0.000120309	-0.0575951	0.592926	0.851612	0.294187	0.00553765	0.0393707	0.236592	0.0252243	0.146432	-0.426703	1.62035e-06	1.67635e-05	0.265645	0.00328115	0.0287565
LOC105196569	-0.648261	1.93954e-05	0.00012013	-0.243757	0.12294	0.274625	-0.275991	0.0795099	0.174566	-0.0322339	0.842901	0.955227	0.404503	0.0100953	0.0616052	0.37227	0.0174471	0.115615	-0.261845	0.0521984	0.128614	0.392403	0.00328914	0.0287681
LOC105204714	0.48219	3.41249e-08	3.6336e-07	0.321863	0.000244818	0.00194588	0.154138	0.0755774	0.168354	-0.167726	0.070433	0.364853	-0.160326	0.0857159	0.269159	-0.328052	0.000381752	0.00737388	0.235873	0.00230607	0.0101063	-0.247099	0.00328962	0.0287681
LOC105207538	1.38972	2.16689e-14	5.51309e-13	0.878021	1.31751e-06	2.07902e-05	0.926808	3.3342e-07	4.22552e-06	0.048787	0.796752	0.937216	-0.511695	0.0069885	0.0467829	-0.462908	0.0147201	0.103594	0.915819	5.07863e-09	8.96854e-08	-0.49024	0.00328524	0.0287681
LOC105201171	0.657207	6.24608e-10	8.63988e-09	0.254801	0.0159627	0.0610509	0.461056	1.44158e-05	0.000120436	0.206255	0.0645111	0.351005	-0.402407	0.000309263	0.00392464	-0.196151	0.0800966	0.297025	0.355072	0.000220035	0.0013412	-0.303164	0.00330074	0.0288445
LOC105208250	0.222707	0.0946207	0.188639	-0.0910431	0.492597	0.681048	-0.157705	0.232993	0.388969	-0.0666618	0.629284	0.870034	-0.31375	0.0240497	0.117109	-0.380412	0.00606574	0.0567257	-0.127775	0.255286	0.419391	-0.352276	0.00330418	0.0288536
LOC105197874	0.145996	0.317558	0.473785	-0.312352	0.030975	0.101273	-0.163939	0.259813	0.420595	0.148413	0.324254	0.690207	-0.458348	0.00242119	0.0201515	-0.309935	0.0411634	0.198008	-0.245162	0.0518133	0.127918	-0.392671	0.00331558	0.0289309
LOC105208014	0.950056	3.66878e-11	5.91925e-10	0.558697	9.56856e-05	0.000876586	0.580833	5.05632e-05	0.000357046	0.0221366	0.88269	0.966109	-0.391359	0.00920686	0.0576803	-0.369223	0.0140722	0.10029	0.57462	2.38655e-06	2.37428e-05	-0.38255	0.00331782	0.0289309
LOC105193530	0.0627463	0.53351	0.680488	-0.226136	0.0241642	0.0842549	-0.171792	0.0878467	0.188209	0.0543439	0.602638	0.855303	-0.288882	0.00570429	0.0402074	-0.234538	0.0252696	0.146624	-0.201151	0.0180482	0.0554149	-0.264097	0.00332365	0.0289609
LOC105194489	-0.518282	1.05699e-08	1.22112e-07	-0.0258908	0.783382	0.888819	-0.381585	3.44169e-05	0.000254375	-0.355694	0.000240803	0.0229877	0.492391	2.46325e-07	9.78832e-06	0.136697	0.143275	0.410873	-0.212517	0.0333854	0.0908205	0.302735	0.00335413	0.0291844
LOC105203166	0.431568	0.0116019	0.0339161	-0.0998494	0.547212	0.724452	0.0556648	0.740943	0.840842	0.155514	0.375481	0.728523	-0.531418	0.00282415	0.0228135	-0.375903	0.037017	0.185195	-0.0280689	0.845281	0.910513	-0.465284	0.00335258	0.0291844
LOC105193742	-0.864689	6.46951e-09	7.78134e-08	-0.601755	5.77928e-05	0.000566001	-0.218407	0.146248	0.27739	0.383348	0.0137775	0.17951	0.262934	0.0884786	0.275303	0.646282	3.05934e-05	0.00112832	-0.423404	0.0032378	0.0135334	0.440952	0.00336089	0.0292221
LOC105193341	-0.748988	3.50997e-11	5.6848e-10	-0.330031	0.00457772	0.022885	-0.541365	2.5596e-06	2.61577e-05	-0.211334	0.0755535	0.377371	0.418956	0.000341448	0.00425081	0.207622	0.0726958	0.28278	-0.440849	2.42998e-05	0.000190122	0.309607	0.00336611	0.0292464
LOC105198007	0.43071	0.009678	0.0291271	-0.152286	0.350271	0.550975	0.112534	0.496678	0.655243	0.264819	0.123349	0.473921	-0.582996	0.000738534	0.0079221	-0.318177	0.0691918	0.272962	-0.0301146	0.83732	0.906897	-0.464613	0.00337821	0.0293304
LOC105192952	0.176108	0.307658	0.463584	-0.27274	0.110489	0.254801	-0.262207	0.124856	0.247087	0.010533	0.952469	0.985736	-0.448847	0.0118773	0.0694974	-0.438314	0.0140014	0.0998901	-0.27597	0.0589958	0.141431	-0.455007	0.00338726	0.0293837
LOC105201437	-0.440754	3.31015e-06	2.42708e-05	0.118019	0.226262	0.416849	-0.297215	0.00195451	0.00848186	-0.415234	4.04177e-05	0.00960773	0.558773	2.31904e-08	1.24974e-06	0.143539	0.145052	0.413204	-0.10174	0.352082	0.521078	0.334818	0.00338921	0.0293837
LOC105204451	-0.170229	0.0656204	0.142311	-0.335983	0.000284158	0.00220826	-0.516039	2.2835e-08	3.7614e-07	-0.180056	0.0607999	0.345044	-0.165754	0.0847604	0.267543	-0.34581	0.000312256	0.00630544	-0.430771	3.38506e-07	4.1636e-06	-0.26072	0.00339563	0.0294182
LOC105208159	0.456194	0.000270404	0.00128102	0.164714	0.187667	0.368483	0.0883368	0.478778	0.639399	-0.0763771	0.559651	0.83452	-0.29148	0.0265725	0.125243	-0.367857	0.00503405	0.0494036	0.125806	0.235757	0.39697	-0.333168	0.00339982	0.0294335
LOC105196928	-0.492882	7.90067e-08	7.91841e-07	-0.229008	0.0127014	0.0511863	-0.276399	0.00262996	0.0108812	-0.0473909	0.620922	0.866084	0.263874	0.00584738	0.0409316	0.216483	0.023736	0.140342	-0.253618	0.00110784	0.00541661	0.240736	0.0034148	0.0295236
LOC105201936	2.61161	1.61202e-40	6.1989e-38	1.90165	2.74307e-22	5.05823e-20	2.21495	1.23719e-29	3.78441e-27	0.313304	0.123669	0.474455	-0.70997	0.000486485	0.00563998	-0.396666	0.0513947	0.228116	2.08079	1.1003e-31	2.85227e-29	-0.548815	0.00341513	0.0295236
LOC105206186	1.90065	1.94081e-20	1.01245e-18	1.25474	4.79843e-10	1.53312e-08	1.4051	4.19735e-12	1.40179e-10	0.150351	0.486645	0.797365	-0.645908	0.00308931	0.0246019	-0.495557	0.0238867	0.140732	1.35325	9.18816e-15	3.80229e-13	-0.573335	0.00343186	0.0296471
LOC105201667	-0.642067	6.61628e-05	0.000363019	-0.205732	0.216432	0.404007	-0.252612	0.12788	0.251517	-0.0468796	0.78514	0.933672	0.436335	0.00906033	0.0570598	0.389456	0.0194574	0.123527	-0.230416	0.105626	0.219911	0.418263	0.00343765	0.0296758
LOC105204629	0.194242	0.0239461	0.0622544	-0.0077239	0.928576	0.968999	-0.0520056	0.545235	0.694889	-0.0442817	0.623515	0.867398	-0.201966	0.0252466	0.120957	-0.246248	0.00625852	0.0582947	-0.0305611	0.672494	0.799601	-0.225404	0.00344288	0.0296998
LOC105193755	-0.477638	3.86667e-05	0.000225288	-0.0243754	0.837079	0.921851	-0.265854	0.0237683	0.0680054	-0.241479	0.0497371	0.315375	0.453263	0.000193729	0.00268531	0.211784	0.0793021	0.295337	-0.149133	0.168413	0.310332	0.328798	0.00346251	0.0297628
LOC105196717	-0.329595	0.100675	0.198301	0.23881	0.258772	0.454392	0.147891	0.480914	0.641616	-0.0909193	0.682824	0.894133	0.568405	0.00797389	0.0518786	0.477485	0.0247238	0.144379	0.204897	0.259183	0.423667	0.5403	0.00345711	0.0297628
LOC105206061	-0.929933	2.1652e-13	4.87315e-12	-0.434297	0.00108554	0.00689594	-0.716092	3.76097e-08	5.89963e-07	-0.281795	0.0338923	0.260282	0.495636	0.000129332	0.00193212	0.213841	0.0912971	0.319256	-0.584167	1.60512e-06	1.66311e-05	0.347061	0.00346053	0.0297628
LOC105207596	0.159935	0.318581	0.475152	-0.430689	0.00672344	0.031263	-0.121581	0.447706	0.610689	0.309109	0.0617435	0.346191	-0.590624	0.000363953	0.00446713	-0.281516	0.0915338	0.319894	-0.291315	0.0462916	0.117342	-0.452296	0.00345848	0.0297628
LOC105207930	0.326418	0.0351443	0.0859232	-0.0754863	0.623984	0.780384	-0.0751796	0.625434	0.754546	0.000306766	0.998475	0.99941	-0.401904	0.0127841	0.0735271	-0.401597	0.012862	0.094225	-0.0790521	0.546043	0.701237	-0.409013	0.00345984	0.0297628
LOC105193862	0.801169	2.74728e-05	0.000165217	0.340605	0.0693494	0.183623	0.239571	0.197835	0.345801	-0.101033	0.610865	0.860592	-0.460564	0.0233877	0.114675	-0.561598	0.0053888	0.0518326	0.289993	0.0689101	0.159628	-0.523948	0.00347627	0.0298598
LOC105194512	-0.472912	1.24569e-08	1.42324e-07	-0.187043	0.0268922	0.0914932	-0.308403	0.000248984	0.00144815	-0.121361	0.166555	0.533424	0.285869	0.000970391	0.00985589	0.164509	0.0567133	0.242599	-0.249306	0.000768707	0.00394787	0.224343	0.003479	0.029862
LOC105193622	0.943433	4.87892e-10	6.85443e-09	0.524451	0.000512303	0.00364342	0.559678	0.000211865	0.0012534	0.0352278	0.824371	0.948535	-0.418982	0.00850498	0.0543629	-0.383754	0.0160288	0.109601	0.547003	2.05325e-05	0.000163629	-0.404466	0.00348154	0.0298626
LOC105201395	-0.699669	0.00688111	0.0218375	-0.14025	0.593914	0.759306	0.11405	0.666828	0.786645	0.2543	0.351687	0.713309	0.559418	0.0364175	0.154161	0.813718	0.00250442	0.0303773	-0.00426827	0.98571	0.992428	0.712828	0.00348776	0.0298947
LOC105199521	-0.330573	0.104149	0.203741	0.248384	0.251687	0.445832	0.150452	0.482721	0.643007	-0.0979321	0.668034	0.887036	0.578956	0.00804973	0.0522568	0.481024	0.0260555	0.148411	0.212246	0.253676	0.417596	0.548478	0.00350286	0.0300029
LOC105202709	0.233003	0.0406491	0.0967114	-0.0321913	0.776555	0.88518	-0.0918399	0.416919	0.581303	-0.0596485	0.6146	0.862503	-0.265195	0.0259917	0.123343	-0.324843	0.00626808	0.0582947	-0.0634296	0.506453	0.667641	-0.298036	0.00353875	0.0302888
LOC105207393	0.398131	0.0096561	0.0290807	-0.302689	0.0472819	0.138018	0.189045	0.219298	0.37314	0.491734	0.00207267	0.0679357	-0.70082	1.13106e-05	0.000256213	-0.209085	0.193689	0.482771	-0.0822781	0.595126	0.739716	-0.47861	0.00354769	0.0303438
LOC105195709	0.255535	0.0933955	0.186972	-0.117606	0.437286	0.633821	-0.156656	0.300017	0.464076	-0.0390497	0.804058	0.940823	-0.373142	0.0185585	0.0969149	-0.412191	0.00920076	0.0754603	-0.141928	0.270478	0.436212	-0.400205	0.00356302	0.0304534
LOC105198998	-0.363619	0.105765	0.206123	-1.18159	1.4675e-07	2.81883e-06	-0.727041	0.00121974	0.005728	0.454553	0.0507884	0.319391	-0.817974	0.000439963	0.00519764	-0.363421	0.118392	0.368672	-1.00661	1.68134e-06	1.73423e-05	-0.642625	0.00359681	0.0307204
LOC105193299	-0.440896	0.000270071	0.00127989	-0.0709245	0.570813	0.743122	-0.178261	0.151389	0.284672	-0.107337	0.409055	0.752853	0.369972	0.00357017	0.0274496	0.262635	0.0373046	0.186081	-0.125537	0.240439	0.402656	0.317584	0.00360358	0.0307255
LOC105197052	0.372398	0.110225	0.21235	-0.486004	0.0349462	0.110533	-0.0150548	0.948336	0.969866	0.470949	0.0488476	0.311768	-0.858402	0.000345084	0.0042799	-0.387453	0.108825	0.351288	-0.290151	0.181043	0.327411	-0.667126	0.0036069	0.0307255
LOC105200622	0.60445	0.00185457	0.00694679	0.0163589	0.932365	0.970764	0.174274	0.367271	0.532605	0.157915	0.432139	0.765876	-0.588091	0.00357925	0.0275015	-0.430176	0.0335461	0.17355	0.0895708	0.595154	0.739716	-0.523762	0.00360759	0.0307255
LOC105208112	-0.750375	1.55423e-06	1.19876e-05	-0.32012	0.0409304	0.124196	-0.366206	0.0193394	0.0574082	-0.0460859	0.777047	0.930094	0.430255	0.00806116	0.0522855	0.38417	0.0179781	0.117703	-0.345743	0.0100828	0.0345025	0.411327	0.00360678	0.0307255
LOC105205211	0.484616	0.0049819	0.0164422	-0.198132	0.249498	0.443597	0.207155	0.229828	0.385404	0.405287	0.0237289	0.222547	-0.682747	0.000139783	0.00204627	-0.27746	0.122593	0.376488	-0.0153053	0.92507	0.958499	-0.500733	0.00361153	0.0307375
LOC105208190	0.774083	6.40234e-05	0.000353007	0.178725	0.344859	0.544904	0.338272	0.0764344	0.169673	0.159547	0.42692	0.763238	-0.595357	0.00341593	0.0265928	-0.43581	0.033441	0.173194	0.256291	0.118353	0.239512	-0.529174	0.00361657	0.0307587
LOC105193164	0.977002	1.89153e-12	3.66831e-11	0.54256	8.90863e-05	0.00082432	0.673347	1.19273e-06	1.3245e-05	0.130787	0.366881	0.725372	-0.434443	0.00274043	0.0222591	-0.303656	0.0365073	0.183767	0.610929	3.46026e-07	4.24848e-06	-0.371761	0.00362512	0.0308052
LOC105203897	0.699712	0.000434856	0.00195743	0.108465	0.584658	0.753321	0.248683	0.210559	0.361703	0.140218	0.496685	0.802938	-0.591247	0.00420287	0.0313939	-0.451029	0.0291237	0.159276	0.174853	0.314552	0.482925	-0.535239	0.00362715	0.0308052
LOC105202249	-0.579277	0.0483421	0.110843	0.101423	0.744749	0.86424	0.255761	0.416625	0.581074	0.154339	0.636578	NA	0.6807	0.026934	0.126492	0.835038	0.00727707	0.0648181	0.220743	0.444529	0.609398	0.820222	0.00365253	0.0309991
LOC105199063	-0.679802	6.9351e-06	4.7501e-05	-0.293664	0.0527562	0.149974	-0.281533	0.0633556	0.146841	0.0121313	0.93867	0.982699	0.386137	0.0140774	0.0789646	0.398269	0.0113364	0.0865831	-0.289172	0.0257737	0.0738487	0.396417	0.00366639	0.0310948
LOC105195422	-0.112814	0.324931	0.482007	0.274929	0.022034	0.0785243	0.115672	0.328078	0.49252	-0.159257	0.209042	0.580644	0.387743	0.00167536	0.015198	0.228486	0.0603503	0.251502	0.195699	0.0559695	0.13598	0.309122	0.00368614	0.0312403
LOC105198208	0.643763	4.01367e-05	0.000233046	0.23495	0.129798	0.285714	0.229837	0.138639	0.266645	-0.00511267	0.975122	0.992377	-0.408813	0.0134487	0.0765092	-0.413925	0.0123834	0.0917439	0.233691	0.0745334	0.169175	-0.417024	0.00369307	0.0312652
LOC105207463	0.390513	0.00777811	0.0242384	0.0746494	0.610859	0.770618	-0.0626793	0.669137	0.788502	-0.137329	0.368479	0.725764	-0.315863	0.0386518	0.159899	-0.453192	0.00300297	0.0345093	0.00201461	0.987395	0.993315	-0.391446	0.00369424	0.0312652
LOC105196046	0.507153	1.02678e-07	1.0102e-06	0.0997336	0.294299	0.490106	0.355581	0.000194577	0.00116651	0.255848	0.0102937	0.152421	-0.40742	4.28999e-05	0.000774749	-0.151572	0.129211	0.387831	0.221317	0.0166844	0.0521324	-0.285289	0.0037018	0.0313072
LOC105193681	-0.725137	6.16591e-15	1.69708e-13	-0.44334	3.43412e-06	4.92034e-05	-0.529593	2.5414e-08	4.141e-07	-0.0862531	0.376493	0.729169	0.281796	0.00316233	0.0249979	0.195543	0.0396857	0.193182	-0.48909	2.57489e-09	4.82626e-08	0.238095	0.00371167	0.031352
LOC105206028	-0.299452	0.42117	0.580105	-1.6408	1.11758e-05	0.00013765	-0.65421	0.0791254	0.173952	0.98659	0.00822044	NA	-1.34135	0.000323376	NA	-0.354758	0.340253	NA	-1.49619	0.000234482	0.00141607	-1.18114	0.00371229	0.031352
LOC105203337	0.125987	0.262879	0.413909	-0.0998857	0.374447	0.576498	-0.234191	0.0356083	0.0930226	-0.134305	0.248879	0.620714	-0.225873	0.0545768	0.201948	-0.360178	0.00199734	0.0255787	-0.170756	0.0768311	0.173217	-0.297476	0.0037168	0.0313681
LOC105201212	-0.194112	0.056371	0.125946	0.238303	0.0245524	0.0853023	-0.0223595	0.829964	0.896148	-0.260663	0.0188593	0.206384	0.432415	7.02579e-05	0.0011597	0.171752	0.108313	0.350318	0.103844	0.293897	0.460092	0.298552	0.00374108	0.031551
LOC105207105	-0.964921	0.00375461	0.0128616	-0.314638	0.360114	0.561259	0.170512	0.626454	0.755303	0.48515	0.170184	NA	0.650283	0.053905	0.200563	1.13543	0.000982166	0.015252	-0.0520121	0.877812	0.931078	0.949765	0.00374823	0.0315892
LOC105207623	-0.462065	2.93947e-08	3.1726e-07	-0.0528885	0.531508	0.712468	-0.329953	8.52509e-05	0.000565496	-0.277064	0.00160686	0.0592709	0.409177	2.70825e-06	7.5562e-05	0.132112	0.12747	0.38456	-0.196932	0.023414	0.0685284	0.263989	0.00375449	0.03162
LOC105193488	0.0341102	0.809591	0.887898	-0.590973	2.31587e-05	0.000259067	-0.16072	0.257001	0.417297	0.430252	0.00310416	0.0849237	-0.625083	1.68604e-05	0.000355332	-0.194831	0.186012	0.471097	-0.397945	0.00484269	0.0188427	-0.431548	0.00375877	0.0316339
LOC105199238	-1.72932	5.84272e-15	1.61805e-13	-2.28127	5.90724e-25	1.49511e-22	-2.23648	4.89375e-24	8.66645e-22	0.0447865	0.841886	0.955	-0.55195	0.014091	0.0789733	-0.507164	0.024121	0.14163	-2.34306	4.30562e-33	1.25862e-30	-0.579	0.00376278	0.0316456
LOC105205739	0.333683	0.00027281	0.00129015	0.162751	0.0766207	0.196272	0.00548563	0.952101	0.972106	-0.157265	0.102438	0.437385	-0.170932	0.0769032	0.251555	-0.328197	0.000634634	0.0110634	0.0821215	0.313411	0.481597	-0.252556	0.00377074	0.0316905
LOC105197079	-0.787602	0.00056675	0.00245981	-0.175382	0.461532	0.655169	-0.239877	0.312234	0.476781	-0.0644956	0.792494	0.93653	0.61222	0.00971202	0.0600111	0.547724	0.0202585	0.126966	-0.206716	0.323092	0.491307	0.598185	0.00379375	0.0318617
LOC105201144	0.592788	0.00115022	0.00455585	0.0355956	0.841394	0.924631	0.191221	0.288334	0.452192	0.155626	0.409718	0.753487	-0.557193	0.00351291	0.0271508	-0.401567	0.0373797	0.186377	0.109003	0.478678	0.642116	-0.492029	0.00379807	0.0318758
LOC105194618	0.470068	0.000491334	0.00217242	0.233447	0.0835557	0.209425	-0.0261676	0.842581	0.903444	-0.259614	0.0662725	0.356598	-0.236621	0.100866	0.297604	-0.496236	0.000445639	0.00833507	0.0965669	0.413965	0.581303	-0.375039	0.00380189	0.0318857
LOC105205324	-0.452563	7.77783e-08	7.81207e-07	-0.112809	0.193952	0.376528	-0.309215	0.000315481	0.00178406	-0.196406	0.0287119	0.241646	0.339755	0.00011851	0.00180472	0.143349	0.100503	0.336587	-0.214958	0.00726061	0.0263063	0.238187	0.00380781	0.0319132
LOC105193528	1.65904	8.29271e-16	2.5896e-14	1.00008	8.23491e-07	1.37511e-05	1.19224	5.18937e-09	9.85102e-08	0.192156	0.373743	0.728271	-0.658959	0.00248857	0.0205529	-0.466803	0.0330332	0.172199	1.11157	4.03236e-10	8.64283e-09	-0.569269	0.00381109	0.0319143
LOC105205815	-0.822637	1.81157e-07	1.70861e-06	-0.221552	0.165142	0.337928	-0.530593	0.000834445	0.00414268	-0.309041	0.061106	0.345453	0.601085	0.000245688	0.00326165	0.292043	0.073436	0.28413	-0.38517	0.00841713	0.0296977	0.439667	0.00381323	0.0319143
LOC105199336	-0.595888	7.31942e-09	8.71018e-08	-0.396101	0.000160582	0.00135182	-0.249775	0.0181711	0.0546392	0.146325	0.179366	0.546872	0.199787	0.0603219	0.215016	0.346113	0.00123554	0.0178919	-0.325695	0.000411373	0.00229657	0.27189	0.0038178	0.0319304
LOC105193393	-0.934273	5.78699e-08	5.95923e-07	-0.415593	0.0184388	0.0684719	-0.563116	0.00132819	0.00613037	-0.147522	0.413845	0.756284	0.51868	0.00346246	0.0268665	0.371158	0.0354977	0.180346	-0.496591	0.00121496	0.00586517	0.447248	0.00383215	0.0320283
LOC105204566	-0.195123	0.0019403	0.00722392	0.00823065	0.896613	0.953963	-0.0654554	0.301042	0.465074	-0.073686	0.265606	0.635746	0.203353	0.0020217	0.0174161	0.129667	0.0488518	0.221641	-0.0289404	0.595888	0.740561	0.166428	0.0038415	0.0320842
LOC105193693	0.371962	6.0456e-05	0.000335537	0.186794	0.044715	0.132381	0.0622675	0.498857	0.656765	-0.124527	0.204559	0.573134	-0.185168	0.0608412	0.216019	-0.309694	0.00155121	0.0212329	0.123202	0.12165	0.24435	-0.249733	0.00385678	0.0321837
LOC105197907	-0.855454	2.35676e-07	2.17109e-06	-0.175351	0.312403	0.510249	-0.574224	0.000703719	0.0035741	-0.398872	0.0235925	0.222177	0.680103	7.99985e-05	0.00128981	0.281231	0.0946922	0.325155	-0.385893	0.0170231	0.0529862	0.467491	0.0038614	0.0321837
LOC105201333	-0.119435	0.357684	0.516697	0.251297	0.0677977	0.180813	0.187116	0.170653	0.311096	-0.0641807	0.662116	0.884337	0.370732	0.0084239	0.0540979	0.306551	0.0282312	0.15687	0.223334	0.0527123	0.129625	0.343619	0.00386116	0.0321837
LOC105201332	0.0626944	0.641821	0.768597	-0.192448	0.152945	0.320542	-0.384751	0.00382303	0.0150214	-0.192303	0.164335	0.530763	-0.255142	0.0683254	0.232721	-0.447445	0.00122582	0.0177947	-0.295954	0.0121666	0.0402401	-0.359747	0.00387672	0.0322891
LOC105199989	1.8811	1.78174e-22	1.20504e-20	1.18872	2.1303e-10	7.2173e-09	1.48162	7.08018e-15	3.61736e-13	0.292892	0.153323	0.514605	-0.692373	0.000841789	0.00883428	-0.399481	0.057341	0.244052	1.34459	5.41455e-16	2.52171e-14	-0.551085	0.00388154	0.032307
LOC105204110	-0.884977	1.29121e-11	2.21663e-10	-0.551242	2.72564e-05	0.000298917	-0.547368	3.11594e-05	0.000233765	0.00387427	0.977322	0.993481	0.333735	0.0138646	0.0781423	0.337609	0.0128179	0.0940773	-0.553546	7.37871e-07	8.29592e-06	0.336968	0.00389209	0.0323725
LOC105196306	-0.302884	0.0634337	0.138394	0.204354	0.231952	0.422826	0.0422037	0.80272	0.879964	-0.16215	0.365795	0.724657	0.507237	0.00354992	0.0273473	0.345087	0.0448106	0.210076	0.126613	0.386801	0.555014	0.43267	0.00390517	0.0324589
LOC105195588	-0.128243	0.374742	0.533777	0.124997	0.390783	0.591906	0.452018	0.00206567	0.00888521	0.32702	0.0328182	0.256797	0.253241	0.0937101	0.284896	0.580261	0.000136436	0.00348531	0.284252	0.036543	0.0971675	0.412625	0.00391521	0.03252
LOC105193903	-2.34218	9.91633e-11	1.5132e-09	-1.30827	0.000371908	0.00277973	-1.4489	7.80356e-05	0.000521989	-0.140638	0.698116	NA	1.03392	0.00378979	0.0288004	0.893279	0.0120981	0.0905973	-1.57655	2.72558e-05	0.000209919	0.99819	0.00393247	0.0326409
LOC105203643	1.40561	3.0102e-21	1.80868e-19	1.04695	1.50782e-12	7.18187e-11	0.974911	4.08458e-11	1.15492e-09	-0.0720437	0.645077	0.877552	-0.358659	0.0225233	0.111268	-0.430703	0.00605508	0.0566709	1.02118	4.85454e-16	2.27633e-14	-0.394822	0.0039552	0.032807
LOC105202725	0.706051	8.94995e-05	0.00047687	0.114159	0.522773	0.704959	0.344847	0.0548867	0.131141	0.230689	0.218184	0.591204	-0.591892	0.00163387	0.0149134	-0.361204	0.0557925	0.24014	0.224021	0.15694	0.29463	-0.489128	0.00396076	0.0328306
LOC105198744	0.0846345	0.814684	0.891305	-0.945191	0.00779461	0.0350934	-0.606592	0.0898532	0.191562	0.338598	0.341943	NA	-1.02983	0.00421499	0.0314645	-0.691227	0.0562076	0.241398	-0.941621	0.0077137	0.0276202	-1.04585	0.00398128	0.0329471
LOC105202824	-0.921558	0.0082026	0.0253208	-1.49463	1.80224e-05	0.000207894	-1.98244	1.28287e-08	2.21929e-07	-0.487807	0.167891	0.534616	-0.573076	0.105296	0.305047	-1.06088	0.00271085	0.0322189	-1.99509	8.30721e-09	1.39527e-07	-1.02364	0.00398301	0.0329471
LOC105206487	0.191993	0.520307	0.669293	-0.835816	0.00427504	0.0216401	-0.289586	0.328772	0.493142	0.54623	0.0682855	0.360005	-1.02781	0.000656916	0.00722972	-0.481579	0.114792	0.36195	-0.646595	0.0215633	0.064153	-0.84749	0.00398252	0.0329471
LOC105200957	-0.334516	0.000122172	0.000626644	-0.172311	0.0486466	0.140855	-0.0139985	0.872992	0.924001	0.158312	0.0829522	0.394753	0.162205	0.0741534	0.245555	0.320518	0.000428333	0.0080605	-0.0950996	0.228677	0.387842	0.23978	0.00399843	0.0330068
LOC105206949	0.111016	0.248696	0.39687	-0.157331	0.101996	0.24108	-0.11293	0.240764	0.398432	0.0444011	0.658254	0.882808	-0.268347	0.00749633	0.0494219	-0.223946	0.0257256	0.1476	-0.136659	0.093181	0.200786	-0.248187	0.00399834	0.0330068
LOC105207071	-0.766111	0.00634974	0.020343	-0.193741	0.498208	0.68575	0.141462	0.624419	0.753863	0.335204	0.258153	0.6285	0.572369	0.0474245	0.184356	0.907573	0.00185196	0.0243667	-0.0165916	0.949941	0.973319	0.771196	0.00399555	0.0330068
LOC105195761	-0.964924	6.1491e-12	1.11537e-10	-0.572121	5.06292e-05	0.000506606	-0.635193	6.70504e-06	6.10163e-05	-0.0630728	0.666051	0.885832	0.392804	0.00691743	0.0464653	0.329731	0.0232861	0.138659	-0.609424	4.62514e-07	5.53045e-06	0.362299	0.00400993	0.0330792
LOC105197511	0.742071	6.67761e-07	5.55807e-06	0.13769	0.350119	0.550875	0.505395	0.000692588	0.00353223	0.367705	0.0181986	0.203293	-0.604381	0.000107053	0.00163658	-0.236676	0.132952	0.394146	0.30766	0.0281824	0.0793927	-0.433906	0.00401704	0.0330926
LOC105204457	-0.702066	0.00393698	0.0133943	-0.09068	0.722623	0.84982	-0.0903799	0.723193	0.828047	0.000300136	0.999094	0.999488	0.611386	0.0158194	0.0859579	0.611687	0.0156432	0.107588	-0.0828842	0.713024	0.827805	0.637568	0.00401571	0.0330926
LOC105197753	-0.78519	8.12822e-14	1.91926e-12	-0.519547	2.15746e-06	3.24574e-05	-0.538068	8.84485e-07	1.00543e-05	-0.0185215	0.866545	0.962064	0.265643	0.0121493	0.0706686	0.247122	0.0194187	0.123388	-0.532229	1.48512e-08	2.38644e-07	0.256623	0.00403189	0.0331923
LOC105193267	-0.598004	0.000425269	0.00191941	-0.270504	0.120981	0.271539	-0.0214461	0.903574	0.942729	0.249058	0.17241	0.539416	0.327499	0.0620231	0.218372	0.576557	0.00120358	0.0176018	-0.150238	0.335239	0.504143	0.452566	0.00404415	0.0332706
LOC105193536	0.55373	1.73964e-12	3.39824e-11	0.283093	0.000295872	0.00227918	0.399865	3.99015e-07	4.95877e-06	0.116772	0.163498	0.529019	-0.270637	0.00118218	0.0116559	-0.153865	0.0671806	0.26749	0.340844	5.89833e-07	6.83858e-06	-0.213715	0.00408407	0.0335761
LOC105192868	2.08888	2.83981e-57	4.24678e-54	1.59999	1.55693e-34	1.11649e-31	1.84582	4.16466e-45	6.22802e-42	0.245836	0.0741846	0.374182	-0.488893	0.000383867	0.0046699	-0.243056	0.0783631	0.29388	1.72783	3.07242e-48	3.24707e-45	-0.36502	0.00408686	0.0335762
LOC105201885	-0.586239	1.15256e-05	7.54124e-05	-0.225921	0.0978364	0.234169	-0.270291	0.0470862	0.116217	-0.0443699	0.753542	0.922038	0.360318	0.00950684	0.0592083	0.315948	0.0226421	0.136129	-0.249341	0.0315343	0.0869631	0.34084	0.00409391	0.0336113
LOC105199119	0.246518	0.0226614	0.059489	-0.10111	0.347019	0.54726	0.0282315	0.794413	0.874548	0.129341	0.252678	0.624371	-0.347628	0.00207787	0.0178147	-0.218287	0.0548444	0.238136	-0.0392141	0.674902	0.801405	-0.286766	0.0041011	0.0336474
LOC105202549	-0.0224715	0.912951	0.952217	-0.594839	0.00357819	0.0186691	-0.48083	0.0187876	0.0561542	0.114009	0.588089	0.849303	-0.572367	0.00677717	0.0457314	-0.458359	0.0304659	0.163659	-0.559776	0.00173739	0.00795666	-0.538509	0.00411845	0.0337668
LOC105196588	0.185407	0.117776	0.223733	-0.126987	0.282386	0.477561	-0.103729	0.380127	0.545313	0.0232581	0.850285	0.958672	-0.312394	0.0114539	0.0674548	-0.289136	0.0193226	0.123201	-0.117279	0.239596	0.401832	-0.304214	0.00413653	0.033892
LOC105202146	0.900961	3.31438e-05	0.000196167	0.190798	0.366076	0.567777	0.460138	0.0317366	0.0852039	0.269339	0.230419	0.602713	-0.710163	0.00177455	0.0157706	-0.440823	0.0553226	0.239314	0.318998	0.0894222	0.194671	-0.59673	0.00417124	0.0341532
LOC105206756	-1.81703	1.49281e-08	1.68838e-07	-0.732948	0.0227364	0.0803397	-1.12181	0.000483007	0.00259409	-0.388865	0.235749	0.608287	1.08408	0.000931193	0.0095982	0.695214	0.0335793	0.17355	-0.987459	0.00124253	0.00597518	0.901099	0.00417842	0.0341889
LOC105197813	-0.743428	0.00924168	0.0280396	-0.0580089	0.844445	0.926492	0.00719531	0.980644	0.989021	0.0652042	0.830971	0.951272	0.685419	0.0202919	0.103315	0.750623	0.0112857	0.0864893	-0.00427423	0.987319	0.993315	0.766482	0.00418177	0.0341931
LOC105202875	0.297075	0.025149	0.0648429	-0.124755	0.341672	0.541739	0.0301617	0.819757	0.889982	0.154917	0.261261	0.630719	-0.42183	0.002269	0.0191876	-0.266913	0.055337	0.239314	-0.0514702	0.651998	0.784258	-0.350479	0.00422179	0.034497
LOC105195700	0.6947	2.36622e-08	2.5787e-07	0.38635	0.00183345	0.0107436	0.357315	0.00391682	0.015329	-0.029035	0.825015	0.948537	-0.30835	0.0193607	0.0997797	-0.337385	0.0104359	0.0819457	0.374086	0.000328313	0.00188732	-0.324818	0.00423233	0.0345055
LOC105200842	-0.709968	3.48292e-10	4.98157e-09	-0.380659	0.000806514	0.00539683	-0.456988	5.71452e-05	0.000396657	-0.0763286	0.5182	0.814384	0.329308	0.00515397	0.0370671	0.25298	0.0315682	0.167146	-0.421524	1.41354e-05	0.000117701	0.291529	0.00423426	0.0345055
LOC105203853	0.461285	1.09871e-06	8.75524e-06	0.149254	0.113131	0.258825	0.271808	0.00416395	0.0161599	0.122554	0.220488	0.594394	-0.312031	0.00177603	0.0157718	-0.189477	0.0592496	0.248958	0.209679	0.0103315	0.0351783	-0.252975	0.00423209	0.0345055
LOC105205061	-0.445415	0.0121061	0.0351307	-0.800363	6.14219e-06	8.20739e-05	-0.974948	3.2681e-08	5.21153e-07	-0.174585	0.334165	0.696754	-0.354948	0.0509528	0.193189	-0.529533	0.00348648	0.0380995	-0.910775	4.70746e-09	8.37769e-08	-0.461733	0.00423225	0.0345055
LOC105196185	-0.0785212	0.363053	0.522267	-0.302322	0.000465113	0.0033484	-0.285983	0.000946007	0.00460315	0.0163385	0.854883	0.959897	-0.2238	0.0120768	0.070316	-0.207462	0.020153	0.126514	-0.29601	4.75973e-05	0.000344179	-0.217197	0.00423772	0.0345104
LOC105198614	-1.72885	6.00598e-37	1.71988e-34	-1.18108	2.50696e-17	2.56825e-15	-1.50599	9.68104e-28	2.55484e-25	-0.324908	0.0169511	0.198226	0.547763	4.48345e-05	0.000807843	0.222855	0.0929067	0.321631	-1.35787	3.05586e-24	3.99851e-22	0.369918	0.00424707	0.0345633
LOC105193520	0.128503	0.414995	0.57385	-0.324507	0.0387611	0.119353	-0.219189	0.163438	0.301579	0.105318	0.518571	0.814384	-0.45301	0.00559148	0.0396817	-0.347692	0.0337243	0.173881	-0.279535	0.0392191	0.102771	-0.409908	0.00425315	0.0345764
LOC105196348	0.245272	0.202872	0.340032	-0.429675	0.021047	0.075944	-0.0799909	0.675562	0.793883	0.349684	0.0724288	0.369555	-0.674946	0.000577963	0.0065025	-0.325263	0.105048	0.344478	-0.275052	0.107837	0.223042	-0.523713	0.00426014	0.0345764
LOC105199192	0.407979	0.000250868	0.00119859	0.121941	0.271883	0.467528	0.123079	0.267359	0.428992	0.00113821	0.992248	0.997073	-0.286038	0.014991	0.0828177	-0.284899	0.0153823	0.106414	0.122521	0.186488	0.335098	-0.287416	0.00426002	0.0345764
LOC105207048	1.39167	0.00012326	0.000631019	0.776207	0.0306974	0.100595	0.124506	0.723707	0.828445	-0.651701	0.0743418	NA	-0.615462	0.0977659	NA	-1.26716	0.000569133	NA	0.392814	0.265121	0.430504	-1.10044	0.00425873	0.0345764
LOC105196871	0.565908	0.000608782	0.00262027	0.101217	0.536493	0.715968	0.182736	0.265921	0.427244	0.0815185	0.635207	0.874156	-0.464691	0.0071058	0.0473533	-0.383173	0.0268605	0.151389	0.1406	0.316208	0.484108	-0.431755	0.00427319	0.034659
LOC105193180	1.24897	0.000113771	0.000589391	-0.149374	0.640821	0.793146	0.689936	0.0323895	0.086477	0.83931	0.0108586	0.157819	-1.39834	2.33775e-05	0.000465263	-0.559029	0.0928342	0.321631	0.144284	0.676244	0.80211	-1.02093	0.00430805	0.0349183
LOC105198391	0.978785	2.422e-07	2.22662e-06	0.359834	0.0556106	0.155587	0.599016	0.00152439	0.00688249	0.239182	0.225768	0.599563	-0.618951	0.0017728	0.0157668	-0.379769	0.0562349	0.241427	0.478041	0.00411091	0.0165145	-0.510841	0.00433433	0.0350842
LOC105205728	0.346663	0.00550682	0.0179458	-0.064211	0.60661	0.767584	0.10427	0.403828	0.569163	0.168481	0.195531	0.564075	-0.410874	0.00159413	0.0146298	-0.242393	0.0629291	0.257164	0.0161781	0.882832	0.93439	-0.332022	0.00433264	0.0350842
LOC105205035	-0.813105	0.00107274	0.00428302	-1.59071	9.1891e-11	3.30398e-09	-1.22375	7.65238e-07	8.84823e-06	0.366961	0.134513	0.488587	-0.777606	0.00159348	0.0146298	-0.410646	0.0981935	0.332725	-1.48386	8.7427e-11	2.06031e-09	-0.655564	0.00436368	0.0352913
LOC105208214	-0.217119	0.309763	0.46577	0.15824	0.473967	0.666221	0.590097	0.00948327	0.0322888	0.431858	0.0698834	0.363945	0.375359	0.0960675	0.288655	0.807216	0.000497899	0.00912454	0.376447	0.0638462	0.150357	0.596556	0.00436576	0.0352913
LOC105204147	-0.0404188	0.683262	0.798752	0.178881	0.0719202	0.188076	0.246368	0.0132623	0.0423481	0.0674871	0.516167	0.813897	0.219299	0.0341887	0.14753	0.286786	0.00564703	0.0538338	0.214083	0.0113427	0.0379627	0.254796	0.00437889	0.0353738
LOC105206362	0.474144	0.00413719	0.0140082	0.0160181	0.921755	0.966062	0.0869537	0.595635	0.733028	0.0709356	0.679322	0.891675	-0.458126	0.00809828	0.052424	-0.38719	0.0258338	0.147933	0.0483701	0.728091	0.837808	-0.430901	0.004391	0.035448
LOC105193741	0.0880049	0.489154	0.64315	-0.364998	0.00393322	0.0202594	-0.134781	0.289644	0.453662	0.230217	0.0810527	0.390726	-0.453003	0.000594663	0.00665233	-0.222786	0.0928923	0.321631	-0.258332	0.024925	0.0719572	-0.346866	0.00441426	0.0355881
LOC105197477	-0.72048	7.78581e-09	9.20819e-08	-0.304846	0.0149315	0.0580006	-0.472517	0.000159021	0.000975621	-0.167671	0.197931	0.566214	0.415634	0.00137943	0.0131291	0.247963	0.0561088	0.24115	-0.392905	0.000367887	0.00208171	0.330368	0.00441161	0.0355881
LOC105207156	0.604105	0.0189456	0.0512128	-0.20447	0.411447	0.610454	0.0972092	0.700854	0.812861	0.301679	0.246572	0.619284	-0.808575	0.00223874	0.0189675	-0.506896	0.0587637	0.247689	-0.0776948	0.730044	0.838959	-0.700323	0.00442484	0.0356496
LOC105203868	-0.923779	0.00613455	0.019742	-1.87941	2.29751e-08	5.26754e-07	-1.51168	7.12957e-06	6.44006e-05	0.367725	0.280345	0.649102	-0.955629	0.00507186	0.0366553	-0.587904	0.0850074	0.307088	-1.92573	2.85152e-09	5.27993e-08	-0.943172	0.0044487	0.035818
LOC105196481	0.247181	0.0251898	0.0649233	-0.0590564	0.591578	0.757849	-0.00633677	0.954206	0.972905	0.0527196	0.647636	0.878782	-0.306238	0.00797271	0.0518786	-0.253518	0.0284218	0.157481	-0.0340423	0.714719	0.829002	-0.282529	0.00448782	0.0361089
LOC105193220	-0.808897	6.36534e-05	0.000351255	-1.43893	1.10086e-12	5.32208e-11	-1.18809	4.24028e-09	8.2471e-08	0.25084	0.230812	0.603081	-0.630032	0.00261987	0.0214869	-0.379192	0.0702161	0.275496	-1.35634	6.54163e-14	2.39668e-12	-0.540001	0.00449452	0.0361387
LOC105195576	-0.495999	7.2446e-07	5.97458e-06	-0.0527351	0.608983	0.769154	-0.339642	0.000840903	0.00416399	-0.286907	0.00711524	0.129146	0.443264	2.45604e-05	0.000484718	0.156356	0.131701	0.39231	-0.202509	0.0423149	0.109526	0.292684	0.00453353	0.0364066
LOC105199741	0.292863	0.048343	0.110843	0.0125316	0.932635	0.970764	-0.194414	0.187752	0.332975	-0.206945	0.178565	0.546465	-0.280332	0.0697011	0.235638	-0.487277	0.00154697	0.0212329	-0.0981995	0.452382	0.617576	-0.392926	0.00453386	0.0364066
LOC105204919	-0.715809	3.18421e-14	7.90076e-13	-0.339943	0.000342985	0.00259207	-0.553812	4.98024e-09	9.49421e-08	-0.213869	0.0299952	0.246451	0.375866	0.000128712	0.0019253	0.161997	0.0980978	0.332496	-0.451543	3.79215e-07	4.62293e-06	0.26445	0.00455483	0.0365506
LOC105208128	0.406004	4.78957e-06	3.39312e-05	0.228662	0.0101899	0.0430827	0.120286	0.174687	0.316777	-0.108376	0.246705	0.619284	-0.177342	0.0583901	0.209809	-0.285719	0.00220556	0.027662	0.173673	0.0234236	0.0685284	-0.233222	0.00456128	0.0365781
LOC105195755	0.628478	0.000348204	0.00159893	0.031375	0.857361	0.933167	0.303429	0.0836662	0.181185	0.272054	0.136292	0.491639	-0.597103	0.00109692	0.010934	-0.325049	0.0768383	0.290563	0.158628	0.31255	0.480687	-0.474652	0.00459046	0.0367877
LOC105193328	-0.308537	0.0858192	0.175325	-0.649116	0.00028364	0.00220556	-0.851729	1.5976e-06	1.72569e-05	-0.202614	0.261802	0.631357	-0.340579	0.0621923	0.218711	-0.543192	0.00273823	0.0323165	-0.772092	1.03056e-06	1.10703e-05	-0.461116	0.00460496	0.0368794
LOC105200013	-0.0560544	0.873307	0.92791	-0.83976	0.0175525	0.0657861	-0.770037	0.029328	0.0801472	0.0697225	0.842394	NA	-0.783705	0.0246462	NA	-0.713983	0.0405339	NA	-1.20041	0.00332211	0.0138143	-1.15009	0.00462562	0.0370203
LOC105206465	-0.45304	0.000209168	0.00101852	0.10375	0.421587	0.620211	-0.272667	0.0297375	0.0809869	-0.376417	0.00471992	0.105847	0.55679	1.89402e-05	0.00039079	0.180373	0.154127	0.428404	-0.0964931	0.434929	0.601511	0.357653	0.0046314	0.037042
LOC105196575	0.621801	8.66371e-06	5.839e-05	0.334929	0.0161079	0.0615695	0.181854	0.187632	0.332833	-0.153075	0.296957	0.665385	-0.286872	0.053253	0.199332	-0.439946	0.00282745	0.0330233	0.257386	0.0304442	0.0844996	-0.368493	0.00463508	0.0370469
LOC105197258	0.15051	0.547357	0.693109	-0.435395	0.0813245	0.205347	-0.505489	0.0429626	0.10792	-0.0700939	0.785621	0.933672	-0.585905	0.0231867	0.113831	-0.655999	0.0110087	0.084752	-0.503101	0.0236976	0.0691696	-0.660589	0.0046408	0.0370665
LOC105206612	0.838154	9.96603e-22	6.26789e-20	0.426471	9.24283e-07	1.51983e-05	0.7155	4.30532e-16	2.58684e-14	0.28903	0.00189144	0.065057	-0.411683	8.68658e-06	0.000205862	-0.122654	0.190044	0.47711	0.561965	3.29281e-10	7.15822e-09	-0.273181	0.00464367	0.0370665
LOC105207856	-0.239859	0.161954	0.286205	-0.719643	2.06245e-05	0.00023497	-0.590725	0.000521732	0.00277111	0.128918	0.450964	0.776052	-0.479784	0.00534712	0.0382929	-0.350866	0.0431288	0.204457	-0.671576	5.85309e-06	5.34323e-05	-0.430163	0.0046514	0.0371037
LOC105196361	1.78918	1.97504e-09	2.54903e-08	1.21014	3.64308e-05	0.000380591	0.745981	0.0094208	0.0321324	-0.464164	0.130153	0.481913	-0.579036	0.0668388	0.228846	-1.0432	0.000802962	0.0132725	0.978738	0.000277032	0.00162814	-0.856761	0.00465627	0.037118
LOC105207973	-0.327853	0.366477	0.526068	0.392975	0.276665	0.47149	0.693122	0.0544369	0.130338	0.300147	0.397846	NA	0.720828	0.0439239	0.174937	1.02098	0.00422454	0.0434682	0.804929	0.0497399	0.124115	1.15631	0.00466928	0.0371972
LOC105207178	-0.906126	1.68572e-14	4.3298e-13	-0.426438	0.000455378	0.00328565	-0.714496	2.63526e-09	5.35771e-08	-0.288058	0.0196458	0.210361	0.479687	7.98955e-05	0.00128981	0.191629	0.110248	0.353668	-0.577434	4.88964e-07	5.79627e-06	0.327793	0.00468117	0.0372673
LOC105193083	-1.05183	8.38153e-15	2.25164e-13	-0.556743	7.06995e-05	0.000674992	-0.821969	2.73028e-09	5.51755e-08	-0.265226	0.0594515	0.341177	0.495088	0.000336187	0.00421197	0.229862	0.0913689	0.319412	-0.698888	4.21963e-08	6.14778e-07	0.355508	0.00474049	0.0377147
LOC105203800	1.20546	1.36996e-12	2.71951e-11	0.613487	0.000260453	0.00205246	0.886507	1.66401e-07	2.26908e-06	0.273019	0.126105	0.476827	-0.591974	0.000951405	0.00973005	-0.318954	0.0771001	0.291378	0.749804	6.14047e-07	7.08949e-06	-0.46305	0.00474867	0.0377549
LOC105192921	-0.31504	0.00109525	0.00435995	0.0139708	0.887882	0.949704	-0.135786	0.167255	0.306646	-0.149757	0.147161	0.506258	0.32901	0.00119963	0.0117592	0.179253	0.0754229	0.288094	-0.0623468	0.471794	0.635239	0.253397	0.00475992	0.0378127
LOC105196525	0.448144	0.0249052	0.0643378	-0.316321	0.103061	0.242661	0.150838	0.448756	0.61144	0.46716	0.0225353	0.217582	-0.764465	0.000198323	0.00273435	-0.297305	0.157145	0.432808	-0.110271	0.550869	0.705546	-0.561524	0.0047622	0.0378127
LOC105195980	-0.528877	0.0104162	0.0310363	-0.0587514	0.779736	0.887102	0.0367305	0.861611	0.917149	0.095482	0.662586	0.884522	0.470125	0.0286259	0.131532	0.565607	0.00864676	0.0728107	-0.00547763	0.976126	0.987077	0.532674	0.00478063	0.0378435
LOC105196018	0.454088	0.00025957	0.0012336	0.0873882	0.476794	0.66889	0.181872	0.1417	0.270927	0.0944836	0.469305	0.788313	-0.366699	0.00515394	0.0370671	-0.272216	0.0391316	0.191994	0.13375	0.200681	0.353935	-0.322818	0.00476928	0.0378435
LOC105203963	-0.0519028	0.537292	0.683821	-0.234017	0.00553375	0.0268633	-0.287423	0.000622138	0.00322672	-0.0534058	0.540288	0.82727	-0.182114	0.0370592	0.155815	-0.23552	0.00678467	0.0614997	-0.262475	0.000228768	0.00138521	-0.210665	0.00478488	0.0378435
LOC105204517	0.389627	3.83021e-05	0.000223357	0.217002	0.0221981	0.0788115	0.0621004	0.509372	0.66571	-0.154902	0.119999	0.468922	-0.172625	0.0846412	0.2675	-0.327526	0.000982164	0.015252	0.137535	0.0993471	0.210442	-0.253247	0.00478319	0.0378435
LOC105207880	0.373054	0.00185319	0.00694379	0.0228226	0.848616	0.928379	0.114517	0.3392	0.503339	0.0916942	0.463746	0.784167	-0.350232	0.00514191	0.0370463	-0.258537	0.0392606	0.192328	0.0672618	0.511354	0.672232	-0.307747	0.00478255	0.0378435
LOC105207944	0.815512	5.41676e-12	9.87861e-11	0.446124	0.000146365	0.00125367	0.56798	1.50678e-06	1.63547e-05	0.121856	0.329917	0.693391	-0.369387	0.00319174	0.0251629	-0.247531	0.049142	0.22222	0.508509	4.46215e-07	5.36355e-06	-0.310446	0.00477773	0.0378435
LOC105201379	1.19202	1.67114e-18	6.94192e-17	0.649737	1.42523e-06	2.22933e-05	0.97586	7.09154e-13	2.73482e-11	0.326122	0.022672	0.218489	-0.542287	0.00014866	0.00215804	-0.216164	0.133531	0.395466	0.80536	2.14869e-10	4.80795e-09	-0.385992	0.00479735	0.0379173
LOC105196539	-1.15014	3.63158e-06	2.63206e-05	-0.677626	0.00897549	0.0390217	-0.390895	0.139681	0.268183	0.28673	0.274847	0.644744	0.472518	0.0547566	0.202202	0.759249	0.00257202	0.0310061	-0.554096	0.0202988	0.0610921	0.621972	0.00481094	0.0379998
LOC105196173	0.121524	0.32785	0.485107	0.388194	0.00246532	0.0137998	0.49475	0.000129375	0.00081596	0.106556	0.440409	0.770536	0.26667	0.045671	0.179729	0.373226	0.00549775	0.0526659	0.446249	4.15657e-05	0.000306862	0.324514	0.00481412	0.0380001
LOC105197456	-1.77753	8.09202e-07	6.60865e-06	-0.814463	0.0271016	0.091963	-0.917293	0.0125907	0.040745	-0.10283	0.778594	NA	0.963066	0.00711435	NA	0.860236	0.0158211	NA	-0.953895	0.0110451	0.0371569	0.975424	0.00482861	0.0380896
LOC105194823	0.437875	2.10713e-05	0.000129497	0.221942	0.0311909	0.101773	0.121061	0.234156	0.390135	-0.100882	0.356192	0.717954	-0.215932	0.050573	0.192178	-0.316814	0.00374455	0.0399215	0.170863	0.0480647	0.120923	-0.268677	0.00483257	0.0380959
LOC105207728	0.45819	0.000281664	0.00132596	0.795028	1.4804e-09	4.40299e-08	0.770489	4.34406e-09	8.43675e-08	-0.0245393	0.863969	0.960376	0.336838	0.0151279	0.0833515	0.312299	0.0240716	0.141551	0.792653	4.06642e-13	1.36598e-11	0.33225	0.0048479	0.0381919
LOC105202232	0.740419	1.13266e-09	1.51235e-08	0.292938	0.0158153	0.0605587	0.533367	1.1613e-05	9.9936e-05	0.240429	0.0583637	0.337314	-0.447481	0.000424261	0.0050526	-0.207052	0.103574	0.34202	0.408782	0.000236015	0.00142407	-0.332703	0.00485265	0.0382043
LOC105195133	0.44992	2.26079e-07	2.08984e-06	0.747838	3.45217e-17	3.45431e-15	0.614485	3.25125e-12	1.10885e-10	-0.133354	0.157616	0.521503	0.297918	0.00138538	0.013175	0.164564	0.0758255	0.288604	0.68255	9.34439e-19	6.05578e-17	0.232298	0.00490798	0.0386148
[truncated: 12,926 more rows]

## Sheet: GO_SFQ_NMQ_0.001
Annotation Cluster 1	Enrichment Score: 13.171610159004313
[truncated: 141 more rows]

## Sheet: GO_GFQ_NMQ_0.001
Annotation Cluster 1	Enrichment Score: 8.343470245214997
[truncated: 101 more rows]

[truncated: 3 more sheets: GO_GFQlarge_NMQ_0.001, GO_GFQsmall_NMQ_0.001, GO_GFQ_SFQ_0.001]
