# Supplementary material for: Social isolation and group size are associated with divergent gene expression in the brain of ant queens
Source: Genes Brain Behav. 2021 Jun 20;21(3):e12758. doi: 10.1111/gbb.12758 (PMC9744527; doi:10.1111/gbb.12758)
Supplement: Supplementary file 5 — Dataset S4: WGCNA modules significantly associated with phenotypes of interest. Details are provided of the gene to gene correlation for all genes included in the module. [file GBB-21-e12758-s005.xlsx]

## Sheet: all_modules
Gene ID	nmq1	ple1	hap1	ple2	hap2	ple3	nmq2	nmq3	nmq4	hap3	ple4	ple5	nmq5	hap4	nmq6	ple6	hap5	hap6	pleL1	pleL2	haplo1	haplo2	haplo3	haplo4	haplo5	pleS1	pleS2	pleL3	pleS3	pleL4	pleS4	pleS5	pleL5	module
LOC105193202	16	28	11	10	18	26	29	45	35	22	24	31	28	14	16	26	29	79	4	38	65	61	65	30	29	28	16	18	39	26	8	14	14	black
LOC105193227	4	16	7	7	22	14	3	56	25	14	13	33	12	3	9	4	9	46	4	14	43	39	46	28	32	16	12	7	23	20	9	5	14	black
LOC105194667	0	0	2	0	1	4	0	15	9	1	2	8	3	0	6	0	0	4	0	2	10	16	9	7	5	5	2	2	4	1	2	0	1	black
LOC105195295	11	38	5	12	26	18	11	33	26	12	12	40	15	11	13	37	21	110	9	14	73	68	35	59	51	25	30	18	25	35	12	11	22	black
LOC105198202	3	9	2	2	8	2	13	38	24	2	6	10	6	3	4	2	9	13	0	0	10	43	7	7	6	13	6	5	11	5	0	1	1	black
LOC105199191	14	92	15	37	9	54	86	233	119	61	42	222	37	6	36	28	85	89	7	98	172	138	117	111	88	81	27	53	71	67	7	44	24	black
LOC105199319	4	47	12	32	53	39	55	187	79	18	35	89	19	2	28	3	76	51	5	28	138	327	237	110	77	96	64	22	45	68	4	13	12	black
LOC105199537	0	12	2	5	0	8	17	56	27	4	16	43	12	0	10	1	17	2	5	20	45	53	15	22	12	23	5	6	6	11	5	12	9	black
LOC105200050	14	42	19	37	87	36	31	80	50	41	45	79	25	30	18	28	35	182	10	76	134	119	131	67	95	51	37	35	36	48	13	29	27	black
LOC105200113	6	16	2	8	15	10	17	77	41	7	11	21	5	10	10	20	8	56	3	26	45	41	34	24	22	14	18	11	14	18	2	13	8	black
LOC105200613	3	4	1	2	3	5	6	47	14	6	1	23	4	2	4	0	4	4	1	8	10	21	9	13	6	6	3	3	8	8	1	3	3	black
LOC105200640	0	2	1	3	0	3	10	32	16	1	3	16	2	0	5	1	5	0	0	12	18	12.8446	8	8	10	7	3	3	5	10	1	1.69268	0	black
LOC105200641	0	6	0	3	0	1	8	10	6	0	3	15	0	0	3	2	3	0	0	4	8	6	5	9	3	1	1	6	1	4	0	0	0	black
LOC105201581	8	59	27	24	33	40	36	96	58	28	28	69	11	27	17	27	48	161	8	43	120	166	109	61	57	57	31	25	37	44	18	24	13	black
LOC105202504	0	1	3	0	0	2	5	10	9	0	4	6.06654	3	0	0	2	2	4	0	4	8	5	9	4	1	8	1	2	0	2	0	2	2	black
LOC105202597	0	0	0	0	0	0	5	9	4	1	0	5	2	2	0	0	2	3	0	4	8	13	5	5	6	4	2	2	2	2	0	3	1	black
LOC105202669	18	137	78	78	380	113	201	642	245	106	235	377	89	47	97	67	189	305	28	215	513	1723	496	341	343	394	289	167	387	295	27	100	112	black
LOC105205193	11	15	6	13	39	16	25	31	23	17	25	21	10	23	22	20	6	64	7	30	54	100	67	53	35	18	23	17	16	9	11	13	8	black
LOC105207001	0	0	0	1	0	7	6	18	11	1	1	8	3	0	5	0	4	0	0	4	3.86406	12	4	2	4	9	1	1.94969	4	4	0	3	3	black
LOC105207014	0	5	4	2	0	6	11	49	19	0	3	15	2	1	10	0	10	3	1	4	22	24	13	10	5	25	3	9	2	8	0	5	1	black
LOC105193220	694	1258	8681	1727	5468	2025	818	602	906	2269	2240	1909	854	1741	1004	2669	9480	33493	1949	1802	1784	1671	1555	802	2415	2551	1364	1549	2637	1440	2058	2505	2180	blue
LOC105193507	55	380	798	381	598	602	90	29	75	313	503	448	53	420	145	439	1382	8283	486	464	292	434	506	329	609	683	272	406	448	538	496	345	789	blue
LOC105193508	174	886	949	910	932	1355	180	182	130	598	827	522	103	1104	149	902	865	13134	243	308	617	896	732	609	825	460	433	448	682	776	542	526	547	blue
LOC105193666	3	3	13	12	16	4	0	1	2	1	3	6	0	3	1	6	4	23	3	2	5	4	8	1	0	0	2	3	3	1	12	7	7	blue
LOC105193720	19	80	304	67	143	155	24	43	60	160	167	58	7	78	145	117	162	182	67	123	147	180	159	78	323	259	268	126	159	162	170	234	133	blue
LOC105193892	0	13.0075	2	1.00384	1	8.02602	3.01805	3	1	4.01438	3.00606	7	0	20.0957	3	15.0203	6.02344	72.2489	9.04422	3.00898	7	11.024	7.02839	4.02793	12.0233	10	22	26.0363	10.0145	19.049	12.0569	4	20.0617	blue
LOC105194025	4	3	2	8	8	8	2	0	1	0	1	10	1	2	0	5	1	16	3	1	2	16	2	4	5	5	3	2	4	14	5	1	5	blue
LOC105194084	1.23714	27.41	12.9709	17.8922	17.1768	29.1638	0	4.75629	1.33436	42.3618	5	11.856	4.48784	22.5409	0	30.6174	39.516	302.246	40.2797	23.7778	35.2442	40.9303	14.2906	28.5175	39.396	27.5807	29.2851	33.3641	23.7942	23.1327	21.3176	26.5064	12.0511	blue
LOC105194757	61	157	515	181	255	309	53	93	62	207	257	180	49	271	38	347	525	2494	202	143	131	160	282	131	309	155	122	249	240	195	105	113	253	blue
LOC105194775	240	654	1343	519	1280	847	337	288	335	895	784	496	191	778	329	782	1096	7941	376	534	615	614	473	438	698	572	508	418	620	636	508	597	676	blue
LOC105194894	0	6	9	7	10	5	1	1	1	2	5	13	1	5	9	15	9	41	4	5	8	10	16	5	5	3	6	12	6	5	10	8	3	blue
LOC105194899	13	36	124	52	120	57	32	22	31	57	87	57	26	73	17	92	170	989	64	32	94	59	79	79	94	77	38	46	66	87	78	57	92	blue
LOC105195662	445	935	1671	890	1729	1374	459	568	417	1195	1348	982	355	1404	495	1377	1974	11360	689	852	1240	1223	1332	947	1288	840	784	890	1317	1071	1238	1000	1258	blue
LOC105195717	5	31	50	18	58	32	6	2	3	26	44	20	2	36	5	40	74	269	12	16	9	8	18	12	5	9	3	11	13	18	4	4	4	blue
LOC105195870	0	51	23	27	25	46	3	5	4	32	25	22	0	35	6	63	7	406	33	63	51	62	41	43	65	30	37	41	34	35	27	35	52	blue
LOC105195871	6	54	31	38	41.0001	43	5	5	3	50	40	38	3	75	7	68	21	505	23	59	57	45	66	44	56	38	39	61	29.0001	62	47	65	41	blue
LOC105195872	2	64	28	37	31	45	5	6	7	34	52	45	7	65	4	76	17	574	47	65	72	105	46	59	73	29	57	54	45	68	43	54	66	blue
LOC105195873	7	213	81	136	113	231	24	16	20	112	111	94	10	193	20	217	80	1729	155	201	189	248	183	165	179	143	147	149	143	175	134	164	203	blue
LOC105195990	70	136	377	190	353	213	40	79	95	242	237	124	85	294	75	322	419	2339	65	80	120	117	106	94	123	96	99	60	126	103	92	87	114	blue
LOC105196034	1	11	7	9	6	8	1	0	3	6	6	3	1	9	1	2	2	23	0	3	4	7	8	15	2	5	5	9	3	4	7	0	5	blue
LOC105196159	202	362	1359	334	738	513	202	267	241	607	521	307	158	413	214	646	996	4004	332	342	311	288	248	213	343	395	239	240	347	314	313	294	315	blue
LOC105197213	10	121	146	61	80	186	19	18	9	56	82	70	26	167	22	75	70	894	62	113	71.9999	75	94	63	100	63	91	83	64	69	108	145	97	blue
LOC105197351	0	41	50	13	32	31	1	3	2.00564	31	29	32	1	17	7	28	19	386	21	45	64	42	28	21	69	71	19.7553	35	30	28	25	43	46	blue
LOC105197403	0	15.1021	1	16	3	55	2	2	1	6	16	18	0	17	1	35	0	339.088	23	6	10.7386	8	27	30	11	18	10	17	8	28	25	1	15	blue
LOC105197438	130.962	369.232	534.226	330.233	350.712	459.674	111.599	306.361	107.939	344.155	312.494	294.55	127.512	347.031	98.5848	452.171	466.434	2876.76	307.801	306.892	372.717	482.87	378.718	330.1	436.404	428.455	210.058	415.128	324.504	484.905	371.341	289.233	447.8	blue
LOC105197535	1.09635	191.429	41.2949	361.856	60.199	917.535	25.5175	19	18.3437	119.306	334.552	312.182	17.4129	358.538	21	625.704	46.1204	7315.36	552.034	65.4097	271.608	227.391	543.265	606.721	324.351	281.078	224.867	339.931	140.844	647.095	463.996	56.1046	462.68	blue
LOC105197752	8	41	58	45	64	56	12	11	10	38	58	31	14	73	14	66	68	727	25	47	69	60	71	54	71	74	41	45	53	63	62	46	55	blue
LOC105198066	12	93	42	50	55	119	14	16	20	44	49	46	15	92	19	137	52	749	114	97	116	75	99	76	98	127	42	113	62	89	96	61	119	blue
LOC105198103	76	200	233	177	319	354	78	73	95	248	333	156	85	275	89	328	615	2720	241	221	337	254	478	228	330	391	180	257	243	277	315	221	294	blue
LOC105198417	140	493	422	441	509	643	231	246	290	493	605	486	154	537	185	821	306	5253	415	503	530	436	386	467	455	552	494	472	544	605	553	378	529	blue
LOC105198612	6	46	36.382	35	46	37	16	12	14	38.6923	57	39	8	50	20	66	29	451.083	30	47.1816	46	25	32	29	37.5537	26	16	25	29	46.4201	38	35.5578	19.5683	blue
LOC105198613	14	47	52	22	40	39	9	11	13	30	43	33	11	39	19	53	45	434	29	27	49	43	43	35	53	31	30	36	47	48	38	36	27	blue
LOC105198832	22.6626	75.6039	374.626	117.17	537.155	311.576	48	72	86	331.594	215.281	213.557	199.065	165.12	218.669	181.576	171.554	569.54	114.632	12	115.619	107	73.1742	95	231.568	123.578	135.183	76.6935	53	128	145.581	44	92.5732	blue
LOC105199046	108	151	251	151	459	252	73	58	62	300	192	128	41	244	55	212	365	1877	251	298	247	288	484	253	332	295	178	334	422	358	442	283.954	275	blue
LOC105199287	92	686	1336	289	902	746	186	137	185	808	678	433	124	927	151	1535	935	3055	288	175	428	492	267	340	656	631	346	366	593	338	364	348	376	blue
LOC105200036	17.6807	47.6445	88.7462	29.0468	80.8323	56.719	23.1743	22.5704	22.2367	48.9963	63.4664	36.6772	27.6286	66.5836	35.3764	75.4008	90.6621	396.416	33.2955	35.3153	39.5332	39.2681	50.6929	38.7983	50	18.9246	37	40.6376	46.0494	30	33.4073	45.5703	44.4511	blue
LOC105200064	158.593	1130.68	2015.31	1017.38	2053.55	1687.04	275.531	249.049	346.117	1312.7	1373.53	1236.12	324.472	1444.72	224.356	1631.62	1820.5	14787.4	740.645	857.802	1313.22	907.219	997.131	994.17	1383.63	956.187	543.431	812.46	1097.12	1496.21	976.268	781.762	1372.57	blue
LOC105200366	56	139	236	120	155	161	62	89	83	251	160	161	66	210	40	400	317	2027	108	131	179	106	115	200	181	148	112	145	176	154	169	106	204	blue
LOC105200429	110	1702	104	1771	294	2760	192	131	275	799	1563	1677	165	1569	140	824	314	38488	1287	1318	1482	2050	1770	1238	1321	910	808	975	1502	3753	648	742	3003	blue
LOC105200822	22	86	207	74	147	140	38	26	36	123	148	78	19	133	23	142	111	718	50	82	101	70	84	56	75	40	49	40	55	55	64	56	59	blue
LOC105201080	55	107	251	163	188	132	49	87	92	207	93	126	38	182	80	200	280	1125	77	109	140	99	143	97	129	130	100	98	173	62	101	105	126	blue
LOC105201240	192	614	1079	412	1030	724	196	231	184	1088	809	637	248	789	263	910	582	5871	430	386	569	608	489	431	737	458	358	376	478	639	445	398	533	blue
LOC105201255	5	12	24	13	31	12	4	4	0	17	14	18	4	16	2	12	23	129	10	10	18	15	4	10	5	6	2	11	13	2	6	4	13	blue
LOC105201363	12	323.209	429.114	188.164	632.846	142.168	52.0195	5.00225	7.00264	789.08	286.204	253.745	12	180.131	5.00603	241.011	57	2966.64	211.548	276.54	517.025	642.974	215.05	128.413	214.178	166.037	360.323	320.209	296.454	300.689	389.913	256.17	357.125	blue
LOC105201365	7	40.1034	30.0105	25.1175	57.0783	24.1437	0	0	0	168.165	101.235	40	4	51	3	11.0402	68	1753.21	49.569	7.02311	86.6974	10.029	12.0996	21	55	62.2064	86	6.01723	150.971	100.501	110	91	167	blue
LOC105201506	0	0	9	2	6	0	0	0	0	6	1	4	0	5	1	2	3	24	6	2	13	2	0	4	0	0	0	2	2	0	2	4	8	blue
LOC105201597	46	165	491	159	369	262	54	54	52	415	232	205	72	295	53	285	490	2302	106	124	208	183	144	169	201	230	141	150	221	117	224	123	150	blue
LOC105201838	3	19	26	22	28	8	4	7	3	26	19	16	1	21	2	26	37	78	7	7	4	2	15	11	14	13	16	23	13	6	12	33	4	blue
LOC105202153	3	55	27	24	63	42	4	3	2	66	41	34	4	55	9	120	35	152	31	22	120	71	41	49	79	17	46	47	53	49	42	40	36	blue
LOC105202166	9	26.6799	135.51	45.642	58.2562	70.3834	7.62775	8.80036	6.03701	50.5912	37	8.3394	18.3229	29.8341	10.3064	19.9317	70.616	255.358	15.0912	14.5278	41.5909	25.8894	16.5366	16.2468	28.7148	31.2753	23.0769	37.0327	14.6246	16.1145	28.3741	32.5898	31	blue
LOC105202239	94.2948	272.525	263.19	250.588	308.146	341.458	157.754	159.705	116.584	390.78	246.454	308.33	110.965	381.284	50.7085	563.389	323.613	2103.78	291.488	322.117	423.102	398.362	314.194	305.285	480.623	352.315	331.682	482.11	184.645	357.797	490.379	294.689	312.369	blue
LOC105202275	0	22	30	19	45	14	7	6	2	18	13	29	5	15	2	28	18	171	15	32	34	34	35	25	45	10	20	12	15	28	11	18	24	blue
LOC105202823	9	113	3634	237	1095	219	16	7	94	55	607	53	30	425	7	1180	5018	11477	212	376	11	8	25	7	128	6	18	52	672	269	20	99	187	blue
LOC105202824	32	2318	3719	1275	4634	1316	113	196	309	2074	2299	1327	250	4130	67	3740	8901	17443	1402	1247	410	547	320	247	657	448	169	402	1610	625	418	830	1532	blue
LOC105202886	297.287	1303.44	1026.4	1248.21	937.841	1722.37	433.905	168.219	472.888	1376.94	1280.24	892.714	127.053	1218.8	255.083	2062.74	392.819	9188.84	632.878	1347.13	910.023	1338.16	830.574	902.175	980.49	639.576	1034.17	799.896	1189.21	1431.27	872.92	746.58	959.341	blue
LOC105203119	5.33738	23.3961	107.374	46.8296	173.839	108.424	13	35	41	106.406	56.7189	78.4429	41.9355	60.8797	82.3307	63.4237	65.4464	181.46	31.3685	4	33.3812	29	23.8258	39	82.4323	42.4219	43.8168	15.3065	25	38	48.4191	6	32.4268	blue
LOC105203255	5.85019	56.638	264.627	75.0185	205.197	65.6523	9.1215	14.3733	9.58203	187.594	125.693	59.6372	14.7954	29.5402	6.61981	55.9173	233.297	244.861	15.1247	21.7254	39.1156	10.3463	18.8539	11.4337	40.7451	37.4955	45.2391	31.6856	24.5334	63.3668	54.9414	54.1421	13.4518	blue
LOC105203256	11.5556	17.102	94.7618	45.8743	73.5572	28.5642	13.4757	15.7779	23.2974	73.4635	42.1943	42.4549	15.9312	30.6034	16.5083	33.7687	74.3995	134.483	15.5825	11.3493	28.2206	19.7487	21.6094	17.7377	8.95421	15.7458	8.71952	22.4425	24.1329	31.1135	24.0951	36.1917	22.5767	blue
LOC105203281	533.304	1912.1	1464.09	1963.52	1357.49	2643.37	649.785	311.947	750.313	1901.22	1743.32	1312.89	208.787	1938.5	480.63	3140.44	586.661	11933.7	851.671	1897.11	1402.07	2293.31	1169.87	1407.08	1427.38	799.276	1404.3	986.876	1537.82	1955.72	1098.91	1176.73	1369.35	blue
LOC105203670	12.1621	104.743	151.514	82.1107	171.706	173.617	18.3882	45.1384	21.9014	137.849	89.7991	100.228	17.4664	130.238	22.0609	185.703	291.751	1355.82	108.164	141.198	194.596	166.323	160.175	136.502	155.796	141.434	80.6404	77.6969	67.6465	133.429	125.41	92.3842	108.006	blue
LOC105203680	24	154	126	158	162	168	35	28	18	78	111	80	26	194	18	203	47	552	178	60	131	155	55	98	127	122	144	168	116	146	122	118	121	blue
LOC105203816	29	143	310	157	380	326	52	23	18	204	179	115	46	227	69	119	396	3085	81	85	193	301	363	189	285	92	169	108	126	179	83	90	183	blue
LOC105203835	8.05722	268.129	59.2989	123.46	146.173	241.487	27.0969	41.025	39.117	66.1035	88.0452	165.306	23	166	11.0223	462.216	78.1248	1563.7	102.249	111.405	189.607	86.0598	98.16	78.0999	73.0827	161.131	376.266	85.0392	79.0596	132.131	151.106	149.055	127.37	blue
LOC105203838	190.571	991.557	407.481	849.543	747.036	1109.71	252.056	250.177	247.894	1343.58	753.469	719.511	121	1023	86.1936	1328.94	177.301	8923.34	618.802	980.959	1012.67	1035.84	670.159	910.334	1069.37	830.811	1468.13	961.471	1080.94	1291.34	1061.84	1144.45	1157.04	blue
LOC105203869	3	33	35	28.0715	70.0456	101.041	1.00092	1	19	19.0307	19	19.0298	10	56	9	96.1026	20.0109	698.876	56.0461	20.0106	54.0583	17	44.1396	36	35.0202	75	16.0058	28	40.0904	69	90.0583	85.0616	64.0472	blue
LOC105203944	46	216	810	227	567	302	88	50	53	326	388	211	34	330	43	267	580	2607	88	181	347	548	249	169	362	131	225	93	260	266	76	228	382	blue
LOC105203959	4	29	101	41	117	41	17	20	18	150	68	40	9	71	12	61	71	28	32	18	9	20	21	27	29	44	9	35	53	67	26	9	44	blue
LOC105203973	6	26	22.9566	47	37	95.4645	3	9	4	47	54	18	5	64	10	21.4289	19.4041	156.985	4.209	91.9826	26	26	19	7	12.303	46.3447	4.29088	6	11	24.754	74.6694	6	12.7919	blue
LOC105204015	44.5551	172.238	670.614	235.834	487.265	276.328	74.1859	51.6971	60.9132	290.916	125.946	161.019	30.5064	229.24	66.7805	358.754	622.361	2074.92	87.1016	132.627	104.34	106.606	97.051	85.3991	145.166	165.147	112.596	108.983	151.758	85.2113	107.212	90.7671	142.895	blue
LOC105204206	6	70	97	45	68	21	15	13	12	49	39	64	9	77	10	170	57	610	59	60	65	52	43	20	66	36	22	43	34	94	40	93	74	blue
LOC105204314	24.2673	117	318.821	105.553	161	349	27	112	77.4648	132.426	134.515	210	34	234.106	33	268.587	477	2179.52	149.184	218	192	114	102	101.797	167.455	190.602	128	155	143	169.098	208.594	152	231.666	blue
LOC105204784	44	171	148	112	145	155	53	47	54	130	140	101	35	189	55	196	130	1596	121	99	116	152	115	146	167	122	117	148	150	163	162	164	144	blue
LOC105205035	19.4449	105.762	299.386	116.166	259.735	129.672	30.8141	27.3029	33.0868	136.084	87.0542	103.981	13.4936	133.76	24.2195	204.246	386.639	1107.08	49.8984	57.3725	58.6601	44.3938	41.949	29.6009	74.834	114.853	50.9991	51.017	74.2419	31.7887	61.7885	78.2329	95.1049	blue
LOC105205130	2	12	4	15	11	11	3	1	2	5	17	11	2	18	2	9	8	141	10	6	38	23	29	26	42	20	19	22	29	20	13	18	23	blue
LOC105205131	6	17	34	10	24	18	4	7	5	17	13	23	7	15	6	27	26	180	14	13	12	13	16	7	14	14	9	9	13	12	9	12	10	blue
LOC105205216	108	1667.99	442	770.996	799	1606.97	193.982	194	211	821.985	1084.99	794	162	1012.9	118	1443.98	243.977	8144.75	395.956	963.991	452	1309.98	537.972	835.973	974.976	461	952	661.964	667.986	754.951	1087.94	890.999	612.939	blue
LOC105205219	51.4864	77.3475	248.662	120	151.217	134.22	44.128	42.0762	49.507	176.515	162.716	100.308	37	183.605	39	334.983	136.324	1571.85	146.233	289.844	150.417	145.395	127.544	132	127.282	157.469	87.1687	173.563	191.655	179.473	136	62.1786	109.285	blue
LOC105205259	27	243	208	267	303	382	48	49	53	176	394	172	55	432	95	277	545	4098	143	137	145	176	172	125	232	171	108	98	202	307	142	110	336	blue
LOC105205293	1	4	5	4	6	12	5	0	13	5	9	9	0	15	10	18	0	52	16	19	16	13	8	8	14	4	33	8	16	43	33	13	4	blue
LOC105205690	159	313	1009	348	684	511	313	365	318	546	543	415	198	534	250	619	827	4592	326	323	457	479	313	268	400	531	342	332	389	474	428	435	452	blue
LOC105205783	8894.32	199045	210187	208850	158979	300099	9324.51	693.045	14449	246835	147934	115251	8248.73	274976	6087.43	359408	180227	1085480	539330	501835	1047990	806151	833979	684218	762388	580177	497200	442281	147908	323353	543918	310877	327156	blue
LOC105206020	2	26.5306	77.9809	33.4342	84.918	47.4312	16.3137	34.3895	9.1696	35.3247	41.8454	45.625	12.4286	53.2566	11.2444	74.0504	70.8507	620.1	49.1163	73.5652	56.8	32.8767	32.3676	49.7778	50.495	53.9218	38.3059	56.7054	78.8571	81.2499	95.1844	70.7639	82.1825	blue
LOC105206052	8.75446	36.7189	44.3337	32.155	48.6831	43.7054	17.1458	17.3808	12.2064	28.8072	25.5382	44.0584	10.9987	56.8763	10.8289	38.9204	53.7526	413.053	45.6165	47.7615	50.0962	29.2756	51.9855	36.2152	64.0272	54.3691	21.9787	61.2917	44.7694	74.5691	41.1886	58.4362	61.4988	blue
LOC105206088	0	23.9761	14.7497	11	18.5484	16.2237	7.57085	0	1.86912	3.85155	14.5521	10.3889	2.28242	6.94236	13.8037	14.7324	12.7711	63.6566	15.4549	6.16099	14.3615	19.4254	8.33434	17.433	11.7008	8.48532	19.906	22.724	15.2957	16.9591	14.2044	22.2734	11.3663	blue
LOC105206094	9	29	75	48	59	52	23	45	19	29	48	33	11	30	10	70	43	512	80	95	44	69	24	39	29	98	65	88	86	76	79	151	138	blue
LOC105206109	2	11	10	6	8	7	0	4	5	3	8	7	8	4	5	14.9517	13	52.8293	2	9	0	10	0	0	15	4.52874	1	6	5	1	6	8	4.33039	blue
LOC105206165	2.02963	41.3396	67.8464	25.4947	58.9918	7.12276	7.84804	3.61291	14.5937	24.4973	34.4055	63.2897	0	70.511	2.01546	128.329	67.8249	486.514	40.2111	37.7268	58.4205	35.1519	15.4313	38.7026	45.6782	19.5708	15.3782	24.4757	26.5445	24.4344	53.7408	65.3119	76.7757	blue
LOC105206220	19	59	69	28	64	43	19	28	42	68	65	40	20	48	20	91	102	474.957	34	65	60	34	49	34	49	52	44	49	51	49	69	58	53	blue
LOC105206268	2.83949	24.4405	3.51917	56.8099	63.3055	27.0854	1.43394	7.35377	1.4201	40.7116	18.5184	55.0871	0	63.8855	7.54886	28.6919	52.1801	358.536	39.9305	59.8506	12.8628	61.9383	28.9713	27.6114	6.82819	41.2574	66.8424	57.5065	43.0743	65.7643	0	48.1788	34	blue
LOC105206379	1.90365	44.1396	7.70229	73.466	10.2879	140.214	1.48248	0	1.65625	13.9656	40.3812	50.2832	5.87247	31.4622	0	119.198	10.8796	797.331	89.7578	1.97656	25.3159	25.4432	75.5093	57.2163	42.5543	36.9085	34.0273	51.0662	20.1559	112.741	77.9523	4.89536	33.3204	blue
LOC105206582	97	231.049	464.081	210.758	464.094	228.22	105.026	140.618	117.7	305.473	274.517	246.223	86	325.71	98	413.925	466.898	3659.63	316.084	401.244	236.269	222.305	304.403	186.937	325.681	216.862	316.1	185.438	300.573	263.602	225.35	402.834	308.753	blue
LOC105206634	17.1985	83.5483	378.032	89.7596	360.037	122.46	16.6263	9.99886	13.0034	329.461	215.025	93.6884	25.5305	48.0441	23.3763	71.7983	427.053	336.556	22.4363	27.8636	56.5669	25.38	23.3818	12.2933	36.4835	62.4414	42.9528	80.3987	43.1758	149.126	56.0857	104.02	13.5152	blue
LOC105206679	37.5963	204.468	489.382	211.872	427.874	218	68.0803	87.3817	76	293.851	354.042	244.497	43	277	87	474.598	319.093	3151.65	277.757	384.36	243.363	191	239.439	154.282	244	151	288	151	225.427	181.228	219.178	280	260	blue
LOC105206732	0	6.64075	13.9295	9.2135	2.50014	3.60179	4.91524	2.03038	6.91548	0	4.72599	2.89804	0	1.99657	0	10.8623	14.031	22.1662	0	0	4.74061	0	2.0988	0	7.68179	5.49459	0	3.51758	2.5737	0	2.36412	6.29494	2.3471	blue
LOC105206811	1.48936	27.5279	16.3735	6.85666	10.7775	58.0356	1.59715	6.18791	3.54321	37.9734	5.03827	11.0568	0	27.5867	2.68693	28.5885	24.8519	356.371	48.6279	25.7352	38.4186	53.827	22.0369	19.753	48.1972	22.2575	30.5369	57.6234	19.8104	47.0366	31.0091	44.9459	20.1816	blue
LOC105206880	0	10.2686	2.52419	24.9335	28.1178	12.5526	4.08291	0	1.63085	13.4368	7.93361	34.7865	6.28631	37.7686	1.7944	10.8241	22.6987	159.708	19.3779	45.5535	2.7063	39.5852	16.0038	11.1579	4.98941	16.4742	19.8971	31.4173	13.6001	21.7786	0	37.3552	20.8688	blue
LOC105206887	0	0	27.6259	3.12595	13.8552	2.07626	0	1.04555	0	10.1779	10.3244	10.4897	0	12.5142	0	24.5155	18.1478	111.958	3.47009	12.2188	22.4735	2.14548	3.22285	7.19932	1.03757	2.13247	1.22353	17.4536	3.10881	6.25507	15.6943	18.9831	7.83668	blue
LOC105206911	0	9	13.0434	21	14	46.5355	2	3	2	17	47	11	0	21	3	7.57112	20.5959	54.0149	9.791	26.0174	10	7	7	3	7.69702	23.6553	6.70912	1	5	2.24603	28.3306	1	18.2081	blue
LOC105207000	2.1578	9.24839	62.6062	43.1357	79.4866	46.1704	1.06731	49.6798	3.18294	17.7087	90.9384	52.8856	1.03955	90.3966	22.8052	58.9634	110.294	148.806	29.1926	59.9715	82.6217	75.2687	116.013	112.861	94.0468	48.2777	52.198	86.6311	12.1602	73.2304	48.9675	71.0576	89.5899	blue
LOC105207075	10	70	176.09	71	140.259	79.4968	30	21	34	113	73.3395	79	9	104	37	143.333	134.678	1283.01	112.626	145.526	72	68	104.605	76.5451	56.3821	48.7831	117	54	108	80	78.2862	118.424	109.673	blue
LOC105207113	15	131	381	127	182	170	10	11	50	241	148	94	37	136	18	281	319	2381	62	86	77	60	61	144	208	148	58	93	87	68	99	56	120	blue
LOC105207135	2	21	69	38	49	38	11	21	8	30	37	29	6	36	12	34	50	338	77	95	96	60	27	26	74	73	52	58	62	43	75	77	143	blue
LOC105207168	0	6.81283	3.19086	0.716267	3.01812	8.05646	0	0	0	4.00554	2.00851	7.0266	2.00241	5.00636	1.00399	0	1.37928	28.6916	2.43068	0	3.00796	0	2.00258	4.72854	1.00234	7.01841	2.38334	3.00397	0	0	2.00658	2.08582	0	blue
LOC105207188	126	832	996	928	1060	1009	186	198	195	743	773	749	192	1082	142	1525	613	9372	381	427	755	645	449	707	711	573	562	523	502	660	768	601	704	blue
LOC105207295	186	1210	3205	926	2675	2279	553	765	567	1824	1656	1685	638	2123	595	2218	3238	18520	1458	1800	3639	1569	1614	1131	2957	1607	797	1074	1046	1094	1358	1549	1616	blue
LOC105207358	0	3.81818	2.80993	1.28571	3.9034	4.54545	0	0	0	1.41767	0	2.71429	1.39591	0	0	4.37883	4.29501	11.7246	1.52467	0	2.43595	1.19305	3.85282	1.45611	0	1.50405	1.26219	0	0	3.4467	6.58713	4.75	2.75	blue
LOC105207496	109.407	922.316	1607.69	816.618	1731.45	1335.96	237.469	217.951	250.883	1147.3	988.466	1061.88	259.528	1176.28	178.644	1398.38	1573.5	11643.6	685.355	707.198	1066.78	753.781	840.869	875.83	1127.37	819.813	585.569	719.54	907.876	1331.79	874.732	728.238	1060.43	blue
LOC105208007	6	41	64	35	20	44	8	7	6	75	27	44	5	18	3	68	12	99	5	3	12	14	14	4	1	6	8	1	5	6	7	4	8	blue
LOC105208107	19	74	301	93	448	266	32	71	90	260	145	179	146	205	207	170	176	369	101	18	104	73	53	121	213	91	134	61	48	88	110	58	112	blue
rna4490	82	637	2207	737	1499	1045	45	33	148	1569	620	651	82	1122	35	1014	963	13403	258	548	469	674	359	233	629	237	124	250	662	409	333	322	758	blue
LOC105192997	305	1298	2725	843	2314	1089	477	419	550	1826	2946	853	265	2352	283	1145	1561	10669	178	256	522	514	168	205	213	93	277	76	358	205	209	201	204	green
LOC105193870	78	149	309	200	276	123	417	564	437	304	353	229	497	186	509	241	333	2566	0	2	2	0	0	5	0	0	0	4	2	3	5	3	4	green
LOC105194147	1044	1432	3073	1161	3117	1876	1297	2052	1326	2741	2458	1430	1148	2151	1223	2061	2106	11721	492	547	584	924	438	441	566	504	452	510	816	702	616	425	743	green
LOC105194481	32418	60640	68905	60088	83510	66616	37547	65567	46342	85647	80775	79536	23670	94949	44967	112035	110360	668399	29822	48739	14892	2505	3511	3423	12658	48952	10066	34130	40378	48724	63256	51563	37344	green
LOC105194487	207	236	890	203	617	182	177	42	296	349	497	196	73	466	208	540	1278	5731	30	185	1	2	6	4	9	31	4	21	85	72	62	42	8	green
LOC105194495	321	695	934	847	940	804	259	114	578	1547	1496	1089	415	939	172	1375	2365	8267	113	436	29	9	20	14	30	453	31	198	387	496	988	540	223	green
LOC105195284	13	17	52	6	16	13	9	12	7	11	5	13	6	22	7	5	31	46	2	1	2	1	1	3	0	3	4	1	9	8	4	9	0	green
LOC105196235	8	5	45	8.00629	21	9	64	42	54	11	8	23	20	24	31	61	8.01141	19.0092	0	3	0	2	2	0	1	1	0	0	0	5.02799	8	1	1.00229	green
LOC105196471	1907	2631	6859	2011	5115	2214	1297	1758	2015	4721	3405	2423	1742	3363	1421	4045	7231	23116	931	1319	1259	924	542	564	903	728	570	566	2162	1449	1470	1485	2251	green
LOC105197404	16	21.3288	111.003	40.6779	66.513	38.2509	30.9999	42.9999	14	71.7288	63.0672	50.5353	45.7146	114	54	34.0989	45	124.189	10.2082	17.6138	8.33745	8.16561	22.2255	7.06227	11.0949	4.01346	13.1053	1.00281	12	16.1633	5.05146	8.00001	0	green
LOC105197412	429	1402	1782	2138	2094	2714	1817	966	694	2118	1296	901	1091	1691	1304	858	615	8232	252	528	847	1225	632	417	687	201	505	286	488	828	290	347	547	green
LOC105198008	39	73	148	61	127	61	259	201	270	111	111	46	225	83	118	97	147	464	30	22	13	13	8	8	31	19	24	23	23	27	44	41	30	green
LOC105199809	579	98.589	141.015	90	216	70	829.999	2217	628.998	194	231.63	122.58	502	244.534	926	112	678.906	196.143	38	17	65	21	13	20	2.1534	10	17	25	2.22107	7.01931	14	9	32.7431	green
LOC105200222	11	6	11	4	10	6	9	4	9	1	9	4	6	9	8	7	5	6	0	4	1	1	1	4	0	0	2	4	0	0	12	0	3	green
LOC105200420	73	99	91	55	130	103	77	76	87	105	92	78	69	80	61	73	111	297	40	61	41	23	17	11	23	46	20	82	31	50	69	75	32	green
LOC105200757	44	10	19	21	11	40	121	311	17	16	23	32	27	14	81	16	33	60	2	9	10	6	7	3	5	3	3	7	4	2	6	10	11	green
LOC105201019	5	8	4	16	8	5	3	0	0	12	7	1	2	4	3	6	8	45.9999	33	13	92	46	63	28	22	49	22	45	67	32	27	30	60	green
LOC105202242	208	681	1581	524	1425	1004	1246	1094	725	1666	1186	1117	1087	788	1080	1458	1621	4953	70	116	152	144	72	58	104	97	67	118	155	198	128	158	69	green
LOC105205928	54	100	209	127	169	102	318	357	368	252	242	139	364	132	345	170	198	1801	2	3	1	0	1	0	3	3	1	5	0	9	3	0	1	green
LOC105206746	2	13	17	1	26	6	23	16	12	13	8	10	15	6	17	5	7	20	0	7	3	1	0	0	1	2	1	1	2	0	4	4	0	green
LOC105206770	3	12	10.6241	7	17.7385	4	28.5853	5.49915	21	3	5	5	17.4714	7	13	6.49895	2	20.7981	2	1.14238	4	2	2	2	1	1	2	3	2	3	1	2.39896	2	green
LOC105208111	41	15	4	20	3	24	61	111	79	5	23	53	16	21	87	28	8	76	3	0	5	5	3	1	11	3	3	2	7	1	4	0	2	green
LOC105199177	13.6572	28.7587	35.4039	51.6472	100.834	49.9868	4	8.07808	46.3661	70.4424	84.8668	34.781	45.0005	69.462	30.3562	42.5998	16.1232	403.293	36.0021	47.9852	40.5778	60.299	34.1491	34.9625	21	4	30.6044	16.4365	18	39.2085	62.5254	27.6551	27.8606	magenta
LOC105199507	1	8.03615	15	29.3193	72.4863	37.1535	4	1.01233	59.1909	67.1762	51.5878	46	37	50.1955	33	29.3305	21	284.23	50	58.2378	26	46.5095	29.5488	11	3	5	13.052	18.1993	6	28	41.4425	23	36.296	magenta
LOC105200321	1	16.6786	5.20087	15.2602	14.7686	10.3606	4.10645	8.22058	7.46717	35.8208	18.6444	6.10972	9.48674	17.3211	12.2255	16.4734	18.0268	134.625	21.9409	30.3674	1.08228	19.2126	18.4828	11.7444	7.26539	2	13.7417	9.18092	4.11905	11.7595	13.9612	12.8486	11.5054	magenta
LOC105201046	20.7167	97.0868	116.087	123.881	87.2354	48.7488	26.5263	35.8428	79.488	111.49	155.609	85.9837	60.0268	245.367	73.6963	111.35	226.106	511.596	74.5867	263.062	58.1102	50.0518	78.1078	61.6401	45.8353	28.8479	94.8694	56.9943	26.3917	69.6575	90.2926	75.1301	62.7093	magenta
LOC105201066	7	22	29	60.1015	96	35	1	6	45	159	49	57	43	58	28	48	26	845.173	48	71	53	115	53	43	14	5.03131	26	25	4	38	67	49	59	magenta
LOC105201067	43.6129	68.3314	374.003	192.411	350.336	94.0489	1	4.02559	156.215	236.642	270.361	117.008	79.7308	188.685	155.644	208.039	196.647	996.725	149.182	174.629	92.8306	154.838	100.843	67.1316	11	6	147.566	125.005	7	70.5178	285.073	102.425	113.439	magenta
LOC105201068	20.3227	79.7104	39.9737	63.1198	35.0832	55.7257	15.8894	22.3312	37.8488	104.908	56.4668	88.1374	32.9473	79.5672	39.9406	85.8905	50.4137	356.123	71.7781	92.7042	69.2085	68.4093	65.998	69.1627	27.4399	17.8595	40.4414	55.6518	17.3255	76.3336	74.6991	55.1626	43.3927	magenta
LOC105202969	25.6534	41.9389	70.5683	107.932	34.1169	43.0845	13.7373	21.1238	105.619	75.776	138.192	45.047	80.3497	183.682	87.3252	82.259	112.691	355.588	25.9727	231.514	49.8541	66.3771	71.185	39.6515	26.0643	18.0052	130.462	25.3163	21.592	44.3947	143.764	44.7031	48.2854	magenta
LOC105203496	15	68.7535	106.708	109.446	45.0289	46.8998	5	15	58.6953	88.9691	103.382	91.5077	29.2337	151.678	42.641	104.56	91.7051	605.161	38.8885	227.876	74.8598	65.413	69.719	77.9269	71.3956	34.248	75.2264	33.9777	47	33.4153	88.1491	44.3677	52.5076	magenta
LOC105203498	246.387	433.096	574.048	608.156	228.896	491.816	163.105	224.966	438.976	433.592	535.98	547.308	569.964	845.588	633.472	329.608	2366.07	7341.36	299.436	1007.84	206.553	164.61	190.825	131.583	297.862	221.436	342.746	131.376	311.146	399.785	527.308	315.118	363.667	magenta
LOC105203499	37.7025	150.84	326.925	264.199	189.974	108.505	20.5288	20.6933	146.862	259.826	358.696	177.062	157.116	527.966	217.423	153.602	927.523	675.007	106.814	592.617	49.686	76.6861	105.697	111.247	57.1805	28.9539	213.732	84.1551	84.6668	82.8928	289.533	98.5045	141.852	magenta
LOC105204218	10.2789	33.2605	122.407	134.392	67.5957	60.2267	10.5347	8.34602	99.14	81.3569	153.205	57.2762	95.4166	164.165	121.712	61.7133	294.963	709.902	39.9269	180.345	46.5876	54.9804	53.4758	31.7143	14.3482	10.9027	78.375	37.6021	22.3131	27.921	118.899	34.0025	52.582	magenta
LOC105204979	22.0966	93.3717	75.5595	123.865	86.5284	49.98	26.2876	34.9854	68.5923	116.825	97.4564	113.37	55.9539	215.665	51.1563	122.458	150.992	860.377	53.4014	217.805	75.8554	85.9889	84.763	76.3862	86.2609	40.3829	71.4544	49.918	51.4091	44.691	119.05	63.6746	57.9704	magenta
LOC105205002	17.243	40.9904	27.2352	30.0159	43.2356	29.5075	14.5774	20.6855	37.9355	55.941	38.9329	35.8319	26.9228	37.1524	26.9133	55.7898	30.5684	215.925	29.6291	62.9963	31.1783	49.2895	38.024	37.1047	21	8.64097	23.4589	19.9676	12.1421	23.7934	33.2698	33.9687	43.2246	magenta
LOC105205027	9.62923	29.7579	28.3394	41.2421	22.4462	13.4105	9.12959	17.8526	19.5827	19.8872	28.7628	27.9978	20.9713	50.2323	32.4621	23.6801	110.796	213.206	13.7641	59.1925	28.4349	19.0759	22.8587	8.73461	19.709	10.5996	24.6205	10.6113	14.3423	16.4118	25.9342	16.1534	8.36441	magenta
LOC105192919	21440	22951	16540	9210	4761	5129	36388	97275	34141	10775	20777	19279	21879	20696	33655	38409	10554	66868	16414	28654	4584	1682	960	895	399	51180	3540	19226	23820	17172	64897	45042	16066	pink
LOC105193756	368	444	504	28	204	169	369	237	427	211	319	227	296	183	155	308	603	1039	222	32	16	14	14	2	13	257	305	122	425	358	143	239	174	pink
LOC105193909	165	140	319	132	355	171	216	234	277	277	212	181	254	211	299	345	178	704	155	211	150	80	101	87	145	128	179	175	232	270	188	181	213	pink
LOC105196156	86	33	977	58	513	65	1022	541	1099	97	168	131	1398	36	954	174	606	1718	120	45	40	26	15	18	61.1322	146	57	160	618	363	157	609	233	pink
LOC105196606	109	271	575.541	257.302	438.197	211	804	774	941	173	325	427.862	648	209	814	449	372	1949.63	374.351	164	85	35	46	25	87	420	149	312	858.757	545	456	617.306	335.292	pink
LOC105197153	912	885	2685	561	1618	944	1494	1554	2721	1291	1662	1614	1248	1117	1172	2119	1445	7204	1117	669	648	274	432	257	604	676	678	969	1547	1732	1017	1427	1172	pink
LOC105198672	882	940	1794	928	1318	1007	2296	1990	2053	1022	1240	1307	1989	841	1380	1709	1687	6673	934	986	849	579	589	610	835	882	658	1039	1406	1202	1150	864	964	pink
LOC105198686	57.9999	43	47.9999	28	44	17	67.0001	104	72.9999	42.9999	33	51	56.0001	26	65	58.0001	27	247	41.0001	38.0001	39	16	6	24	26	75.9999	66	64.9999	57.9999	62.9999	80.0001	83.9999	33	pink
LOC105199134	24	37	88	36	63	32	51	50	90	28	50	38	40	75	30	30	69	71	46	45	22	29	11	18	6	39	39	32	52	49	45	47	34	pink
LOC105199370	438	369	648	215	532	266	748	837	716	341	348	403	588	418	441	514	690	2716	295	319	232	187	147	186	266	378	302	271	462	399	405	444	429	pink
LOC105200004	26.4974	37.7936	41.7413	50.2457	61.2283	26.4676	120.51	230.766	237.727	13.6333	67.7214	68.3375	86.2518	27.8579	82.0243	93.2642	38.9571	285.984	123.569	51.8731	16.8463	15	8.3776	21.5326	21.3554	138.38	70.8502	123.356	275.972	251.075	201.12	217.754	74.9039	pink
LOC105200820	430	269	523	242	728	304	708	987	590	292	419	469	544	410	507	586	797	3056	281	299	249	155	245	239	245	432	232	356	626	487	391	404	344	pink
LOC105203095	112	167	262	122	248	169	378	261	285	163	199	192	324	150	233	235	263	1161	147	201	151	78	101	89	107	158	108	164	253	180	216	196	114	pink
LOC105203821	54	107	501	63	544	79	312	244	249	213	162	235	250	96	263	170	463	837	132.977	134	71	24	21	22	25	149	90	170	274	254	223	277	175	pink
LOC105203827	244	338	762	288	616	255	739	609	848	373	506	438	739	249	740	624	716	2259	464	290	171	66	57	127	200	446	305	469	645	608	647	720	522	pink
LOC105206232	67.5026	102.206	98.2587	66.7543	130.772	45.5324	256.49	404.234	524.273	44.3667	135.279	148.663	238.748	56.1421	147.976	151.736	101.043	657.016	303.431	174.127	35.1537	18	33.6224	31.4674	39.6446	274.62	123.15	199.644	495.028	441.925	423.88	454.246	214.096	pink
LOC105193596	23	37	47	30	44	30	36	49	33	19	30	39	36	53	14	42	72	295	49	35	36	36	60	23	50	93	37	95	50	74	74	82	104	purple
LOC105195249	111	178	270	165	242.999	276	128	103	104	169	197	94	116	168	62	215	363	2376	300.999	184	253	319	319	254	283	338.001	211	254	249	338.001	421.001	232	390.999	purple
LOC105195952	12	16	36	23	10	42	8	38	24	19	70	27	11	24	7	55	36	414	99	30	74	57	119	41	61	69	94	120	59	51	80	59	102	purple
LOC105196752	23	30	33	23	51	25	20	12	38	51	30	22	29	30	12	52	26	254	33	36	49	29	47	51	56	79	49	85	54	54	81	66	54	purple
LOC105199190	47	114	73	80	625	61	63	147	116	229	448	178	93	123	71	128	192	891	214	182	765	2398	672	671	1061	487	932	371	560	480	144	451	641	purple
LOC105199238	91	113.368	289.224	114	453.61	149	69	134.161	81.1706	154	246	251	59.1366	301.238	67	246.192	408	2380.66	458	208	389	184.248	392.696	357	339	478	367	388.332	540.554	629	315.266	457	393.326	purple
LOC105199245	42	49	105	43	134	139	79	101	63	69	158	37	48	58	58	180	470	2316	430	181	443	80	153	46	339	586	172	447	441	281	673	457	428	purple
LOC105199890	5	5	4	5	9	4	2	3	3	3	1	3	2	11	0	10	11	53	6	11	13	5	7	24	12	12	10	5	10	19	10	9	12	purple
LOC105199993	0	1	3	2	5	1	0	2	0	6	2	0	0	6	0	4	11	19	19	1	5	1	5	3	3	13	20	14	16	10	15	11	11	purple
LOC105201431	59.0001	115	129	63.9999	126	155	87	83.0001	87	96	104	99	63	153	48	152	136	1159	164	143	171	116	161	172	172	178	236	196	206	287	233	189	184	purple
LOC105201447	10	32	12	15	8	16	14	19	19	12	17	15	15	22	20	20	14	347	56	61	68	58	53	57	80	76	94	45	99	86	65	33	81	purple
LOC105201984	18	30	29	17	28	38	28	33	29	14	37	19	22	34	12	49	35	360	31	18	55	57	55	50	56	64	68	51	36	72	68	60	46	purple
LOC105205662	28	62	287	90	262	232	81	99	73	210	122	106	52	133	51	145	269	2211	333	190	472	358	448	347	438.972	364	323	414	424	416	314	257	365	purple
LOC105207446	480	1174	378	1409	479	3408	721	1077	633	648	638	584	413	1960	586	1341	635	17353	1942	1448	2127	1243	1701	1737	1667	4058	3030.01	4692	2043	4238	3402	2645	3432	purple
LOC105208059	3	8	7	1	8	5	4	5	4	2	10	6	2	15	2	14	15	117	11	7	5	10	13	11	12	25	15	24	12	29	17	14	9	purple

## Sheet: blue_module
Gene_1	Gene_2	Correlation
LOC105198832	LOC105208107	0.514276
LOC105198832	LOC105203119	0.4958
LOC105203119	LOC105208107	0.457241
LOC105203255	LOC105206634	0.216457
LOC105193507	LOC105195662	0.187106
LOC105194775	LOC105205035	0.183329
LOC105195662	rna4490	0.182023
LOC105195662	LOC105203944	0.180124
LOC105194775	LOC105199287	0.17761
LOC105203680	LOC105204784	0.17595
LOC105194775	LOC105204015	0.17556
LOC105195662	LOC105199287	0.174916
LOC105194775	rna4490	0.173512
LOC105195873	LOC105205783	0.171658
LOC105195662	LOC105201597	0.16934
LOC105195662	LOC105207113	0.168951
LOC105193507	LOC105200064	0.168474
LOC105194775	LOC105202166	0.16823
LOC105194775	LOC105202824	0.168038
LOC105193507	LOC105207496	0.167534
LOC105195662	LOC105207496	0.167219
LOC105195662	LOC105203816	0.166439
LOC105194775	LOC105201597	0.165449
LOC105200064	rna4490	0.163672
LOC105194775	LOC105203944	0.163385
LOC105195662	LOC105200064	0.163206
LOC105195662	LOC105197213	0.162319
LOC105194775	LOC105207113	0.162242
LOC105195662	LOC105203670	0.161832
LOC105194757	LOC105195662	0.161777
LOC105195871	LOC105204784	0.161622
LOC105194775	LOC105195717	0.160864
LOC105195662	LOC105202166	0.160569
LOC105203680	LOC105207188	0.160506
LOC105193507	LOC105204784	0.160415
LOC105195873	LOC105204784	0.158489
LOC105203680	LOC105207496	0.157434
LOC105201240	rna4490	0.156928
LOC105197351	LOC105207496	0.156696
LOC105197213	LOC105204784	0.156331
LOC105201363	LOC105204784	0.15595
LOC105200064	LOC105202824	0.155419
LOC105195662	LOC105205259	0.155323
LOC105198417	LOC105203680	0.154623
LOC105195662	LOC105205035	0.154357
LOC105193508	LOC105195662	0.15422
LOC105207496	rna4490	0.154062
LOC105201363	LOC105207496	0.153645
LOC105195662	LOC105202824	0.153409
LOC105193507	LOC105194775	0.15332
LOC105195662	LOC105207188	0.153054
LOC105197351	LOC105204784	0.153045
LOC105202153	LOC105207496	0.15235
LOC105205035	LOC105205690	0.152289
LOC105197351	LOC105197752	0.152203
LOC105202153	LOC105204784	0.152169
LOC105199287	LOC105200064	0.151869
LOC105199287	LOC105201240	0.151137
LOC105197752	LOC105202153	0.150804
LOC105195870	LOC105195873	0.150437
LOC105194757	LOC105194775	0.149776
LOC105195662	LOC105204015	0.14918
LOC105195872	LOC105204784	0.148994
LOC105193507	LOC105197752	0.148811
LOC105200064	LOC105207113	0.14865
LOC105197752	LOC105203680	0.148456
LOC105197213	LOC105207496	0.14816
LOC105195662	LOC105206679	0.148126
LOC105197351	LOC105200064	0.148009
LOC105200064	LOC105203680	0.147871
LOC105203869	LOC105204784	0.147731
LOC105195662	LOC105207075	0.147632
LOC105194775	LOC105200822	0.147335
LOC105202824	LOC105207496	0.147136
LOC105197752	LOC105201363	0.14698
LOC105195662	LOC105206165	0.146883
LOC105194775	LOC105207496	0.146818
LOC105195873	LOC105203680	0.146769
LOC105195662	LOC105197752	0.146653
LOC105195870	LOC105204784	0.146639
LOC105194775	LOC105200064	0.146568
LOC105195662	LOC105195871	0.146319
LOC105197213	LOC105200064	0.146133
LOC105204784	LOC105205216	0.145926
LOC105194775	LOC105205259	0.145915
LOC105195662	LOC105199046	0.145833
LOC105195872	LOC105205783	0.145745
LOC105204015	LOC105205690	0.145349
LOC105195662	LOC105200822	0.14526
LOC105195662	LOC105197351	0.14505
LOC105195662	LOC105204314	0.145033
LOC105195873	LOC105201363	0.144963
LOC105200064	LOC105201363	0.144663
LOC105195873	LOC105202153	0.144583
LOC105198417	LOC105203835	0.144098
LOC105200064	LOC105202153	0.144096
LOC105199287	LOC105207496	0.143853
LOC105193507	LOC105198613	0.143618
LOC105195871	LOC105205783	0.14353
LOC105195873	LOC105197752	0.14289
LOC105195662	LOC105198103	0.142737
LOC105195871	LOC105197752	0.142358
LOC105202886	LOC105204784	0.142212
LOC105200064	LOC105203944	0.141904
LOC105201363	LOC105207188	0.141846
LOC105195662	LOC105206887	0.141572
LOC105195873	LOC105197535	0.141455
LOC105195662	LOC105201255	0.141267
LOC105201365	LOC105207496	0.141027
LOC105207113	LOC105207496	0.140968
LOC105195662	LOC105195717	0.140867
LOC105193507	LOC105206582	0.140807
LOC105203835	LOC105204784	0.140313
LOC105194775	LOC105203816	0.1402
LOC105198417	LOC105205216	0.139947
LOC105207188	rna4490	0.139857
LOC105201240	LOC105203944	0.139727
LOC105200064	LOC105207496	0.139611
LOC105201240	LOC105202824	0.139478
LOC105203838	LOC105204784	0.139421
LOC105204784	LOC105206165	0.139302
LOC105193220	LOC105194775	0.139254
LOC105197213	LOC105197752	0.139205
LOC105198417	LOC105203838	0.138925
LOC105201240	LOC105207113	0.138412
LOC105195662	LOC105204206	0.138155
LOC105197403	LOC105197535	0.138128
LOC105194775	LOC105201255	0.137967
LOC105194775	LOC105207188	0.137878
LOC105194775	LOC105206679	0.137686
LOC105202153	LOC105207188	0.137686
LOC105200064	LOC105201365	0.137558
LOC105195871	LOC105207496	0.137541
LOC105198417	LOC105202886	0.137414
LOC105195873	LOC105207496	0.137258
LOC105206165	LOC105207496	0.137141
LOC105195871	LOC105198613	0.137082
LOC105200366	LOC105207113	0.136982
LOC105198066	LOC105204784	0.136961
LOC105193508	LOC105194775	0.136307
LOC105197535	LOC105204784	0.13576
LOC105193507	LOC105207188	0.135751
LOC105197213	LOC105207188	0.135617
LOC105201365	LOC105204784	0.135308
LOC105204784	LOC105207496	0.135304
LOC105199046	LOC105204784	0.135186
LOC105197213	LOC105198613	0.13514
LOC105197535	LOC105198417	0.135064
LOC105194775	LOC105203255	0.135063
LOC105195662	LOC105202886	0.134996
LOC105200064	LOC105206165	0.134837
LOC105203944	LOC105207496	0.134793
LOC105195871	LOC105201363	0.134784
LOC105195873	LOC105198417	0.134738
LOC105195662	LOC105202153	0.134624
LOC105194084	LOC105204784	0.134621
LOC105204784	LOC105206811	0.134572
LOC105200366	rna4490	0.1344
LOC105193220	LOC105205690	0.134348
LOC105194775	LOC105207075	0.134346
LOC105195662	LOC105195873	0.134237
LOC105194084	LOC105207496	0.133958
LOC105203670	LOC105204784	0.133717
LOC105203869	LOC105207496	0.133517
LOC105195871	LOC105202153	0.133479
LOC105195871	LOC105198417	0.133473
LOC105195871	LOC105200064	0.133459
LOC105195662	LOC105201365	0.133389
LOC105194775	LOC105204314	0.133228
LOC105200064	LOC105201597	0.133177
LOC105201240	LOC105201597	0.133021
LOC105197351	LOC105203670	0.132964
LOC105200064	LOC105203670	0.132379
LOC105199287	LOC105200366	0.132159
LOC105199287	LOC105207188	0.132159
LOC105195662	LOC105202275	0.13208
LOC105195871	LOC105207188	0.1318
LOC105204784	rna4490	0.131736
LOC105197351	LOC105198613	0.131656
LOC105195870	LOC105197752	0.131645
LOC105203670	LOC105207496	0.131617
LOC105195872	LOC105197752	0.13157
LOC105196159	LOC105205035	0.131469
LOC105195662	LOC105203869	0.13145
LOC105198613	LOC105202153	0.131383
LOC105195662	LOC105201240	0.131251
LOC105194084	LOC105197752	0.131161
LOC105195717	LOC105201240	0.13116
LOC105200064	LOC105203869	0.131117
LOC105195872	LOC105203680	0.130991
LOC105195662	LOC105197438	0.130986
LOC105204784	LOC105206379	0.130859
LOC105195872	LOC105198417	0.130859
LOC105195873	LOC105200064	0.130669
LOC105195662	LOC105203680	0.130579
LOC105195662	LOC105201363	0.130524
LOC105206887	LOC105207496	0.130472
LOC105197403	LOC105198417	0.130271
LOC105200064	LOC105202166	0.130265
LOC105193507	LOC105201240	0.129937
LOC105194775	LOC105201240	0.129497
LOC105195662	LOC105205219	0.129331
LOC105197351	LOC105207188	0.129322
LOC105194775	LOC105203670	0.129269
LOC105195871	LOC105203680	0.129133
LOC105193508	rna4490	0.129111
LOC105204784	LOC105207188	0.129001
LOC105203281	LOC105204784	0.12888
LOC105200366	LOC105201597	0.12884
LOC105195873	LOC105207188	0.128806
LOC105193507	LOC105200366	0.128768
LOC105195872	LOC105201363	0.128619
LOC105195662	LOC105205216	0.12846
LOC105202153	LOC105203670	0.128293
LOC105195870	LOC105195872	0.128221
LOC105201240	LOC105202166	0.128102
LOC105194775	LOC105197213	0.128062
LOC105195870	LOC105198417	0.128006
LOC105200064	LOC105204784	0.127983
LOC105195873	LOC105198613	0.12798
LOC105206582	LOC105207075	0.127872
LOC105197752	LOC105203869	0.127832
LOC105206165	LOC105206582	0.127782
LOC105202166	LOC105205690	0.127738
LOC105200064	LOC105206887	0.127637
LOC105206582	rna4490	0.127593
LOC105197752	LOC105201365	0.127531
LOC105198417	LOC105203869	0.127481
LOC105195873	LOC105206379	0.127452
LOC105200366	LOC105207496	0.127293
LOC105199287	LOC105205690	0.12728
LOC105195662	LOC105203281	0.127275
LOC105195662	LOC105206052	0.127212
LOC105201240	LOC105205035	0.126674
LOC105201240	LOC105207496	0.126568
LOC105197213	LOC105198417	0.126509
LOC105194894	LOC105195662	0.126329
LOC105194775	LOC105201838	0.126266
LOC105195872	LOC105207496	0.125979
LOC105201597	LOC105207496	0.125948
LOC105203835	LOC105207188	0.125848
LOC105195872	LOC105202153	0.125824
LOC105197752	LOC105204784	0.125746
LOC105198417	LOC105203281	0.125655
LOC105198417	LOC105201363	0.125623
LOC105205216	LOC105207188	0.125602
LOC105206582	LOC105206887	0.125503
LOC105195873	LOC105197351	0.125352
LOC105193507	LOC105193508	0.12535
LOC105207113	LOC105207188	0.125302
LOC105193507	LOC105198417	0.125207
LOC105195662	LOC105206020	0.125182
LOC105194757	LOC105200366	0.125001
LOC105193508	LOC105203944	0.124883
LOC105194084	LOC105200064	0.124849
LOC105194084	LOC105203670	0.124822
LOC105200064	LOC105200366	0.124792
LOC105204784	LOC105205130	0.124748
LOC105195872	LOC105197535	0.12463
LOC105204784	LOC105207113	0.124559
LOC105203944	LOC105204784	0.124548
LOC105198613	LOC105203680	0.124517
LOC105200064	LOC105201240	0.12442
LOC105201597	LOC105205690	0.124403
LOC105197213	LOC105206582	0.124394
LOC105195662	LOC105204784	0.124289
LOC105207135	LOC105207496	0.124259
LOC105206582	LOC105206679	0.124197
LOC105195870	LOC105207496	0.124143
LOC105195662	LOC105207295	0.124041
LOC105201597	LOC105202824	0.123949
LOC105194775	LOC105205131	0.123827
LOC105195662	LOC105198613	0.123825
LOC105206582	LOC105207496	0.123775
LOC105200366	LOC105202824	0.123658
LOC105198613	LOC105203670	0.123567
LOC105202275	LOC105207496	0.123549
LOC105195662	LOC105201838	0.123523
LOC105202824	LOC105205690	0.123484
LOC105204784	LOC105207075	0.123358
LOC105195662	LOC105195872	0.123292
LOC105194775	LOC105206165	0.123241
LOC105200822	rna4490	0.123232
LOC105202824	LOC105207188	0.123156
LOC105195662	LOC105198066	0.123031
LOC105206582	LOC105207113	0.122987
LOC105193220	LOC105195662	0.122854
LOC105193508	LOC105203680	0.122634
LOC105194775	LOC105201080	0.122615
LOC105199287	LOC105204784	0.122549
LOC105195662	LOC105202239	0.122544
LOC105197351	LOC105198417	0.122513
LOC105202166	LOC105207496	0.122439
LOC105195873	LOC105197403	0.122422
LOC105204206	LOC105204784	0.12242
LOC105195872	LOC105207188	0.122282
LOC105200366	LOC105204314	0.122266
LOC105198613	LOC105201363	0.122186
LOC105198613	LOC105203869	0.122177
LOC105195870	LOC105195871	0.12213
LOC105200822	LOC105201240	0.122127
LOC105197752	LOC105199046	0.122091
LOC105201240	LOC105201255	0.121971
LOC105198417	LOC105206379	0.121964
LOC105197752	LOC105205130	0.121964
LOC105194775	LOC105204206	0.121946
LOC105202824	LOC105206582	0.121896
LOC105195872	LOC105195873	0.121851
LOC105201240	LOC105203816	0.121844
LOC105207188	LOC105207496	0.121818
LOC105200064	LOC105205035	0.121792
LOC105194084	LOC105195662	0.121782
LOC105199287	LOC105201597	0.121772
LOC105198613	rna4490	0.121592
LOC105204784	LOC105207135	0.121559
LOC105200064	LOC105207188	0.121438
LOC105193507	LOC105198103	0.121419
LOC105193507	LOC105194899	0.121401
LOC105197213	LOC105201240	0.121399
LOC105201240	LOC105204015	0.121352
LOC105198613	LOC105199046	0.121283
LOC105198066	LOC105198417	0.121202
LOC105203835	LOC105207496	0.12115
LOC105197752	LOC105205783	0.121145
LOC105200064	LOC105203816	0.120962
LOC105198613	LOC105207496	0.12094
LOC105197752	LOC105207135	0.120928
LOC105200366	LOC105205035	0.120862
LOC105197752	LOC105203670	0.120827
LOC105194775	LOC105202823	0.120749
LOC105193508	LOC105204784	0.120644
LOC105203944	LOC105206582	0.120619
LOC105195872	LOC105198613	0.120581
LOC105197535	LOC105197752	0.120526
LOC105206165	LOC105207188	0.120478
LOC105193507	LOC105206679	0.120423
LOC105195662	LOC105203835	0.120294
LOC105193508	LOC105199287	0.120282
LOC105203256	LOC105205690	0.120213
LOC105203944	LOC105207188	0.120201
LOC105196159	LOC105204015	0.12009
LOC105193508	LOC105197213	0.120017
LOC105194757	LOC105200064	0.119864
LOC105195872	LOC105200064	0.1198
LOC105196159	LOC105205690	0.119718
LOC105200064	LOC105202275	0.119638
LOC105201240	LOC105207188	0.11957
LOC105204314	LOC105206582	0.119567
LOC105200822	LOC105202824	0.119518
LOC105194775	LOC105206887	0.119498
LOC105198613	LOC105203944	0.119497
LOC105203816	LOC105204784	0.119472
LOC105203869	LOC105207188	0.119292
LOC105200366	LOC105207188	0.119289
LOC105196159	LOC105203256	0.119027
LOC105203670	LOC105206582	0.119011
LOC105194899	LOC105195662	0.118906
LOC105194757	LOC105206582	0.118862
LOC105201597	LOC105206582	0.118856
LOC105194775	LOC105197752	0.118789
LOC105204784	LOC105206679	0.118753
LOC105201363	LOC105203670	0.118683
LOC105199287	LOC105206582	0.118615
LOC105200064	LOC105206582	0.118518
LOC105201365	LOC105207188	0.118386
LOC105206379	LOC105207188	0.11835
LOC105206165	LOC105206679	0.118212
LOC105194894	LOC105204784	0.118198
LOC105202886	LOC105207188	0.118173
LOC105197752	LOC105198066	0.118111
LOC105201597	rna4490	0.11811
LOC105198417	LOC105207496	0.118098
LOC105198417	LOC105207188	0.118028
LOC105204206	LOC105206582	0.117971
LOC105194775	LOC105203256	0.117969
LOC105202275	LOC105204784	0.117954
LOC105197752	LOC105206379	0.11794
LOC105198613	LOC105203816	0.117802
LOC105200366	LOC105203944	0.117754
LOC105197752	LOC105206811	0.117678
LOC105198417	LOC105206165	0.117623
LOC105198417	LOC105200429	0.117595
LOC105194775	LOC105198103	0.117437
LOC105200366	LOC105206887	0.117413
LOC105201597	LOC105202166	0.117396
LOC105193508	LOC105202153	0.117268
LOC105195717	LOC105205690	0.117231
LOC105200064	LOC105205259	0.117186
LOC105195717	LOC105200822	0.117101
LOC105205035	LOC105206582	0.117047
LOC105198613	LOC105202886	0.116915
LOC105199287	LOC105200822	0.116863
LOC105200366	LOC105203670	0.116796
LOC105195662	LOC105205131	0.116668
LOC105194757	LOC105201240	0.116619
LOC105194894	LOC105207496	0.116594
LOC105198613	LOC105206165	0.116575
LOC105202239	LOC105204784	0.11645
LOC105193508	LOC105195871	0.116444
LOC105197535	LOC105206379	0.116384
LOC105197351	LOC105206679	0.116354
LOC105194775	LOC105196159	0.116345
LOC105195870	LOC105207188	0.116309
LOC105194775	LOC105195990	0.116288
LOC105198613	LOC105201365	0.11616
LOC105200064	LOC105203835	0.116113
LOC105204784	LOC105206052	0.116109
LOC105198613	LOC105205216	0.116056
LOC105198613	LOC105200064	0.116009
LOC105204784	LOC105205259	0.115896
LOC105201597	LOC105204784	0.115734
LOC105206379	LOC105207496	0.115721
LOC105200429	LOC105204784	0.115699
LOC105194775	LOC105195662	0.115535
LOC105201240	LOC105205259	0.115484
LOC105197752	LOC105198613	0.11538
LOC105194775	LOC105207295	0.115367
LOC105194757	LOC105205690	0.115309
LOC105201240	LOC105203670	0.115296
LOC105194084	LOC105207188	0.115294
LOC105198066	LOC105198613	0.115285
LOC105198103	LOC105204784	0.115226
LOC105193507	LOC105203670	0.115206
LOC105195870	LOC105200064	0.115175
LOC105200366	LOC105204015	0.115096
LOC105203816	LOC105207496	0.115042
LOC105194775	LOC105205219	0.115013
LOC105195873	LOC105203670	0.114976
LOC105198613	LOC105207113	0.114947
LOC105204784	LOC105206887	0.114818
LOC105195872	LOC105206379	0.114721
LOC105195870	LOC105198613	0.114666
LOC105194775	LOC105202886	0.114647
LOC105194757	LOC105204784	0.114509
LOC105195662	LOC105195870	0.114476
LOC105195662	LOC105206811	0.114432
LOC105193508	LOC105203816	0.114263
LOC105201597	LOC105205035	0.114133
LOC105200366	LOC105206165	0.11412
LOC105197351	LOC105206582	0.114097
LOC105203670	LOC105207188	0.11409
LOC105200366	LOC105205259	0.113932
LOC105195662	LOC105207135	0.113922
LOC105200366	LOC105206679	0.113913
LOC105194757	LOC105207496	0.113829
LOC105193508	LOC105201363	0.113803
LOC105195662	LOC105201080	0.113788
LOC105201597	LOC105203255	0.113752
LOC105199046	LOC105207496	0.113687
LOC105198417	LOC105202153	0.113588
LOC105200064	LOC105204314	0.113545
LOC105204314	LOC105204784	0.113446
LOC105197752	LOC105207496	0.113347
LOC105205690	LOC105207113	0.113347
LOC105195662	LOC105198612	0.113294
LOC105200064	LOC105204206	0.113243
LOC105198612	LOC105202886	0.113185
LOC105201597	LOC105207188	0.113165
LOC105193508	LOC105201240	0.113094
LOC105200064	LOC105207075	0.113078
LOC105205035	LOC105207496	0.113056
LOC105195870	LOC105203670	0.112883
LOC105197752	LOC105206165	0.112879
LOC105204784	LOC105206020	0.112876
LOC105200064	LOC105206679	0.112873
LOC105198613	LOC105207188	0.112843
LOC105205035	LOC105205131	0.112769
LOC105200064	LOC105207135	0.112629
LOC105204206	LOC105207496	0.112625
LOC105197535	LOC105207496	0.11258
LOC105194894	LOC105200064	0.112439
LOC105197752	LOC105202275	0.112439
LOC105195717	LOC105200064	0.11239
LOC105198417	LOC105200064	0.112323
LOC105195871	LOC105195873	0.112307
LOC105197535	LOC105207188	0.1123
LOC105199046	LOC105206582	0.112277
LOC105197213	LOC105198612	0.112202
LOC105197213	LOC105206679	0.112064
LOC105199046	LOC105200064	0.112002
LOC105204314	LOC105207496	0.111977
LOC105203670	LOC105203680	0.111969
LOC105195871	LOC105198612	0.111967
LOC105204314	LOC105205690	0.111944
LOC105202824	LOC105206679	0.111937
LOC105194084	LOC105198613	0.111892
LOC105205216	LOC105207496	0.11189
LOC105194894	LOC105198613	0.111884
LOC105207075	LOC105207496	0.111854
LOC105200064	LOC105205216	0.1118
LOC105198613	LOC105199287	0.111775
LOC105206679	rna4490	0.111757
LOC105200064	LOC105201255	0.111652
LOC105194894	LOC105197752	0.111634
LOC105202824	LOC105205131	0.111633
LOC105195662	LOC105206582	0.111607
LOC105198417	LOC105203670	0.11144
LOC105197752	rna4490	0.11134
LOC105200064	LOC105201838	0.111274
LOC105206052	LOC105207135	0.111271
LOC105200366	LOC105207075	0.111168
LOC105195871	LOC105203670	0.111162
LOC105202823	LOC105205690	0.111126
LOC105201240	LOC105206679	0.111071
LOC105198066	LOC105205783	0.111032
LOC105206020	LOC105206582	0.110978
LOC105198612	LOC105205216	0.110915
LOC105194775	LOC105197438	0.110889
LOC105205259	LOC105207496	0.110888
LOC105197213	LOC105200366	0.110861
LOC105206582	LOC105207188	0.110759
LOC105193507	LOC105206220	0.110686
LOC105205259	LOC105205690	0.110596
LOC105193508	LOC105198613	0.110539
LOC105200366	LOC105204206	0.110511
LOC105200064	LOC105203255	0.110506
LOC105196159	LOC105203255	0.110489
LOC105201838	LOC105207496	0.110445
LOC105193508	LOC105207113	0.110418
LOC105197752	LOC105203944	0.110377
LOC105195990	LOC105205690	0.110332
LOC105195871	LOC105206582	0.110284
LOC105200064	LOC105202886	0.110271
LOC105198613	LOC105206811	0.110229
LOC105194775	LOC105203281	0.110218
LOC105206679	LOC105207496	0.110034
LOC105206220	LOC105207113	0.11003
LOC105196159	LOC105202824	0.110016
LOC105194775	LOC105194899	0.109987
LOC105205690	rna4490	0.109826
LOC105193508	LOC105207496	0.109742
LOC105201363	LOC105206679	0.109678
LOC105200366	LOC105202166	0.109677
LOC105195873	LOC105205130	0.109581
LOC105200064	LOC105206379	0.109534
LOC105198417	LOC105207075	0.109516
LOC105198417	LOC105206094	0.109481
LOC105200064	LOC105204015	0.109475
LOC105201597	LOC105207113	0.109446
LOC105193508	LOC105195873	0.109445
LOC105193508	LOC105200366	0.109359
LOC105197752	LOC105203835	0.109282
LOC105195662	LOC105203255	0.109271
LOC105206020	LOC105207135	0.109248
LOC105197403	LOC105204784	0.109223
LOC105194775	LOC105204784	0.109212
LOC105195872	LOC105197403	0.109165
LOC105197752	LOC105200064	0.109145
LOC105195873	LOC105206811	0.109103
LOC105198417	LOC105204206	0.109025
LOC105204015	LOC105206582	0.10902
LOC105193508	LOC105205216	0.108938
LOC105198613	LOC105207075	0.108899
LOC105198612	rna4490	0.108744
LOC105197752	LOC105205216	0.108732
LOC105204314	LOC105206220	0.108672
LOC105197535	LOC105198066	0.108639
LOC105198417	LOC105206020	0.108587
LOC105193508	LOC105202886	0.108573
LOC105198417	LOC105206811	0.108551
LOC105198613	LOC105203281	0.108518
LOC105201838	LOC105206582	0.108479
LOC105200366	LOC105200822	0.108462
LOC105194775	LOC105206582	0.108444
LOC105197213	LOC105203670	0.108443
LOC105198066	LOC105207496	0.108331
LOC105200366	LOC105205219	0.108305
LOC105201080	LOC105205690	0.108254
LOC105204784	LOC105205219	0.108162
LOC105201240	LOC105202886	0.108153
LOC105198417	rna4490	0.108134
LOC105193507	LOC105207295	0.108113
LOC105198417	LOC105202239	0.108027
LOC105197752	LOC105198417	0.108019
LOC105197351	LOC105207295	0.108005
LOC105198613	LOC105201597	0.107966
LOC105203838	LOC105207188	0.107954
LOC105195871	LOC105201240	0.107925
LOC105193508	LOC105200064	0.107908
LOC105198103	LOC105198613	0.10788
LOC105194775	LOC105198613	0.107859
LOC105198613	LOC105204206	0.107858
LOC105206679	LOC105206887	0.107771
LOC105201240	LOC105202153	0.107638
LOC105201240	LOC105206165	0.107403
LOC105194775	LOC105198612	0.107401
LOC105195662	LOC105203838	0.107377
LOC105195717	LOC105196159	0.107362
LOC105193507	LOC105198612	0.107321
LOC105197752	LOC105203816	0.107309
LOC105193508	LOC105197351	0.10723
LOC105205259	LOC105206582	0.107156
LOC105198417	LOC105206679	0.107145
LOC105198613	LOC105206679	0.107141
LOC105198612	LOC105206165	0.10707
LOC105197351	LOC105206052	0.107046
LOC105198612	LOC105203281	0.107044
LOC105196159	LOC105202823	0.107033
LOC105198613	LOC105202275	0.106987
LOC105206020	LOC105207496	0.106955
LOC105200822	LOC105203944	0.106928
LOC105198417	LOC105199046	0.106912
LOC105202886	LOC105207496	0.106905
LOC105206811	LOC105207496	0.106858
LOC105193508	LOC105201597	0.10683
LOC105195871	LOC105197351	0.106792
LOC105202153	LOC105206679	0.10679
LOC105203281	LOC105207188	0.106748
LOC105203670	LOC105207135	0.106714
LOC105205131	LOC105205690	0.10662
LOC105200064	LOC105200822	0.106568
LOC105206582	LOC105207135	0.106561
LOC105197351	LOC105198612	0.106441
LOC105193508	LOC105203670	0.106422
LOC105197752	LOC105200366	0.106284
LOC105194775	LOC105199046	0.106263
LOC105195870	LOC105205783	0.106223
LOC105194775	LOC105206020	0.105967
LOC105194084	LOC105195873	0.105904
LOC105193507	LOC105197438	0.105902
LOC105195871	LOC105195872	0.105874
LOC105202166	LOC105206582	0.105861
LOC105195873	LOC105198612	0.105803
LOC105202166	LOC105207188	0.105802
LOC105198417	LOC105204314	0.105802
LOC105194084	LOC105198417	0.105796
LOC105197438	LOC105204784	0.105782
LOC105206887	LOC105207188	0.10564
LOC105194757	LOC105198613	0.105604
LOC105201240	LOC105207075	0.105528
LOC105197351	LOC105198103	0.105501
LOC105203816	LOC105206582	0.105485
LOC105203670	LOC105206811	0.105473
LOC105197752	LOC105206582	0.105454
LOC105201240	LOC105203255	0.105428
LOC105198417	LOC105207113	0.10542
LOC105202275	LOC105207188	0.105411
LOC105197351	LOC105201240	0.105379
LOC105200366	LOC105203816	0.105374
LOC105193508	LOC105207188	0.105369
LOC105198103	LOC105200366	0.105363
LOC105203680	LOC105206679	0.105292
LOC105198066	LOC105200064	0.105278
LOC105205131	rna4490	0.10527
LOC105203255	LOC105207496	0.105262
LOC105194775	LOC105195871	0.105185
LOC105194084	LOC105197438	0.105184
LOC105194775	LOC105197351	0.105178
LOC105197535	LOC105200064	0.105158
LOC105201597	LOC105206220	0.105152
LOC105207295	rna4490	0.105088
LOC105203869	LOC105206582	0.104939
LOC105203255	LOC105205690	0.104913
LOC105203670	LOC105207295	0.104909
LOC105200064	LOC105206911	0.1049
LOC105204015	LOC105205131	0.104881
LOC105204015	LOC105205035	0.104877
LOC105197752	LOC105207113	0.104876
LOC105200822	LOC105205690	0.104874
LOC105198613	LOC105205130	0.104834
LOC105195871	LOC105197535	0.104785
LOC105198613	LOC105203835	0.10469
LOC105199287	LOC105205131	0.104603
LOC105198613	LOC105205259	0.104601
LOC105198612	LOC105207496	0.104592
LOC105204784	LOC105205783	0.104576
LOC105200822	LOC105205035	0.104538
LOC105206220	LOC105207496	0.104501
LOC105193507	LOC105201597	0.104482
LOC105193508	LOC105198417	0.104455
LOC105198417	LOC105206052	0.104433
LOC105198612	LOC105202153	0.104395
LOC105203944	LOC105205690	0.104356
LOC105195872	LOC105203670	0.104356
LOC105204784	LOC105206094	0.104328
LOC105193508	LOC105202166	0.104306
LOC105198066	LOC105206379	0.104244
LOC105195717	LOC105200366	0.104201
LOC105200064	LOC105205690	0.1042
LOC105195990	LOC105203256	0.1042
LOC105203944	LOC105207295	0.104183
LOC105201240	LOC105204206	0.104109
LOC105206220	rna4490	0.104083
LOC105206220	LOC105206887	0.104014
LOC105200366	LOC105206020	0.10399
LOC105206052	LOC105206582	0.10389
LOC105197752	LOC105203838	0.103822
LOC105198613	LOC105203838	0.103801
LOC105205035	LOC105206220	0.103778
LOC105201365	LOC105206582	0.103731
LOC105203816	LOC105207188	0.103646
LOC105199287	LOC105206220	0.103631
LOC105198417	LOC105207135	0.103555
LOC105200366	LOC105201255	0.103534
LOC105201255	LOC105207496	0.103483
LOC105197438	LOC105200366	0.103472
LOC105201240	LOC105205216	0.103464
LOC105195872	LOC105197351	0.103372
LOC105203670	LOC105207000	0.103371
LOC105199287	LOC105206679	0.10332
LOC105201240	LOC105201363	0.103249
LOC105205690	LOC105207496	0.103211
LOC105200064	LOC105206020	0.103189
LOC105198417	LOC105205219	0.103175
LOC105206679	LOC105207075	0.103058
LOC105194775	LOC105205216	0.103056
LOC105200366	LOC105201240	0.103034
LOC105198103	LOC105206582	0.102975
LOC105201240	LOC105203281	0.102945
LOC105205219	LOC105206582	0.102894
LOC105198417	LOC105201365	0.102841
LOC105201240	LOC105203680	0.102799
LOC105195871	LOC105206679	0.102775
LOC105206220	LOC105206679	0.102768
LOC105195662	LOC105198417	0.102682
LOC105195717	LOC105205131	0.102662
LOC105197213	LOC105207295	0.102628
LOC105194775	LOC105206052	0.10262
LOC105195873	LOC105206582	0.102504
LOC105198612	LOC105207188	0.102489
LOC105202275	LOC105206582	0.102425
LOC105206911	LOC105207496	0.102399
LOC105199287	LOC105207295	0.102398
LOC105203255	LOC105204015	0.102398
LOC105202275	LOC105207295	0.102377
LOC105198417	LOC105205259	0.102288
LOC105206220	LOC105207075	0.102271
LOC105197351	LOC105197438	0.10227
LOC105198613	LOC105204784	0.102201
LOC105200064	LOC105206220	0.102123
LOC105193508	LOC105203281	0.102121
LOC105203680	LOC105206052	0.102084
LOC105195990	LOC105205035	0.102067
LOC105205259	LOC105207188	0.102061
LOC105194757	LOC105206220	0.102039
LOC105198417	LOC105199287	0.102003
LOC105198612	LOC105203680	0.101932
LOC105195662	LOC105200366	0.10184
LOC105204206	LOC105207188	0.101795
LOC105194775	LOC105203869	0.101657
LOC105200822	LOC105206582	0.101648
LOC105202239	LOC105203680	0.101621
LOC105203944	LOC105206679	0.101619
LOC105198417	LOC105204784	0.101558
LOC105194775	LOC105201365	0.101518
LOC105197752	LOC105206887	0.101454
LOC105201363	LOC105206582	0.101445
LOC105194899	LOC105207113	0.101443
LOC105195872	LOC105198612	0.101379
LOC105198417	LOC105202275	0.101359
LOC105200366	LOC105202886	0.101335
LOC105198417	LOC105206887	0.10133
LOC105198103	LOC105200064	0.101325
LOC105195873	LOC105206679	0.101316
LOC105203835	LOC105206582	0.101239
LOC105194775	LOC105202275	0.101205
LOC105199046	LOC105200366	0.101175
LOC105194775	LOC105205690	0.101158
LOC105195870	LOC105198612	0.101102
LOC105197752	LOC105199287	0.101058
LOC105200366	LOC105203835	0.101055
LOC105202824	LOC105206220	0.100978
LOC105193508	LOC105205259	0.100948
LOC105198612	LOC105200064	0.100934
LOC105194775	LOC105206634	0.100934
LOC105194899	LOC105207496	0.100918
LOC105201597	LOC105204015	0.100877
LOC105197752	LOC105202886	0.100872
LOC105193508	LOC105206582	0.100831
LOC105200366	LOC105201838	0.100793
LOC105193508	LOC105195872	0.100778
LOC105203680	LOC105206582	0.100732
LOC105193507	LOC105205690	0.100703
LOC105203670	LOC105205783	0.100663
LOC105200366	LOC105202239	0.100631
LOC105198612	LOC105204206	0.100615
LOC105196159	LOC105202166	0.100581
LOC105198612	LOC105203670	0.100542
LOC105206679	LOC105207188	0.10051
LOC105202824	LOC105204784	0.100497
LOC105198613	LOC105206052	0.100495
LOC105195662	LOC105205130	0.100431
LOC105195717	LOC105207496	0.100425
LOC105200366	LOC105203869	0.100408
LOC105194899	LOC105199287	0.100358
LOC105194775	LOC105200366	0.100347
LOC105200366	LOC105206052	0.100342
LOC105204015	LOC105207496	0.100325
LOC105195871	LOC105200366	0.100306
LOC105198103	LOC105199046	0.100295
LOC105200822	LOC105207113	0.100264
LOC105206679	LOC105207113	0.100251
LOC105197438	LOC105203680	0.10024
LOC105198613	LOC105202239	0.100228
LOC105198066	LOC105203680	0.100217
LOC105194084	LOC105202239	0.100214
LOC105193508	LOC105202824	0.100057
LOC105194775	LOC105200036	0.100047
LOC105202275	LOC105203670	0.100039
LOC105205035	LOC105207188	0.100028
LOC105206165	LOC105206220	0.100016
LOC105198417	LOC105205130	0.0999659
LOC105205690	LOC105206679	0.0999435
LOC105201838	LOC105207188	0.0999299
LOC105194894	LOC105207188	0.0999076
LOC105193220	LOC105206582	0.0998816
LOC105194899	rna4490	0.0998305
LOC105198612	LOC105199287	0.099806
LOC105197752	LOC105201240	0.0997766
LOC105201240	LOC105202275	0.0997076
LOC105193508	LOC105201365	0.0996927
LOC105207295	LOC105207496	0.0996818
LOC105206679	LOC105207135	0.0996742
LOC105194757	LOC105207188	0.0995399
LOC105198612	LOC105201363	0.0994455
LOC105200064	LOC105206811	0.0993795
LOC105202886	LOC105206582	0.0993689
LOC105198612	LOC105206679	0.0993538
LOC105193507	LOC105206052	0.0993424
LOC105207075	LOC105207188	0.0993289
LOC105202824	LOC105204015	0.0992792
LOC105200822	LOC105204784	0.0992696
LOC105203680	LOC105205216	0.0992645
LOC105197752	LOC105207188	0.0991833
LOC105195871	LOC105206379	0.0991771
LOC105201240	LOC105204314	0.0991698
LOC105198066	LOC105207188	0.0991451
LOC105201240	LOC105206887	0.0991338
LOC105198612	LOC105203835	0.0991288
LOC105201240	LOC105205690	0.0989763
LOC105198612	LOC105207075	0.0987674
LOC105194757	LOC105198417	0.098682
LOC105195870	LOC105206679	0.098644
LOC105198613	LOC105206887	0.0986389
LOC105207113	LOC105207295	0.0985758
LOC105195717	LOC105195990	0.0984746
LOC105202824	LOC105207295	0.0984667
LOC105198103	LOC105207496	0.0984437
LOC105200822	LOC105202166	0.0984364
LOC105203255	LOC105205035	0.0984284
LOC105198417	LOC105203944	0.0984174
LOC105198613	LOC105205219	0.0983295
LOC105198612	LOC105203944	0.0983113
LOC105196159	LOC105206634	0.0983031
LOC105198613	LOC105204314	0.098302
LOC105195870	LOC105198066	0.098285
LOC105198103	LOC105198417	0.0982779
LOC105201597	LOC105203944	0.098231
LOC105198103	LOC105203869	0.0982243
LOC105194899	LOC105201597	0.0982211
LOC105195662	LOC105206911	0.0982141
LOC105205783	LOC105207496	0.0982041
LOC105193507	LOC105205259	0.0981688
LOC105200822	LOC105207496	0.0980895
LOC105202166	LOC105204784	0.0980764
LOC105203670	LOC105206679	0.0980523
LOC105204784	LOC105206088	0.0980371
LOC105204206	LOC105206220	0.0980163
LOC105205131	LOC105207113	0.0979981
LOC105201080	LOC105205035	0.0979825
LOC105193220	LOC105200366	0.0979751
LOC105195717	LOC105200036	0.0979677
LOC105197752	LOC105198103	0.0979597
LOC105194775	LOC105203835	0.0978932
LOC105201240	LOC105201365	0.0978422
LOC105195873	LOC105203838	0.097815
LOC105200064	LOC105203281	0.0977585
LOC105193508	LOC105194757	0.0977158
LOC105203670	LOC105206165	0.0976707
LOC105198417	LOC105201597	0.0976192
LOC105200822	LOC105204015	0.0975886
LOC105200366	LOC105204784	0.0975821
LOC105198612	LOC105202275	0.0975714
LOC105199287	LOC105200036	0.0975493
LOC105200036	LOC105205035	0.0974799
LOC105198612	LOC105207113	0.0974765
LOC105201240	LOC105201838	0.0973962
LOC105197535	LOC105198613	0.097343
LOC105193508	LOC105206165	0.0972616
LOC105194894	LOC105206679	0.0972549
LOC105203838	LOC105207496	0.0972285
LOC105194899	LOC105205690	0.0972198
LOC105201363	LOC105202239	0.0971807
LOC105197351	LOC105205783	0.0971287
LOC105204015	LOC105206220	0.0971175
LOC105200036	LOC105204015	0.0971061
LOC105203670	LOC105206220	0.0970601
LOC105198103	LOC105201365	0.0970369
LOC105195873	LOC105201240	0.0970254
LOC105197213	LOC105198103	0.0970219
LOC105194899	LOC105203944	0.0970217
LOC105195873	LOC105206088	0.096987
LOC105206094	LOC105206582	0.0969056
LOC105197213	LOC105197438	0.0968773
LOC105206088	LOC105207496	0.0968537
LOC105195872	LOC105205130	0.0967836
LOC105200822	LOC105207188	0.0967644
LOC105197351	LOC105200366	0.0967365
LOC105202166	LOC105205131	0.0967301
LOC105200366	LOC105207295	0.0966958
LOC105197752	LOC105206088	0.0966867
LOC105195717	LOC105201597	0.0966016
LOC105197403	LOC105198066	0.0965711
LOC105195873	LOC105206052	0.0965582
LOC105194894	LOC105198612	0.0965407
LOC105197438	LOC105206582	0.0964969
LOC105194775	LOC105202239	0.0964805
LOC105194084	LOC105206582	0.0964756
LOC105194899	LOC105200064	0.096466
LOC105195871	LOC105197438	0.0964654
LOC105201597	LOC105205131	0.0963395
LOC105197752	LOC105201597	0.0962814
LOC105194899	LOC105206887	0.096278
LOC105200822	LOC105201597	0.0962189
LOC105200366	LOC105205216	0.0962077
LOC105198066	LOC105206582	0.0961973
LOC105198613	LOC105207135	0.0961609
LOC105205690	LOC105207188	0.0961304
LOC105194084	LOC105198103	0.0961193
LOC105200366	LOC105205131	0.0961103
LOC105200366	LOC105203680	0.0960983
LOC105195990	LOC105204015	0.0960757
LOC105206220	LOC105207188	0.0960681
LOC105201255	LOC105207188	0.0960444
LOC105204314	LOC105207188	0.0960247
LOC105194894	LOC105206582	0.0959735
LOC105197752	LOC105204206	0.0959368
LOC105205690	LOC105207075	0.0959149
LOC105195872	LOC105206582	0.0958552
LOC105197438	LOC105198613	0.0958156
LOC105202824	rna4490	0.0958045
LOC105194084	LOC105206052	0.095793
LOC105197438	LOC105198417	0.0957518
LOC105198103	LOC105202153	0.0957398
LOC105195662	LOC105197535	0.0956878
LOC105195871	LOC105198103	0.0956417
LOC105197752	LOC105207000	0.0956223
LOC105194775	LOC105194894	0.0955938
LOC105202239	LOC105206582	0.0955837
LOC105197752	LOC105207075	0.0955737
LOC105194775	LOC105203680	0.0954727
LOC105194899	LOC105200366	0.0954122
LOC105206052	LOC105207496	0.0953865
LOC105202153	LOC105206582	0.0953667
LOC105195873	LOC105198103	0.0953487
LOC105197438	LOC105203670	0.0953189
LOC105200036	rna4490	0.0953103
LOC105193508	LOC105195870	0.0952761
LOC105201255	LOC105205690	0.0952732
LOC105202886	LOC105203680	0.0952717
LOC105201597	LOC105207295	0.0952405
LOC105195717	LOC105207188	0.095232
LOC105193508	LOC105195717	0.0951907
LOC105194775	LOC105195873	0.0951155
LOC105201838	LOC105204784	0.0950738
LOC105195662	LOC105195990	0.0950344
LOC105201363	LOC105206052	0.0950181
LOC105195873	LOC105197438	0.0950157
LOC105200366	LOC105203281	0.0950124
LOC105194757	LOC105194899	0.0949473
LOC105206020	LOC105206220	0.0949053
LOC105194899	LOC105203670	0.0948696
LOC105201255	LOC105201597	0.0948419
LOC105200064	LOC105206052	0.0948384
LOC105193508	LOC105197752	0.0948204
LOC105202824	LOC105205259	0.0947998
LOC105200064	LOC105207295	0.0947954
LOC105200822	LOC105203255	0.094772
LOC105193220	LOC105206220	0.0946495
LOC105195873	LOC105207135	0.0946076
LOC105201240	LOC105204784	0.0946071
LOC105194775	LOC105198417	0.0945982
LOC105193508	LOC105203869	0.0945873
LOC105198612	LOC105204784	0.0945464
LOC105201255	LOC105206582	0.0944252
LOC105198613	LOC105200366	0.094401
LOC105204206	LOC105206679	0.0943764
LOC105201240	LOC105203869	0.0943697
LOC105198613	LOC105200822	0.0943261
LOC105202824	LOC105205035	0.0943149
LOC105205216	LOC105206582	0.094307
LOC105193508	LOC105200822	0.0942936
LOC105202275	LOC105206679	0.094291
LOC105206165	LOC105207295	0.0942082
LOC105193508	LOC105205690	0.0941589
LOC105194084	LOC105195871	0.0941355
LOC105194899	LOC105202166	0.0941344
LOC105194775	LOC105201363	0.09412
LOC105205130	LOC105207496	0.0941102
LOC105198612	LOC105200822	0.0941031
LOC105203680	LOC105203838	0.094023
LOC105201597	LOC105201838	0.0939935
LOC105200822	LOC105201255	0.0939669
LOC105205259	LOC105206220	0.093944
LOC105195871	LOC105205130	0.0939188
LOC105206582	LOC105207295	0.0939038
LOC105197213	LOC105206220	0.0938479
LOC105195717	LOC105206582	0.0938385
LOC105199046	LOC105207188	0.0938253
LOC105200036	LOC105202824	0.0937945
LOC105195662	LOC105205690	0.0937862
LOC105204784	LOC105206582	0.0937605
LOC105201240	LOC105206582	0.0937415
LOC105201838	LOC105206679	0.0937252
LOC105197752	LOC105206052	0.0936962
LOC105206811	LOC105207188	0.0936486
LOC105200064	LOC105203838	0.0935943
LOC105193508	LOC105194084	0.0935402
LOC105194084	LOC105195872	0.0934949
LOC105195662	LOC105200036	0.0934842
LOC105194084	LOC105200366	0.093458
LOC105201363	LOC105202886	0.0934357
LOC105198613	LOC105206379	0.0933595
LOC105206052	LOC105206811	0.0933564
LOC105198066	LOC105200366	0.0933284
LOC105203944	LOC105206220	0.0932992
LOC105193508	LOC105203835	0.0932876
LOC105195873	LOC105200429	0.0932523
LOC105194757	LOC105202824	0.093181
LOC105194899	LOC105202824	0.0931802
LOC105201365	LOC105206679	0.0931299
LOC105198613	LOC105202166	0.0931293
LOC105197213	LOC105203680	0.0931269
LOC105203816	LOC105207295	0.0930773
LOC105198417	LOC105203816	0.093065
LOC105195872	LOC105206679	0.0930573
LOC105203281	LOC105207496	0.0930274
LOC105198103	LOC105203670	0.0929755
LOC105197752	LOC105202239	0.0929263
LOC105198103	LOC105203680	0.0929055
LOC105198417	LOC105198612	0.0928683
LOC105202239	LOC105207496	0.0928283
LOC105195871	LOC105206052	0.0928151
LOC105196159	LOC105199287	0.0927645
LOC105195871	LOC105206811	0.0927233
LOC105207135	LOC105207188	0.0926998
LOC105193508	LOC105201255	0.0926969
LOC105200366	LOC105201080	0.0926801
LOC105202166	LOC105207295	0.0926688
LOC105201597	LOC105206679	0.0926615
LOC105205690	LOC105206887	0.0926092
LOC105193508	LOC105198612	0.0926008
LOC105198103	LOC105201363	0.0925982
LOC105194894	LOC105198417	0.0925882
LOC105198103	LOC105206220	0.0925456
LOC105198612	LOC105205259	0.0925325
LOC105197752	LOC105205259	0.0925301
LOC105194775	LOC105202153	0.0925098
LOC105201240	LOC105205219	0.0925071
LOC105205259	rna4490	0.092484
LOC105200366	LOC105206582	0.0924723
LOC105193508	LOC105206379	0.0924465
LOC105205219	LOC105206220	0.0924333
LOC105200366	LOC105202275	0.0924096
LOC105200064	LOC105202239	0.0924043
LOC105195662	LOC105206094	0.0923899
LOC105197752	LOC105206020	0.0923567
LOC105200036	LOC105202166	0.0923531
LOC105198103	LOC105201240	0.0923504
LOC105200366	LOC105201365	0.0922447
LOC105205035	LOC105206679	0.0922194
LOC105198612	LOC105203869	0.0922117
LOC105201838	LOC105205690	0.0921765
LOC105195873	LOC105198066	0.0921613
LOC105203670	rna4490	0.0921096
LOC105203869	LOC105206052	0.0920791
LOC105198613	LOC105206020	0.0920199
LOC105194757	LOC105197752	0.0920055
LOC105194775	LOC105206220	0.0919918
LOC105195872	LOC105201240	0.0919463
LOC105195662	LOC105196159	0.0919415
LOC105194899	LOC105206165	0.0919147
LOC105193508	LOC105199046	0.0919118
LOC105201597	LOC105206634	0.0918873
LOC105194899	LOC105204314	0.0918675
LOC105203835	LOC105206679	0.0918425
LOC105207000	LOC105207496	0.0918123
LOC105200036	LOC105201597	0.0918005
LOC105195873	LOC105200366	0.0917548
LOC105197752	LOC105206679	0.0917515
LOC105193507	LOC105194757	0.0917507
LOC105194899	LOC105197213	0.0917379
LOC105204015	LOC105206634	0.0916962
LOC105194775	LOC105206911	0.0916592
LOC105206582	LOC105206811	0.091625
LOC105205690	LOC105207295	0.0915029
LOC105195990	LOC105202824	0.0914904
LOC105194899	LOC105199046	0.0914753
LOC105197438	LOC105199046	0.0914709
LOC105202153	LOC105207295	0.0914638
LOC105197438	LOC105201363	0.0914537
LOC105198417	LOC105198613	0.0913848
LOC105206887	LOC105207295	0.0913789
LOC105195662	LOC105203973	0.0913785
LOC105195870	LOC105206582	0.0913778
LOC105195870	LOC105206052	0.0913558
LOC105198612	LOC105200366	0.0913005
LOC105197752	LOC105200429	0.0912866
LOC105201240	LOC105203835	0.0912738
LOC105203281	LOC105206582	0.0912449
LOC105197535	LOC105203670	0.0912159
LOC105193220	LOC105196159	0.0912022
LOC105200064	LOC105205219	0.0911918
LOC105200036	LOC105203944	0.0911724
LOC105199046	LOC105203670	0.091168
LOC105197438	LOC105206811	0.0911545
LOC105198612	LOC105201597	0.0911202
LOC105198613	LOC105206582	0.0911189
LOC105202166	LOC105206220	0.0910885
LOC105195870	LOC105197351	0.0910771
LOC105195662	LOC105202823	0.0910622
LOC105195662	LOC105206379	0.0910159
LOC105193508	LOC105205035	0.0909769
LOC105194894	LOC105203670	0.0908835
LOC105204784	LOC105205035	0.0908033
LOC105203670	LOC105203869	0.0907973
LOC105203670	LOC105203944	0.0907891
LOC105204015	LOC105207188	0.090727
LOC105193508	LOC105202275	0.0907202
LOC105197438	LOC105202153	0.0906827
LOC105198066	LOC105203670	0.0906773
LOC105205690	LOC105206582	0.0906515
LOC105194894	LOC105201240	0.0906412
LOC105197752	LOC105202166	0.0905736
LOC105203869	LOC105206679	0.0905583
LOC105197752	LOC105204314	0.090489
LOC105198612	LOC105203816	0.0904696
LOC105197752	LOC105206220	0.0904585
LOC105194899	LOC105197351	0.0904523
LOC105205690	LOC105206020	0.0904343
LOC105197752	LOC105198612	0.0903735
LOC105201080	LOC105204015	0.0902971
LOC105205131	LOC105206582	0.0902785
LOC105201240	LOC105207295	0.0902057
LOC105198612	LOC105203838	0.0901434
LOC105197438	LOC105207135	0.0901363
LOC105195870	LOC105202153	0.0901248
LOC105198066	LOC105202153	0.090011
LOC105205035	LOC105206634	0.090007
LOC105198612	LOC105202824	0.089995
LOC105200036	LOC105200822	0.0899701
LOC105194757	rna4490	0.0899292
LOC105195662	LOC105206220	0.0898941
LOC105198613	LOC105201240	0.089847
LOC105199046	LOC105206220	0.0897949
LOC105193220	LOC105205035	0.0897594
LOC105198066	LOC105198612	0.0897369
LOC105194899	LOC105201365	0.0897242
LOC105197213	LOC105206052	0.0896909
LOC105199046	LOC105206052	0.0896238
LOC105195872	LOC105203838	0.0895754
LOC105202153	LOC105206052	0.0895745
LOC105201240	LOC105205131	0.0895073
LOC105194899	LOC105203816	0.0894728
LOC105201255	LOC105205131	0.0893345
LOC105194899	LOC105205259	0.0893026
LOC105202153	LOC105202239	0.0892588
LOC105199287	LOC105205259	0.0892275
LOC105200036	LOC105207113	0.0891913
LOC105195662	LOC105200429	0.0891779
LOC105200822	LOC105206220	0.0891705
LOC105194899	LOC105203869	0.0891603
LOC105204784	LOC105207295	0.0891466
LOC105193892	LOC105204784	0.0891374
LOC105206052	LOC105206220	0.0890787
LOC105207135	LOC105207295	0.0890704
LOC105197438	LOC105200064	0.0889942
LOC105198613	LOC105200429	0.0889788
LOC105197213	LOC105201363	0.0889495
LOC105203944	LOC105205131	0.088909
LOC105193508	LOC105206679	0.0888855
LOC105200064	LOC105206088	0.0888631
LOC105197351	LOC105198066	0.0888509
LOC105201365	LOC105203670	0.0888274
LOC105203816	LOC105205690	0.0888129
LOC105206679	LOC105207295	0.0887472
LOC105193507	LOC105205131	0.0887455
LOC105195872	LOC105206811	0.0887437
LOC105198417	LOC105200822	0.0886984
LOC105197752	LOC105203281	0.088674
LOC105200064	LOC105205130	0.0886714
LOC105201838	LOC105206220	0.0886124
LOC105202239	LOC105207188	0.0886103
LOC105195873	LOC105202239	0.0885829
LOC105194775	LOC105198066	0.0885711
LOC105203255	LOC105205131	0.0884728
LOC105206020	LOC105207188	0.0884306
LOC105193508	LOC105194894	0.0884168
LOC105198417	LOC105200366	0.0884165
LOC105197438	LOC105207496	0.0884089
LOC105204206	LOC105207295	0.0883693
LOC105199046	LOC105201240	0.0883677
LOC105203869	LOC105206220	0.088308
LOC105195872	LOC105200366	0.0882788
LOC105198103	LOC105207135	0.088235
LOC105193508	LOC105203838	0.0882147
LOC105198066	LOC105198103	0.0881833
LOC105194899	LOC105205035	0.0881462
LOC105200366	LOC105205690	0.0881436
LOC105198066	LOC105206052	0.0881078
LOC105198613	LOC105202824	0.088106
LOC105197213	LOC105202153	0.0880877
LOC105194757	LOC105205131	0.0880832
LOC105201363	LOC105205216	0.0880738
LOC105198066	LOC105201363	0.0880694
LOC105202153	LOC105205783	0.0880359
LOC105193508	LOC105207075	0.0879909
LOC105201255	LOC105204784	0.0879683
LOC105194899	LOC105198103	0.0879449
LOC105203670	LOC105206887	0.087861
LOC105197351	LOC105202153	0.0878427
LOC105195870	LOC105197535	0.0878418
LOC105202824	LOC105207113	0.0878321
LOC105200036	LOC105205690	0.0877742
LOC105204314	LOC105206679	0.0877655
LOC105193507	LOC105200822	0.087757
LOC105194899	LOC105206020	0.0876847
LOC105203255	LOC105207188	0.0876742
LOC105194899	LOC105206582	0.0876614
LOC105195872	LOC105197438	0.0875181
LOC105194775	LOC105203973	0.0874718
LOC105206020	LOC105206094	0.0873903
LOC105195872	LOC105206052	0.0873895
LOC105195871	LOC105207295	0.0873785
LOC105197438	LOC105198066	0.0873725
LOC105205219	LOC105207496	0.0873485
LOC105207075	LOC105207295	0.0873467
LOC105193508	LOC105197535	0.0873086
LOC105194894	LOC105207295	0.0872336
LOC105204314	LOC105207295	0.087233
LOC105194775	LOC105195872	0.087158
LOC105198417	LOC105201240	0.0871512
LOC105193508	LOC105204015	0.0871045
LOC105200366	LOC105201363	0.0870921
LOC105197438	LOC105201240	0.0870689
LOC105194084	LOC105206679	0.0870366
LOC105195871	LOC105203838	0.0870293
LOC105193508	LOC105206220	0.0870197
LOC105206911	LOC105207188	0.086982
LOC105204206	LOC105205690	0.0869633
LOC105202886	LOC105206679	0.0869176
LOC105198103	LOC105205690	0.0869141
LOC105206220	LOC105206582	0.0869117
LOC105193507	LOC105201365	0.0867644
LOC105198612	LOC105206887	0.0867093
LOC105198612	LOC105198613	0.0866728
LOC105195873	LOC105207295	0.0865785
LOC105197438	LOC105206220	0.0865623
LOC105198612	LOC105206582	0.0865574
LOC105197438	rna4490	0.0865133
LOC105194899	LOC105197752	0.0864129
LOC105195870	LOC105201363	0.0864118
LOC105205130	LOC105207188	0.0863822
LOC105204015	LOC105204784	0.0863692
LOC105197438	LOC105205690	0.0863352
LOC105198612	LOC105201240	0.0863039
LOC105200064	LOC105205783	0.086237
LOC105194757	LOC105206679	0.0862355
LOC105201363	LOC105203838	0.0862337
LOC105194757	LOC105207295	0.0862258
LOC105198103	LOC105206811	0.0861366
LOC105197403	LOC105207188	0.0860277
LOC105195717	LOC105198612	0.0859223
LOC105205216	LOC105206679	0.0859203
LOC105195872	LOC105202239	0.0859176
LOC105194084	LOC105201240	0.0859004
LOC105206165	LOC105207075	0.0858935
LOC105194899	LOC105204784	0.0858657
LOC105197535	LOC105198612	0.0858405
LOC105193508	LOC105198066	0.0858392
LOC105201240	LOC105206220	0.0858265
LOC105198613	LOC105207295	0.0857886
LOC105207188	LOC105207295	0.0857242
LOC105205035	LOC105207295	0.085714
LOC105193507	LOC105197351	0.0856868
LOC105203838	LOC105206582	0.085684
LOC105206220	LOC105207295	0.0856707
LOC105195990	LOC105203255	0.0856213
LOC105205219	LOC105205690	0.0856174
LOC105193508	LOC105198103	0.0856148
LOC105195871	LOC105202239	0.0855906
LOC105202166	LOC105206679	0.0855878
LOC105197403	LOC105203838	0.0855397
LOC105205131	LOC105206220	0.0855377
LOC105195872	LOC105200429	0.0855297
LOC105203670	LOC105205690	0.0854973
LOC105193220	LOC105201240	0.0854911
LOC105198103	LOC105207188	0.0854768
LOC105194757	LOC105199287	0.0854736
LOC105197438	LOC105206165	0.0854581
LOC105193507	LOC105207075	0.0854089
LOC105195870	LOC105197438	0.0853599
LOC105201365	LOC105201597	0.0853012
LOC105193508	LOC105204206	0.0853009
LOC105197752	LOC105202824	0.0852759
LOC105204784	LOC105206220	0.0852515
LOC105200366	LOC105203838	0.0851825
LOC105203670	LOC105203835	0.0851622
LOC105195872	LOC105198066	0.0851172
LOC105206052	LOC105206094	0.0850811
LOC105194899	LOC105207188	0.0850611
LOC105195870	LOC105202239	0.0850489
LOC105203835	LOC105206220	0.0850069
LOC105205690	LOC105206220	0.0849913
LOC105195870	LOC105202886	0.0849497
LOC105200366	LOC105202153	0.0849139
LOC105205259	LOC105207113	0.0849116
LOC105197351	LOC105207075	0.0849025
LOC105198103	rna4490	0.0848786
LOC105194899	LOC105207075	0.0848766
LOC105197438	LOC105203869	0.0847474
LOC105200366	LOC105203255	0.0847247
LOC105202239	LOC105206811	0.0846855
LOC105198612	LOC105205219	0.0846679
LOC105198066	LOC105206811	0.0846382
LOC105197213	LOC105197351	0.0845668
LOC105206020	LOC105206679	0.084539
LOC105194757	LOC105198612	0.0845306
LOC105195871	LOC105197403	0.0845166
LOC105198417	LOC105202824	0.0844893
LOC105194084	LOC105198066	0.0844083
LOC105202886	LOC105205216	0.0843851
LOC105198103	LOC105205130	0.0843753
LOC105200822	LOC105203816	0.0842341
LOC105202239	LOC105206220	0.0841961
LOC105195873	LOC105205216	0.0841455
LOC105198103	LOC105207113	0.0841403
LOC105195872	LOC105198103	0.0841371
LOC105195870	LOC105203680	0.0841352
LOC105197351	LOC105206220	0.0841098
LOC105194899	LOC105207135	0.0840977
LOC105198613	LOC105201255	0.0840687
LOC105206052	LOC105206165	0.0840188
LOC105200036	LOC105203816	0.0839977
LOC105195717	LOC105204784	0.0839829
LOC105194084	LOC105207295	0.083976
LOC105198613	LOC105206220	0.0839589
LOC105201080	LOC105206582	0.0839513
LOC105200429	LOC105207188	0.0839487
LOC105195870	LOC105201240	0.0838943
LOC105203670	LOC105206379	0.08385
LOC105197535	LOC105206052	0.0838475
LOC105202239	LOC105206379	0.0838311
LOC105203670	LOC105207113	0.0837938
LOC105193507	LOC105204314	0.083778
LOC105193892	LOC105198417	0.0837567
LOC105201240	LOC105206911	0.0837075
LOC105194757	LOC105201597	0.0836993
LOC105202886	LOC105203838	0.0836856
LOC105205131	LOC105207496	0.0836716
LOC105201240	LOC105202239	0.0836547
LOC105202886	LOC105203281	0.0836145
LOC105197351	LOC105202239	0.0835839
LOC105194757	LOC105200036	0.0835532
LOC105194899	LOC105206220	0.0835304
LOC105204206	LOC105206165	0.083523
LOC105195717	LOC105204015	0.0834599
LOC105194899	LOC105206679	0.0834563
LOC105195873	LOC105207000	0.0833853
LOC105206094	LOC105207496	0.0833742
LOC105197438	LOC105203944	0.0833412
LOC105200822	LOC105206911	0.083322
LOC105200822	LOC105205131	0.0833205
LOC105200064	LOC105207000	0.0832935
LOC105194757	LOC105207113	0.0832261
LOC105199046	LOC105206679	0.0832177
LOC105201240	LOC105203973	0.083214
LOC105198612	LOC105204314	0.0832112
LOC105201080	LOC105202824	0.0831925
LOC105197213	LOC105201597	0.0831781
LOC105203816	LOC105206220	0.0831374
LOC105201363	LOC105207295	0.0831257
LOC105195873	LOC105203835	0.0830511
LOC105200064	LOC105205131	0.08302
LOC105200822	LOC105207295	0.0829844
LOC105195870	LOC105205216	0.0829838
LOC105198103	LOC105206165	0.0829523
LOC105197535	LOC105205216	0.0829502
LOC105199287	LOC105203670	0.0829496
LOC105196159	LOC105201597	0.0829352
LOC105205259	LOC105207295	0.082928
LOC105198066	LOC105205130	0.0829221
LOC105193508	LOC105206811	0.0829131
LOC105201363	LOC105205783	0.0829039
LOC105197403	LOC105197752	0.0828292
LOC105205130	LOC105206052	0.0828165
LOC105197438	LOC105206887	0.082815
LOC105203816	LOC105206679	0.0828034
LOC105197752	LOC105207295	0.0827908
LOC105197403	LOC105205216	0.0827857
LOC105194084	LOC105194775	0.082782
LOC105198103	LOC105203944	0.0827094
LOC105197535	LOC105202239	0.0826974
LOC105197213	LOC105200822	0.0826778
LOC105205783	LOC105207188	0.0826603
LOC105201365	LOC105206052	0.0825958
LOC105195873	LOC105197213	0.0825915
LOC105197438	LOC105197752	0.0825619
LOC105204015	LOC105206679	0.0824532
LOC105197351	LOC105201363	0.082442
LOC105200036	LOC105201255	0.0823841
LOC105195662	LOC105203256	0.0823781
LOC105202823	LOC105206582	0.082369
LOC105207113	rna4490	0.0823579
LOC105203255	LOC105206582	0.0823416
LOC105202239	LOC105205783	0.0822718
LOC105203944	LOC105205259	0.0822703
LOC105200366	LOC105206094	0.0822203
LOC105197438	LOC105207113	0.0822156
LOC105201080	LOC105206220	0.0822132
LOC105205219	LOC105207188	0.0821912
LOC105200036	LOC105205259	0.0821861
LOC105203670	LOC105205130	0.0821602
LOC105193508	LOC105204314	0.082155
LOC105198613	LOC105205035	0.0821526
LOC105198066	LOC105201240	0.0821412
LOC105195871	LOC105206220	0.0821221
LOC105194775	LOC105207135	0.0821149
LOC105198103	LOC105203816	0.0820691
LOC105206052	LOC105207188	0.0820575
LOC105197752	LOC105205690	0.0820363
LOC105195990	LOC105202166	0.0820347
LOC105203670	LOC105203816	0.0820136
LOC105205259	LOC105206679	0.0819996
LOC105194899	LOC105204206	0.0819779
LOC105198612	LOC105202239	0.0819747
LOC105195870	LOC105198103	0.0819558
LOC105194757	LOC105197438	0.0818689
LOC105193508	LOC105201838	0.0817621
LOC105200366	LOC105207135	0.0817576
LOC105198612	LOC105205690	0.0816933
LOC105194757	LOC105205035	0.0816837
LOC105197438	LOC105204314	0.0816689
LOC105194899	LOC105204015	0.0816379
LOC105202166	LOC105204015	0.0815952
LOC105204784	LOC105205690	0.0815909
LOC105193508	LOC105205130	0.0814629
LOC105194899	LOC105206052	0.0814523
LOC105195717	LOC105198613	0.0813484
LOC105195717	LOC105206220	0.0813332
LOC105201240	LOC105206020	0.0812756
LOC105200822	LOC105206679	0.0812481
LOC105202886	LOC105206220	0.0812312
LOC105200366	LOC105206220	0.0812257
LOC105198612	LOC105206020	0.08121
LOC105198612	LOC105206220	0.0811796
LOC105200064	LOC105203973	0.081176
LOC105201597	LOC105206887	0.0811452
LOC105193220	LOC105203255	0.0811049
LOC105197351	LOC105207135	0.0810832
LOC105206020	LOC105207295	0.0810657
LOC105198417	LOC105207295	0.0809977
LOC105206679	LOC105206911	0.0809851
LOC105197403	LOC105200429	0.0809829
LOC105204314	LOC105206887	0.080975
LOC105197351	LOC105206020	0.0809666
LOC105198613	LOC105205783	0.0809435
LOC105198612	LOC105199046	0.0808981
LOC105198103	LOC105206379	0.0808641
LOC105193508	LOC105206887	0.0808265
LOC105195872	LOC105207295	0.080819
LOC105195870	LOC105207295	0.0807649
LOC105197535	LOC105203838	0.0807362
LOC105206052	LOC105206887	0.0806997
LOC105197752	LOC105205219	0.0806835
LOC105196159	rna4490	0.0806812
LOC105205783	LOC105206052	0.0806009
LOC105206094	LOC105206220	0.0805808
LOC105200036	LOC105200064	0.0805675
LOC105200366	LOC105206811	0.0805469
LOC105201240	LOC105206052	0.0805351
LOC105195990	LOC105199287	0.0805258
LOC105194775	LOC105203838	0.0804903
LOC105198103	LOC105198612	0.0804893
LOC105194775	LOC105195870	0.0804748
LOC105193507	LOC105205219	0.0804395
LOC105193220	LOC105200064	0.0804332
LOC105206679	LOC105206811	0.0804119
LOC105199287	LOC105204015	0.0803902
LOC105193892	LOC105195873	0.0803827
LOC105193720	LOC105197351	0.0803815
LOC105193508	LOC105194899	0.0803564
LOC105193220	LOC105205131	0.0803525
LOC105201838	LOC105205131	0.0803192
LOC105193220	LOC105202824	0.0803139
LOC105201080	LOC105201240	0.0802878
LOC105198613	LOC105206088	0.0802538
LOC105197438	LOC105202275	0.0802395
LOC105198613	LOC105204015	0.0802361
LOC105193507	LOC105201363	0.0802356
LOC105198417	LOC105206582	0.0802308
LOC105206088	LOC105207188	0.0802242
LOC105197438	LOC105203835	0.0802213
LOC105195871	LOC105197213	0.0802123
LOC105199287	LOC105201080	0.0801982
LOC105195871	LOC105198066	0.0801694
LOC105195990	LOC105202823	0.0801455
LOC105206020	LOC105206052	0.08012
LOC105195873	LOC105202886	0.0801007
LOC105201597	LOC105203816	0.08006
LOC105202166	LOC105205259	0.0800448
LOC105201255	LOC105207295	0.0800351
LOC105205131	LOC105205259	0.0800158
LOC105204015	LOC105207295	0.0799718
LOC105198417	LOC105201838	0.0799096
LOC105194899	LOC105203680	0.0798874
LOC105198612	LOC105206052	0.0798721
LOC105201363	LOC105207075	0.0798394
LOC105199287	LOC105207113	0.0798285
LOC105198612	LOC105206811	0.079767
LOC105205690	LOC105206165	0.0797356
LOC105194899	LOC105198613	0.0797201
LOC105200822	LOC105201838	0.0797023
LOC105199287	rna4490	0.0796816
LOC105197213	LOC105205259	0.0796765
LOC105198066	LOC105206220	0.0796579
LOC105195662	LOC105207000	0.0795572
LOC105195717	LOC105206679	0.0795182
LOC105194757	LOC105202166	0.0794685
LOC105197438	LOC105207188	0.0794242
LOC105200822	LOC105206165	0.0793978
LOC105197403	LOC105202886	0.0793729
LOC105200366	LOC105202823	0.0793496
LOC105197438	LOC105201365	0.0793287
LOC105198103	LOC105206887	0.0792736
LOC105194757	LOC105200822	0.0792493
LOC105203670	LOC105205216	0.0792216
LOC105201597	LOC105203670	0.0792172
LOC105194899	LOC105202275	0.0792172
LOC105200036	LOC105207496	0.079171
LOC105198613	LOC105205690	0.0791626
LOC105196159	LOC105200366	0.0791536
LOC105202153	LOC105202886	0.0791456
LOC105194899	LOC105195871	0.0790709
LOC105194899	LOC105198417	0.0790391
LOC105193220	LOC105202166	0.0790316
LOC105193507	LOC105203680	0.0789165
LOC105198103	LOC105205783	0.078822
LOC105205131	LOC105206679	0.0788058
LOC105203838	LOC105205216	0.0787611
LOC105197438	LOC105199287	0.0787504
LOC105202823	LOC105205131	0.0786938
LOC105195990	LOC105196159	0.0786819
LOC105203670	LOC105206052	0.0786672
LOC105205216	LOC105206379	0.0786625
LOC105200036	LOC105206679	0.0786594
LOC105205690	LOC105206052	0.0786305
LOC105200822	LOC105205259	0.0785901
LOC105193220	LOC105194899	0.0785899
LOC105195870	LOC105197213	0.0785895
LOC105205035	LOC105205259	0.0785864
LOC105198103	LOC105207295	0.0785736
LOC105197535	LOC105198103	0.0785546
LOC105201365	LOC105206220	0.0785494
LOC105194775	LOC105206811	0.0785457
LOC105202153	LOC105205216	0.0785382
LOC105201240	LOC105203838	0.0785093
LOC105195873	LOC105203869	0.0784965
LOC105198066	LOC105206679	0.0784457
LOC105201597	LOC105205259	0.0784282
LOC105204784	LOC105207000	0.0784274
LOC105197213	LOC105205783	0.0784148
LOC105194757	LOC105203944	0.0783983
LOC105200036	LOC105201240	0.0783861
LOC105203281	LOC105205216	0.0783403
LOC105196159	LOC105207113	0.0783368
LOC105193507	LOC105202153	0.0783225
LOC105197752	LOC105206094	0.078303
LOC105193508	LOC105202239	0.0782607
LOC105193220	LOC105204015	0.0782586
LOC105195870	LOC105203838	0.0782421
LOC105201080	LOC105202166	0.0782328
LOC105194894	LOC105200366	0.0782131
LOC105205690	LOC105206634	0.0782096
LOC105195871	LOC105205216	0.0781994
LOC105204314	LOC105205131	0.0781943
LOC105198103	LOC105199287	0.0781884
LOC105193508	LOC105197438	0.0781572
LOC105197438	LOC105206052	0.0780977
LOC105195872	LOC105206088	0.0780942
LOC105201363	LOC105204206	0.0780671
LOC105197351	LOC105204206	0.0780569
LOC105197438	LOC105203816	0.0780254
LOC105195990	LOC105200366	0.0779562
LOC105195872	LOC105205216	0.0779153
LOC105201597	LOC105206911	0.0778737
LOC105198417	LOC105206220	0.0778417
LOC105202239	LOC105203838	0.0778258
LOC105200822	LOC105203670	0.0778255
LOC105197438	LOC105201597	0.0778065
LOC105195870	LOC105197403	0.0777614
LOC105197438	LOC105197535	0.0777589
LOC105193508	LOC105207295	0.0777191
LOC105197438	LOC105202239	0.0776524
LOC105203281	LOC105203680	0.0776477
LOC105206220	LOC105207135	0.0776453
LOC105201363	LOC105203281	0.0775823
LOC105194084	LOC105198612	0.0775814
LOC105198613	LOC105201838	0.0775703
LOC105194899	LOC105201240	0.077553
LOC105203670	LOC105204206	0.0775374
LOC105202824	LOC105204314	0.0775218
LOC105203281	LOC105206679	0.077509
LOC105203869	LOC105207295	0.0774956
LOC105198417	LOC105205690	0.0774916
LOC105204314	LOC105207135	0.0774889
LOC105198612	LOC105207295	0.0774817
LOC105198612	LOC105200429	0.0774509
LOC105198103	LOC105201597	0.0774435
LOC105203838	LOC105206379	0.0774335
LOC105206052	LOC105206379	0.0774042
LOC105194894	LOC105198103	0.0773937
LOC105203835	LOC105206052	0.0773718
LOC105197213	LOC105205690	0.0773205
LOC105194899	LOC105195873	0.077253
LOC105202824	LOC105203670	0.0772275
LOC105195870	LOC105200366	0.0772076
LOC105197438	LOC105204206	0.0772019
LOC105200429	LOC105207496	0.0771979
LOC105194899	LOC105201363	0.0771936
LOC105198417	LOC105205035	0.0771481
LOC105198066	LOC105203869	0.0771403
LOC105204784	LOC105205131	0.0771306
LOC105195872	LOC105202886	0.0770973
LOC105201255	LOC105206679	0.0770758
LOC105197351	LOC105201597	0.0770287
LOC105200064	LOC105206094	0.0769435
LOC105195871	LOC105202886	0.0769407
LOC105200822	LOC105202886	0.0769384
LOC105206020	LOC105206887	0.0769139
LOC105207075	LOC105207135	0.0768431
LOC105201240	LOC105206634	0.0768107
LOC105193508	LOC105200036	0.0767904
LOC105197438	LOC105206020	0.0767549
LOC105197438	LOC105198103	0.0767333
LOC105205216	LOC105206220	0.0767004
LOC105195872	LOC105207135	0.0766654
LOC105193220	LOC105200036	0.076665
LOC105194757	LOC105198103	0.0766643
LOC105205131	LOC105207188	0.0766501
LOC105201240	LOC105202823	0.0766498
LOC105199046	LOC105207295	0.0766066
LOC105203838	LOC105205783	0.0765364
LOC105194775	LOC105206094	0.0764828
LOC105195662	LOC105206088	0.0764213
LOC105197213	LOC105207075	0.0764096
LOC105193507	LOC105200036	0.0764013
LOC105201597	LOC105206165	0.0763922
LOC105198612	LOC105205035	0.0763515
LOC105203670	LOC105207075	0.07634
LOC105203973	LOC105207188	0.0763069
LOC105202239	LOC105203835	0.076262
LOC105197438	LOC105205216	0.0762482
LOC105201838	LOC105204015	0.076163
LOC105200036	LOC105207188	0.0761487
LOC105193508	LOC105200429	0.0760994
LOC105201080	rna4490	0.0760939
LOC105195871	LOC105206088	0.0760541
LOC105203835	LOC105207295	0.0760309
LOC105194084	LOC105194899	0.0760019
LOC105203680	LOC105206379	0.0759622
LOC105195990	LOC105201240	0.0759479
LOC105202153	LOC105207075	0.0759347
LOC105194899	LOC105197438	0.0759122
LOC105195870	LOC105207075	0.0758872
LOC105201365	LOC105205259	0.0758829
LOC105197438	LOC105206379	0.0758785
LOC105201255	LOC105206220	0.0758576
LOC105203680	LOC105204206	0.0758496
LOC105200064	LOC105200429	0.0758413
LOC105203680	LOC105207295	0.07583
LOC105200036	LOC105200366	0.0757393
LOC105203255	LOC105206679	0.0757171
LOC105198612	LOC105207135	0.0756414
LOC105198612	LOC105201365	0.0756407
LOC105201363	LOC105201597	0.0756323
LOC105203680	LOC105205219	0.0756115
LOC105194899	LOC105202153	0.0755824
LOC105193508	LOC105206911	0.0755758
LOC105195717	LOC105205259	0.07555
LOC105201597	LOC105203680	0.075542
LOC105200036	LOC105205131	0.0755413
LOC105200822	LOC105202153	0.0755319
LOC105198066	LOC105207295	0.075523
LOC105193508	LOC105205219	0.075514
LOC105197752	LOC105200822	0.0754889
LOC105203281	LOC105206220	0.0754801
LOC105202275	LOC105206220	0.0753937
LOC105201597	LOC105202153	0.0753877
LOC105199287	LOC105202824	0.0753703
LOC105195717	LOC105201080	0.0752689
LOC105195872	LOC105203835	0.0752331
LOC105196159	LOC105201838	0.0752087
LOC105197438	LOC105198612	0.0752087
LOC105193507	LOC105203869	0.0752041
LOC105201363	LOC105205219	0.0751887
LOC105197535	LOC105202886	0.0751488
LOC105197351	LOC105207000	0.0751303
LOC105201240	LOC105203256	0.0751253
LOC105198612	LOC105201255	0.0751221
LOC105203670	LOC105204314	0.0750882
LOC105201838	LOC105205035	0.0750681
LOC105195873	LOC105206220	0.0750475
LOC105196159	LOC105201255	0.0750465
LOC105193220	LOC105207496	0.0750035
LOC105197403	LOC105206379	0.0749931
LOC105195871	LOC105207135	0.0749822
LOC105203816	LOC105205131	0.0749725
LOC105195990	LOC105206634	0.0749381
LOC105195990	LOC105200036	0.0749105
LOC105202153	LOC105204206	0.0749077
LOC105197351	LOC105203680	0.0748591
LOC105198103	LOC105202166	0.0748562
LOC105198103	LOC105204314	0.0748305
LOC105198613	LOC105205131	0.0747988
LOC105197351	LOC105204314	0.074757
LOC105197213	LOC105205131	0.0747404
LOC105200064	LOC105206634	0.0746557
LOC105203973	LOC105207496	0.0746535
LOC105205131	LOC105207075	0.0746115
LOC105200036	LOC105207075	0.0746059
LOC105203670	LOC105205131	0.0746019
LOC105194899	LOC105198066	0.0745332
LOC105201080	LOC105201597	0.0745217
LOC105198103	LOC105202275	0.0745213
LOC105203816	LOC105203944	0.074496
LOC105197438	LOC105203838	0.0744941
LOC105203680	LOC105205259	0.0744379
LOC105195871	LOC105207000	0.074413
LOC105198612	LOC105204015	0.0743969
LOC105195871	LOC105205219	0.0743856
LOC105203281	LOC105203838	0.0743572
LOC105195873	LOC105207075	0.0743311
LOC105203838	LOC105206679	0.0742697
LOC105200036	LOC105202823	0.0742339
LOC105200822	LOC105207075	0.0741918
LOC105200822	LOC105203281	0.074175
LOC105203670	LOC105203838	0.074092
LOC105206887	LOC105207075	0.0740568
LOC105203256	LOC105204015	0.0740449
LOC105198103	LOC105206052	0.0740185
LOC105197752	LOC105201255	0.0740177
LOC105195871	LOC105201365	0.0739865
LOC105193508	LOC105206052	0.0739758
LOC105206052	LOC105207295	0.0739753
LOC105199046	LOC105205783	0.0739702
LOC105198417	LOC105204015	0.0739621
LOC105203680	LOC105207075	0.0738969
LOC105200064	LOC105202823	0.0738636
LOC105198066	LOC105207135	0.0738468
LOC105195872	LOC105197213	0.0738001
LOC105202166	LOC105207113	0.0737988
LOC105193508	LOC105203973	0.0737901
LOC105197438	LOC105207075	0.0737293
LOC105194899	LOC105200822	0.0736819
LOC105195871	LOC105200429	0.0736714
LOC105201597	LOC105204314	0.0736663
LOC105196159	LOC105206220	0.0736539
LOC105198103	LOC105205259	0.0736364
LOC105194899	LOC105205219	0.0735984
LOC105193220	LOC105204784	0.073535
LOC105202275	LOC105206052	0.0735321
LOC105197351	LOC105205259	0.0735267
LOC105202823	LOC105206220	0.0734943
LOC105194757	LOC105204015	0.0734833
LOC105206811	LOC105207295	0.0734776
LOC105193507	LOC105207113	0.0734672
LOC105203816	LOC105205259	0.0733974
LOC105200822	LOC105206634	0.0733714
LOC105195717	LOC105207295	0.0733714
LOC105202239	LOC105207295	0.0733592
LOC105198417	LOC105202166	0.0733495
LOC105194894	LOC105194899	0.0733006
LOC105198066	LOC105202239	0.0732862
LOC105194084	LOC105206220	0.0732668
LOC105200822	LOC105201363	0.0732448
LOC105197752	LOC105201838	0.0731998
LOC105197535	LOC105206679	0.0731781
LOC105200036	LOC105201080	0.073176
LOC105194899	LOC105201838	0.0731028
LOC105197752	LOC105206911	0.0731012
LOC105201240	LOC105206811	0.0729669
LOC105198103	LOC105207075	0.0729631
LOC105197438	LOC105205130	0.0729486
LOC105197438	LOC105202886	0.0729082
LOC105195870	LOC105203281	0.0729019
LOC105201080	LOC105207113	0.0728653
LOC105197438	LOC105206679	0.0728236
LOC105195990	rna4490	0.0727955
LOC105203256	LOC105205131	0.0727736
LOC105202239	LOC105203670	0.0727674
LOC105195662	LOC105206634	0.0727547
LOC105198103	LOC105203835	0.0727183
LOC105194757	LOC105203670	0.0726814
LOC105203670	LOC105206911	0.0726761
LOC105198613	LOC105206094	0.0726435
LOC105197438	LOC105205259	0.0726337
LOC105193507	LOC105205783	0.0726247
LOC105194899	LOC105203835	0.0726165
LOC105203255	LOC105206220	0.0725649
LOC105203670	LOC105206020	0.0725638
LOC105193507	LOC105207135	0.0724924
LOC105206268	LOC105206880	0.0724841
LOC105205131	LOC105206887	0.0724807
LOC105195870	LOC105206811	0.0724611
LOC105198417	LOC105205783	0.072433
LOC105195871	LOC105207075	0.072428
LOC105197213	LOC105202239	0.0723872
LOC105203670	LOC105206088	0.072384
LOC105203680	LOC105206220	0.0723459
LOC105203255	LOC105207113	0.0722775
LOC105198612	LOC105201838	0.0722771
LOC105206052	LOC105206679	0.0722653
LOC105198103	LOC105206679	0.0722369
LOC105193507	LOC105197213	0.0722293
LOC105197403	LOC105207496	0.0722178
LOC105194899	LOC105201255	0.0722014
LOC105194757	LOC105195717	0.0721968
LOC105205219	rna4490	0.0721886
LOC105194757	LOC105201838	0.0721861
LOC105198417	LOC105205131	0.0721713
LOC105202166	LOC105203670	0.072147
LOC105194899	LOC105202239	0.0721148
LOC105205216	LOC105207295	0.0720476
LOC105202886	LOC105203670	0.0720275
LOC105195871	LOC105203835	0.0719729
LOC105203680	LOC105206020	0.0719435
LOC105202886	LOC105206379	0.0719345
LOC105193508	LOC105205131	0.0719034
LOC105198612	LOC105202166	0.0718872
LOC105205219	LOC105206679	0.0718868
LOC105193507	LOC105195873	0.0718661
LOC105194757	LOC105205259	0.0718534
LOC105195717	LOC105198417	0.0718334
LOC105203838	LOC105206052	0.0718305
LOC105194899	LOC105207295	0.0717034
LOC105200822	LOC105203973	0.0716679
LOC105195872	LOC105206220	0.0716248
LOC105193508	LOC105203255	0.0715846
LOC105197438	LOC105207295	0.0715516
LOC105202239	LOC105207135	0.0715345
LOC105203255	rna4490	0.0715263
LOC105194084	LOC105204314	0.0714912
LOC105198066	LOC105200429	0.0714633
LOC105198417	LOC105201255	0.0714286
LOC105204015	LOC105205259	0.0713887
LOC105194894	LOC105206220	0.071369
LOC105205035	LOC105207113	0.0713333
LOC105198417	LOC105206088	0.071307
LOC105197438	LOC105202166	0.0712762
LOC105197752	LOC105205035	0.071232
LOC105204784	LOC105206911	0.0711736
LOC105195871	LOC105200822	0.0711623
LOC105199287	LOC105205035	0.071151
LOC105194757	LOC105196159	0.0711485
LOC105206911	LOC105207295	0.0711444
LOC105202166	LOC105205035	0.0710901
LOC105197351	LOC105205219	0.0710753
LOC105204015	rna4490	0.0710697
LOC105197403	LOC105198613	0.0710416
LOC105204206	LOC105205131	0.0710283
LOC105197213	LOC105200036	0.0710212
LOC105205690	LOC105206094	0.0709708
LOC105194894	LOC105207075	0.0709646
LOC105205219	LOC105206887	0.0709415
LOC105194899	LOC105206094	0.0709029
LOC105193507	LOC105206088	0.0709011
LOC105201363	LOC105203680	0.0708994
LOC105203670	LOC105205259	0.0708892
LOC105205259	LOC105206911	0.0708632
LOC105195871	LOC105203869	0.0707782
LOC105206094	LOC105207188	0.0707719
LOC105194084	LOC105197213	0.0707577
LOC105193508	LOC105207135	0.0707561
LOC105203869	LOC105205259	0.0707442
LOC105197535	LOC105201240	0.0707076
LOC105202239	LOC105205130	0.0707008
LOC105204206	LOC105206052	0.0706897
LOC105197403	LOC105198612	0.0706819
LOC105193507	LOC105203816	0.07062
LOC105195990	LOC105208007	0.0706121
LOC105194899	LOC105195717	0.070599
LOC105206094	LOC105206679	0.0705833
LOC105194899	LOC105195872	0.0705347
LOC105200036	LOC105203256	0.0705137
LOC105195873	LOC105205219	0.0704883
LOC105206088	LOC105206679	0.0704666
LOC105201363	LOC105202153	0.0704539
LOC105193892	LOC105197752	0.0704351
LOC105194894	LOC105197438	0.0703854
LOC105197535	LOC105200366	0.0703758
LOC105198103	LOC105204206	0.0703441
LOC105206220	LOC105206811	0.0703411
LOC105200036	LOC105207295	0.0703366
LOC105196159	LOC105206582	0.0703362
LOC105204314	LOC105206165	0.0703124
LOC105194757	LOC105197213	0.0703021
LOC105193220	LOC105202823	0.0703001
LOC105205035	rna4490	0.0702518
LOC105200822	LOC105205216	0.0702301
LOC105206634	LOC105207496	0.0702142
LOC105205219	LOC105206165	0.0702128
LOC105203944	rna4490	0.0702067
LOC105198613	LOC105207000	0.0701961
LOC105193220	LOC105206634	0.0701894
LOC105195717	LOC105205035	0.0701561
LOC105198103	LOC105206020	0.0701071
LOC105198612	LOC105206379	0.0700765
LOC105197213	LOC105205219	0.0700315
LOC105195717	rna4490	0.0700183
LOC105193507	rna4490	0.0699248
LOC105202166	rna4490	0.0698452
LOC105197351	LOC105200822	0.0698275
LOC105205130	LOC105206582	0.0698221
LOC105207075	rna4490	0.0697997
LOC105200036	LOC105203670	0.069799
LOC105197438	LOC105206094	0.0697985
LOC105202886	LOC105207295	0.0697982
LOC105197438	LOC105202824	0.0697546
LOC105195990	LOC105201597	0.0697496
LOC105193220	LOC105198613	0.0697463
LOC105196159	LOC105201240	0.0697461
LOC105199046	LOC105201363	0.0697316
LOC105201080	LOC105204784	0.0697155
LOC105201240	LOC105207135	0.0696891
LOC105201597	LOC105203869	0.0696849
LOC105195873	LOC105201365	0.0696812
LOC105202239	LOC105205216	0.0696658
LOC105193508	LOC105206020	0.0696385
LOC105194894	LOC105206052	0.0696217
LOC105201240	LOC105206379	0.0695974
LOC105205131	LOC105206165	0.0695973
LOC105202823	LOC105204015	0.0695582
LOC105202239	LOC105206679	0.0694941
LOC105204314	LOC105207113	0.0694773
LOC105194757	LOC105206887	0.0694595
LOC105198103	LOC105202239	0.0694594
LOC105199287	LOC105203255	0.0694561
LOC105203680	LOC105204314	0.0693815
LOC105201597	LOC105207075	0.069381
LOC105196159	LOC105200822	0.0693674
LOC105202153	LOC105203838	0.0693311
LOC105193507	LOC105195871	0.0693284
LOC105202153	LOC105205259	0.069306
LOC105198612	LOC105203973	0.0692873
LOC105200822	LOC105206887	0.0692298
LOC105201363	LOC105206220	0.0692159
LOC105197213	LOC105204314	0.0692131
LOC105204314	LOC105206052	0.069155
LOC105201365	LOC105207295	0.0691108
LOC105203838	LOC105206220	0.0690885
LOC105199046	LOC105205690	0.069037
LOC105200036	LOC105203255	0.0690114
LOC105195873	LOC105203281	0.0690035
LOC105195873	LOC105202275	0.0689667
LOC105205216	LOC105205783	0.0689501
LOC105202824	LOC105207075	0.0689082
LOC105196159	LOC105200036	0.068902
LOC105200036	LOC105204314	0.0688871
LOC105199046	LOC105205219	0.0688555
LOC105200036	LOC105206582	0.0688305
LOC105205219	LOC105207295	0.0688274
LOC105198103	LOC105202824	0.0687647
LOC105195873	LOC105204206	0.0687374
LOC105200822	LOC105204206	0.068668
LOC105194894	LOC105195873	0.0686662
LOC105193507	LOC105204206	0.0686158
LOC105197213	LOC105197535	0.0685993
LOC105200036	LOC105206220	0.068556
LOC105201080	LOC105201838	0.0685036
LOC105204314	rna4490	0.0684779
LOC105197535	LOC105206582	0.0684378
LOC105195871	LOC105204206	0.0683947
LOC105198103	LOC105207000	0.0683113
LOC105197438	LOC105205219	0.0683087
LOC105202153	LOC105205219	0.0683059
LOC105193220	LOC105201597	0.0682964
LOC105200429	LOC105202886	0.06826
LOC105201080	LOC105203255	0.0682456
LOC105200822	LOC105202275	0.0682196
LOC105195871	LOC105201597	0.0682125
LOC105206052	LOC105207000	0.0682055
LOC105204206	LOC105207135	0.0681913
LOC105202886	LOC105205219	0.0681858
LOC105195870	LOC105204206	0.0681756
LOC105202239	LOC105205690	0.0681727
LOC105206582	LOC105206911	0.0681483
LOC105198066	LOC105203838	0.0681376
LOC105206679	LOC105207000	0.0680693
LOC105194084	LOC105201597	0.0680659
LOC105205131	LOC105206634	0.0680579
LOC105194757	LOC105201255	0.0680217
LOC105200366	LOC105206379	0.0680131
LOC105207000	LOC105207188	0.0679889
LOC105198103	LOC105205216	0.0679689
LOC105201080	LOC105203944	0.0679219
LOC105203680	LOC105205783	0.067906
LOC105200822	LOC105203256	0.0678913
LOC105197438	LOC105207000	0.0678844
[truncated: 3,996 more rows]

## Sheet: blue_module_gene_names
Gene ID	Aliases	Gene descritpion	Other designations
LOC105193220	SINV_15037	uncharacterized LOC105193220	uncharacterized protein LOC105193220
LOC105193507	SINV_08489	uncharacterized LOC105193507	uncharacterized protein LOC105193507
LOC105193508	SINV_05737	late histone H1	late histone H1
LOC105193666	SINV_10664	sodium-coupled monocarboxylate transporter 1	sodium-coupled monocarboxylate transporter 1
LOC105193720	SINV_09298, CYP4G15	cytochrome P450 4g15	cytochrome P450 4g15
LOC105193892		cytochrome P450 4C1-like	cytochrome P450 4C1-like
LOC105194025		uncharacterized LOC105194025	uncharacterized protein LOC105194025
LOC105194084		uncharacterized LOC105194084
LOC105194757	SINV_14729	beta-1,3-glucan-binding protein	beta-1,3-glucan-binding protein
LOC105194775	SINV_07455	facilitated trehalose transporter Tret1	facilitated trehalose transporter Tret1
LOC105194894	SINV_80686	uncharacterized LOC105194894	uncharacterized protein LOC105194894
LOC105194899	SINV_14635	spermidine synthase	spermidine synthase
LOC105195662	SINV_02960	C-1-tetrahydrofolate synthase, cytoplasmic	C-1-tetrahydrofolate synthase, cytoplasmic
LOC105195717	SINV_01841	uncharacterized LOC105195717	uncharacterized protein LOC105195717
LOC105195816		retinol dehydrogenase 12-like
LOC105195870		odorant receptor 63a-like	odorant receptor 63a-like
LOC105195871		odorant receptor 63a-like	odorant receptor 63a-like
LOC105195872	SINV_09263	odorant receptor 63a	odorant receptor 63a
LOC105195873	SINV_12164	allantoinase, mitochondrial	allantoinase|allantoinase, mitochondrial
LOC105195990		uncharacterized LOC105195990	uncharacterized protein LOC105195990
LOC105196034	SINV_06261	uncharacterized LOC105196034	uncharacterized protein LOC105196034
LOC105196159		peptidoglycan-recognition protein SC2-like	peptidoglycan-recognition protein SC2-like
LOC105197213	SINV_10364	pyrokinin-1 receptor	pyrokinin-1 receptor
LOC105197351	SINV_11276	3-hydroxy-3-methylglutaryl-coenzyme A reductase	3-hydroxy-3-methylglutaryl-coenzyme A reductase
LOC105197403	SINV_01912	cytochrome P450 6k1	cytochrome P450 6k1
LOC105197438	SINV_02650	sterol O-acyltransferase 1	sterol O-acyltransferase 1
LOC105197535	SINV_01866	cytochrome P450 6k1	cytochrome P450 6k1
LOC105197752		ceramide phosphoethanolamine synthase-like	ceramide phosphoethanolamine synthase-like
LOC105198066	SINV_12604	uncharacterized LOC105198066	uncharacterized protein LOC105198066
LOC105198103	SINV_00746	hypothetical protein	uncharacterized protein LOC105198103
LOC105198417	SINV_07051	putative glycerol kinase 5	putative glycerol kinase 5
LOC105198612		uncharacterized LOC105198612	uncharacterized protein LOC105198612
LOC105198613		uncharacterized LOC105198613
LOC105198737		argininosuccinate lyase-like
LOC105198832	SINV_11692	lipase 3-like	lipase 3-like
LOC105199046	SINV_07346	uncharacterized LOC105199046	uncharacterized protein LOC105199046
LOC105199287		esterase FE4-like	esterase FE4-like
LOC105200036		feline leukemia virus subgroup C receptor-related protein 2-like	feline leukemia virus subgroup C receptor-related protein 2-like
LOC105200064	SINV_12902	very long-chain-fatty-acid--CoA ligase bubblegum	very long-chain-fatty-acid--CoA ligase bubblegum
LOC105200366		short/branched chain specific acyl-CoA dehydrogenase, mitochondrial-like	short/branched chain specific acyl-CoA dehydrogenase, mitochondrial-like
LOC105200429	SINV_01258	probable cytochrome P450 304a1	probable cytochrome P450 304a1
LOC105200822		uncharacterized LOC105200822	uncharacterized protein LOC105200822
LOC105201080	SINV_06868	arginase, non-hepatic 3	arginase, non-hepatic 3|arginase, hepatic
LOC105201240	SINV_04207	invertebrate-type lysozyme 3	invertebrate-type lysozyme 3
LOC105201255	SINV_13947	argininosuccinate lyase	argininosuccinate lyase
LOC105201363	SINV_04243	kielin/chordin-like protein	kielin/chordin-like protein
LOC105201365		uncharacterized LOC105201365	uncharacterized protein LOC105201365
LOC105201506		uncharacterized LOC105201506
LOC105201597	SINV_80105	argininosuccinate synthase	argininosuccinate synthase
LOC105201838		uncharacterized LOC105201838	uncharacterized protein LOC105201838
LOC105202153	SINV_00423	heparan-alpha-glucosaminide N-acetyltransferase	heparan-alpha-glucosaminide N-acetyltransferase
LOC105202166	SINV_06664	uncharacterized LOC105202166	LOW QUALITY PROTEIN: uncharacterized protein LOC105202166
LOC105202173		receptor-type tyrosine-protein phosphatase T-like
LOC105202239	SINV_13445	leucine-rich repeats and immunoglobulin-like domains protein 2	leucine-rich repeats and immunoglobulin-like domains protein 2|uncharacterized protein LOC105202239
LOC105202275		uncharacterized LOC105202275
LOC105202823		pheromone-binding protein Gp-9	pheromone-binding protein Gp-9|OBP15
LOC105202824	OBP	pheromone-binding protein Gp-9	pheromone-binding protein Gp-9|OBP16|odorant-binding protein
LOC105202886	SINV_06577	uncharacterized LOC105202886	uncharacterized protein LOC105202886
LOC105203119		lysosomal acid lipase/cholesteryl ester hydrolase-like
LOC105203255	SINV_01540	uncharacterized LOC105203255	uncharacterized protein LOC105203255
LOC105203256	SINV_06247	uncharacterized LOC105203256	uncharacterized protein LOC105203256
LOC105203281	SINV_16316	uncharacterized LOC105203281	uncharacterized protein LOC105203281
LOC105203670		cytochrome P450 4C1-like
LOC105203680	SINV_00726	stress response protein NST1	stress response protein NST1
LOC105203816	SINV_05375	MFS-type transporter SLC18B1	MFS-type transporter SLC18B1
LOC105203835		lipase 3-like	lipase 3-like
LOC105203838		lipase 3-like	lipase 3-like
LOC105203869		lipase 3-like	lipase 3-like
LOC105203944		vasorin-like	vasorin-like
LOC105203959		uncharacterized LOC105203959	uncharacterized protein LOC105203959
LOC105203973		uncharacterized LOC105203973	uncharacterized protein LOC105203973
LOC105204015	SINV_10967	uncharacterized LOC105204015	uncharacterized protein LOC105204015
LOC105204206		uncharacterized LOC105204206	uncharacterized protein LOC105204206
LOC105204314	SINV_06178	uncharacterized LOC105204314	uncharacterized protein LOC105204314
LOC105204784	SINV_16604	transient receptor potential channel pyrexia	transient receptor potential channel pyrexia
LOC105205035		putative uncharacterized protein DDB_G0288537
LOC105205130	SINV_05929	uncharacterized LOC105205130	uncharacterized protein LOC105205130
LOC105205131	SINV_06115	5-hydroxyisourate hydrolase	5-hydroxyisourate hydrolase
LOC105205216	SINV_10180	cytochrome P450 4C1	cytochrome P450 4C1
LOC105205219		cytochrome P450 9e2-like	cytochrome P450 9e2-like
LOC105205259	SINV_01969	organic cation transporter protein	organic cation transporter protein
LOC105205293	SINV_03105	glutamyl aminopeptidase	glutamyl aminopeptidase
LOC105205690	SINV_06107	venom acid phosphatase Acph-1	venom acid phosphatase Acph-1
LOC105205783	SINV_02565	vitellogenin-3	vitellogenin-3
LOC105206020		cytochrome P450 4e5, mitochondrial-like
LOC105206052		retinol dehydrogenase 12-like	retinol dehydrogenase 12-like
LOC105206088		ralA-binding protein 1-A-like
LOC105206094		uncharacterized LOC105206094	uncharacterized protein LOC105206094
LOC105206109		major centromere autoantigen B-like
LOC105206165		fatty acid synthase-like	fatty acid synthase-like
LOC105206220		4-coumarate--CoA ligase 1-like
LOC105206268		fatty-acid amide hydrolase 2-B-like	fatty-acid amide hydrolase 2-B-like
LOC105206379		cytochrome P450 6k1-like
LOC105206543		NADPH--cytochrome P450 reductase-like
LOC105206582		cytochrome P450 4C1-like	cytochrome P450 4C1-like
LOC105206634		uncharacterized LOC105206634	uncharacterized protein LOC105206634
LOC105206679	SINV_12740	uncharacterized LOC105206679
LOC105206732		putative uncharacterized protein FLJ37770
LOC105206811		receptor-type tyrosine-protein phosphatase U-like	receptor-type tyrosine-protein phosphatase U-like
LOC105206880		uncharacterized LOC105206880	uncharacterized protein LOC105206880
LOC105206887		fatty acid synthase-like
LOC105206911		uncharacterized LOC105206911	uncharacterized protein LOC105206911
LOC105207000		uncharacterized LOC105207000
LOC105207075		cytochrome P450 4c3-like
LOC105207113	SINV_01371	homocysteine S-methyltransferase YbgG	uncharacterized protein LOC105207113
LOC105207135		uncharacterized LOC105207135	uncharacterized protein LOC105207135
LOC105207168		NADPH--cytochrome P450 reductase-like	NADPH--cytochrome P450 reductase-like
LOC105207188	SINV_06963	uncharacterized LOC105207188	uncharacterized protein LOC105207188
LOC105207295		uncharacterized LOC105207295	uncharacterized protein LOC105207295
LOC105207358		fatty acid synthase-like
LOC105207496		long-chain-fatty-acid--CoA ligase ACSBG2-like
LOC105208007		15-hydroxyprostaglandin dehydrogenase [NAD(+)]-like	15-hydroxyprostaglandin dehydrogenase [NAD(+)]-like
LOC105208107		lipase 1-like

## Sheet: black_module
Gene_1	Gene_2	Correlation
LOC105193202	LOC105193227	0.0252387
LOC105193202	LOC105194667	0.0041804
LOC105193202	LOC105195295	0.0108524
LOC105193202	LOC105198202	0.0134015
LOC105193202	LOC105199191	0.0563009
LOC105193202	LOC105199319	0.0288609
LOC105193202	LOC105199537	0.00402049
LOC105193202	LOC105200050	0.0400245
LOC105193202	LOC105200113	0.0502954
LOC105193202	LOC105200613	0.00925138
LOC105193202	LOC105200640	0.00595568
LOC105193202	LOC105200641	0.00369432
LOC105193202	LOC105201581	0.0377529
LOC105193202	LOC105202504	0.00860829
LOC105193202	LOC105202597	0.0113922
LOC105193202	LOC105202669	0.0449043
LOC105193202	LOC105205193	0.0168029
LOC105193202	LOC105207001	0.00237112
LOC105193202	LOC105207014	0.0046319
LOC105193227	LOC105194667	0.0851298
LOC105193227	LOC105195295	0.029613
LOC105193227	LOC105198202	0.00430256
LOC105193227	LOC105199191	0.0138056
LOC105193227	LOC105199319	0.0592898
LOC105193227	LOC105199537	0.00179254
LOC105193227	LOC105200050	0.0743828
LOC105193227	LOC105200113	0.0196751
LOC105193227	LOC105200613	0.0193916
LOC105193227	LOC105200640	0.00286977
LOC105193227	LOC105200641	0.00108472
LOC105193227	LOC105201581	0.0492278
LOC105193227	LOC105202504	0.00117523
LOC105193227	LOC105202597	0.00381412
LOC105193227	LOC105202669	0.0655908
LOC105193227	LOC105205193	0.00737115
LOC105193227	LOC105207001	0.00180737
LOC105193227	LOC105207014	0.00363453
LOC105194667	LOC105195295	0.00373538
LOC105194667	LOC105198202	0.000803766
LOC105194667	LOC105199191	0.00371685
LOC105194667	LOC105199319	0.0162483
LOC105194667	LOC105199537	0.00192938
LOC105194667	LOC105200050	0.0106076
LOC105194667	LOC105200113	0.00229151
LOC105194667	LOC105200613	0.00961612
LOC105194667	LOC105200640	0.00313553
LOC105194667	LOC105200641	0.0005278
LOC105194667	LOC105201581	0.00707062
LOC105194667	LOC105202504	0.000717762
LOC105194667	LOC105202597	0.00130025
LOC105194667	LOC105202669	0.0170262
LOC105194667	LOC105205193	0.00196305
LOC105194667	LOC105207001	0.00285879
LOC105194667	LOC105207014	0.00272941
LOC105195295	LOC105198202	0.00267154
LOC105195295	LOC105199191	0.00570777
LOC105195295	LOC105199319	0.00950405
LOC105195295	LOC105199537	0.000214381
LOC105195295	LOC105200050	0.0176046
LOC105195295	LOC105200113	0.0268125
LOC105195295	LOC105200613	0.00179269
LOC105195295	LOC105200640	0.000430955
LOC105195295	LOC105200641	0.000390692
LOC105195295	LOC105201581	0.017427
LOC105195295	LOC105202504	0.000635987
LOC105195295	LOC105202597	0.0023559
LOC105195295	LOC105202669	0.0174767
LOC105195295	LOC105205193	0.0108579
LOC105195295	LOC105207001	0.000159499
LOC105195295	LOC105207014	0.00057673
LOC105198202	LOC105199191	0.00691646
LOC105198202	LOC105199319	0.0291174
LOC105198202	LOC105199537	0.000808995
LOC105198202	LOC105200050	0.00876702
LOC105198202	LOC105200113	0.00921637
LOC105198202	LOC105200613	0.00447894
LOC105198202	LOC105200640	0.00171567
LOC105198202	LOC105200641	0.000791411
LOC105198202	LOC105201581	0.0118321
LOC105198202	LOC105202504	0.000629101
LOC105198202	LOC105202597	0.00162661
LOC105198202	LOC105202669	0.030675
LOC105198202	LOC105205193	0.00119234
LOC105198202	LOC105207001	0.000822644
LOC105198202	LOC105207014	0.00395143
LOC105199191	LOC105199319	0.0689775
LOC105199191	LOC105199537	0.0608673
LOC105199191	LOC105200050	0.0268325
LOC105199191	LOC105200113	0.0286059
LOC105199191	LOC105200613	0.0468722
LOC105199191	LOC105200640	0.0758189
LOC105199191	LOC105200641	0.049265
LOC105199191	LOC105201581	0.0367338
LOC105199191	LOC105202504	0.0199852
LOC105199191	LOC105202597	0.018324
LOC105199191	LOC105202669	0.0474977
LOC105199191	LOC105205193	0.00304275
LOC105199191	LOC105207001	0.0353682
LOC105199191	LOC105207014	0.0478871
LOC105199319	LOC105199537	0.0215041
LOC105199319	LOC105200050	0.0635918
LOC105199319	LOC105200113	0.0252638
LOC105199319	LOC105200613	0.0491897
LOC105199319	LOC105200640	0.0326035
LOC105199319	LOC105200641	0.0155763
LOC105199319	LOC105201581	0.0672151
LOC105199319	LOC105202504	0.00685048
LOC105199319	LOC105202597	0.0142173
LOC105199319	LOC105202669	0.241464
LOC105199319	LOC105205193	0.00585678
LOC105199319	LOC105207001	0.0176285
LOC105199319	LOC105207014	0.0434454
LOC105199537	LOC105200050	0.00143692
LOC105199537	LOC105200113	0.00198947
LOC105199537	LOC105200613	0.0134894
LOC105199537	LOC105200640	0.112402
LOC105199537	LOC105200641	0.0290381
LOC105199537	LOC105201581	0.00318055
LOC105199537	LOC105202504	0.0131998
LOC105199537	LOC105202597	0.00552899
LOC105199537	LOC105202669	0.00879883
LOC105199537	LOC105205193	5.32368e-05
LOC105199537	LOC105207001	0.0732627
LOC105199537	LOC105207014	0.0724411
LOC105200050	LOC105200113	0.0699587
LOC105200050	LOC105200613	0.00923404
LOC105200050	LOC105200640	0.00296079
LOC105200050	LOC105200641	0.00177897
LOC105200050	LOC105201581	0.0770311
LOC105200050	LOC105202504	0.00372774
LOC105200050	LOC105202597	0.0124877
LOC105200050	LOC105202669	0.109797
LOC105200050	LOC105205193	0.0544334
LOC105200050	LOC105207001	0.00125437
LOC105200050	LOC105207014	0.00419967
LOC105200113	LOC105200613	0.00913981
LOC105200113	LOC105200640	0.00375958
LOC105200113	LOC105200641	0.00410991
LOC105200113	LOC105201581	0.0541092
LOC105200113	LOC105202504	0.00405185
LOC105200113	LOC105202597	0.0148209
LOC105200113	LOC105202669	0.0466292
LOC105200113	LOC105205193	0.0379183
LOC105200113	LOC105207001	0.00155911
LOC105200113	LOC105207014	0.00362781
LOC105200613	LOC105200640	0.0252763
LOC105200613	LOC105200641	0.00592046
LOC105200613	LOC105201581	0.0105003
LOC105200613	LOC105202504	0.00205481
LOC105200613	LOC105202597	0.0362237
LOC105200613	LOC105202669	0.0302023
LOC105200613	LOC105205193	0.000907195
LOC105200613	LOC105207001	0.037658
LOC105200613	LOC105207014	0.0194998
LOC105200640	LOC105200641	0.137328
LOC105200640	LOC105201581	0.00563272
LOC105200640	LOC105202504	0.00850275
LOC105200640	LOC105202597	0.00905148
LOC105200640	LOC105202669	0.0159872
LOC105200640	LOC105205193	0.000187069
LOC105200640	LOC105207001	0.0918238
LOC105200640	LOC105207014	0.0832539
LOC105200641	LOC105201581	0.00359639
LOC105200641	LOC105202504	0.0027767
LOC105200641	LOC105202597	0.00185609
LOC105200641	LOC105202669	0.0069826
LOC105200641	LOC105205193	0.000231545
LOC105200641	LOC105207001	0.0158111
LOC105200641	LOC105207014	0.0326246
LOC105201581	LOC105202504	0.00615
LOC105201581	LOC105202597	0.0125134
LOC105201581	LOC105202669	0.0997751
LOC105201581	LOC105205193	0.0286065
LOC105201581	LOC105207001	0.0021939
LOC105201581	LOC105207014	0.0084311
LOC105202504	LOC105202597	0.00569233
LOC105202504	LOC105202669	0.00576684
LOC105202504	LOC105205193	0.00040723
LOC105202504	LOC105207001	0.00453548
LOC105202504	LOC105207014	0.0292117
LOC105202597	LOC105202669	0.0218408
LOC105202597	LOC105205193	0.00210945
LOC105202597	LOC105207001	0.0108447
LOC105202597	LOC105207014	0.0103286
LOC105202669	LOC105205193	0.0151031
LOC105202669	LOC105207001	0.00856826
LOC105202669	LOC105207014	0.0214627
LOC105205193	LOC105207001	7.20306e-05
LOC105205193	LOC105207014	0.00030107
LOC105207001	LOC105207014	0.0532905

## Sheet: green_module
Gene_1	Gene_2	Correlation
LOC105192997	LOC105193870	0.0199026
LOC105192997	LOC105194147	0.0723004
LOC105192997	LOC105194481	0.00807283
LOC105192997	LOC105194487	0.0231244
LOC105192997	LOC105194495	0.0129445
LOC105192997	LOC105195284	0.0177706
LOC105192997	LOC105196235	0.0109872
LOC105192997	LOC105196471	0.0593132
LOC105192997	LOC105197404	0.0366803
LOC105192997	LOC105197412	0.024762
LOC105192997	LOC105198008	0.0107107
LOC105192997	LOC105199809	0.00505309
LOC105192997	LOC105200222	0.00136642
LOC105192997	LOC105200420	0.0135008
LOC105192997	LOC105200757	0.00388881
LOC105192997	LOC105201019	0.000692977
LOC105192997	LOC105202242	0.0318846
LOC105192997	LOC105205928	0.0194306
LOC105192997	LOC105206746	0.0120236
LOC105192997	LOC105206770	0.00533341
LOC105192997	LOC105208111	0.00292862
LOC105193870	LOC105194147	0.0887138
LOC105193870	LOC105194481	0.0143397
LOC105193870	LOC105194487	0.0471788
LOC105193870	LOC105194495	0.0203118
LOC105193870	LOC105195284	0.0402287
LOC105193870	LOC105196235	0.113876
LOC105193870	LOC105196471	0.0309927
LOC105193870	LOC105197404	0.0487205
LOC105193870	LOC105197412	0.0127256
LOC105193870	LOC105198008	0.0976691
LOC105193870	LOC105199809	0.10429
LOC105193870	LOC105200222	0.0273947
LOC105193870	LOC105200420	0.0336181
LOC105193870	LOC105200757	0.0486644
LOC105193870	LOC105201019	0.028806
LOC105193870	LOC105202242	0.138919
LOC105193870	LOC105205928	0.132894
LOC105193870	LOC105206746	0.0662155
LOC105193870	LOC105206770	0.0491859
LOC105193870	LOC105208111	0.0302785
LOC105194147	LOC105194481	0.0309115
LOC105194147	LOC105194487	0.0722582
LOC105194147	LOC105194495	0.0381741
LOC105194147	LOC105195284	0.0511697
LOC105194147	LOC105196235	0.0585576
LOC105194147	LOC105196471	0.0516984
LOC105194147	LOC105197404	0.065536
LOC105194147	LOC105197412	0.0438378
LOC105194147	LOC105198008	0.0450158
LOC105194147	LOC105199809	0.0339214
LOC105194147	LOC105200222	0.00689149
LOC105194147	LOC105200420	0.052883
LOC105194147	LOC105200757	0.0268054
LOC105194147	LOC105201019	0.00585211
LOC105194147	LOC105202242	0.103121
LOC105194147	LOC105205928	0.0883812
LOC105194147	LOC105206746	0.0554138
LOC105194147	LOC105206770	0.0320147
LOC105194147	LOC105208111	0.0208938
LOC105194481	LOC105194487	0.073552
LOC105194481	LOC105194495	0.163917
LOC105194481	LOC105195284	0.015459
LOC105194481	LOC105196235	0.00772909
LOC105194481	LOC105196471	0.0342991
LOC105194481	LOC105197404	0.00475584
LOC105194481	LOC105197412	0.00241612
LOC105194481	LOC105198008	0.022206
LOC105194481	LOC105199809	0.00292877
LOC105194481	LOC105200222	0.000668083
LOC105194481	LOC105200420	0.0615832
LOC105194481	LOC105200757	0.00370253
LOC105194481	LOC105201019	0.000658249
LOC105194481	LOC105202242	0.0230763
LOC105194481	LOC105205928	0.0148551
LOC105194481	LOC105206746	0.013341
LOC105194481	LOC105206770	0.004137
LOC105194481	LOC105208111	0.00270714
LOC105194487	LOC105194495	0.112966
LOC105194487	LOC105195284	0.0297696
LOC105194487	LOC105196235	0.0228469
LOC105194487	LOC105196471	0.0636469
LOC105194487	LOC105197404	0.0188764
LOC105194487	LOC105197412	0.00642715
LOC105194487	LOC105198008	0.0482659
LOC105194487	LOC105199809	0.0114389
LOC105194487	LOC105200222	0.00300198
LOC105194487	LOC105200420	0.0617508
LOC105194487	LOC105200757	0.00561851
LOC105194487	LOC105201019	0.00309957
LOC105194487	LOC105202242	0.0689458
LOC105194487	LOC105205928	0.0446704
LOC105194487	LOC105206746	0.0206703
LOC105194487	LOC105206770	0.00698031
LOC105194487	LOC105208111	0.00303893
LOC105194495	LOC105195284	0.0128471
LOC105194495	LOC105196235	0.00524967
LOC105194495	LOC105196471	0.0568613
LOC105194495	LOC105197404	0.00428675
LOC105194495	LOC105197412	0.00217621
LOC105194495	LOC105198008	0.0257189
LOC105194495	LOC105199809	0.00168913
LOC105194495	LOC105200222	0.000532662
LOC105194495	LOC105200420	0.0948698
LOC105194495	LOC105200757	0.0010128
LOC105194495	LOC105201019	0.000407793
LOC105194495	LOC105202242	0.0350084
LOC105194495	LOC105205928	0.0198034
LOC105194495	LOC105206746	0.00746586
LOC105194495	LOC105206770	0.00141125
LOC105194495	LOC105208111	0.000473132
LOC105195284	LOC105196235	0.00872185
LOC105195284	LOC105196471	0.0290455
LOC105195284	LOC105197404	0.0198562
LOC105195284	LOC105197412	0.00602561
LOC105195284	LOC105198008	0.0336739
LOC105195284	LOC105199809	0.00456748
LOC105195284	LOC105200222	0.000862356
LOC105195284	LOC105200420	0.0215754
LOC105195284	LOC105200757	0.00457988
LOC105195284	LOC105201019	0.000819372
LOC105195284	LOC105202242	0.0610821
LOC105195284	LOC105205928	0.0318587
LOC105195284	LOC105206746	0.012917
LOC105195284	LOC105206770	0.00548974
LOC105195284	LOC105208111	0.00345495
LOC105196235	LOC105196471	0.01692
LOC105196235	LOC105197404	0.01691
LOC105196235	LOC105197412	0.00814684
LOC105196235	LOC105198008	0.0924871
LOC105196235	LOC105199809	0.0347307
LOC105196235	LOC105200222	0.0108649
LOC105196235	LOC105200420	0.0184979
LOC105196235	LOC105200757	0.0202827
LOC105196235	LOC105201019	0.0376815
LOC105196235	LOC105202242	0.114938
LOC105196235	LOC105205928	0.11748
LOC105196235	LOC105206746	0.0257427
LOC105196235	LOC105206770	0.0196639
LOC105196235	LOC105208111	0.0125928
LOC105196471	LOC105197404	0.0252259
LOC105196471	LOC105197412	0.0207002
LOC105196471	LOC105198008	0.0187891
LOC105196471	LOC105199809	0.00732313
LOC105196471	LOC105200222	0.00178534
LOC105196471	LOC105200420	0.0397779
LOC105196471	LOC105200757	0.00627409
LOC105196471	LOC105201019	0.00105488
LOC105196471	LOC105202242	0.0456008
LOC105196471	LOC105205928	0.0299035
LOC105196471	LOC105206746	0.0208827
LOC105196471	LOC105206770	0.00850847
LOC105196471	LOC105208111	0.00337059
LOC105197404	LOC105197412	0.0206401
LOC105197404	LOC105198008	0.0322698
LOC105197404	LOC105199809	0.00631811
LOC105197404	LOC105200222	0.000726044
LOC105197404	LOC105200420	0.0118632
LOC105197404	LOC105200757	0.00461416
LOC105197404	LOC105201019	0.00134473
LOC105197404	LOC105202242	0.0838796
LOC105197404	LOC105205928	0.049029
LOC105197404	LOC105206746	0.0149984
LOC105197404	LOC105206770	0.00597276
LOC105197404	LOC105208111	0.00327997
LOC105197412	LOC105198008	0.0102729
LOC105197412	LOC105199809	0.0043026
LOC105197412	LOC105200222	0.000802412
LOC105197412	LOC105200420	0.00478722
LOC105197412	LOC105200757	0.0047247
LOC105197412	LOC105201019	0.000633103
LOC105197412	LOC105202242	0.0241417
LOC105197412	LOC105205928	0.0124061
LOC105197412	LOC105206746	0.00627485
LOC105197412	LOC105206770	0.00796874
LOC105197412	LOC105208111	0.00501959
LOC105198008	LOC105199809	0.0688287
LOC105198008	LOC105200222	0.00995415
LOC105198008	LOC105200420	0.0428997
LOC105198008	LOC105200757	0.0423764
LOC105198008	LOC105201019	0.0206929
LOC105198008	LOC105202242	0.0768655
LOC105198008	LOC105205928	0.106377
LOC105198008	LOC105206746	0.075208
LOC105198008	LOC105206770	0.0535611
LOC105198008	LOC105208111	0.0277857
LOC105199809	LOC105200222	0.0175934
LOC105199809	LOC105200420	0.0102492
LOC105199809	LOC105200757	0.0533454
LOC105199809	LOC105201019	0.0277714
LOC105199809	LOC105202242	0.07548
LOC105199809	LOC105205928	0.0947825
LOC105199809	LOC105206746	0.0166277
LOC105199809	LOC105206770	0.018844
LOC105199809	LOC105208111	0.0151776
LOC105200222	LOC105200420	0.00223077
LOC105200222	LOC105200757	0.00529791
LOC105200222	LOC105201019	0.00288505
LOC105200222	LOC105202242	0.0158945
LOC105200222	LOC105205928	0.0194851
LOC105200222	LOC105206746	0.00371348
LOC105200222	LOC105206770	0.00366054
LOC105200222	LOC105208111	0.00161769
LOC105200420	LOC105200757	0.00722915
LOC105200420	LOC105201019	0.00239787
LOC105200420	LOC105202242	0.0545982
LOC105200420	LOC105205928	0.0311345
LOC105200420	LOC105206746	0.0311238
LOC105200420	LOC105206770	0.00866421
LOC105200420	LOC105208111	0.00425025
LOC105200757	LOC105201019	0.0117918
LOC105200757	LOC105202242	0.0417327
LOC105200757	LOC105205928	0.0396288
LOC105200757	LOC105206746	0.0114743
LOC105200757	LOC105206770	0.0105788
LOC105200757	LOC105208111	0.020962
LOC105201019	LOC105202242	0.0198813
LOC105201019	LOC105205928	0.029917
LOC105201019	LOC105206746	0.00720461
LOC105201019	LOC105206770	0.00468671
LOC105201019	LOC105208111	0.00676038
LOC105202242	LOC105205928	0.146041
LOC105202242	LOC105206746	0.0935147
LOC105202242	LOC105206770	0.0479011
LOC105202242	LOC105208111	0.0294267
LOC105205928	LOC105206746	0.0585758
LOC105205928	LOC105206770	0.0419041
LOC105205928	LOC105208111	0.0284434
LOC105206746	LOC105206770	0.0123229
LOC105206746	LOC105208111	0.00505779
LOC105206770	LOC105208111	0.0097551

## Sheet: purple_module
Gene_1	Gene_2	Correlation
LOC105193596	LOC105195249	0.0308451
LOC105193596	LOC105195952	0.0132642
LOC105193596	LOC105196752	0.00968578
LOC105193596	LOC105199190	0.00134237
LOC105193596	LOC105199238	0.0179842
LOC105193596	LOC105199245	0.0209539
LOC105193596	LOC105199890	0.00599361
LOC105193596	LOC105199993	0.0116914
LOC105193596	LOC105201431	0.0420018
LOC105193596	LOC105201447	0.00625745
LOC105193596	LOC105201984	0.0262762
LOC105193596	LOC105205662	0.0108304
LOC105193596	LOC105207446	0.0138558
LOC105193596	LOC105208059	0.016599
LOC105195249	LOC105195952	0.0606358
LOC105195249	LOC105196752	0.0418553
LOC105195249	LOC105199190	0.0179274
LOC105195249	LOC105199238	0.0617938
LOC105195249	LOC105199245	0.0447089
LOC105195249	LOC105199890	0.0446619
LOC105195249	LOC105199993	0.042835
LOC105195249	LOC105201431	0.0441229
LOC105195249	LOC105201447	0.0326708
LOC105195249	LOC105201984	0.0279572
LOC105195249	LOC105205662	0.0598712
LOC105195249	LOC105207446	0.0417319
LOC105195249	LOC105208059	0.0452752
LOC105195952	LOC105196752	0.0195004
LOC105195952	LOC105199190	0.00727761
LOC105195952	LOC105199238	0.0461619
LOC105195952	LOC105199245	0.0188689
LOC105195952	LOC105199890	0.00810259
LOC105195952	LOC105199993	0.0202333
LOC105195952	LOC105201431	0.0800997
LOC105195952	LOC105201447	0.0171893
LOC105195952	LOC105201984	0.0500738
LOC105195952	LOC105205662	0.052487
LOC105195952	LOC105207446	0.0207064
LOC105195952	LOC105208059	0.0281797
LOC105196752	LOC105199190	0.00607013
LOC105196752	LOC105199238	0.0220903
LOC105196752	LOC105199245	0.0187875
LOC105196752	LOC105199890	0.016722
LOC105196752	LOC105199993	0.0179038
LOC105196752	LOC105201431	0.0566779
LOC105196752	LOC105201447	0.0148138
LOC105196752	LOC105201984	0.026984
LOC105196752	LOC105205662	0.0193
LOC105196752	LOC105207446	0.0199345
LOC105196752	LOC105208059	0.0159096
LOC105199190	LOC105199238	0.0161118
LOC105199190	LOC105199245	0.00264343
LOC105199190	LOC105199890	0.00338444
LOC105199190	LOC105199993	0.00205673
LOC105199190	LOC105201431	0.0207559
LOC105199190	LOC105201447	0.0125846
LOC105199190	LOC105201984	0.0160239
LOC105199190	LOC105205662	0.0338266
LOC105199190	LOC105207446	0.00314045
LOC105199190	LOC105208059	0.00493335
LOC105199238	LOC105199245	0.0340382
LOC105199238	LOC105199890	0.0277258
LOC105199238	LOC105199993	0.0880988
LOC105199238	LOC105201431	0.0792311
LOC105199238	LOC105201447	0.0158259
LOC105199238	LOC105201984	0.0260109
LOC105199238	LOC105205662	0.0413762
LOC105199238	LOC105207446	0.0276715
LOC105199238	LOC105208059	0.0338951
LOC105199245	LOC105199890	0.00472528
LOC105199245	LOC105199993	0.0323595
LOC105199245	LOC105201431	0.0612771
LOC105199245	LOC105201447	0.0083909
LOC105199245	LOC105201984	0.0304946
LOC105199245	LOC105205662	0.0279907
LOC105199245	LOC105207446	0.0129603
LOC105199245	LOC105208059	0.0211778
LOC105199890	LOC105199993	0.0102433
LOC105199890	LOC105201431	0.0548836
LOC105199890	LOC105201447	0.00618586
LOC105199890	LOC105201984	0.0235584
LOC105199890	LOC105205662	0.0228295
LOC105199890	LOC105207446	0.00800793
LOC105199890	LOC105208059	0.0129989
LOC105199993	LOC105201431	0.0636137
LOC105199993	LOC105201447	0.00491724
LOC105199993	LOC105201984	0.0162173
LOC105199993	LOC105205662	0.0576573
LOC105199993	LOC105207446	0.0104577
LOC105199993	LOC105208059	0.025329
LOC105201431	LOC105201447	0.0532529
LOC105201431	LOC105201984	0.0347596
LOC105201431	LOC105205662	0.0641545
LOC105201431	LOC105207446	0.0806758
LOC105201431	LOC105208059	0.0705101
LOC105201447	LOC105201984	0.0432517
LOC105201447	LOC105205662	0.0245995
LOC105201447	LOC105207446	0.0305835
LOC105201447	LOC105208059	0.0144519
LOC105201984	LOC105205662	0.0285574
LOC105201984	LOC105207446	0.051088
LOC105201984	LOC105208059	0.041919
LOC105205662	LOC105207446	0.0262729
LOC105205662	LOC105208059	0.0218948
LOC105207446	LOC105208059	0.025687

## Sheet: magenta_module
Gene_1	Gene_2	Correlation		Fig. 3B	log-transformed means		NMQ	SFQ_3	GFQ_3	SFQ_25	GFQ_25
LOC105199177	LOC105199507	0.105872				LOC105199177	4.6192	6.85707	5.60802	5.25541	4.95549
LOC105199177	LOC105200321	0.0108128				LOC105199507	4.49402	6.40964	5.06915	4.53678	4.80337
LOC105199177	LOC105201046	0.0157984				LOC105200321	2.82465	5.2337	3.79921	3.53076	3.71616
LOC105199177	LOC105201066	0.104435				LOC105201046	5.62594	7.75698	6.69734	5.87649	6.39668
LOC105199177	LOC105201067	0.1179				LOC105201066	4.43741	7.65961	5.49773	5.79701	5.2929
LOC105199177	LOC105201068	0.033872				LOC105201067	6.19715	8.6092	7.30712	6.41496	6.88367
LOC105199177	LOC105202969	0.028768				LOC105201068	4.81831	6.79456	6.16004	5.90794	5.76911
LOC105199177	LOC105203496	0.0192241				LOC105202969	5.79791	7.11621	6.25567	5.66182	6.19773
LOC105199177	LOC105203498	0.00224895				LOC105203496	4.78633	7.50416	6.44997	6.16717	6.07822
LOC105199177	LOC105203499	0.0232361				LOC105203498	8.56787	10.9403	8.93956	7.63144	8.61466
LOC105199177	LOC105204218	0.0321179				LOC105203499	6.64464	8.92046	7.65929	6.32372	7.42938
LOC105199177	LOC105204979	0.0276631				LOC105204218	5.84728	7.90728	6.38103	5.32989	5.91377
LOC105199177	LOC105205002	0.0532543				LOC105204979	5.43225	7.97149	6.64506	6.35493	6.26633
LOC105199177	LOC105205027	0.00421708				LOC105205002	4.58774	6.09472	5.26721	5.14238	4.8634
LOC105199507	LOC105200321	0.00986405				LOC105205027	4.1915	6.2124	4.78006	4.3047	4.32189
LOC105199507	LOC105201046	0.0349832
LOC105199507	LOC105201066	0.150024
LOC105199507	LOC105201067	0.0774531
LOC105199507	LOC105201068	0.0483221
LOC105199507	LOC105202969	0.0300518
LOC105199507	LOC105203496	0.0198495
LOC105199507	LOC105203498	0.00434219
LOC105199507	LOC105203499	0.0358165
LOC105199507	LOC105204218	0.0677221
LOC105199507	LOC105204979	0.0250577
LOC105199507	LOC105205002	0.0559997
LOC105199507	LOC105205027	0.00706693
LOC105200321	LOC105201046	0.0229102
LOC105200321	LOC105201066	0.0164221
LOC105200321	LOC105201067	0.0071618
LOC105200321	LOC105201068	0.0189535
LOC105200321	LOC105202969	0.00898767
LOC105200321	LOC105203496	0.0107704
LOC105200321	LOC105203498	0.00287957
LOC105200321	LOC105203499	0.0113394
LOC105200321	LOC105204218	0.0104841
LOC105200321	LOC105204979	0.0259499
LOC105200321	LOC105205002	0.0317929
LOC105200321	LOC105205027	0.00568798
LOC105201046	LOC105201066	0.0232369
LOC105201046	LOC105201067	0.0614552
LOC105201046	LOC105201068	0.0227499
LOC105201046	LOC105202969	0.165746
LOC105201046	LOC105203496	0.0596905
LOC105201046	LOC105203498	0.0235256
LOC105201046	LOC105203499	0.217808
LOC105201046	LOC105204218	0.164793
LOC105201046	LOC105204979	0.0919958
LOC105201046	LOC105205002	0.0268058
LOC105201046	LOC105205027	0.0463329
LOC105201066	LOC105201067	0.166235
LOC105201066	LOC105201068	0.0686848
LOC105201066	LOC105202969	0.029675
LOC105201066	LOC105203496	0.0265146
LOC105201066	LOC105203498	0.00204919
LOC105201066	LOC105203499	0.0255391
LOC105201066	LOC105204218	0.0367693
LOC105201066	LOC105204979	0.0357607
LOC105201066	LOC105205002	0.0836071
LOC105201066	LOC105205027	0.00472093
LOC105201067	LOC105201068	0.0496587
LOC105201067	LOC105202969	0.0558246
LOC105201067	LOC105203496	0.0326918
LOC105201067	LOC105203498	0.00740884
LOC105201067	LOC105203499	0.0801528
LOC105201067	LOC105204218	0.108183
LOC105201067	LOC105204979	0.0319498
LOC105201067	LOC105205002	0.0559448
LOC105201067	LOC105205027	0.0115308
LOC105201068	LOC105202969	0.018292
LOC105201068	LOC105203496	0.0185719
LOC105201068	LOC105203498	0.00171357
LOC105201068	LOC105203499	0.0162112
LOC105201068	LOC105204218	0.0180394
LOC105201068	LOC105204979	0.0330995
LOC105201068	LOC105205002	0.0407036
LOC105201068	LOC105205027	0.00416834
LOC105202969	LOC105203496	0.0721307
LOC105202969	LOC105203498	0.0314981
LOC105202969	LOC105203499	0.169363
LOC105202969	LOC105204218	0.234163
LOC105202969	LOC105204979	0.0891599
LOC105202969	LOC105205002	0.0246247
LOC105202969	LOC105205027	0.0558606
LOC105203496	LOC105203498	0.00489845
LOC105203496	LOC105203499	0.0710588
LOC105203496	LOC105204218	0.058521
LOC105203496	LOC105204979	0.0682801
LOC105203496	LOC105205002	0.0184679
LOC105203496	LOC105205027	0.013694
LOC105203498	LOC105203499	0.040221
LOC105203498	LOC105204218	0.03599
LOC105203498	LOC105204979	0.0129789
LOC105203498	LOC105205002	0.00443543
LOC105203498	LOC105205027	0.0240358
LOC105203499	LOC105204218	0.289864
LOC105203499	LOC105204979	0.092204
LOC105203499	LOC105205002	0.0186352
LOC105203499	LOC105205027	0.0571923
LOC105204218	LOC105204979	0.0775787
LOC105204218	LOC105205002	0.0232226
LOC105204218	LOC105205027	0.0529082
LOC105204979	LOC105205002	0.0164902
LOC105204979	LOC105205027	0.0318725
LOC105205002	LOC105205027	0.00858786

## Sheet: pink_module
Gene_1	Gene_2	Correlation
LOC105192919	LOC105193756	0.020922
LOC105192919	LOC105193909	0.0172486
LOC105192919	LOC105196156	0.0257649
LOC105192919	LOC105196606	0.075337
LOC105192919	LOC105197153	0.0355485
LOC105192919	LOC105198672	0.0450423
LOC105192919	LOC105198686	0.0270383
LOC105192919	LOC105199134	0.0127412
LOC105192919	LOC105199370	0.0554114
LOC105192919	LOC105200004	0.0338512
LOC105192919	LOC105200820	0.0439811
LOC105192919	LOC105203095	0.0429407
LOC105192919	LOC105203821	0.0385969
LOC105192919	LOC105203827	0.0624562
LOC105192919	LOC105206232	0.0409396
LOC105193756	LOC105193909	0.0372857
LOC105193756	LOC105196156	0.0383961
LOC105193756	LOC105196606	0.0813791
LOC105193756	LOC105197153	0.0836313
LOC105193756	LOC105198672	0.063701
LOC105193756	LOC105198686	0.0132794
LOC105193756	LOC105199134	0.0160837
LOC105193756	LOC105199370	0.0859765
LOC105193756	LOC105200004	0.0103961
LOC105193756	LOC105200820	0.0688314
LOC105193756	LOC105203095	0.0600257
LOC105193756	LOC105203821	0.0693893
LOC105193756	LOC105203827	0.086118
LOC105193756	LOC105206232	0.0160549
LOC105193909	LOC105196156	0.0321724
LOC105193909	LOC105196606	0.0447711
LOC105193909	LOC105197153	0.0422078
LOC105193909	LOC105198672	0.0902252
LOC105193909	LOC105198686	0.0207459
LOC105193909	LOC105199134	0.0143197
LOC105193909	LOC105199370	0.0841072
LOC105193909	LOC105200004	0.0126813
LOC105193909	LOC105200820	0.0929106
LOC105193909	LOC105203095	0.0773936
LOC105193909	LOC105203821	0.0552148
LOC105193909	LOC105203827	0.0476749
LOC105193909	LOC105206232	0.0170938
LOC105196156	LOC105196606	0.0635028
LOC105196156	LOC105197153	0.0501912
LOC105196156	LOC105198672	0.121754
LOC105196156	LOC105198686	0.0162738
LOC105196156	LOC105199134	0.0144195
LOC105196156	LOC105199370	0.132197
LOC105196156	LOC105200004	0.0320812
LOC105196156	LOC105200820	0.122652
LOC105196156	LOC105203095	0.0988862
LOC105196156	LOC105203821	0.0572487
LOC105196156	LOC105203827	0.0700553
LOC105196156	LOC105206232	0.0382256
LOC105196606	LOC105197153	0.0788777
LOC105196606	LOC105198672	0.115003
LOC105196606	LOC105198686	0.0253718
LOC105196606	LOC105199134	0.0301623
LOC105196606	LOC105199370	0.12065
LOC105196606	LOC105200004	0.0989666
LOC105196606	LOC105200820	0.111129
LOC105196606	LOC105203095	0.106723
LOC105196606	LOC105203821	0.0898008
LOC105196606	LOC105203827	0.11447
LOC105196606	LOC105206232	0.098361
LOC105197153	LOC105198672	0.110944
LOC105197153	LOC105198686	0.027646
LOC105197153	LOC105199134	0.025956
LOC105197153	LOC105199370	0.106748
LOC105197153	LOC105200004	0.0283486
LOC105197153	LOC105200820	0.116807
LOC105197153	LOC105203095	0.0961021
LOC105197153	LOC105203821	0.0879969
LOC105197153	LOC105203827	0.0750585
LOC105197153	LOC105206232	0.0360763
LOC105198672	LOC105198686	0.0785707
LOC105198672	LOC105199134	0.022808
LOC105198672	LOC105199370	0.0943542
LOC105198672	LOC105200004	0.0354752
LOC105198672	LOC105200820	0.0977214
LOC105198672	LOC105203095	0.0936935
LOC105198672	LOC105203821	0.107156
LOC105198672	LOC105203827	0.115174
LOC105198672	LOC105206232	0.045789
LOC105198686	LOC105199134	0.00546692
LOC105198686	LOC105199370	0.0922961
LOC105198686	LOC105200004	0.0440207
LOC105198686	LOC105200820	0.0908862
LOC105198686	LOC105203095	0.0674593
LOC105198686	LOC105203821	0.0174336
LOC105198686	LOC105203827	0.0348059
LOC105198686	LOC105206232	0.0386906
LOC105199134	LOC105199370	0.031004
LOC105199134	LOC105200004	0.00490367
LOC105199134	LOC105200820	0.0246061
LOC105199134	LOC105203095	0.0254904
LOC105199134	LOC105203821	0.0470697
LOC105199134	LOC105203827	0.036117
LOC105199134	LOC105206232	0.0070756
LOC105199370	LOC105200004	0.0455024
LOC105199370	LOC105200820	0.102406
LOC105199370	LOC105203095	0.0839828
LOC105199370	LOC105203821	0.117485
LOC105199370	LOC105203827	0.126286
LOC105199370	LOC105206232	0.0587834
LOC105200004	LOC105200820	0.044192
LOC105200004	LOC105203095	0.037008
LOC105200004	LOC105203821	0.037585
LOC105200004	LOC105203827	0.0862134
LOC105200004	LOC105206232	0.258159
LOC105200820	LOC105203095	0.0954093
LOC105200820	LOC105203821	0.111331
LOC105200820	LOC105203827	0.121892
LOC105200820	LOC105206232	0.0568687
LOC105203095	LOC105203821	0.109153
LOC105203095	LOC105203827	0.108656
LOC105203095	LOC105206232	0.0482881
LOC105203821	LOC105203827	0.117284
LOC105203821	LOC105206232	0.0466775
LOC105203827	LOC105206232	0.0934656
