# Supplementary material for: Social isolation and group size are associated with divergent gene expression in the brain of ant queens
Source: Genes Brain Behav. 2021 Jun 20;21(3):e12758. doi: 10.1111/gbb.12758 (PMC9744527; doi:10.1111/gbb.12758)
Supplement: Supplementary file 6 — Dataset S5: Eigenvalues and loadings for all PCs obtained at the two timepoints. [file GBB-21-e12758-s004.xlsx]

## Sheet: pca_3dpf_eigenvalues
	PC1	PC2	PC3	PC4	PC5	PC6	PC7	PC8	PC9	PC10	PC11	PC12	PC13	PC14	PC15	PC16	PC17	PC18
A28	-27.3216	-10.3827	11.2488	-25.2455	14.5489	-1.21705	7.48503	-1.18384	1.65124	0.563104	-1.55529	1.46002	-0.0637412	1.56059	-0.876851	-0.0742171	-0.0964225	6.94877e-14
AD07	14.1198	10.8755	11.7963	-3.69058	-8.3478	-10.625	1.68651	-0.892243	4.41822	4.50338	11.0172	-3.58773	-2.3417	10.2129	4.26302	8.58113	0.158684	4.65347e-14
AF07	17.9094	-21.9595	-10.4369	1.01551	-5.40547	5.82746	2.91917	-0.490681	4.36485	16.6815	3.05821	4.82189	-4.22851	0.789838	-5.18437	-2.58409	-1.57513	3.05523e-14
AG07	13.567	16.835	-1.1091	0.429521	3.50947	9.95642	11.2625	12.8103	-7.77951	-2.99565	10.3814	4.02703	-0.869962	-3.31892	-3.17588	-1.20587	-2.86689	3.8614e-14
BC13	16.5565	-15.1539	-5.75739	1.3278	4.88806	6.03514	-8.54753	-2.83829	-7.3183	-8.06509	0.794146	8.11468	-4.12013	3.32229	9.72491	9.07253	-3.09756	-4.60157e-15
BD13	15.8886	16.5951	2.29802	-2.79647	-2.99982	2.08492	4.37467	-4.13823	-1.00708	5.47973	-15.9585	-3.29125	-6.55635	-5.97367	2.919	4.28039	-7.84908	3.43069e-14
DD04	-29.5995	-0.247604	2.237	4.66684	-0.44058	-6.49709	-6.81317	13.8406	3.77441	1.19531	-1.26709	1.33559	-11.7411	-2.8053	8.50295	-7.77218	1.99366	6.68529e-14
DE04	-35.7705	4.97374	0.827738	12.0292	4.05866	-8.98687	-1.48644	-5.20959	-12.0096	5.98858	-0.536478	5.81168	-0.986131	-2.30251	-8.48994	6.4287	4.73589	1.72015e-14
DF04	-34.9507	4.05282	-1.57963	1.27071	-3.87484	6.01576	-1.70132	-8.8318	-3.37897	5.52932	6.41481	-3.0047	11.1409	-3.30752	10.591	-5.78463	-4.84726	5.26491e-14
DI04	21.9177	-13.5688	12.4639	-5.70286	-12.8835	-6.57158	-1.77096	7.03126	-12.8472	-2.49718	-5.82301	-1.45941	7.92048	0.207045	-1.85937	-4.83994	0.554514	2.83539e-14
DL04	9.85854	5.90814	-4.97941	0.661675	10.365	2.81352	-12.8094	11.5212	6.03074	6.12996	-3.86465	-4.58092	11.6337	1.31419	-2.25779	5.76118	0.90452	3.59132e-14
DM04	16.5933	-6.37686	10.3509	19.9429	12.0366	1.91532	8.43865	-3.93186	-0.0484674	-1.41615	-3.26093	-8.30049	-0.338002	8.16114	1.80371	-6.09469	1.95866	2.75867e-14
I30	-30.2827	-3.57463	-5.56181	-2.47916	-7.0743	8.80737	-5.88842	-0.816075	-0.747313	-7.53066	1.54021	-13.5167	-6.66048	4.30697	-9.68898	1.42606	-3.10814	6.6107e-14
Q30	13.8204	15.2926	-1.332	-2.69149	1.56697	-3.78621	-9.19463	-7.54096	4.22504	-4.49947	-0.721384	10.6188	0.30133	6.79417	-6.4957	-10.7503	-5.02446	4.41374e-14
R05	-26.2017	-2.9832	2.05593	8.0246	-10.3407	3.79201	9.61847	2.76166	12.0385	-7.6191	-6.26741	9.11054	6.70699	1.66176	-0.443266	4.95583	1.3809	3.88999e-14
X05	20.6146	-7.19352	14.4257	3.68065	1.86786	-2.67122	-4.37299	-5.56803	8.11637	-5.33529	7.10742	-2.13017	-0.373151	-16.6578	-3.50861	1.36462	-0.119809	4.64738e-15
Y05	8.31398	-2.88735	-30.9317	-2.10403	2.22288	-15.3167	7.88478	-0.671902	0.964069	-5.52611	0.630055	-4.89777	2.39247	-2.72376	1.47156	-0.635336	-0.708561	2.20379e-14
Z05	14.9669	9.79508	-6.01643	-8.33929	-3.69745	8.4238	-1.08496	-5.85156	-0.446957	-0.586155	-1.68863	-0.531148	-1.8166	-1.24149	2.7046	-2.12924	17.6065	3.19671e-14

## Sheet: pca_3dpf_loadings
	PC1	PC2	PC3	PC4	PC5	PC6	PC7	PC8	PC9	PC10	PC11	PC12	PC13	PC14	PC15	PC16	PC17	PC18
ATP6	-0.00200314	0.000584467	0.0179155	0.0214025	0.0112466	0.0176927	0.0224634	0.0067565	0.0119685	0.00244941	0.0129452	0.0129945	-0.00916358	-0.0189413	-0.00762492	0.0146621	-0.00125428	-0.0970874
ATP8	0.00159838	0.00585052	0.00753699	0.0323903	0.00940782	0.0189809	0.0156736	-0.0115061	0.00317672	-0.00985104	0.0160183	0.00783772	-0.00671798	-0.0264461	-0.0134089	0.00924932	0.0115361	-0.102178
COX1	-0.00269267	-0.000769106	0.0147427	0.00997907	0.0149179	0.0175987	0.0209511	0.018347	0.0122378	0.00769028	0.00852909	0.0159889	-0.0043977	-0.0150842	-0.0180481	0.00660778	-0.0206059	0.193118
COX2	-0.000914021	0.0062158	0.00482665	0.0210611	0.00505213	0.0111853	0.018419	0.0259858	0.0340585	-0.00141358	0.0154746	0.0146044	-0.0159813	-0.00857932	-0.0252758	-0.0045317	-0.0188683	0.0816183
COX3	0.00352733	0.0132303	-0.00175008	0.0247108	0.00190952	-0.0133905	0.00935715	-0.00595482	0.00942845	-0.00620936	0.0154048	0.0193493	-0.00963983	-0.00972382	-0.0123885	-0.0127841	-0.024898	-0.219301
CYTB	0.00306481	0.000862717	0.00528629	0.0098645	0.0183665	0.0126597	0.00630178	0.023067	-0.00168265	0.0108453	0.0159689	0.00827197	-0.0130512	-0.0204097	-0.0176492	0.00467892	-0.012003	0.0900179
LOC105192776	-0.0163251	0.0310514	-0.0202673	-0.010633	0.000226003	0.0028451	-0.00303731	0.000285148	-0.00585295	0.00156095	-0.00486555	-0.0004668	0.00445573	-0.00280487	0.000932688	-0.0100819	-0.00169413	0.144647
LOC105192777	-0.00655139	0.0182912	-0.0288211	-0.00444742	-0.00695509	0.0104133	-0.00327029	-0.00850637	-0.00568354	0.00445485	0.0017036	-0.00305129	0.00382645	0.000316957	0.00555027	-0.000842742	0.00357727	-0.167605
LOC105192778	0.00144132	0.00611821	-0.013332	0.0135372	-0.00665565	-0.00377364	0.00983754	-0.00328184	-0.0149151	-0.00530222	-0.00233375	0.00199352	0.00752623	-0.0070752	-0.00511835	-0.0179403	0.00613272	0.174919
LOC105192779	-0.00480926	0.00209192	-0.0172049	-0.0127144	0.00699089	-0.00897998	-0.00641515	-8.23153e-05	0.00182913	0.00616859	-0.00438371	0.00587712	0.00660349	-0.00650119	0.00845691	-0.0040609	0.00219223	0.00199835
LOC105192780	0.0182784	0.00956449	-0.0159956	0.000863896	0.00935234	-0.000984304	0.0113074	0.000305659	0.00465088	0.00380089	-0.00636842	-0.00692425	0.00363789	-0.0111099	-0.00230679	0.000505404	0.00882155	0.182705
LOC105192781	-0.00198835	0.001499	-0.0023378	-0.00849894	0.000737537	0.000276252	-0.000392058	-0.00165999	-0.0106543	0.00621131	0.00829031	0.0140674	0.0128421	0.000104013	0.00151497	-0.0176317	-0.00376902	-0.0580031
LOC105192782	-0.000688889	-0.00945311	-0.00845842	-0.00330609	0.00856095	0.00297319	0.0048621	-0.0069519	-0.00362809	0.00732047	0.00116636	0.00148541	-0.00766496	0.00162573	-0.00426606	0.00327602	-0.014574	-0.01963
LOC105192783	0.0135969	-0.00123192	-0.00284658	0.00689445	-0.00510713	0.00608805	0.00565098	-0.00897919	0.00229712	0.000231094	0.00119822	0.0055838	0.00503699	-0.00375138	-0.00288379	0.0114185	0.00123899	0.0800966
LOC105192784	-0.00791224	0.0152186	-0.000233276	-0.00231506	0.00394873	-0.000748121	-0.00582396	-0.00513149	-0.00406832	-0.000735387	0.00166355	-0.00577758	-0.00283154	-0.00752442	0.00142762	-0.00453836	0.00396414	-0.153709
LOC105192785	0.00747611	-0.00272565	0.00430607	-0.0088137	0.00239014	0.00204448	-0.00864139	0.00549064	0.00328469	-0.00312763	0.00148892	0.00452629	-0.00343598	-0.00228864	-0.00452493	-0.000170053	-0.0100021	-0.00550715
LOC105192786	-0.00418497	-0.00258317	-0.00243343	-0.00150648	-0.00122646	0.0119648	-0.0134687	0.0150475	0.00896774	0.0113408	0.00642664	0.00311334	-0.00411089	0.00670574	-0.00768757	0.000727253	0.00621807	0.0473185
LOC105192787	0.00149987	-0.00188052	0.002257	-0.00491486	-0.00834646	-0.00382301	-0.0010631	0.0112257	-0.004641	-0.00238976	-0.00337988	-0.00132995	-0.00825845	-0.00326966	0.003785	0.00606408	-0.0103249	0.00506757
LOC105192788	0.00165955	-0.00923383	0.0033574	-0.00089991	-0.0010041	0.00303537	-0.00102805	-0.00744789	0.0105832	-0.0122343	-0.00142493	-0.00608501	-0.00153249	0.00411068	0.00136353	0.00143686	-0.00152858	-0.00472112
LOC105192789	0.000406703	-0.00537652	1.96626e-05	0.00512063	0.00779487	-0.00797187	0.00232226	-0.0124029	0.00446629	0.00439891	-0.00188309	0.00486039	0.0157714	-0.00641878	-0.0144116	-0.0100195	0.0116659	0.00475562
LOC105192791	-0.00258121	-0.00839106	-0.0219152	0.00220926	-0.00606542	-0.0101183	0.0016813	0.00156073	-0.00118196	0.0152138	-0.00249325	-0.00518616	0.00647102	-0.00422217	0.0101099	-0.0155864	-0.00397518	0.00547425
LOC105192792	-0.000453997	0.00518386	-0.00321999	-0.000290933	-0.00234762	0.0124622	0.00356721	-0.00246169	-0.00529738	0.00838664	0.0157154	0.00780589	0.00873936	-0.00297488	0.00325212	-0.0165702	-0.010476	0.00440689
LOC105192793	-0.0278001	0.0215038	0.00705639	0.0168516	0.000229484	0.0157593	0.00916483	-0.00687183	0.0210713	0.00310095	-0.012956	0.00339955	-0.00194834	-0.0114718	0.0181115	-0.0176357	-0.0306216	0.00333832
LOC105192794	-0.0274147	0.0290886	0.0128646	0.0510437	0.0248253	-0.016926	0.0558432	0.0135366	-0.0214871	0.0192199	0.00932818	0.0120122	0.0176188	0.0245584	-0.0118788	0.00168021	0.0277186	0.00726772
LOC105192795	0.00454604	-0.0010769	-0.00604826	0.00948607	0.00578585	0.000958859	-0.0054997	0.00296121	-0.0029665	0.000998214	-0.00100151	0.00334315	-0.00484009	0.00348417	0.00409166	-8.53193e-05	-0.00426874	-0.00805401
LOC105192796	0.00135562	0.00344122	-0.000456723	0.00131763	0.00033763	0.0120975	-0.00355311	-0.0003363	0.00724638	0.00665583	0.0143612	0.0156849	-0.00760554	-0.000702451	-0.00299545	0.0121407	0.00285099	0.00444687
LOC105192797	-0.0108932	-0.0136494	-0.00787	0.00380144	0.0210879	0.0304832	0.000211315	-0.00286127	0.00558423	-0.00304571	0.0211948	-0.000875717	-0.00101563	-0.0105526	-0.00213022	0.024975	-0.0204711	0.00365346
LOC105192798	-0.00680169	0.0106124	-0.00174421	0.0116214	0.0176379	0.00562505	0.00886152	0.00115941	0.00393054	0.00459134	-0.00294355	0.00534502	-0.00403595	-0.00172318	-0.00538729	0.0112963	0.00886207	-0.0152238
LOC105192799	-0.00489439	0.00852721	0.000292189	0.00273504	0.0152868	-0.0101191	0.00013887	0.00911767	0.002473	0.00532093	0.00238875	0.00864593	0.00574995	0.00804716	-0.00062935	-0.0046069	0.0128378	0.00390767
LOC105192800	0.00191676	0.00225487	-0.000361941	0.00699592	-0.00497627	0.00238232	0.00647442	-0.00376113	-0.00278419	0.0032173	-0.00545118	-1.78998e-05	-0.00355756	-0.00541171	-0.00307528	0.00342083	0.000155599	-0.00109755
LOC105192801	-0.00564075	0.0206869	-0.00707754	-0.0100867	-0.00214312	-0.00872931	0.00274539	-0.00668525	0.000555952	-0.012107	-0.00342834	-0.00746551	0.0111088	-0.00244946	0.0150592	-9.41537e-05	-0.00264768	0.00211925
LOC105192802	-0.000325315	-8.71441e-05	-0.00273719	-0.00186802	-0.00610942	-0.00200182	-0.00400913	-0.0100314	0.000974076	-0.00541479	0.0155778	-0.011095	0.000818895	0.000185396	0.0105386	0.00836418	-0.00287505	0.00542589
LOC105192803	-0.0010979	-0.00974399	0.0015218	0.00297008	0.00101321	-0.00385641	0.00834593	0.000312319	0.00372673	-0.00599059	-0.00491895	0.00433296	0.000424442	-0.0145244	0.000215167	0.00381643	0.00522947	-0.00312869
LOC105192804	0.00303931	-0.00540831	0.00622733	-0.000851515	0.00989333	0.000473722	-0.00680331	-0.00397558	0.00532712	0.00676942	-0.00662662	-0.00208284	0.00314974	0.0025582	0.00587442	-0.015903	0.00248697	-0.0163833
LOC105192806	-0.00171916	0.00158827	-0.000262421	-0.0042141	-0.0123597	0.00655568	-0.00211148	-0.00666348	0.00459221	-0.00146615	0.00684915	-0.00287232	0.00600991	-0.00161988	-0.0119717	0.0220488	-0.00694292	0.00509742
LOC105192807	-0.0014152	-0.00323346	-0.00378577	-0.00380785	0.00468663	-0.00112149	0.00267703	-0.0145489	-0.00584043	0.00926177	-0.000514819	0.00339234	-0.000298498	-0.0138945	0.00515805	0.00582913	-0.00213122	-0.00812758
LOC105192808	0.000677467	-0.000933107	0.00212243	0.000739753	0.000542161	-0.000831017	-0.00143946	-0.00195324	0.00306828	-0.00215054	0.00293194	-0.000904331	-0.000166092	-0.00780641	-0.00171752	0.000697914	-7.092e-05	-0.00812774
LOC105192809	0.0023138	-0.00611753	0.00733745	0.00129683	-0.00298979	-0.0125087	0.000507306	0.00162217	0.00183216	-0.00674689	0.00594116	-0.000917925	-0.00430697	0.00481113	0.000139642	-0.00543556	0.00497519	0.0123085
LOC105192810	-0.00213645	-0.00701822	-0.00381431	-0.00192615	0.0039304	0.00218454	0.00624275	0.000228724	-0.00546261	0.00463521	-0.00276409	-0.00347704	-0.00125044	-0.00592765	-0.00026773	-0.0001406	0.000340779	0.0183553
LOC105192811	0.00454195	0.00402496	0.00386985	0.00632398	0.00251921	-0.00438573	0.000407053	0.00580763	0.00308645	0.00026671	0.00855931	-0.00189971	-0.00660411	-0.00102333	-0.00173821	-0.00768001	0.00705918	0.00533147
LOC105192812	0.000131664	-0.00561326	0.0100691	-0.00776624	0.00738909	-0.000526502	-0.0008295	-0.000692975	0.0037923	-0.00664455	-0.00924525	-0.00623667	0.00142818	0.00617878	0.00251159	-0.00361754	0.000574744	0.00574376
LOC105192813	0.000390393	-0.00797956	-0.000339336	0.00690234	0.00743365	-0.00198748	0.00274509	0.002301	0.00741519	0.00110743	-0.00701173	-0.00306944	-0.00422097	0.00690878	-0.00885925	-0.0036926	0.00463225	-0.0031317
LOC105192814	-0.00464536	0.00800381	0.00366711	0.0211248	0.0039525	-0.000682052	0.00744952	0.0016821	0.00347451	0.00107066	-0.000679827	-0.00211497	0.00216509	-0.000109483	-0.00054662	0.00354144	-0.00364323	0.00372073
LOC105192815	0.00596612	-0.000222188	-0.0124568	0.00594902	-0.00424899	-0.0029083	-0.00500038	-0.00180173	0.0136564	-0.00827094	0.0105177	0.00871973	-0.00542864	-0.00233581	0.00286276	-0.000896811	-0.00242353	-0.00369618
LOC105192816	-0.00100987	-0.00180472	-0.00199282	-0.00198269	0.00635853	0.0051612	0.00269734	-0.00503906	-0.00378136	-0.00444174	0.00999936	0.0134162	0.00402161	-0.00104586	0.00939542	0.00234014	0.00765139	0.00851443
LOC105192817	-0.00500563	0.0171597	-0.00801223	-0.00740253	0.0156045	0.00553537	-0.00708599	0.00304425	-0.0062008	0.00566182	0.00266094	0.00170683	0.000251343	0.00119502	0.00228245	0.0105163	0.00555403	-0.00988859
LOC105192818	0.000573169	-0.00207069	-0.000892329	0.000281122	0.00149459	0.00197783	-0.00296389	-0.00104884	-0.00291437	-0.00342452	0.000345099	0.00362899	-0.00193187	0.00164011	0.0050148	0.00488787	-0.00193153	0.00514906
LOC105192820	0.000329586	-0.0041293	0.00806949	0.000499198	0.00255181	-0.00198114	0.00970808	0.00359934	0.000318035	-0.000275773	0.00103499	0.00626654	0.000455261	0.000998405	-0.0019125	-0.00472696	0.00567354	0.0162933
LOC105192821	0.00353997	-0.0052372	0.0130005	-0.00904125	-0.000794258	-0.00706602	-0.00437014	-0.00982041	0.0120573	0.0080883	-0.0054068	-0.000406435	0.0138118	-0.00314005	0.0108652	0.0101061	0.00622753	-5.95026e-05
LOC105192822	0.00171183	0.00678099	-0.00665087	-0.00927906	0.0129002	0.0020669	-0.00596134	0.00010437	-0.00383269	-0.00790558	0.0166823	0.00889933	-0.0109072	-0.00795853	0.00176636	0.0147701	-0.0010058	0.00373333
LOC105192824	0.00187355	-0.00548987	-0.00106047	-0.00535332	0.00118673	-0.00274824	4.95939e-06	-0.00252415	0.00167786	-0.00232904	-0.000271392	0.00176825	-0.00104169	0.00023545	-0.0012759	-0.00145732	-0.000472525	0.00213498
LOC105192825	-0.00814916	0.00452253	-0.000757835	-0.00260759	-0.00182458	0.00407176	-0.00277744	-0.00864846	0.00298972	0.00629765	0.00670589	-0.00164913	0.00924404	-0.00644833	0.00711177	-0.00494151	-3.01754e-05	0.0124649
LOC105192826	-0.00977175	-0.012914	-0.00690069	0.00126382	0.00337612	0.000964744	0.00199459	0.00453994	-0.00555554	-0.00303541	-0.00621365	-0.0148918	-0.00425507	0.00301603	-0.00393592	-0.0038975	-0.00345174	0.00199603
LOC105192827	-0.00143297	0.0146139	-0.00715355	0.00565901	-0.0035469	0.00394332	-0.00276326	-0.00110522	0.00665421	0.00627488	0.0112367	-0.000764164	0.00378724	0.013486	0.0115568	0.00548472	0.0018808	-0.00601698
LOC105192828	0.00435706	-0.0106811	-0.00333052	-0.0144344	1.91264e-06	-0.00453853	0.00208314	0.00107769	-0.0135064	0.00975354	0.0168545	0.00706084	0.00696189	0.00302957	0.0083508	0.0151574	0.00807008	0.00225909
LOC105192829	-0.00939909	-0.00281212	0.00554957	0.00783409	0.00302667	0.00449874	0.00579788	-0.000622172	0.00443588	0.00845392	0.000193892	0.00662564	0.0148685	0.00356685	-0.0112719	-0.00723412	-0.00329432	-0.00223025
LOC105192830	0.0196901	-0.0132828	-0.00691317	0.00148059	0.0301756	0.0165311	0.00503536	-0.00439299	-0.00601631	0.0102032	0.00889099	-0.00846604	0.00416256	-0.00981698	-0.00100303	0.00621677	-0.00982126	0.0122744
LOC105192831	0.00420167	-0.010968	0.00192898	-0.00914688	0.0144732	-0.00270302	0.0101395	0.000115296	-0.0144976	0.00584998	0.000809525	-0.00548234	0.00762224	-0.00596109	0.00224781	0.00199417	-0.00433535	0.00591688
LOC105192832	0.00365348	-0.00907452	0.00513662	-0.0111332	0.000216821	0.000544077	0.00250147	0.0119126	-0.00735058	-0.00600431	0.00756804	-0.012533	0.0020863	-0.00622667	-0.00719693	0.000509017	-0.0011478	0.00277391
LOC105192833	-0.00180174	0.00508991	-0.00221062	-0.0167438	-0.00978606	0.00484804	0.000361443	0.00778471	0.00816883	0.00056237	0.00475012	0.00872432	-0.00315979	-0.00268951	-0.0152076	-0.00114265	-0.00924996	-0.0019976
LOC105192834	0	0	0	0	0	0	0	0	0	0	0	0	0	0	0	0	0	0
LOC105192835	0.00125971	0.00611303	0.00721847	0.00516474	0.00288572	0.0153323	-0.00865871	0.000652433	-0.00033689	0.00924955	0.0133578	0.00338118	-0.00414209	-0.00349951	0.00728401	-0.00346173	-0.00286085	0.00824579
LOC105192836	0	0	0	0	0	0	0	0	0	0	0	0	0	0	0	0	0	0
LOC105192837	0.00558399	0.00614766	-0.00377296	-0.00548205	-0.00539364	-0.0167169	-0.00694964	-0.00987906	0.0046923	-0.00353819	0.00266704	-0.0063206	0.00813633	-0.00453258	0.01039	0.00703479	-0.00814453	0.00515512
LOC105192838	-0.000558209	0.00550631	0.000258441	-0.00635275	0.00823721	-0.000688885	-0.00542266	0.00689571	0.00291412	0.0134108	0.00336247	0.00611023	-0.00436207	0.0056206	0.00434207	-0.00143908	-0.000136966	0.00840235
LOC105192839	0.00183365	0.000339892	-0.00456826	0.00405128	0.00820147	-0.00944604	0.00963507	0.0012105	0.00103156	-0.011621	-0.00781656	0.00875287	0.0127004	-0.0247972	0.00543118	-0.0160351	0.00125965	2.64202e-05
LOC105192840	-0.0066528	0.00106351	0.00504033	-0.00852971	0.00233298	-0.00127779	-0.000517269	-0.0116994	-0.0121249	0.00379849	-0.01121	0.0156748	0.00649851	-0.00342699	0.00979593	-0.0039609	0.00451305	0.00931697
LOC105192841	-0.00884835	-0.00242318	-0.00833318	-0.00364145	-0.00234264	0.00636712	-0.00120409	0.00207924	3.31626e-05	0.014647	0.0041447	-0.0032249	0.00674603	-0.00225064	-0.0035748	-0.00852255	-0.00960293	0.00221297
LOC105192842	0.00388378	0.0200727	0.0146593	0.0175597	0.00240884	0.00864895	0.00354977	-0.00949068	0.00546735	0.00168231	0.00770558	0.00336838	-0.00535839	-0.00848141	-0.00425941	-0.00357113	-0.00517478	-0.000359975
LOC105192843	0.00537251	0.00493498	0.00122685	0.00142604	0.0140419	0.00494199	0.00227902	0.00300708	0.0140946	-0.0075657	0.00419915	0.00845573	0.00846514	-0.0054404	-0.0169004	-0.0105781	-0.00289494	-0.000735366
LOC105192844	-0.00448011	0.00504398	0.000608109	0.023151	0.0173612	0.00246318	0.00783962	0.00643374	-0.00523298	0.00391996	-0.00901597	0.0140171	0.00427752	-8.5674e-05	-0.00332324	-0.000223199	-0.00640344	-0.0165755
LOC105192845	-0.00320043	0.000664152	-0.00157908	0.00197389	-0.00222836	0.00168326	-0.00415861	-0.00397638	-0.00713599	-0.00176782	0.000477479	-0.00629202	-0.00601882	0.00163703	-0.0135708	0.00556774	0.00518406	0.00212699
LOC105192846	0	0	0	0	0	0	0	0	0	0	0	0	0	0	0	0	0	0
LOC105192847	-0.00496097	-0.00303307	-0.0008342	-0.00492254	-0.0048946	0.000444299	0.00493581	-0.00513957	-0.00802075	0.00117244	0.013212	0.00376512	-0.00547362	0.00618052	0.00142616	0.00146883	-0.00744517	0.00244392
LOC105192848	0	0	0	0	0	0	0	0	0	0	0	0	0	0	0	0	0	0
LOC105192849	-0.00140925	0.0128676	-0.00957632	0.00610125	-0.00947505	0.00953307	-0.0163135	-0.00363987	0.0065878	0.00279422	0.0149271	0.00353394	-0.0112651	-0.0212271	0.00495996	0.0155574	-0.0136266	0.00455332
LOC105192850	-0.00271356	0.0105053	-0.0105618	-0.00250849	0.00551035	-0.00470155	-0.0144494	-0.0103817	0.00116839	-0.004128	-0.00714515	-0.00209104	-0.00324355	-0.00639109	0.0177567	0.013823	0.0152902	0.00590598
LOC105192851	-0.00194779	0.00578192	0.0019506	-0.00836373	0.0165775	0.0217015	0.00350116	-5.03209e-05	-0.00247234	-0.00467744	0.0121499	-0.0118534	0.00445501	-0.0104398	-0.00151395	0.000802915	0.00485443	0.0061031
LOC105192852	-0.00356113	0.00284086	-0.00479511	0.0162761	-0.00489772	0.00083377	0.00468243	0.0013595	-0.000929119	-0.00289578	-0.0111717	-0.00646293	-0.00548637	0.00139781	-0.00471564	0.00122524	-0.0145477	0.00815013
LOC105192853	-0.000114534	0.00353345	-0.00303097	0.0114965	-0.001927	0.00601861	-0.0112249	0.00281815	-0.00664378	0.0027332	0.0156387	0.00541709	0.00655904	0.0113098	0.00131204	-0.0162908	0.00544664	0.00422813
LOC105192854	-0.0146614	0.00538229	-0.00719604	0.00348722	0.0148091	0.00383456	-0.00627741	-0.00776232	-0.0032096	-8.31513e-05	0.00509865	-0.0078827	-0.00163146	-0.00548107	0.00206869	-0.0021097	0.0197059	-0.00040167
LOC105192855	0.0155257	-0.00710937	0.0035306	-0.00357962	-0.000968618	0.00526459	-0.000950545	0.00607075	-0.0137351	0.00345466	-0.000176324	0.00778453	-0.00125169	0.0076079	0.0085764	-0.0302037	0.00872286	-0.00767107
LOC105192856	-0.00553598	-0.0146441	-0.003127	-0.00524535	-0.00450399	0.00328701	-0.0207434	0.00858438	0.00982998	-0.00227846	0.0131879	-0.016477	-0.0101733	0.00891287	0.00808772	0.0166399	0.016461	-0.00865703
LOC105192857	-0.000257862	0.000738076	0.00109066	0.00514518	-0.00200048	0.00484735	-0.000307618	0.00101806	0.00315426	-0.00343695	-0.0026753	0.00692407	0.00602442	-0.000445616	0.00249002	0.00175988	0.00376869	0.00603323
LOC105192858	0.00205033	0.014749	-0.0075748	-0.000871396	0.00281406	-0.00377744	-0.00493298	0.00629176	0.00501053	-0.00939798	0.0122314	0.0100544	0.00162978	0.00291654	-0.000922795	-0.0020022	0.00367308	-0.00807599
LOC105192859	-0.00523148	0.00770322	0.00681084	-0.0113762	-0.00142668	-0.00319571	-0.00454879	-0.00139385	0.00599997	-0.00513381	-0.00518396	0.00074178	0.00527119	-0.00643619	0.00947865	-0.00706583	-0.00755083	-0.0103183
LOC105192860	-0.0028167	-0.00727348	0.0035192	-0.00567459	0.000398621	0.0100763	-0.00958891	0.00261966	-0.00532549	0.0128767	-0.00388683	0.00718271	0.00570024	0.00244061	0.00061425	-0.0134203	-0.00726831	-0.00952955
LOC105192861	0.00722418	-0.000891713	0.000965604	-0.00157756	0.00327954	-0.00301527	0.00493734	-0.00329735	-0.00616581	0.00510525	0.0028574	0.00962295	-0.00563207	0.00142333	-0.00887381	-0.00222349	-0.00410738	0.00205299
LOC105192862	-0.00226855	-0.00452652	0.00286722	-0.00684772	0.006927	-0.00149702	-0.000767215	-0.00465812	0.00184078	-0.00760446	-0.00887252	-0.00683067	0.00435501	0.00578045	-0.00837663	-0.00140085	-0.00421305	-0.00330488
LOC105192863	-0.00152184	-0.0129607	-0.00677758	-0.00748932	-0.00103687	-0.010779	0.00368804	-0.0217605	0.0168877	-0.0110838	-0.0132806	0.030891	-0.0126759	0.0080948	-0.0108449	0.00855448	0.0011513	0.000223895
LOC105192864	0.0068508	0.00625888	0.00667054	0.00755044	-0.00688766	0.000310993	-0.0103386	-0.00453349	0.00373203	-0.00267432	0.00327172	-0.000863416	0.00200443	0.000598961	-0.00122634	0.00325064	0.00132098	0.00189693
LOC105192865	0.00165456	0.0169937	0.000284176	0.0187501	-0.00933658	0.00214204	-0.00179272	0.00525364	0.0139298	-0.00193115	0.00644375	-0.0157548	0.00844384	-0.00168072	-0.00260096	0.00589236	-0.00937292	-0.0103898
LOC105192866	-0.000502844	-0.00392502	-0.010948	0.000989548	-0.00824484	-0.00333354	0.00538683	-0.0121636	-0.00168078	0.0260523	0.0133134	0.00196427	0.00240678	-0.000349193	0.00128612	-0.00129242	0.00814941	0.00762773
LOC105192867	0.010946	-0.00921287	0.00291684	0.0022515	0.00827423	-0.00575751	-0.0031744	-0.00501687	-0.00750175	-0.000320232	0.0181349	0.0160123	-0.0128815	-0.00047904	-0.0022581	-0.0163457	0.000872607	0.000786876
LOC105192868	-0.0372004	0.00545646	0.0135829	0.00463262	-0.00460736	0.00943022	-0.00626642	-0.000754403	0.00313838	-0.0057168	0.00506048	-0.0155482	0.00398455	0.00193543	-0.00259151	-0.00806478	-0.00629633	0.0173136
LOC105192869	-0.0111787	-0.00353924	0.000525344	0.00633183	-0.00469592	0.0112794	0.0120264	-0.00840988	-0.00155226	-0.00263147	0.0116297	0.0131723	-0.0162698	0.00756892	-0.0104425	0.00238488	0.00991201	-0.0076
LOC105192870	-0.00568561	0.00611294	0.0100371	0.0247409	0.0113931	-0.00897428	0.0124173	0.000764937	-0.00239892	0.00817595	-0.00442075	0.0107748	0.00632341	0.00509825	0.00197693	-0.000287416	-0.00430217	-0.000693725
LOC105192871	-0.00324941	0.000180644	0.00761883	0.000362559	0.00404512	-0.0016254	0.00437872	0.00236917	0.00192664	0.000434425	-0.0048564	0.00702096	0.00383963	-0.00508043	0.00113731	-0.00813835	0.000455366	-0.0145377
LOC105192872	0.00524489	0.00599873	-9.10794e-05	-0.00561773	-0.00306346	-0.0181707	-0.00126518	-0.00258537	0.00290621	0.0109552	-0.00291772	0.000838274	-0.0127859	0.00162117	-0.00175146	0.00057541	0.00230532	0.00409081
LOC105192873	0.00198116	-0.00367734	0.00438432	-0.00188675	-0.00504307	0.00116629	-0.0061436	-0.00122592	0.00314236	0.00219005	7.35683e-06	-0.000351134	0.000935107	0.00188901	-0.00186433	0.00468511	0.00250958	0.0162287
LOC105192874	-0.00139844	-0.00354859	0.000994061	-0.000800748	-0.00413488	-0.0046803	-0.00155258	0.0051707	-0.00312879	0.00064232	-0.00386042	0.00216262	-0.00152634	0.00349751	-0.00825688	0.00168077	-0.00156774	0.010104
LOC105192875	0.0094542	-0.00419553	-0.00341493	9.62377e-05	-0.0148988	-0.000686787	-0.00368817	-0.00417193	0.00785685	-0.00886022	-0.0013042	0.0100003	0.000876699	-0.0038837	-0.00709499	0.0115614	-0.0088085	-0.0144032
LOC105192876	0.00122848	-0.00413622	0.0077558	0.00953403	-0.00489464	0.00343076	-0.00324515	-0.00223726	-0.00379938	0.000392869	-0.00386325	0.00236293	-0.00567162	-0.0046204	0.00212307	-0.00238064	-0.00397509	-0.00197857
LOC105192877	-0.0266793	-0.00821407	0.00474818	-0.00717313	0.00864485	0.00854859	-0.012783	0.00609268	0.00914567	0.0133441	-0.0149674	0.00601949	0.0126572	-0.00251851	0.0184409	-0.0149955	-0.00477976	0.00487177
LOC105192878	0.00682063	-0.00417964	0.000105558	-0.00292171	0.00243521	-0.00130985	0.00399816	0.00818549	0.000603104	-0.0036887	-0.00147246	-0.00555696	-0.00574545	-0.00567112	-0.00824971	-0.000879304	-0.00248143	0.0019318
LOC105192879	0.00658353	-0.00662881	0.00140472	-0.021735	-0.0007145	-0.00781995	-0.00397	-0.00529923	-0.00457922	-0.00462386	0.00210511	0.00607231	0.00304851	-0.0155953	-0.00612631	-0.00663736	0.0024803	-1.56244e-06
LOC105192880	0.0150715	0.000807783	-0.00832756	-0.00397436	0.00843086	0.00656622	-0.00150744	0.00992119	0.00366423	0.00461705	0.00388149	-0.0221943	0.00321652	-0.00353107	0.0130414	0.0135972	0.0199518	-9.78913e-05
LOC105192881	-0.00392744	0.00547	-0.00270239	-0.00910695	0.00445918	0.00110218	0.00584873	-0.00191416	0.00242017	0.00258678	0.00182354	-0.000690169	0.0057013	-0.00215166	0.000635677	-0.000995593	0.00173686	-0.00824866
LOC105192882	0.00665628	0.0161108	0.00308034	0.00399716	-0.0144459	0.00428195	-0.00205673	-0.00919146	-0.00335407	-0.00977158	-0.0110848	0.00347847	-0.00668927	-0.00246877	0.00462228	0.00565458	-0.0092156	0.00396609
LOC105192883	0.00519829	-0.00813153	0.0044839	-0.00702303	-0.0035459	0.00326766	-0.00375587	-0.00950899	-0.00678646	-0.00148145	0.000381924	0.0047895	-0.0103098	-0.00117809	0.00154272	-0.00657236	-0.00723267	-0.00486194
LOC105192884	0.00283882	0.0171043	-0.0229428	-0.00557664	-0.0133587	-0.0429316	0.0173143	-0.031624	0.0336845	-0.0114561	-0.0466946	0.00467109	0.000480408	0.00571748	0.000511652	-0.000652283	-0.0528219	0.00222346
LOC105192885	0.00437646	0.00288965	0.000796435	-0.00515492	-0.00105842	-0.00474414	0.00849153	-0.00919483	0.00606039	-0.00897177	-0.00346451	0.00712725	-0.010225	-0.00533394	-0.00368358	-0.000646444	-0.00495388	0.00703144
LOC105192886	0.00259189	0.00302127	-0.00264066	0.0131772	-0.00684791	-0.00138402	-0.0116614	5.43988e-05	-0.00827128	-0.00810909	-0.0156504	0.000479878	-0.000462623	-0.0136289	-0.00272346	0.00428812	-0.00398862	0.00268031
LOC105192888	0.00907985	-0.00864418	0.00231826	-0.00318784	-0.000107183	0.00222486	0.00451535	-0.0115527	0.00103501	-0.016023	0.00550824	-0.00601854	-0.0120511	0.00146224	-0.0145738	-0.00577686	-0.00215494	-0.00193981
LOC105192889	0.00526618	-0.00163798	5.85287e-05	-0.00218419	-0.00353153	0.00469206	0.00274088	0.00786762	0.00130876	0.00250057	0.00507936	-0.00739782	6.42068e-05	-0.00368487	0.00562946	-0.00198472	-0.00427312	-0.00210543
LOC105192890	-0.000793348	0.00428346	-0.00347506	-0.0136054	0.00365668	-0.0101566	-0.00603448	-0.00942686	0.0122889	-0.00578756	0.0125073	-0.0115901	0.00591295	0.00930658	-0.00602596	-0.000988319	-0.00487043	-0.00790228
LOC105192892	-0.0111865	-0.00534274	-0.0109127	0.001416	-0.00493944	0.00638407	0.00325734	-0.00181979	0.00940695	0.0104728	-0.00492102	0.0111463	0.0117005	0.00570418	0.00720239	0.0119434	0.00612403	-0.00552227
LOC105192893	-0.000227765	-0.00369915	0.000384863	-0.00280622	0.00157037	0.00575094	-0.00228417	0.0002603	0.0031738	-0.000213152	0.000250988	-0.00329677	0.00337655	0.00664715	0.00271599	0.00175953	0.00167548	0.00915206
LOC105192894	-0.00222267	-0.00280027	0.000788611	0.0042026	-0.00173756	-0.00837678	-0.00471968	0.00103509	-0.00401378	0.00267445	-0.00302917	0.0068064	-0.0102249	-0.00904738	0.000332925	0.000235069	0.00572083	-0.00190657
LOC105192895	-0.00367991	-0.00569838	-0.00588502	0.00345045	0.00239327	-0.00035493	-0.00112232	-0.00343111	0.00134804	-0.00686988	-0.00866138	0.000661568	0.000782635	0.00490748	0.000188719	-0.00163916	-0.00349183	0.0092459
LOC105192896	-0.000563438	0.00106386	0.00124023	-0.00576374	0.00886494	0.0045439	-0.0019225	0.00522633	-0.00712371	-0.0179374	0.0115476	0.00266704	-0.00854722	-0.00514168	0.00888997	-0.0267825	0.000510957	0.0023847
LOC105192897	0.00558772	0.0552888	4.59554e-05	0.00187745	0.0149682	-0.0909183	-0.0398067	0.140407	0.0414701	0.00580477	0.027218	0.0107975	0.0023519	0.00628399	0.0220029	0.0360258	-0.0429381	-0.00195842
LOC105192898	-0.00341322	0.0493784	-0.00449931	4.47605e-05	0.0218386	-0.126112	-0.0194364	0.150971	0.034135	0.0612057	0.0294784	0.0429627	0.0138808	-0.047165	-0.0476085	0.0433093	-0.0630366	-0.0119748
LOC105192899	-0.00946552	-0.00991111	0.00177751	0.00298918	0.00168014	0.0022638	0.00176879	-0.00360999	-0.00198548	0.00408819	0.00194608	-0.011653	-0.00522971	-0.00124948	0.00442094	0.00782521	0.0029654	0.00747018
LOC105192900	-0.00615782	0.00230205	7.13087e-05	-0.00235342	0.0017823	0.000344719	-1.73871e-05	-0.00408972	-0.000842338	2.31918e-05	0.00504465	0.0026768	-0.00325328	0.00117488	-0.00324994	0.000360009	-0.0025763	0.0145909
LOC105192901	-0.00520408	-0.00557603	0.00900406	-0.00478175	0.000477198	-0.00896965	-0.00509504	0.00396968	-0.00142978	-0.00782309	-0.0035965	0.00423341	0.00350833	3.74315e-05	0.00737287	-0.00426931	-0.00112193	1.18582e-05
LOC105192902	-0.0159568	-0.00879941	0.000297393	0.0150971	-0.00344595	-0.00583015	0.00506077	0.00247404	0.00358342	0.00459776	0.00429835	0.00347086	0.0120761	-0.00636157	0.0108036	0.00435464	0.00670816	0.00421728
LOC105192903	0.00342795	-0.00721563	-0.00558505	-0.00453474	-0.000951018	-0.0105912	-0.00629646	-0.00143192	-0.0095165	-0.00945264	-0.00725656	-0.00616822	-0.00808998	-0.0141038	0.00816017	0.0146532	0.00215706	0.0041001
LOC105192904	0.0329068	0.00471048	0.00212983	0.0120792	-0.000913991	-0.0220715	-0.0045407	0.0014045	-0.0101642	0.0148102	-0.0213035	0.0144463	0.0175025	0.0171015	0.00352541	0.00788304	-0.0124014	0.000280599
LOC105192905	0.000202287	0.000522541	-0.000364049	-0.000689309	-0.000441375	0.00107778	-0.000146878	-0.000844203	-6.94897e-05	-9.71683e-05	-0.000286484	-9.27366e-05	-0.000332543	-0.000239276	0.000544493	-0.000447855	0.00428624	-0.00815154
LOC105192906	0	0	0	0	0	0	0	0	0	0	0	0	0	0	0	0	0	0
LOC105192907	-6.94025e-05	0.0018676	-0.00491438	-0.00196796	-0.0192418	-0.0024829	0.00535583	0.0122321	0.00117192	0.00495258	0.00381956	-0.00288058	-0.0166873	0.00222077	0.018627	0.00133342	-0.00142103	0.00726234
LOC105192908	-0.00170853	0.00319995	-0.00299344	-0.000438536	-0.00575777	0.00940602	-0.00681092	0.000678844	0.0117819	-0.00985315	-0.00644982	-0.000514892	0.00559144	0.00852603	-0.0119356	0.00161446	0.00741604	-0.00319887
LOC105192909	0.0011544	0.000289577	-0.0103823	0.00802407	0.0080512	-0.003243	0.0101766	0.00443011	0.00865082	-0.0125782	-0.00321267	0.00928833	-0.00175873	-0.00545802	0.0106414	0.00471158	0.013281	-0.00508731
LOC105192910	0.0046835	4.61765e-05	0.00647152	0.0109435	0.00116437	-0.0047914	0.00163227	-0.0026268	0.00388148	-0.00267977	0.000524656	0.000135646	0.00663093	-0.00434139	-0.00786234	-0.0184165	0.000712788	0.00319699
LOC105192911	0.00222222	0.00182894	0.00693556	0.00618631	0.00292957	0.00322475	0.000461664	0.00913361	0.00195138	0.00421424	0.0104832	-0.00446381	-0.00754348	-0.00603743	0.00516871	0.0050478	0.00232902	-0.00904784
LOC105192912	-0.000511202	0.00207556	0.00159356	-0.00130214	0.00818774	0.00232353	-0.00304683	0.000183151	0.00377581	-0.00454248	-0.0019802	0.00676205	-0.000365816	0.00150057	0.00568414	-0.00378833	0.00569726	0.0185678
LOC105192913	0.00652422	0.000273666	0.00107366	-0.00372113	0.0137546	-0.00680764	-0.00608883	-0.00695832	-0.000747739	-0.0101176	0.0165312	-0.0120658	0.0148245	0.000156368	0.00446363	0.00927772	0.00637867	0.000254052
LOC105192914	-0.00272183	0.000539604	-4.43139e-05	-0.0032034	-0.0107683	-0.000406145	-0.00941893	-0.00772069	-0.00216506	-0.00405564	0.00524945	0.00455304	-0.00412332	-0.0104599	0.00873959	-0.00541113	-0.00278866	-0.00655917
LOC105192915	0.00495094	-0.00261372	0.00150009	-0.00742962	-0.00243402	0.0100984	-0.00477025	-0.00279044	-0.0210149	0.000222699	-0.00531557	0.00654308	-0.00558991	0.00812209	0.0124972	0.00800034	0.0067051	0.00103439
LOC105192917	0.00566891	-0.00283008	0.00707433	-0.00643332	0.00545539	-2.84048e-05	0.00589158	0.0061599	0.000220662	0.000485882	0.000707504	0.00290826	-0.00410726	-0.00728782	0.0130134	-0.00455725	-0.00724044	0.00639652
LOC105192918	-0.0306575	-0.0160936	0.0075819	-0.00478261	-0.0143233	-0.0150281	-0.0115291	0.0128149	0.0161186	0.00983393	0.0147496	7.98363e-05	0.00107858	0.0159574	0.000907682	-0.0018885	-0.00902983	-0.00982044
LOC105192919	-0.0296102	0.00308973	0.0326503	0.0343125	0.0128463	-0.0330856	0.000207718	0.00488672	0.0365523	0.027299	0.0412319	0.00218218	0.0283531	0.00190738	-0.0620451	-0.0170091	0.0220691	-0.00609422
LOC105192920	0.00114018	-0.00411914	-0.00177507	0.000559224	0.00297312	0.00393442	-0.00589595	-0.00208642	-0.00579743	-0.00681226	0.000686492	0.007219	-0.00384298	0.0032626	0.00997573	0.00972324	-0.00384232	0.00838742
LOC105192921	-0.00146868	-0.00282044	0.00619979	-0.00172474	-0.00092667	-0.00581017	-0.000440686	3.24086e-05	0.00830107	-0.000862587	-0.0044195	0.00629722	-0.00130301	0.00365313	-9.3252e-07	0.000682705	0.00602986	-0.00196586
LOC105192922	0.00147921	0.00311031	0.00514631	0.00671413	-0.00145699	-0.000890631	-0.00103939	0.0014253	0.00301124	0.00223893	-0.000253042	0.00192607	0.000996093	-0.00495869	0.00262063	-0.00455217	0.000429621	-0.0082484
LOC105192923	-0.0037381	-0.00596394	0.00113914	0.0130055	-0.00907161	0.0111834	-0.0101674	-0.00481825	-0.00694892	0.00874906	0.00450251	-0.0132731	-0.00555685	0.0111881	-0.00104267	0.00514529	-0.0163981	-0.00830082
LOC105192924	0.00966343	-0.00368431	0.0127208	0.0129131	-0.00545127	-0.0108649	0.00820843	-0.0197234	0.0044613	-0.0158228	0.00926689	0.00680453	-0.00557479	-0.00874607	0.00575302	0.00279558	-0.0116216	-0.0158846
LOC105192925	-0.00313174	-0.00315113	0.00497996	0.00904111	-0.00497399	0.00714948	-0.000306906	-0.00373856	0.0135946	-0.0127467	0.00257344	-0.010423	-0.0012673	-0.00922578	0.000184542	-0.00525825	0.00388744	-0.00485159
LOC105192926	-0.00251416	0.00591655	0.00219903	-0.00203928	-0.00274433	0.00543906	0.00233488	0.018094	-0.00811606	0.0119328	-0.00336076	0.00396632	-0.00575801	0.00508756	-0.00535714	-0.013439	-0.00443189	-0.00334211
LOC105192927	0.00258168	-0.000984986	0.00241453	-0.00164894	0.00465176	0.00227645	0.00617696	0.004216	0.00550079	-0.00274601	-0.000970441	-0.0103148	0.00215078	0.00217533	-0.00340619	0.00224917	-0.00594386	0.00696258
LOC105192928	-0.000956438	-0.00505805	0.000860211	0.00224075	-0.00437626	0.0114004	-0.0074872	-0.011322	0.0140507	0.00157507	0.0124464	-0.00355199	-0.00254299	0.00474217	-0.0104612	-0.0107201	0.00913067	0.0045143
LOC105192929	0.00932559	-0.00454165	-0.00597798	0.00683782	-0.010789	-0.00866067	0.00494766	-0.00939548	-0.00493506	-0.016167	0.0140782	0.00721633	-0.0136684	-0.000770062	-0.00290515	0.00421407	-0.00794823	-0.00896463
LOC105192931	0.00145962	0.00782524	-0.00226802	-0.00434602	0.0130873	0.00584586	0.0103462	-0.00851607	-0.000877605	-0.00756194	0.0122301	-0.0199764	0.00447849	0.000880766	0.00835169	-0.00216281	-0.0137927	0.00491411
LOC105192932	-0.00618179	0.00148595	-0.00356976	-0.00852319	0.00156216	-0.00552504	0.00219295	-0.00849321	-0.00890609	-0.0040148	-0.00488937	0.0192798	0.00957272	0.000102776	-0.00707669	-0.0139692	0.000916108	-0.00903069
LOC105192933	-0.00145295	0.00289727	0.00493912	-0.00993193	-0.00062091	-0.00101958	0.000463826	0.00180025	0.00110832	-0.00533718	0.00856945	-0.00369145	-0.000492931	-0.000372587	0.00758499	0.0105484	0.000805612	-0.00696945
LOC105192934	0.00363825	-0.00160639	-2.59371e-05	0.0070906	-0.012026	-0.00330759	-0.00791664	-0.00143467	-0.00259034	-0.00298334	-0.00461159	-0.00386816	0.00206957	-0.00608968	-0.00410601	-0.00567478	0.00213577	0.00491414
LOC105192935	-0.00224542	0.00761301	-0.00578802	-0.00257439	-0.0067488	0.0029955	-0.0214126	-0.0189594	-0.00404205	0.0192422	-0.00891196	0.0130889	0.0118505	-0.00411492	0.00440675	-0.00585966	-0.00405745	-0.00516258
LOC105192936	-0.000532608	-0.00257958	-0.0016217	0.00270401	-0.000579725	-0.000796913	0.000592448	-0.00206423	-0.00276547	0.0101143	0.00120835	0.00485047	-0.0025891	-0.000682316	-0.00713513	0.00185872	0.00180597	0.00708229
LOC105192938	-0.00635298	-0.00580197	-0.0113727	-0.00123788	0.00395184	-0.00796261	0.0104337	-0.0011934	0.0107061	-0.00572089	-0.00425859	-0.0115954	0.00976913	-0.00837316	-0.00136147	-0.00150791	0.00233107	-0.00611483
LOC105192939	-0.00255416	-0.00213051	-0.000378382	0.00179398	0.000944232	-0.00102848	0.0118651	0.0039434	-0.01138	-0.00161497	0.00986997	-0.00333085	0.00157746	0.000919117	0.000503796	-0.00450133	-0.000804676	-0.00289373
LOC105192940	-0.00223479	-0.00103728	0.00178035	-0.00195602	0.00134751	0.0011814	0.000481911	-0.000611177	0.00087652	-0.00395773	-0.00196261	9.1832e-05	0.00272552	0.00109571	-0.00660503	-0.000505282	-0.00125748	0.0122524
LOC105192941	0.000950283	0.00177066	0.00442251	-0.00611733	0.00102213	-0.000387146	0.00537562	0.00670233	-0.00518935	0.0014377	-0.00264733	0.00366671	0.00661073	-0.00650867	0.00827801	-0.00514881	-0.00121115	0.00269363
LOC105192942	0.00758071	-0.00590945	0.0083258	0.000970202	0.000463399	0.00648484	0.00225223	0.00305473	0.0005236	0.00446583	0.000609687	0.000345127	-0.00455615	-0.00384607	-0.000468297	-0.0120291	-0.00450762	-0.0102795
LOC105192943	-0.00351595	-0.0110093	0.000198763	0.0059658	0.00452261	0.00764354	0.0125534	-0.000494429	-0.00837711	-0.00904948	-0.00170517	0.000371736	-0.00511623	-0.00330874	-0.0108983	-0.00640872	0.00159508	0.00303737
LOC105192944	0.00418837	0.000291726	0.015677	0.00262213	-0.000871561	0.00860868	-0.0141665	-0.00242913	-0.0110239	0.00430247	-0.00242931	-0.0115654	-2.87877e-05	0.00592059	-0.0137128	-0.0121679	0.00344826	-0.0167661
LOC105192945	-0.000718884	0.015296	-0.0122505	0.00753731	-0.00453849	0.00745945	-0.00732617	0.000776067	-0.00335404	-0.000384943	-0.000293822	0.0116532	0.0080573	0.0105211	-0.0135765	0.00456878	0.0144199	-0.0094788
LOC105192947	0.00307067	0.0128456	-0.00824041	0.0110575	0.00147736	0.0121824	0.00314104	-0.00278435	0.00530549	0.00361231	-0.000575485	0.00389121	-0.0115496	-0.00198176	-0.000679259	-0.0120888	0.0174993	0.0145842
LOC105192948	0.00458301	-0.00618898	0.00221765	-0.00416598	-0.0036407	-7.5495e-05	-0.000492734	-0.0024252	0.00932024	-0.000878072	-0.00217659	0.00109694	-0.00431161	-0.000459256	0.00288886	0.00406982	0.00177998	0.00214769
LOC105192949	-0.000488419	-0.00661365	0.00094117	-0.00341044	-0.0149438	-0.00602465	0.00148553	0.000349499	0.00649327	-0.00186382	0.0118759	0.0153587	0.00300528	0.0105745	-0.0107682	0.00362594	0.00991343	0.00971544
LOC105192950	-0.00589382	-0.00462055	-0.00213018	-0.00440271	0.00716544	0.0055232	0.00900968	0.00544211	-0.00124174	0.00110835	0.00287461	0.00115359	-0.00869381	0.00260184	-0.00553379	-0.00202267	0.00636084	-0.00882857
LOC105192951	-0.0139598	0.0326029	-0.0255394	0.00488031	0.00289009	0.00365741	-0.00514757	-0.0158326	0.00147436	-0.00925112	-0.000933465	0.00176819	-0.00570132	0.00625592	0.00148098	-0.000872955	0.00222155	0.00739787
LOC105192952	-0.00350775	-0.00797854	-0.00827777	-0.000775245	0.00530547	0.00460038	0.0119124	-0.00316448	0.0017942	0.00426109	-0.00508245	-0.00338048	0.0158403	-0.00359996	-0.00434553	0.00176357	-0.00554551	0.00778275
LOC105192954	-0.00241969	-0.0198533	-0.00289332	-0.00462279	-0.0117347	-0.00279611	-0.00518247	0.00762009	-0.00202295	0.003621	0.00390404	-0.00297749	0.00570167	-0.000719421	-0.0147095	-0.0047245	-0.00358713	0.0182344
LOC105192955	-0.000584047	-0.00417527	-0.000350695	-0.00281622	0.00834089	0.003555	0.00402868	-0.00154843	0.00912333	0.00429721	-0.00831523	0.00711114	-0.00463462	0.00254572	0.00460963	0.013601	0.000555735	-0.00722356
LOC105192956	0.00358839	-0.00119264	-0.00260219	0.000744699	-0.00774586	-0.0049489	-0.00843278	0.000464858	-0.00531087	0.00121397	-0.00391428	0.00336757	-0.000991481	-0.00280649	-0.00383439	0.00498225	-0.003207	-0.012322
LOC105192957	-0.00959018	0.0249463	-0.0177188	0.00719623	0.00201543	0.0054631	0.00507517	0.00308059	0.00525105	0.00615104	0.00555345	0.00405131	-0.0106499	0.00568153	0.00206224	0.0065199	0.00408128	-0.00521636
LOC105192958	0.000189952	0.0017293	0.00417168	-0.00766115	-0.0102314	-0.00818377	0.00638539	-0.00473427	0.0121162	-0.00282633	0.00561603	0.00575709	0.0128043	0.012486	0.000918886	0.00993178	0.0018292	-0.0020292
LOC105192959	0.020212	0.0010776	0.00139586	-0.00267658	0.00416814	-0.00779195	0.00111678	0.00390902	0.00165949	-0.00376571	0.00321138	0.0044437	-0.0151266	-0.00588979	-0.00920371	0.00437213	-0.00306291	0.00786238
LOC105192960	-0.00120324	0.000660367	0.000124653	0.00247464	0.00120581	-0.00286168	-0.000500819	-0.00187055	-0.00464702	0.00247073	-0.00022652	0.00252538	-0.000449275	-0.00110445	-0.00425387	0.00336532	0.00286943	0.00715452
LOC105192961	-0.00356273	-0.00120202	-0.00699659	0.00779111	0.00505305	0.00332238	0.0002296	0.00361859	0.000550026	0.00620101	0.0104856	-0.000813504	-0.0106565	0.00375576	0.0057745	0.00699982	-0.00150491	-0.00583548
LOC105192962	-0.0026745	0.00961358	-0.00952962	-0.0122646	0.0088786	0.0081812	-0.00309378	5.67186e-05	0.000149855	-0.00229187	-0.00359102	-0.00154965	0.00400217	0.0104315	0.00202155	-0.00637372	-0.0110751	-0.00326682
LOC105192963	0.000858414	-0.00724277	0.00213921	0.00190012	0.000678776	-0.00224491	-0.00375944	-0.00804318	0.00190214	0.000611864	0.0019329	0.0115571	-0.00536716	0.00202157	0.0030815	-0.00276023	-0.00583117	0.00331554
LOC105192964	-0.000719124	-0.00830068	0.00553318	0.000763199	0.00595585	-0.00936195	-0.00293066	0.00205419	-0.00205906	-0.00598335	-0.00509456	-0.0103528	-0.00492074	-0.00378324	0.00424781	0.00219905	-0.000544947	0.0029054
LOC105192965	-0.00897499	-0.00938837	0.000401072	0.0028914	-0.000649444	0.000437942	0.00254403	0.00263845	0.00427028	-0.0067584	0.000673743	0.00345016	-0.00198174	0.00184588	7.28877e-06	-0.00387106	-0.00298274	-0.00995804
LOC105192966	-0.0107826	0.00694984	-0.0157542	-0.00143277	0.00259963	0.00418379	-0.0031853	0.00431799	0.00295789	0.001045	0.00135239	-0.00139932	-0.00464467	0.0016554	-0.00288758	0.00149935	-0.00398315	0.00642919
LOC105192967	0.0052697	-0.00834283	0.000263458	-0.00532601	-2.10729e-05	-0.00396211	0.00709392	-0.0135799	-0.000631759	-0.0117342	0.00968864	-0.00620224	0.00130505	0.00912967	-0.00191168	0.0123784	0.00128107	-0.0017761
LOC105192968	-0.00170195	-0.00255236	0.00469148	-0.0134085	0.0101312	0.0101799	-0.000180072	-0.00240076	-0.00657013	0.00407089	-0.00313191	0.00403506	-0.00270944	-0.00406964	-0.000410616	0.0100318	0.000206806	0.00912344
LOC105192969	0.0108576	-0.00315045	-0.0106495	0.00276828	0.0100454	0.00149277	0.00154179	0.00722159	0.00943456	0.00430876	0.00352473	-0.00587454	0.0041581	-0.00170418	0.00284526	0.00345688	0.000585257	-0.00605628
LOC105192970	0.00912545	0.0186323	0.00173929	-0.00263612	0.0087362	0.0032464	-0.00143086	-0.0132512	-0.00207122	-0.00549845	-0.00764179	0.00122267	0.00669105	-0.00334859	0.00091629	-0.00547142	0.000200829	0.000442177
LOC105192971	0.00445744	-0.000727499	0.00489351	-0.0032486	-0.000676462	0.00131872	-0.0125123	-0.000164255	0.0022825	-0.012004	-0.0026231	0.00555503	-0.00285713	-0.0143247	-0.00661902	-0.00093194	0.00656251	0.00862072
LOC105192972	0.00305924	-0.00423705	0.00727832	0.00303446	0.00297186	0.000824752	-0.0162521	0.00314422	0.00551015	0.00532297	-0.00128081	0.00357469	0.0041978	0.0047112	-0.00089984	0.00657852	-0.00434061	-6.493e-05
LOC105192973	0.00489468	-0.00545312	0.005251	0.0043599	-0.00265307	0.00871632	-8.57745e-05	-0.0104735	-0.00198474	-0.00164883	-0.0112882	-0.0130765	-0.0110678	-0.0103614	-0.00196342	0.00030202	-0.000548107	0.00161271
LOC105192974	0.00537947	-0.00122295	0.00427565	-0.00172178	0.00263814	-0.00123955	0.00253492	-0.00472565	0.00774315	0.000400303	0.00432487	0.00227227	0.0129597	0.00462973	-0.00185799	0.00770294	-0.00584067	-0.0146715
LOC105192975	-0.00265429	-0.00849216	-0.0018198	0.00121335	0.00054769	-0.00499864	0.00749434	0.00559989	0.00487425	0.0023649	3.50067e-05	-0.00724887	-0.00373047	0.0085554	0.000555065	-0.00769226	0.0060914	-0.00607893
LOC105192976	-0.00851862	-0.00580624	0.00238733	-0.00480533	-0.00563506	-0.000419294	-0.000593295	-0.00647628	0.00430316	0.00611549	0.000155963	0.00125526	0.00151011	-0.00287912	-0.00216529	0.00254723	-0.00317388	0.0184817
LOC105192977	0.00214291	-0.00304583	0.000594065	-0.000441248	-0.00317705	0.00156582	-7.81232e-05	-0.000653431	-0.00190974	-0.00355755	-0.00104853	-0.00176233	-0.00401432	0.00039832	0.00609718	0.00245947	0.00443146	-0.00402015
LOC105192978	0.00085217	0.00126855	-0.00292658	-0.00134697	-0.00217672	-0.00916273	0.00350831	-0.000631197	0.00238824	-0.000282717	0.00569564	-0.00409438	-7.25621e-05	0.00429745	0.00327461	0.00486819	-0.000348323	0.00323129
LOC105192979	0.0107624	-0.0020543	-0.00969635	0.0103068	0.0214066	-0.00256388	-0.0124852	-0.00731771	-0.00850594	0.00550438	-0.00232584	0.00334929	-0.00541195	-0.00364388	0.00151772	0.00585486	0.0126243	-0.00800884
LOC105192980	0.00802922	0.000737374	0.00546589	0.00299071	0.00764259	0.00533357	-0.00432109	-0.00466192	-0.00660879	0.000715665	-0.00510343	-0.00480721	-0.00619134	-0.00306989	0.00964412	-0.00314327	0.0076205	0.00438291
LOC105192981	0.00212018	0.00196426	-0.00964011	-0.00137131	-0.00962225	-0.0189925	0.00321904	-0.00164509	-0.00306378	0.0152316	-0.0100324	0.0028845	-0.0135273	-0.00284953	-0.000804945	-0.00526217	0.000787997	-0.00126598
LOC105192982	-0.00449603	0.00629658	-0.00483901	-0.00719647	-0.000481279	-0.00516122	-0.000912132	-0.00189761	0.00202976	0.0018234	0.00758163	0.00429143	0.00650322	0.0022989	0.0012062	-0.00595882	0.0045199	-0.00788715
LOC105192983	-0.00353409	0.001445	0.00587151	0.00319288	0.00156601	0.00131403	0.00356363	-0.000942834	0.00493377	0.00275036	0.00402591	0.00707402	-0.0034876	0.00184677	0.00223035	-0.00127269	-0.0012767	-0.00594848
LOC105192984	0.00273311	-0.000287614	-0.00358567	-0.00218228	0.0118091	-0.00237546	0.00429531	0.00106151	0.00687957	0.00664019	-0.00449669	-0.00404637	-0.00611591	0.0133298	-0.000684163	-0.000184798	-0.0086216	-0.00318124
LOC105192985	-0.0168425	-0.00232449	-0.00781261	0.00381164	0.0101095	-0.00187461	0.00433583	-0.000824178	-0.0028858	0.00283764	-0.0113165	0.000542003	-0.0042648	0.00729172	-0.00545505	-0.0013401	-0.00802612	0.0121379
LOC105192986	-0.00687324	-0.0183617	-0.00530634	0.00198689	0.0261085	0.012716	0.00122935	-0.0058659	0.000917295	0.00378875	-0.00839793	-0.00524429	-0.00653485	0.00104442	-0.0048586	0.00249115	-0.00705728	-0.011914
LOC105192987	-0.00168064	0.00541878	0.00510332	0.0100724	-0.00772961	0.00592291	-0.0021866	0.0138183	-0.000741052	0.00187475	-0.0198992	0.00990447	-0.00541052	-0.0113327	-0.0128449	0.0041763	-0.00543557	0.0118672
LOC105192988	0.00430895	0.000386748	0.00216106	-0.00543411	-0.0119872	-0.00167686	-0.00297317	-0.00261138	-0.00761899	0.00594572	-0.0162531	0.00565556	0.000793474	0.000657477	-0.00681111	-0.0132227	-0.00567225	-0.00549313
LOC105192989	-0.0421308	-0.0184756	-0.0168312	0.00202807	0.00357562	0.00285061	0.00349343	-0.0138903	-0.0121616	0.00544226	0.0132996	0.00269075	-0.0287974	-0.0132514	-0.0120158	0.00380304	0.00707368	-0.0125939
LOC105192990	-0.00284079	-0.00113819	0.00306723	-0.000247535	-0.00171688	0.00365303	-0.000824669	0.00385056	-0.00133377	-0.00119899	0.00287464	-0.00311356	0.00793461	0.00195724	-0.00136139	0.00250702	0.00730222	0.00203196
LOC105192991	0.00607404	-0.00831707	-0.00531697	-0.00577755	0.00341203	0.00125176	0.00429478	-0.000170131	-0.00383111	-0.00667069	0.00307994	0.00742692	-0.000328898	-0.00010419	-0.00181346	0.00197105	-0.00227096	-0.0101521
LOC105192993	0.0126458	-0.0135564	-0.0156239	-0.0516633	0.0800452	0.0277911	0.00469755	-0.0378523	0.018664	-0.0162236	0.000260312	-0.0198592	-0.00221176	-0.013216	-0.0133716	0.0243181	-0.0245076	-0.0154963
LOC105192994	0.0022619	-0.000612115	0.00124117	-0.00267784	-0.00417618	-0.00145243	0.0138556	0.00436465	0.00379057	-0.012293	0.00458206	-0.00214069	-0.000621877	0.00147621	0.0024381	-0.00554565	-0.00667875	-0.0052112
LOC105192995	0.00125281	-0.0103153	-0.00408261	-0.00270668	0.0106508	0.00193003	-0.00435144	0.00641589	0.0127767	0.00106592	-0.000131572	0.00998591	-0.00598703	-0.00768826	0.00467389	-0.013275	-0.00499686	0.00943194
LOC105192996	0.00172887	-0.00157583	0.0021117	-0.0037082	-0.00738979	-0.000603942	-0.00135535	0.00191676	-0.00828529	-0.00193273	-0.00475457	-0.00127543	0.00501661	-0.000461383	-0.000100456	-0.00529711	0.011713	0.000739331
LOC105192997	0.0419872	0.000676659	-0.0218731	-0.0066254	0.00997325	-0.000747983	-0.0333331	0.0166865	-0.00287287	0.0362814	0.000401812	0.019371	0.0298245	0.0292819	0.00519102	-0.00885873	-0.0134753	0.00382599
LOC105192998	-0.00264873	-0.00069754	-0.00294344	0.000195582	0.00407033	0.00440946	0.00305829	0.00175374	-0.0040143	-0.00060514	0.0047442	-0.00140647	-0.00427833	-0.00633762	0.00691182	0.000806292	-0.000184935	0.00322325
LOC105192999	-0.00233013	-0.00331907	0.00481877	-0.00028602	-0.00724339	0.00963439	0.00321776	0.00425657	-0.00347147	-0.00170504	0.0147571	-0.00370875	0.00352404	0.00913009	-0.00976642	-0.00402888	0.000800414	0.00618355
LOC105193000	-0.00801734	0.0119035	0.00118506	-0.00205781	0.00280844	0.000662383	0.00324497	0.00170585	0.00405841	0.0114619	0.00868349	0.00897676	0.00429473	0.0162541	-0.0114342	0.00749427	0.0156781	-0.00429491
LOC105193001	-0.000413476	0.0124125	0.00431879	0.00013742	-0.00451127	-0.000851798	-0.00581902	0.00395776	-0.00281393	-0.0025714	-0.00560677	-0.000150099	0.00142134	0.00193713	-0.00343211	0.00258257	0.00991063	-0.000181253
LOC105193002	-0.0036537	-0.00218174	0.000629079	0.00194783	0.00202046	0.00160704	-0.00876432	-0.0159224	0.020972	-0.00277204	0.0100859	-0.000975163	0.0135791	0.00856848	-0.0182519	0.0123229	0.00175415	-0.00468802
LOC105193003	-0.00868029	-0.00506961	0.00626542	-0.00918078	0.000293626	0.000393935	0.00767111	-0.0060419	-0.0067983	-0.00100912	-0.003783	0.00277455	0.0140481	0.00120979	-0.00608642	0.00253244	-0.00099788	-0.00209035
LOC105193004	0.0234126	0.00284749	-0.0109877	-0.00467459	0.00580738	0.00247616	0.0018143	0.0123209	-0.00509525	0.00646592	-0.00418953	0.00541119	0.00132197	-0.00655644	0.00139237	-0.00327456	0.00702491	0.00581207
LOC105193005	-0.0116046	0.0135501	-0.00518464	-0.00373251	-4.05375e-05	-0.0146605	0.000669755	0.0014027	-0.00313159	0.00369271	0.000198822	0.00294697	-0.00265232	0.00155437	0.0123907	0.0028182	0.00179313	0.00574669
LOC105193006	-0.00883149	-0.00552012	-0.00167134	0.000957624	0.00999396	0.011106	-0.00575294	-0.00270327	-0.0110418	-0.00915909	-0.0154076	-0.00482722	0.00561912	-0.0117853	-0.00523145	-0.0197125	0.00648455	-0.00632267
LOC105193007	0.0021473	0.00267448	0.0015954	0.00564804	0.0048638	0.0129153	0.00340317	-0.00220076	0.00182069	0.0118023	0.00460966	-0.00764464	0.00832995	-0.0136666	0.00440757	-0.00544348	-0.00631914	-0.00309629
LOC105193008	-0.00348839	0.00603898	0.00247443	-0.00385977	-0.00283662	-0.000173817	-0.00578409	-0.00611189	-0.00594781	5.8242e-05	-0.00158519	0.00242909	0.00656583	-0.00157219	0.00149744	0.00391285	0.000198813	0.00312074
LOC105193009	-0.0198836	-0.0220817	-0.0137866	-0.00396278	0.0106613	0.00879563	0.00139554	0.00447082	-0.00208727	0.00344213	0.0104527	-0.00561278	-0.0135159	-0.00311299	-0.0107301	-0.00135859	-0.00236946	0.0109716
LOC105193010	0.000308567	-0.00440871	-0.00216808	0.00173402	0.000942089	-0.000818432	-0.00134956	0.00556941	-0.000542409	-0.00585314	-0.00905967	-0.0108289	0.00285024	-0.00294411	0.00089843	-0.00425522	0.00167698	0.00590777
LOC105193011	0.00329793	-0.00281573	0.00119223	0.00148197	0.00570572	-0.00347443	-0.00176485	-0.000658338	-0.000704709	-0.00161012	0.00368757	-0.00374134	-0.00800753	-0.00477155	-0.00334961	-0.00232366	0.00394348	0.00208586
LOC105193012	0.00168707	-0.0076827	0.00655834	-0.00677506	0.00216612	0.00040333	-8.49479e-05	-0.00533113	-0.00978825	-0.000174793	0.00728448	0.00380037	0.00293593	-0.00263194	-0.00652517	-0.000599359	-0.00357227	0.00220471
LOC105193013	-0.00958817	0.0135168	-0.00391269	-0.00350183	0.00815355	0.00651725	-0.00297504	-0.00215519	-0.00744412	-0.00706337	0.00288689	-0.00783746	-0.00544001	-0.00172143	-0.00650772	-0.00710281	-0.00309934	-0.00906183
LOC105193014	-0.00147815	0.00910945	-0.0206797	-0.00475401	-0.00534676	0.0106051	0.00588731	0.00249746	0.00467921	-0.00580532	-0.012711	-0.00156677	0.00372305	0.00742491	0.011782	-0.005224	0.00962226	0.0138201
LOC105193015	-0.00926034	0.00360158	-0.00359115	-0.00106108	0.0115233	0.0044778	0.00333907	0.000642305	0.00842019	0.00605754	0.00304034	-0.00745668	0.01568	0.00183623	-0.0169216	0.00323426	0.00700685	0.00380086
LOC105193016	-0.000927185	0.00131427	0.002871	-0.000511846	-0.0170121	8.07607e-05	0.00280632	0.00217708	0.00321082	0.0125711	-0.00762405	0.000903341	-0.00172335	-0.00235209	0.0159985	-0.0038158	-0.00154791	0.00510593
LOC105193017	0.0031529	-0.0057991	0.00230453	-0.000787484	0.00603706	0.00159595	-0.00228759	-0.0130943	0.00873171	-0.0031896	-0.00519774	0.000916421	0.0122512	-0.00363914	0.00379825	0.00447587	0.00314484	0.00618129
LOC105193019	-0.00740804	-0.0021704	-0.000414305	0.00234782	0.0146484	-0.00519234	-0.005205	0.00228266	-0.00578938	0.00641112	0.0072546	0.00641524	0.00474495	0.00325571	-0.000573974	-0.0112627	-0.00031903	-0.000640327
LOC105193020	-0.00915263	0.008205	-0.00324017	-0.00532427	0.000455003	0.00374072	-0.00163787	-0.00355482	0.00373502	0.00124536	-0.000167802	-0.00201907	0.00235821	-0.00203273	0.0181611	0.00285853	0.00358738	0.00421362
LOC105193022	0.00455241	-0.00520917	-0.00411283	0.0123443	-0.00235637	0.0010588	0.00616916	0.00117007	0.00249698	-0.0122333	0.010987	0.00313678	-0.00963875	0.00533533	0.00639766	-0.013778	-0.000285805	0.00342893
LOC105193023	0.00585277	0.00169025	-0.00518267	0.00306924	0.0127603	0.00429497	0.000765866	0.00350027	-0.00373224	-0.00992062	0.00145733	0.00195066	-0.0150334	0.0052031	0.00442127	0.0060572	0.00726942	0.00920815
LOC105193024	0.00990801	-0.00423027	0.000188484	-0.00187698	-0.00813272	0.0109279	0.000725986	0.00372261	0.0174636	-0.00430336	0.00784072	0.00815234	0.00286869	0.0111641	0.000918113	0.00464885	-0.0052867	0.00513197
LOC105193025	0.0017488	0.00382406	0.000470602	0.000935841	0.00403901	0.00869594	-0.0103867	0.00110929	-0.00318005	-0.0130029	0.015057	0.0156495	-0.00842519	-0.0125132	0.0123994	-0.00982289	-0.00142403	0.00862398
LOC105193026	-0.00205188	0.00211063	0.00274124	0.0144901	0.00153248	0.0143815	0.00819041	0.00482241	0.0103452	0.000896535	0.00633282	-0.00158558	0.0125028	0.00675028	1.33557e-05	-0.00250712	-0.0070035	0.0039601
LOC105193028	-0.00033958	-0.00712051	-0.000487878	0.0024356	-0.004756	-0.00632218	-0.00988559	-0.00920573	-0.0122949	-0.00483111	-0.00202108	0.0113797	0.0057764	-0.00289984	0.00389196	-0.00551413	-0.00457743	0.00645166
LOC105193029	0.000538314	0.00724865	0.00201894	0.00618105	-0.0058165	-0.00601874	-0.00343461	-0.00804075	0.000670886	-0.00542564	-0.000414579	-0.0113491	0.00501632	-0.00726304	0.0110939	-0.0014905	0.00262622	-0.00110895
LOC105193030	-0.000333576	-0.0087843	-0.00745596	0.0130827	0.00348489	0.005152	0.00204909	0.00497601	-0.00718002	0.00772986	-0.00248481	0.0134948	-0.00435644	0.00834255	-0.000784358	-0.00209803	-0.00132196	-0.0103118
LOC105193031	-0.00310325	-0.0051414	-0.0113274	0.00277193	-0.0175395	0.00503768	0.0112647	-0.00147249	0.0015183	-0.0105548	0.00856037	-0.00693796	0.00845078	-0.0124896	-0.0162464	0.000106328	0.00210612	-0.00405585
LOC105193032	-0.00430668	-0.00253235	-0.00332219	-0.00540382	-0.00716366	0.0143566	-0.00276051	-0.0149677	-0.00948951	-0.0110862	-0.00968384	0.0051912	-0.00177766	0.001424	0.00228925	0.00935064	0.00254299	0.00736745
LOC105193033	-0.0140172	0.00590948	-0.011328	0.00240183	0.00948086	0.00607063	-0.00177628	-0.00174025	-0.00325746	-0.00168871	-0.00936914	0.00166482	-0.0025985	0.0134899	-0.00167922	0.0105869	0.00524155	-0.00531612
LOC105193034	0.00301876	0.000523458	-0.00234578	-0.00250373	0.00037647	-0.00725331	-0.00802446	0.00132648	0.00223492	-0.00502479	-0.00227298	-0.00120787	0.0110632	-0.00501953	-0.00620851	-0.00596944	0.00310813	0.00201278
LOC105193035	-0.00606442	0.000123099	0.00150622	-0.006437	0.0042874	-0.00150884	0.0107396	0.00361377	0.00893753	-0.00354929	-0.000336202	-0.0117506	0.00527646	0.00295321	0.00160431	-0.00213369	-0.0073133	-0.00616755
LOC105193036	-0.000190691	-0.00805442	-0.00113345	-0.00392995	-0.00184385	-0.000536176	-0.00113536	-0.0024011	-0.0055375	-0.00290761	0.00939623	0.00401048	0.0123389	0.00923632	-0.00606541	-0.00260559	-0.00156749	0.0040414
LOC105193037	-0.00167055	0.00753692	-0.00483129	0.00439147	0.00412624	-0.0115358	0.0033604	0.00484596	-0.0016573	-0.00459745	-0.0042622	0.000450716	0.00416383	-0.0110563	0.00387549	0.00505271	0.00852261	0.00194481
LOC105193038	0.00242197	0.00212418	0.00488615	-0.00973831	-0.00951922	-0.00842333	-0.000712978	-0.00212883	-0.00389349	-0.0123787	0.0040178	0.00128728	0.00225777	0.000684145	-4.28804e-05	0.0114983	0.00206033	0.00417533
LOC105193039	-0.0178955	-0.00642849	-0.0128506	0.0023219	0.00914462	0.0250142	0.00719071	0.00621636	0.00191287	0.00414955	-0.00641261	0.00394465	0.00572241	0.00968489	-0.00403143	0.00482393	-0.00654535	0.00341014
LOC105193040	-0.00905011	0.00325458	0.00251026	0.00487364	0.00632766	0.00258484	-0.00679998	-0.00492518	-0.00321358	-0.0157599	-0.00105541	-0.0143406	0.00966091	0.00498928	-0.00567179	-0.000837385	0.00109545	0.00719834
LOC105193041	0.00218602	-0.00354219	0.00346216	-0.00489784	0.00413705	0.000253408	-0.00215722	0.00820397	0.00439504	0.00680612	-0.000142185	-0.00578999	-0.00144153	-0.00353335	-0.00069834	-0.00856195	-0.00119711	-0.00415539
LOC105193042	0.00453541	0.00578948	-0.0141204	0.00295133	0.000919674	0.021228	0.00237105	-0.000714409	0.00189326	-0.0224834	-0.0176081	-0.0044635	-0.0065661	0.00510858	-0.00376907	-0.000146064	0.0116855	-0.00301207
LOC105193043	0.00179104	-0.00428329	-0.00415228	0.000672975	0.00337278	-0.00326578	-0.00278949	-0.00369972	-0.000669092	-0.0094598	0.00370559	0.00195914	-0.00173617	-0.00687752	0.00619337	0.00727697	-0.00327361	0.00437184
LOC105193044	-0.00839325	-0.0012743	-0.00800246	-0.00294419	0.0046802	0.0164492	0.00324965	-0.00294302	0.00254327	-0.0124756	-0.0122288	0.00166557	-0.00375485	-0.00376598	-0.00661448	-0.00977334	0.00643824	0.00843933
LOC105193045	-0.000599016	0.000108323	-0.00233904	0.00585465	0.0144732	-0.00394954	0.00178404	0.00810765	-0.00871321	-0.00772965	-0.00582028	-0.00832363	-0.00318618	0.00290937	0.00879343	0.00110687	-0.00369981	-6.84415e-05
LOC105193046	-0.00149899	-0.00714588	0.000424012	-0.00885376	0.00253585	-0.00613802	-0.0023504	-0.00130898	-0.00284867	-0.00801356	0.00446845	0.00476958	-0.00816232	0.0052932	0.0116032	0.00145516	-0.00137825	-0.00670587
LOC105193047	-0.0037591	0.00122498	-0.00317951	0.00367155	0.00522388	0.00554956	0.000420196	0.00129023	-0.000525847	0.0012237	-0.0100712	7.31826e-06	-0.00678991	-0.000601692	0.00873143	-0.00264704	0.0061851	0.00603657
LOC105193048	-0.00887854	-0.00286696	0.00192696	0.000157709	0.00498878	-0.0012693	-0.00676159	-0.0161237	0.0079589	0.00486934	-0.00859034	-0.00710742	-0.00171198	0.00837971	0.0087329	-0.00569945	-0.0029419	-0.00699495
LOC105193049	-0.00593012	-0.0113683	-0.00659381	-0.00361081	0.00854528	0.00709702	-0.00135972	0.0134612	-0.00617755	0.00427146	-0.00090305	0.000327687	0.00043859	0.00131169	-0.00167912	-0.0169174	0.000863636	0.00522756
LOC105193050	-0.00349641	0.00252327	-0.00817208	0.00534479	-0.00172852	0.0046105	-0.00537127	0.00940832	-0.0185346	0.00719701	0.000984657	-0.00281078	0.00872033	0.00401598	0.00275678	0.00850155	-0.000537858	0.00119288
LOC105193051	-0.00193683	0.0119585	0.00191628	0.00409738	-1.73846e-05	0.00351301	-0.00774766	0.00572289	-0.000247603	0.00420781	-0.0038159	-0.0022983	0.0047542	0.00829249	-0.00030311	-0.00218275	-0.000821461	-0.0186303
LOC105193052	0.00426279	-0.000571835	0.00903545	-0.00766684	0.0081077	0.00474613	-0.0127877	0.00236175	-0.0046659	0.0214847	0.00413296	0.00250332	-0.0066213	-0.00364575	-0.00572571	0.0122385	0.00342118	-8.34292e-05
LOC105193053	0.00121621	-0.00101819	0.00247063	0.00677044	0.0060603	0.00218284	0.00502176	-0.00340762	-0.00010335	-0.00115889	-0.00278833	-0.00664873	-0.000611357	0.00687737	0.00218546	-0.00624579	0.00642921	-0.00418932
LOC105193054	-0.00892939	-0.00601497	-0.00112429	-0.00728354	0.00245416	-0.00557452	-0.0199971	-0.00554666	0.000114278	0.0042848	-0.0112434	-0.00965257	-0.0015699	-0.00651596	0.00595815	0.00330977	-0.00285478	0.00109743
LOC105193056	-0.00332311	-0.00038379	0.00142808	-0.0107945	0.00557215	0.00133198	0.00308643	0.00481583	-0.0144374	-0.0104482	-0.00601396	0.00679493	-0.00256114	0.0160293	-0.0138734	0.0112326	0.00224547	0.00667938
LOC105193057	0.0026805	0.00720259	-0.00605638	-0.000804918	-0.00544358	0.00664254	0.0019732	0.0129559	0.0050865	0.00363678	0.00336464	-0.01246	0.0146605	-0.00888234	0.00409664	0.0101229	-0.00966619	-0.00396582
LOC105193058	0.00848666	0.000972262	0.00355583	-0.00012823	-0.0120072	-0.00504384	0.000989653	0.00309831	-0.00341268	0.00293489	0.00988959	0.00828928	0.00287445	-0.00506833	-0.000215529	0.0053325	0.0042013	0.00596763
LOC105193059	-0.00319821	-0.00643682	-0.000470227	0.000477962	0.00113763	-0.000936552	0.00266009	-0.00814607	-0.00169688	0.00165711	0.000266989	-0.00399437	-0.00447833	-0.00413173	0.00525135	0.000982589	0.00104023	0.014435
LOC105193060	0.0126403	0.00562956	0.00299843	-0.00236096	0.0175271	-0.00639031	0.0146787	-0.0149826	-0.0154835	0.00387313	0.00580674	-0.00550827	-0.00293846	0.00231096	0.00295912	-0.0123442	-0.00937117	0.000657958
LOC105193061	0.0103378	-0.00347947	0.00733112	-0.00474929	-0.00415197	-0.000903531	0.00044611	0.00103767	0.0015445	-0.00189032	-0.00154858	0.00499777	-0.000786499	-0.00418469	-0.00146184	0.000471349	-0.000393372	-0.0147119
LOC105193063	0.002933	0.000160857	0.00507105	-0.000918984	-0.00263466	0.00208219	0.00189575	0.0047323	-0.00469795	-0.00674382	0.00791459	1.20404e-05	0.00284032	-0.0158914	-0.00547495	-0.00321339	0.00388003	-0.0020483
LOC105193064	0.000208045	-0.00065854	0.0011431	0.00314931	0.00233236	-0.0136963	-0.0098773	0.00349964	0.0137465	-0.00896108	0.00633063	0.00190523	-0.0119155	-0.0213882	0.00285497	-0.0145622	-0.00115885	-0.000596726
LOC105193065	0.000236504	0.00318996	0.00833448	-0.000703141	-0.005888	-0.0163789	0.00614432	0.00955928	0.0042907	0.00211513	0.00407707	0.0170362	0.0129204	0.00474291	0.00671887	0.00723681	0.00732887	-0.00304786
LOC105193066	0.00170506	0.00200392	-0.00392267	0.00880766	-0.00149557	0.00417545	0.00339013	-0.0006501	-0.00467425	0.00666482	0.00987686	-0.00186407	-0.0103738	-0.00677878	0.00720878	-0.00480412	-0.00616748	-0.00461822
LOC105193067	-0.0021874	0.00654706	-0.00391378	0.0044607	-0.000582717	0.0065498	0.00120062	-0.00658242	0.000831588	-0.00122656	0.0026847	0.00228043	0.00281774	-0.00302767	-0.00514385	-6.57729e-05	0.00623644	0.00315048
LOC105193068	-0.0240492	-0.00734674	-0.00496528	0.00624383	-0.0109641	0.0056758	0.00854831	0.000236185	0.0101947	0.00100772	0.00217755	0.0112956	0.000842129	-0.00254344	0.00893666	0.00230785	-0.00436278	-0.00331936
LOC105193069	-0.00657608	0.0052609	-0.00411921	-0.00252051	-0.00735713	0.00134801	-0.0094593	0.000258933	-0.00806487	0.00128939	-0.00654936	-0.00464424	-9.47801e-05	0.00113869	0.00319108	-0.00220009	-0.00466909	0.00420567
LOC105193070	0.00196118	-0.00528726	-0.002014	0.00342764	0.00377201	-0.00539653	-0.00357136	0.00335451	-0.00831299	0.00290826	0.00413876	0.0116979	-0.0134181	0.0110071	0.00412483	-0.00261418	-0.00156828	0.0013129
LOC105193071	-0.00251147	-0.00294008	0.00604241	-0.00685182	-0.00807768	0.00221234	0.00595983	0.0161562	0.00288551	0.00720747	5.96623e-05	0.0132919	0.0144659	-0.000165315	-0.00353543	0.0204091	0.00503527	-0.00264976
LOC105193072	0.00156837	-0.000655082	-0.000301951	-0.00183651	-0.00542505	-2.58353e-05	0.00149933	-0.00201923	0.00374253	0.00962684	0.00635169	0.000350368	-0.00394923	0.00570842	0.000540386	0.00295633	0.00642123	-0.00193927
LOC105193073	-0.000328932	-0.00811222	0.00412906	-0.0065452	-0.00364475	0.00328594	0.00253342	-0.0041774	-0.00210984	0.0014035	-0.00264998	0.00567818	0.00132591	0.00233347	-0.00402896	-0.00669369	0.000798192	0.00934978
LOC105193074	0.00739386	0.000688177	-0.000139532	-0.0137899	0.00751878	0.00247383	0.0062777	-0.0055906	0.00250017	0.00203291	0.0109721	-0.0156808	0.0168965	0.0059689	-0.0027049	0.00706053	-0.0085215	-0.00626232
LOC105193075	-0.010683	0.0313084	-0.00294843	0.00309881	-0.00565831	0.00317196	0.00696224	-0.00572662	-0.00483181	0.00131239	-0.00134022	0.0114675	-0.00581036	0.000532723	-0.000788456	-0.00972681	0.00369885	-0.0140855
LOC105193076	0.00521942	0.0139205	-0.00118348	0.036837	-0.0270549	-0.0177107	-0.0090489	0.0134158	-0.0159667	0.00415387	0.00140063	-0.0208989	0.0238264	-0.00500524	-0.0204708	0.000896849	-0.0495153	-0.00742794
LOC105193077	-0.00664989	-0.00163753	0.00216902	0.0105347	0.00787799	-0.00489471	0.00580703	0.00816557	0.00127786	0.0096753	0.00200427	-0.00712743	-0.00213809	-0.00238314	0.00145962	0.000520656	0.000480193	0.00407006
LOC105193078	-0.0112082	-0.0035319	-0.00058407	-0.0164934	-0.00514463	-0.00918663	-0.00235121	0.00266539	-0.00062337	-0.00144336	0.00274184	0.000354195	-0.00383433	-0.00161774	0.00109204	-0.00128378	-0.00364966	-0.00364505
LOC105193080	0.000979085	0.00125095	-0.00642513	-0.00128	0.00372539	-0.00268119	-0.00243802	0.00343223	0.00305995	0.000389649	-0.00204469	-0.00477768	0.00696517	-0.00100311	0.000228742	0.00256996	0.00623918	0.00811784
LOC105193081	-0.00160415	0.000684874	0.0103222	0.000910681	0.000122877	0.00649923	0.0166837	-0.00305271	0.00126702	-0.0132569	-5.58199e-05	-0.00571082	0.0121602	0.000142142	-0.00270172	-0.00445907	0.0084458	0.00690262
LOC105193082	0.00280371	-0.000922516	0.00864659	0.00707216	-0.00571335	0.00215451	-0.0011973	-1.64457e-06	0.000542499	0.00280957	0.00259788	0.00375108	0.00168784	-0.00721557	0.00159994	-0.00235592	-0.000699581	0.00402693
LOC105193083	0.0150137	0.000477109	0.00179227	-0.00377639	-0.0101098	-0.00379146	0.00242695	-0.00464812	0.00490655	0.0049507	-0.00190198	-0.013099	-0.00173237	0.00344952	-0.00132876	0.00118049	-0.00381582	-0.000331189
LOC105193084	0.000223715	-0.00766172	-0.00167613	0.00245532	-0.00156886	0.000750452	0.000174982	-0.00517025	0.0053683	0.00570413	-0.000486811	0.000313159	-0.000987276	0.00963644	-0.00193868	0.000983712	-0.000284496	-0.0183537
LOC105193085	-0.00313826	-0.00373846	-0.000264671	-0.00742446	0.0125012	0.00177328	-0.00182384	0.00423018	-0.000724363	0.00671705	0.00910842	-0.00764167	-0.00185048	0.00342282	0.00775439	-0.00164016	0.00166954	-0.00280971
LOC105193087	-0.00574271	-0.00617739	0.00345031	-0.00833139	0.011716	0.00419001	0.00139165	-0.00147318	0.00571444	-0.00208283	-0.00164202	-0.00826902	0.00402681	-0.00291926	-0.00360392	-0.00216713	-0.00829302	-0.0142908
LOC105193088	-0.0148303	0.00332426	0.00977879	0.00494541	0.0079255	0.00308258	-0.00758725	-0.0050968	0.0086869	0.000131464	0.00694594	0.00315237	0.00669169	-0.00279924	0.00404795	0.00283818	0.0024261	0.00891833
LOC105193089	0.00157768	0.00126508	0.00338906	0.000367274	-0.000280094	-0.000391954	-0.000300028	-0.00448429	0.00385843	-0.000379532	-0.00375874	-0.00294431	-0.00372724	-0.0143278	-0.000704305	0.0036021	-0.00566207	0.00198284
LOC105193090	-0.00267452	-0.0137082	-0.00196517	-0.019414	-0.000613688	-0.00235411	0.00232505	-0.0098815	-0.0137463	0.00751935	0.00792991	0.00691219	-0.00154114	-0.000680641	0.00528013	-0.00535382	-0.00696504	0.0052311
LOC105193091	-0.00169672	-0.00279235	0.00541802	0.0077751	-0.000289407	0.00529024	0.00661999	-0.000476153	-0.000162981	0.00231124	0.00940714	-0.00342299	0.00125	-0.00312174	-0.00327388	0.00060441	0.00395604	0.00205789
LOC105193092	-0.0044091	-0.00789558	0.00780231	-0.00855739	0.00475697	-0.00718137	-0.00608065	-0.00517639	0.00644897	0.00327485	-0.00677428	-0.0130427	0.000487046	-5.82553e-05	-0.00282304	-0.00598956	0.00234159	0.00814341
LOC105193093	0.00219564	0.00893988	0.00307398	0.00200993	-0.00226029	0.00267561	0.00300786	-0.0041939	0.00195323	-0.00288372	-0.00567929	-0.00122038	0.00411358	-0.000454544	0.00178722	-0.00837978	0.00140967	0.0172562
LOC105193094	-0.0414155	-0.00496979	-0.0625741	0.0188253	-0.016439	0.03351	0.0207844	-0.0181149	0.0225196	-0.033729	-0.0138741	0.000571701	-0.0133537	0.012467	-0.00163716	0.00684103	0.0345431	-0.00404661
LOC105193095	-0.00446224	0.0112189	-0.0359584	-0.00276581	0.0237631	0.0156022	-0.00815448	-0.00711314	0.000943931	0.00557558	0.00729898	-0.0133496	-0.0128837	0.0186916	0.00818068	0.00831853	-0.00364349	0.0161322
LOC105193096	0.00164872	0.00363614	0.0119596	-0.0019091	0.00595467	-0.0158048	-0.0130748	0.00448718	0.00374852	0.00523397	0.00242242	-0.0023454	0.0039791	0.00853093	-0.00351573	-0.00260668	0.0183886	0.00283046
LOC105193097	-0.00960581	0.0172479	0.00148625	0.0204095	0.0125393	-0.00263316	0.0114616	0.000884151	-0.000239264	0.00922144	-0.00835764	0.0053711	0.00694763	0.00743287	-0.000963833	0.0083846	-0.0041335	0.0162218
LOC105193099	-0.00662093	0.0341733	-0.00820863	-0.0164162	-0.0110943	0.0180051	-0.0135665	-0.0143913	-0.000816894	-0.0137921	-0.0115444	0.00344903	0.000574607	-0.0178583	-0.00728924	-0.0143617	0.0107364	-0.00380608
LOC105193100	-0.000938193	0.000486016	0.0030512	-0.00717343	0.00572385	-0.000693504	-0.00304088	0.00254871	0.00103142	-0.00379127	-0.00149705	-0.00062137	-0.000657021	0.00287534	0.00243243	-0.00405161	0.00266212	-0.00832337
LOC105193101	0.000899625	0.00331403	-0.00184735	-0.00579901	-0.000694519	-0.00330425	0.0043311	0.00451762	0.00162799	0.000431715	-0.0107973	-0.0088376	-0.00154395	0.0151196	-0.00619588	-0.011145	0.00436968	0.00807058
LOC105193102	0.0329093	0.00127538	-0.00750366	-0.00851211	-0.00596579	0.000887562	-0.00777889	-0.00190231	-0.00852245	-0.000951047	-0.00116198	0.00532563	-0.00172448	-0.000141033	0.000963825	-0.0117936	0.00864707	0.0159491
LOC105193103	0.00651626	-0.00135044	0.00244519	0.0108545	0.00513954	-0.0042607	0.00555168	-0.00140056	0.00301862	-0.00143478	0.00119622	-0.00603358	0.006785	0.00113054	-0.00069647	-0.00143518	-0.00571181	0.0079398
LOC105193104	0.0128389	0.00469665	-0.00650665	0.0027651	0.00963682	-0.00591886	0.00568864	0.00476906	-0.000993163	0.00264843	-0.0165944	-0.00259095	0.00855927	-0.00821974	-0.00374636	-0.00513879	-0.0117033	0.000539814
LOC105193106	0.00364399	0.00801988	0.00461817	0.0025238	0.00125444	0.0080431	-0.00213429	-0.0157153	-0.00291248	-0.00426529	0.0130994	0.00291062	8.87214e-05	0.000471175	0.0179789	-0.00200837	-0.00742858	0.00331769
LOC105193107	-0.0174363	-0.00915187	-0.0126446	0.00320902	0.00149044	0.00257252	0.00515379	0.00115602	0.0011866	-0.0109458	-0.000736696	-0.00190278	0.00225246	0.00106499	-0.0022675	-0.00365877	0.00672474	0.000499582
LOC105193108	0.00512686	-0.00482019	0.00552642	-0.00125706	-0.00786622	-1.05592e-05	0.00398716	-0.00461542	0.0068694	-0.00505878	-0.00223809	-0.000192214	0.00133141	0.00520307	0.00160404	0.00432848	0.00208479	0.00521286
LOC105193109	-0.00186947	-0.00761494	-0.000298896	-0.00549542	0.0031611	0.00111947	0.00764532	-0.00452721	-0.00514272	0.000376432	0.00611057	0.00153761	-0.00911201	0.00971389	-0.000153022	0.0119283	0.000103495	0.00723793
LOC105193110	-0.00355183	0.00266431	-0.00248149	-0.00290054	0.00323723	-0.0123934	-0.0251816	-0.0132501	-0.00782898	0.0249835	0.00142656	0.00178454	-0.00266698	-0.0106869	-0.00192159	0.0150773	0.0015197	0.00777955
LOC105193111	-0.000707977	0.000807451	0.00131927	-0.0130879	0.00499643	0.00783659	0.00922089	-0.00469506	-0.00883471	0.00219254	0.00350215	0.0029321	0.0116277	0.00608293	-0.00638044	0.00306025	0.000360208	-0.0064378
LOC105193112	0.00717674	0.00251683	0.00211714	0.000357105	0.00363055	0.00475167	-0.00236792	0.00519587	-0.00539046	-0.0051015	-0.00232017	0.00180783	0.000916467	0.00311098	0.00505036	0.000509083	0.00607446	-0.00845003
LOC105193113	-0.00618985	-0.0082476	-0.00347166	0.00317787	-0.00207564	0.00364014	0.00176875	0.0026888	-0.00840134	0.00253645	0.00234204	-0.00972657	-0.00263983	-0.00579732	0.00710777	-0.0007811	-0.0055324	0.00412569
LOC105193114	-0.00220347	0.00189401	-0.0126759	-0.0115064	-0.00165409	-0.00638242	0.00441061	0.00493058	0.00321526	-0.0033316	0.00197772	-0.000222822	0.0058069	-0.0184561	0.000349663	-0.00235363	0.00189654	-0.00711215
LOC105193115	0.000997428	-0.00127331	0.0103072	-0.0128719	-0.000569848	-0.00700221	0.01252	0.000156456	-0.0100668	0.0163245	0.0060288	0.00477291	-0.00495177	-0.00322021	-0.0110329	0.0101961	0.00325296	-0.00317325
LOC105193116	-0.0073485	-0.00539217	-0.00108613	-0.000335272	-0.00489332	-0.00447375	-0.000606495	-0.00265715	-0.00706686	-0.0014561	-0.00448748	-0.00362041	-0.00204131	-0.00454717	0.00414779	-0.00478311	-0.00286352	0.00526047
LOC105193117	-0.00112882	-0.00799804	0.00138533	0.0102078	0.000826879	-0.00319329	0.00139928	-0.00697281	-0.00242793	3.0739e-05	0.00434847	0.00385511	0.00347218	0.00664978	-0.00149863	0.0033276	0.00807269	0.00720164
LOC105193118	0.000751374	0.00645356	0.00147896	-0.0106569	-0.00434042	0.0010642	-0.00449918	-0.00651878	-0.00608315	-0.0108488	-0.00678494	0.000401066	-0.0038201	0.00987085	-0.00039554	-0.00755788	-0.0102331	-0.00914164
LOC105193119	-0.0034034	0.00160144	-0.00146952	0.00131679	-0.00280345	0.00435191	0.000265217	0.00034542	0.00108373	-0.000425393	-0.0012746	0.0020301	0.00392939	-0.00741928	0.00206011	0.00152764	0.000756425	0.00836372
LOC105193120	0.00135755	0.00853755	-0.0144758	0.00235186	0.00394658	0.00192693	-0.00365806	0.0046789	-0.000474733	0.00864769	-0.00199552	-0.00324506	-0.00344901	0.00630975	-0.00039577	0.00195289	0.000136137	0.00388656
LOC105193121	-0.00285058	0.0115432	-0.0115647	0.00267896	-0.00298844	-0.00612133	-0.00021317	-0.00501674	-0.00977043	-0.00096857	0.000445967	-0.00161281	0.00374814	0.00807229	0.00367601	-0.00823544	0.00159672	0.00834178
LOC105193122	0.00388571	-0.00404485	0.00700428	0.00239394	-0.000538521	-0.00138088	-0.0126052	0.00423838	-0.00620419	0.00154766	-0.00359917	-0.00467899	0.00239822	0.00999721	0.00516102	-0.00673042	0.00176578	0.0059622
LOC105193124	-0.00325221	-0.0063374	-2.96223e-05	-0.00641842	0.00146111	-0.002307	0.00625955	0.00784166	0.00516727	-0.00229098	-0.0027682	0.00322394	-0.000611314	0.00836489	-0.0049351	0.00284182	0.00124859	-0.00423924
LOC105193125	-0.00149857	-0.000128031	-0.00059688	-0.00876142	0.00559885	0.00650644	-0.0045778	0.00193934	0.00306018	-0.000634787	-0.00269244	-0.00872304	0.00181576	0.00356712	-0.0063246	0.00330571	0.00876692	0.00606632
LOC105193126	-0.00355725	0.00668224	0.00481353	-0.00394454	0.00323264	-0.00703455	-0.00324977	0.00238172	-0.00106469	0.00254901	-0.0123282	0.010024	-0.00142552	-0.00505159	0.00469827	-0.00162899	0.00170356	-0.00499863
LOC105193127	-0.00176357	-0.00213457	-0.00196178	-0.000703731	-0.0035525	0.00522128	0.0202989	-0.0162045	-0.000267923	-0.00695438	0.00291437	0.0138787	0.00315777	0.00248477	0.00155175	-0.00586967	-0.00262303	0.00536561
LOC105193128	-0.00122212	-0.00842547	0.0108191	-0.00912384	-0.00284517	0.00281742	0.014995	0.0134882	0.0089517	0.0127951	-0.0139134	-0.00179776	0.0134119	0.0124773	0.00859999	0.00139493	-0.000583168	-0.0078269
LOC105193129	-0.00772374	-0.00583274	-0.00407833	0.000190782	0.00679211	0.00215989	-0.00770157	-0.00746935	-0.00322019	-0.013236	0.00754276	0.0109519	-0.0103202	-0.0170683	0.012144	-0.00792864	0.00781556	-0.00749199
LOC105193130	0.00615794	0.000375289	0.0026919	0.0106664	-0.0647899	0.00384279	0.0355984	0.062027	0.0177422	0.0551736	-0.0389806	0.0420904	-0.0284006	0.0173922	0.0166491	-0.040235	-0.0525781	0.00338333
LOC105193131	-0.0139767	0.0182782	-0.022241	0.0181907	-0.00823447	0.0114064	-0.00659172	0.00639432	-0.0144407	-0.0129484	0.0214496	0.0153433	0.011494	0.0177694	-0.00176979	-0.00231693	-0.0109549	0.00865545
LOC105193132	-0.00936892	-0.00166298	0.00474778	0.00359016	0.00116872	0.00461728	0.00162032	-0.00907054	-0.00457343	-0.00658604	-0.0054016	-0.0015544	0.00593773	0.00269875	-0.000219881	0.00407431	0.00630022	0.00406634
LOC105193133	-0.0020427	-0.00710224	0.00681171	-0.000122395	0.00585957	0.00266399	0.00408805	-0.0029005	0.00969462	0.00941333	0.0082289	-0.0137273	-0.013688	0.0062498	0.00674782	-0.0140523	0.00740234	-0.0091797
LOC105193134	-0.0223244	-0.0118598	-0.0073559	-0.00311716	-0.00239846	0.0072945	0.00697529	6.61551e-05	0.00721111	0.0094885	-0.00899463	0.00136051	-0.01057	0.00275058	-0.0014451	0.00609843	0.00212468	0.0169879
LOC105193135	0.00746594	-0.00152394	-0.025894	-0.00417056	0.00275992	-0.0153061	0.0165463	0.0108813	-0.00282293	-0.00141975	0.00093246	-0.00905773	0.00570628	0.00137473	-0.00178578	-0.00355936	-0.000276677	-0.00632649
LOC105193136	-0.0127173	0.00622332	-0.00277932	-0.00993976	0.00547295	-0.00204668	-0.00122618	0.000658219	-0.0128904	0.00488627	0.00743199	0.00812628	0.00980903	0.0138827	-0.00317018	0.00419891	-0.00516732	-0.00917294
LOC105193137	-0.0109325	-0.000190324	0.00139203	-0.00641543	0.0040382	-0.00354557	-0.00464048	-0.00526528	0.00215488	-0.00150982	-0.00237529	-0.00755934	0.000981745	-0.00302588	-0.000275912	-0.000202916	0.000277215	0.0124681
LOC105193139	0.000299162	0.0058501	-0.00109485	0.00304942	-0.00617505	0.00470303	0.00402523	-0.00825297	-0.0036346	-0.00378027	-0.00101781	0.00218635	0.00166927	0.000449896	0.0103789	0.0117005	0.000203528	-5.23776e-05
LOC105193140	0.00271529	0.00493867	0.005261	0.00341588	0.0155805	0.00502898	-0.000802664	0.00859838	-0.00555676	-0.00422679	-0.00135694	0.00895521	0.0149278	0.0200131	-0.00566099	0.00623747	0.0131035	-0.00224879
LOC105193141	-0.0112992	-0.00238983	-0.00161714	-0.00177204	-0.00706137	-0.00867834	-0.00928909	-0.00346042	0.005797	0.00163984	-0.00976598	-0.00419797	0.000626242	-0.000928638	0.00233185	0.00281695	0.0192026	-0.00579973
LOC105193142	-0.0124055	0.00883441	0.000987237	-0.00363723	-0.00409982	0.00447092	-0.00110077	-0.0035955	-6.2194e-05	0.00425746	0.000307785	0.00496311	0.00440045	-0.00203018	-0.00503036	8.19462e-05	0.00231656	0.00325371
LOC105193143	-0.000268385	0.0067429	-0.000867605	0.000685836	-0.00639702	0.00750673	0.00896825	-0.0209871	-0.0115469	0.00563619	0.0113772	-0.00377638	0.0149371	-0.000678606	0.00761026	0.0289428	-0.00443238	-0.0041252
LOC105193144	-0.0107	-0.00178482	0.00470697	0.00465602	-0.00351599	0.0134468	0.00270263	0.0104835	-0.00572579	0.00684353	-0.0162999	-0.00113675	-0.000895137	-0.0118161	0.00133695	0.000458595	0.0116676	-0.00450814
LOC105193145	0.00395699	-0.00363291	-0.0114957	-0.00299163	-0.0123553	0.005373	0.00691454	0.00808501	0.00142166	0.0197701	-0.00524736	0.0115785	0.00318586	-0.000129242	-0.00440225	0.00142651	0.00184407	0.0118662
LOC105193146	0.000548308	0.00166695	0.00205081	-0.000876472	-0.0028631	-0.00390579	0.00065598	-0.000369842	0.00197361	0.00214491	0.00537024	-0.00179976	-0.00123162	0.00565543	0.00246584	0.0051858	0.000110993	-0.00918943
LOC105193147	0.000589504	-0.0150838	-0.0250328	0.00651016	-0.0157005	0.00902328	-0.00172069	-0.00512528	-0.00612264	0.008727	0.000915558	-0.00597715	0.00632253	-0.00521439	-0.00709686	0.00550561	-0.0290653	0.00799781
LOC105193148	0.00576431	0.00823337	-0.00830956	-0.00355282	0.015067	-0.00426512	-0.00237648	0.00727555	-0.00924568	0.00715213	0.00820708	0.00671799	-0.00722763	-0.00302415	-0.0118143	-0.0127229	-0.000743397	0.00107289
LOC105193149	-0.00415235	0.00338436	-0.00276898	0.00743449	0.0030198	0.00255081	-0.00734863	0.00312405	0.00179224	-0.0105064	0.0164251	0.0104964	0.012092	-0.00765778	-0.00668054	-0.00352401	0.00537157	-0.0027199
LOC105193150	0.000926117	-0.00388184	-0.00161173	0.0042291	-0.000213284	0.00835032	0.00426612	-0.00747949	0.00110797	0.0123196	0.00242917	-0.00292903	0.00128707	0.00339936	0.00395169	-0.0105284	0.00729329	-0.00807308
LOC105193151	-0.00198731	0.0107026	0.00196177	0.00158559	-0.0136201	-0.000889528	0.00338658	-0.0110787	0.00482258	-0.000664459	-0.0123563	0.00498366	-0.00685159	0.00722117	-0.00873665	0.0160197	0.00689839	-0.000158355
LOC105193152	-0.0108414	0.017634	-0.00404562	-0.0066185	0.00268051	-0.00398217	-0.00849714	-0.0145749	0.0104839	-0.00446734	-0.0117655	-0.0047571	-0.00103994	-0.00372055	-0.00141698	0.00279202	-0.00476141	-0.00171821
LOC105193154	0.00419898	-0.00579228	0.0112043	0.00240455	-0.00509547	-0.00156289	0.00576574	-0.00632492	-0.00255813	0.000300372	0.00573928	-0.00172416	-0.00363891	9.38031e-05	-0.000573592	0.00055922	-0.00297361	-0.0104077
LOC105193155	-0.0226958	-0.00127151	0.00569464	0.0142497	-0.00511645	-0.00317304	0.0119511	-0.000460196	0.00424975	0.0148193	-0.00641108	0.00323124	4.78246e-05	0.00854648	0.00346441	0.000620849	-0.0103059	0.00930711
LOC105193156	-0.00918523	0.0274331	-0.0128848	-0.00322731	0.00566851	-0.00048275	-0.00300825	-0.00404266	-0.00171559	-0.00552885	-0.0132549	-0.00313404	0.00375885	-0.00045759	0.00421471	-0.00788026	0.000507992	-0.00816629
LOC105193157	0.000649348	-0.00233983	0.00116137	-0.00505372	-0.000859036	0.00309202	0.00797664	-0.00250818	-0.00651095	-0.00997448	-0.00515994	-0.00384702	-0.0027238	-0.00608847	-0.00295601	-0.0119132	-0.00454987	0.00686067
LOC105193158	-0.000217888	-0.00757513	0.00368868	-0.00866934	0.00507643	-0.00408651	0.00390471	-0.00517425	0.00181391	0.00621618	-0.000632389	0.00419364	0.0114071	-0.00917325	-0.000924221	-0.00158932	-0.00296234	-0.00535852
LOC105193159	0.00346856	-0.000716737	-0.000205124	0.00662161	-0.00280321	0.00566876	0.00393568	-0.00534116	0.00498685	0.0194245	-0.0123639	0.00396766	-0.00720347	0.00964832	0.00479433	0.0214883	-0.000323782	-0.000423888
LOC105193160	-0.00269195	-0.00523209	0.00095294	0.000259594	-0.0065321	-0.0014736	0.0039894	-0.00326413	-0.00975775	-0.00532558	0.0011081	-0.00262423	-0.00891399	-0.0101935	0.0125141	-0.00105673	-0.00239561	0.00438044
LOC105193161	-0.00346453	-0.00182795	0.00512393	0.00195864	0.00355075	0.00428625	0.00345642	0.00246421	0.00367223	0.0029799	-0.00113822	-0.00413963	0.00155734	0.0011053	-0.00107368	0.0026053	0.0020546	0.0162526
LOC105193162	-0.00399305	0.00828749	-0.00267136	-0.00420246	0.0016411	-0.00100056	0.00681261	-0.0116489	-0.00471983	0.000689467	0.00318122	0.00342873	-0.00285148	0.00544457	-0.000866033	0.00088411	-0.00402608	0.00834024
LOC105193163	-0.00483755	0.00478217	-0.00543305	-0.000749994	0.00266713	-0.00735238	0.00773505	-0.00135923	0.002637	0.00449615	-0.00147272	0.00237342	-0.00693414	0.00313152	0.00106141	0.00595281	0.0065318	0.00208849
LOC105193164	-0.00568254	0.00202408	0.0101432	0.0212756	0.00913159	0.000453108	0.0144791	0.00212265	0.000667425	0.00810984	-0.00675031	0.00697093	0.00513871	0.00376154	-0.00103534	0.000305113	-0.00789146	0.015992
LOC105193165	-0.00198102	0.00453864	-0.007411	0.0118732	0.00572091	-0.00453618	0.00670267	-0.000191269	0.0036595	0.00891285	0.00596363	0.00296627	-0.0126713	0.00803416	0.00306806	-0.00240091	0.000414958	-0.00164279
LOC105193166	0.00552333	0.00369586	-0.00716375	0.00327159	-0.00519739	-0.00948255	-0.00237581	-0.00346799	-0.0193559	0.00802596	0.0150963	0.00529301	0.0014386	-0.00248181	0.0205956	0.0010914	0.00142944	0.00859848
LOC105193167	-0.00132863	-0.0111604	0.00408941	0.000312222	-0.000418671	0.000689941	-0.000847469	-0.00441911	-0.001702	-0.000927232	0.00598243	-0.00121447	0.000875854	-0.000439553	0.00537427	-0.00418463	0.000991451	0.00332594
LOC105193168	-0.00466952	-0.0044148	0.00629891	-0.0102648	-0.00700958	0.00739276	-0.011936	-0.00874159	-0.0146946	-0.00642836	-0.00573278	-0.0142003	-0.00673186	-0.0167109	0.00776139	-0.0027072	-0.00145792	0.00531
LOC105193169	-0.0144629	0.00717747	-0.00246895	0.00720453	-0.00162753	0.0116604	0.00631841	0.00138272	0.0104324	-0.00379828	0.00766447	0.00148723	-0.00508471	0.00221757	-0.00313208	-0.00336017	0.00163989	0.00683344
LOC105193170	-0.00429814	0.0148234	-0.00970093	-0.0144331	0.000321942	-0.00208789	-0.0110507	-0.00367564	0.00363066	-0.00490249	-0.00275826	0.00368179	0.00435828	-0.0109972	-0.0042031	-0.00728767	0.00150184	0.00138728
LOC105193172	-0.0101448	0.0311934	-0.0225394	-0.00244717	-0.00150164	-5.77017e-05	-0.00245911	-0.00184111	-0.000626951	-0.00508604	0.0053559	0.00715977	0.00124583	0.00940766	-0.00294105	0.00514776	-0.00358371	0.0188107
LOC105193173	-0.00404071	0.00902854	0.00153595	0.00546546	0.00914248	0.00702	0.000509292	0.000371421	-0.0106616	0.00732787	0.0024921	-6.1887e-06	0.00960616	0.0026531	-0.014185	0.00301753	-0.000808792	-0.00105418
LOC105193174	0.00204386	-0.0103798	-0.00201576	0.00309024	-0.00402762	-0.00273417	0.00333145	-0.00100569	-0.00250865	-6.50471e-05	-0.0100083	0.00494418	0.00153686	-0.00388351	-0.00124477	-0.0024387	-0.00289945	-0.00757347
LOC105193175	-0.00225247	0.0112376	-0.000920168	-0.000466612	-0.00852104	0.00468731	-0.00480006	-0.00365586	0.00564567	0.00194724	0.00258143	0.00299016	0.00883363	0.00154764	-0.0070438	-0.00210825	0.000260359	0.00627894
LOC105193176	-0.0212809	0.0085331	-0.0187642	-0.000418074	-0.00166736	0.00739527	-0.00289171	-0.00215108	0.00610118	-0.00269167	0.0106969	0.00650729	-0.00957254	0.000755425	0.0117111	0.000156177	-0.00120708	-0.00246837
LOC105193177	-0.00257777	-0.00350075	-0.00143248	0.00306042	0.00513727	-0.000349942	0.00228109	0.00511929	-0.00459263	-0.00273481	-0.00740484	0.000457951	0.0022113	0.00918922	0.00567022	0.00785785	0.00254435	-0.000199044
LOC105193178	0.00309199	0.00662485	0.0040182	-0.00150614	-0.00884059	0.004602	-0.0140703	0.0060973	0.00105122	-0.00571127	-0.00557153	0.0132377	-0.0142902	-0.00882159	-0.0122074	0.0089635	0.00125511	-0.00731197
LOC105193179	0.00243475	0.0123607	-0.0435568	0.00237556	-0.0130699	-0.000780259	0.00729468	-0.0223254	0.0148037	0.00552488	-0.0140724	0.0137555	-0.0184781	0.0102796	0.00673651	0.0100002	-0.0396119	0.0126451
LOC105193180	-0.021914	0.00734538	0.00893291	0.019798	0.0108059	0.00240553	0.0212511	0.0328734	-0.0250851	-0.00113095	-0.0266339	-0.00242779	0.0207457	-0.013389	-0.0225412	-0.00429609	-0.0101424	0.00358502
LOC105193181	0.00100217	-0.00829128	0.0105022	-0.00861579	-0.0053608	-0.00112682	-0.000363539	-0.00621265	-0.00214256	-0.00561409	-0.000822341	-0.00269361	-0.000877156	0.00466829	0.00135413	0.00144565	-0.00480068	0.00403301
LOC105193182	-0.0262319	0.0283341	0.013135	0.0197449	0.000947904	-0.00838587	0.0120849	-0.0166153	-0.00145254	0.0221267	-0.0223353	0.0159272	0.0274254	-0.0105977	0.00737064	-0.00721038	-0.0325433	-0.00153993
LOC105193183	-0.00157855	-0.00196366	0.00150098	0.00211228	-0.00561043	0.00391908	0.000104688	-0.00110706	0.00829323	-0.00956561	0.000524369	-0.00308357	-8.3898e-05	-0.00439968	-0.00769696	0.00467937	-0.00128782	0.000232607
LOC105193184	-0.00447023	-0.000232601	-0.00382636	0.0100126	-0.0015536	0.00743065	0.00272689	0.00493824	-0.0137892	0.0101913	0.0100537	0.0219794	-0.0052267	-0.00695242	0.00386752	0.00400153	0.00570978	0.00245329
LOC105193185	-0.00199202	-0.00179769	0.00367028	-0.00363541	0.00681381	-0.00674204	-0.00338765	0.00404547	-0.0101014	0.00630378	-0.00598802	0.00204933	0.00960025	-6.76108e-05	-0.0102315	0.00632083	0.00585561	0.00169301
LOC105193186	-0.0384506	-0.00388522	-0.00611844	-0.000488874	-0.0212734	0.000267842	-0.00781981	0.0134478	0.0080491	-0.0120043	-0.0142443	-0.00363311	-0.00260249	-0.00592757	-0.0004836	-0.000882948	0.00189765	-0.00298948
LOC105193187	-0.00790696	-0.00209399	0.00241987	0.0215077	0.0103205	-0.000430892	0.0119542	0.00376954	-0.011026	0.00257711	0.00174233	-0.0134557	-0.00263156	0.00238333	0.01429	0.0242333	0.00365693	-0.00543435
LOC105193188	0.00751251	0.00250496	0.00576431	0.0166455	0.00964995	-0.0125327	0.00212287	0.000893361	0.00120413	0.0075681	0.000779344	0.00782868	0.0116541	0.00812411	0.000874894	0.00531004	-0.00271782	0.00341883
LOC105193189	-0.00183754	-0.00131958	-0.00664024	-0.00561231	0.00931573	-0.00736304	0.00323802	-0.00162309	-0.00715473	0.011031	0.00212796	-0.00180393	0.00017536	-0.00866656	0.00103998	-0.00383258	0.000710508	0.00417946
LOC105193190	-0.00466426	-0.00666304	0.000300355	-0.0108864	-0.00247533	-0.000962997	0.0145488	-0.00347506	-0.00376889	-0.0123552	0.013516	-0.0016471	-0.00161576	-0.00303431	-0.00555395	-0.00682364	-0.00505739	0.00235115
LOC105193191	-0.00147038	-0.00462918	-0.00702908	0.0155078	-0.00763671	0.0170574	-0.00320188	0.0153575	0.00456624	0.00127674	-0.00213202	-0.0123492	-0.00990316	0.00928882	0.00848418	0.00780672	-0.00409555	-0.00547407
LOC105193192	-0.00880903	0.0118362	-0.00594776	-0.00622886	-0.0111266	0.0012248	0.00444977	-0.00428967	-0.0156865	0.0124022	0.00250837	-0.00511516	-0.00213167	-0.011041	-0.0029656	0.00910464	-0.00143897	0.00217425
LOC105193193	-0.0160058	0.00269816	-0.00794967	0.00277196	-0.00246	0.00682796	0.00803637	0.00477878	-0.00176301	0.00452337	-0.0109125	0.00785726	0.00371776	-0.00350295	0.0054738	0.00704193	-0.00202741	0.000131253
LOC105193195	-0.00968082	0.0188126	0.00408448	0.00483767	0.00500829	0.00178977	-0.00641302	-0.0049431	-0.00373912	0.00424519	-0.00579362	-0.000801831	0.00966691	-0.001994	0.00816697	-0.00494812	-0.0119457	-0.00305021
LOC105193196	-0.00040312	0.0023076	0.00115019	-0.00705726	0.00439734	-0.000891248	-0.00512678	0.00353182	0.0057958	-0.00125368	-0.00328895	-0.010715	0.00197627	0.00109664	0.000241057	0.0038607	0.00108253	0.00823668
LOC105193198	0.00253446	-0.00461948	0.001056	-0.000964246	-0.0106733	0.00800417	0.0110655	0.00999321	-0.00281358	-0.00248926	0.0065307	0.00291493	0.00696497	-0.00449394	0.000342327	0.00470832	0.00767465	-0.00228348
LOC105193199	-0.00356742	0.00224292	0.00176543	0.00244892	-0.00557326	0.0070461	0.000571222	0.00321472	-0.00199692	-0.00309075	-0.00186845	0.0036061	0.00743676	-0.00810334	-0.00269201	0.00120678	0.00517256	0.00607773
LOC105193200	-0.00610146	0.0088923	-0.0063947	-0.00363497	-0.00899908	-0.00990955	0.00585324	0.0123959	-0.00408447	0.00376647	-0.00981393	-0.0119289	0.0100815	-0.00619933	0.00816948	0.00919946	-0.000863003	-0.00625371
LOC105193201	0.00245839	-0.00760073	-0.0056554	0.00739008	-7.68897e-05	0.00367066	0.00361857	0.000185547	0.00529769	0.0101483	-0.0134295	0.000412244	-0.01079	0.000972549	-0.001751	0.0102317	0.00559396	0.00688348
LOC105193202	-0.0043629	0.00248504	0.00479571	0.0110159	0.00588924	-0.0136791	0.00168994	-0.000479206	-0.00685004	0.00194314	-0.0052067	-0.0256138	0.00348613	0.00515321	0.00347912	0.00570046	-0.0108631	-0.00160598
LOC105193203	-0.00695408	0.0123451	-0.00558331	-0.00472343	0.00764878	-0.00375017	-0.00564898	-0.008321	-0.000961467	-0.00131407	0.00125465	0.00760162	-0.00233902	0.000328396	-0.00383451	-0.00283361	0.00338411	0.00228872
LOC105193204	-0.00481773	-0.0024626	-0.00155693	-0.00807052	0.00486769	-0.0042215	0.0014078	0.0101085	-0.0037964	0.00887012	0.0127277	-0.00399111	0.00119005	0.000112988	0.00742543	0.000583723	0.000862875	-0.00803191
LOC105193205	0.0128307	0.00927093	0.00815011	-0.0128227	0.00157236	0.000376796	0.00460887	0.00838256	0.0035291	0.00337807	-0.00450322	0.00333053	0.00383524	-0.00207545	0.00504219	-0.00799204	-0.00317037	-0.00369278
LOC105193207	-0.00637345	0.00656943	-0.00462349	-0.00856549	-0.00233496	0.00679718	-0.00819423	-0.00294144	0.0101861	0.000316869	0.000775476	0.00129879	0.00160532	-0.00229814	0.00703614	0.00470454	0.00581025	-0.00383173
LOC105193208	-0.00242761	5.48939e-05	-0.00249063	-0.00773894	-0.0100878	-0.00437515	-0.00716681	0.00671433	-0.00557388	-0.0150516	0.0157737	0.00962283	0.0012688	-0.00226221	-0.00296828	-0.00327106	0.0116226	0.00770156
LOC105193209	0.00242825	-0.0048607	0.00569593	-0.000744265	-0.00433255	-0.00134891	0.00277512	-0.00970055	0.00299047	-0.00442103	0.00197584	-0.0044932	-0.0035802	0.000627185	0.00159153	0.00130831	-0.00419819	-0.00807058
LOC105193210	0.0117422	0.00257001	0.00829181	-0.00286907	-0.00699721	-0.010698	-0.0010686	-0.00130567	-0.00102061	-0.00570478	-0.00791977	9.62043e-05	-0.00287765	0.00131613	-0.0135885	-0.00580007	0.00579173	-0.00241992
LOC105193211	-0.000381036	-0.00483904	0.00826912	-0.00605036	0.00560905	0.005936	0.00126848	-0.00103857	-0.00823564	-0.0064561	-0.0082628	-0.0104628	0.00263662	-0.00353005	0.00204887	-0.0120212	-0.0085311	-0.00916119
LOC105193212	0.0028786	0.00754992	0.00501954	-0.0116025	0.00161642	-0.00442973	-0.00607905	0.000384356	0.00265826	0.00697361	-0.0154274	-0.000774001	0.00535507	0.00685217	-0.00243245	0.00230286	-0.00713537	-0.00563932
LOC105193213	-0.0185553	0.0158175	-0.00971357	-0.00435616	0.000110671	0.00279597	0.000621388	-0.00210764	-0.00355626	-0.000210385	0.00665417	-0.00481864	0.0044271	0.00553007	-0.000586857	0.0002617	-0.000956166	-0.0050445
LOC105193214	0.00736105	-0.00557453	-0.00409634	-0.00398697	-0.00123118	0.00376567	-0.00366049	-0.00624568	0.00658575	-0.00583474	0.00994247	0.00250896	-0.00289496	0.00429828	-0.000790016	0.00132724	0.00377009	0.00939607
LOC105193215	-0.00281916	-0.0064598	-0.00931103	0.00287968	0.00240467	0.00708625	-2.96879e-05	0.00262815	0.0016594	0.00172912	-0.00267751	-0.00429164	0.00414101	0.00807694	-0.00460193	0.00707146	-0.00232813	-0.0183232
LOC105193216	0.00974853	0.00237095	0.00495047	-0.0149942	0.00851024	-0.00346889	-0.00223923	0.00777484	0.000917476	-0.00449499	-0.0121645	0.00562272	-0.00408765	-0.00974601	-0.00415398	-0.00956041	-0.00510435	0.0129083
LOC105193217	-0.0019817	0.0088059	-0.00386093	0.00802836	-0.0139917	-0.00304388	0.0145318	0.0085355	-0.010838	0.00648431	-0.0017356	-0.00977676	-0.000556612	0.00436499	-0.00886043	0.0134306	0.0089995	-0.000490118
LOC105193218	0.0011114	0.0123743	-0.0209937	-0.000915412	-0.00720126	-0.029978	0.00676353	0.00908641	-0.00313282	-0.0192369	0.00166124	-0.00828326	-0.00385196	-0.0116923	-0.0156798	-0.00159666	0.00272139	0.00595028
LOC105193220	0.0391023	-0.0271692	-0.0578788	-0.00658564	0.00185613	0.0162443	0.0237832	0.00123847	0.0086366	0.00565516	-0.0012982	0.00195904	0.000628162	-0.00483228	0.0126236	-0.00323189	0.0135368	-0.00188846
LOC105193221	0.00513147	-0.0042978	0.000196347	-0.00115477	0.00607671	-0.00497796	0.00304743	-0.00527814	0.00303685	-0.00700449	0.00704444	-0.00525373	0.00424911	-0.0068167	0.00122257	-0.00597754	-0.00021436	0.00732018
LOC105193222	0.00470681	-0.0123317	-0.0168045	0.00564171	0.00355442	-0.00519847	0.00438438	0.00396703	-0.00203297	0.00825966	0.000427162	0.00457012	-0.00990516	0.000830412	0.00511991	0.0111052	0.00418101	0.00429881
LOC105193223	0.00409344	-0.00341114	-0.00335017	0.00812168	0.00414106	-0.00145894	0.0068075	-0.00185624	-0.000701423	-0.00557401	-0.00276169	0.0094515	-0.000886655	0.000539281	-0.00823166	0.00859905	-0.00538907	-0.00506747
LOC105193224	-0.00223813	-0.00270256	-0.0121561	-0.00198874	-0.00702237	-0.00295439	-0.00361687	0.000991309	0.00381511	0.00212909	0.00630502	0.0154299	-0.00279991	-0.000880326	0.00141959	-0.0116448	-0.00349562	0.00453696
LOC105193225	-0.0080742	-0.00346804	0.00312233	-0.00954911	0.00056199	0.00856768	-0.00730522	0.00641415	0.0019148	-0.00965529	-0.00599964	0.00137017	-0.0040766	0.00468606	0.00792615	0.00194982	0.0015506	0.000261185
LOC105193226	-0.00263168	0.00110305	-0.00846403	-0.0114724	0.00219423	-0.00921125	-0.00669181	-0.0075593	-0.00126193	0.00866253	-0.0149129	0.00524539	0.0135152	-0.0126488	0.00850717	0.00975752	-0.0076505	0.00690024
LOC105193227	-0.00244024	0.000765371	0.00448907	0.0253208	0.00746366	0.000759744	0.00900924	-0.0124561	-0.0335125	0.0110332	-0.00603747	-0.0159139	0.0150883	0.0221362	0.00323794	0.0247546	-0.00203106	-0.00668502
LOC105193228	0.00205399	-0.000808019	0.00919397	0.00877657	0.000121696	-0.000809367	-0.00069184	0.00674198	-0.0170815	0.00199474	-0.00275931	0.000895028	-0.00162272	0.00708353	-0.00145585	-0.00595097	-0.0083522	0.000687171
LOC105193229	-0.00636854	-0.0102442	0.00108993	-0.00424272	0.0007888	-0.00865148	-0.00426782	0.00550174	0.000129517	0.00546468	0.00067268	-0.000488687	0.00416827	0.0084458	9.47932e-05	0.00819506	-0.00221483	0.00111337
LOC105193230	-0.00412029	-0.00142663	-0.00186568	0.00449679	-0.001954	0.00158026	-0.00424176	0.00328088	-0.00265334	0.00323513	-0.00331221	-0.0045391	-0.00358904	0.00240237	-0.00240903	-0.000438979	0.000747425	-0.00616733
LOC105193231	0.00470799	-0.00996757	0.00323815	0.0108883	7.73679e-05	0.00202289	-0.00173586	0.0106876	0.0063038	0.00418181	-0.00527082	-0.00329709	-0.00720413	0.0138785	0.0122192	0.0105808	-0.000541367	-0.00331299
LOC105193232	-0.00370584	-0.00331089	0.00705733	0.0309998	-0.0173781	0.00647424	0.00863435	0.0116052	-0.0052748	-0.012426	0.00840134	-0.0163576	-0.0150076	0.0121464	0.0209054	-0.00531789	-0.00256211	-0.00940949
LOC105193233	-0.00523058	0.00135721	-0.00335388	0.00475131	-0.00498439	0.0125356	-0.00314492	0.00300253	-0.00992156	-0.0104904	0.00610279	0.00303156	-0.00756556	7.24394e-05	5.9178e-05	0.00696496	0.00369912	-0.00264314
LOC105193234	-0.00107114	0.00471741	-0.00112467	0.0052033	0.0157064	0.00124106	0.0102441	-0.00209144	0.00176832	-0.00418718	-0.00084437	0.00371688	0.0147913	0.00977586	-0.00472631	-0.0110552	0.00225239	-0.00732037
LOC105193235	-0.00569906	0.00611717	0.00234384	0.0315653	-0.0174076	0.00721367	-0.00952876	0.0224679	-0.000401733	-0.0298031	-0.0163285	-0.0143375	-0.0113069	0.006388	0.0152726	-0.0133169	-0.0102473	0.007428
LOC105193236	-0.00287963	-0.00955068	-0.00892177	0.0208812	-0.0233335	-0.0096646	0.00124588	-0.00578966	0.0125836	-0.014986	-0.012695	-0.0181672	-0.0118021	0.018916	0.00782715	0.00215275	-0.00893438	0.00710085
LOC105193237	0.00612734	0.00859602	0.00840008	0.0071023	-0.00506342	0.0091626	-0.00129985	0.0114959	-0.0107215	0.000602786	-0.00418639	-0.0105031	-0.00522785	0.0255341	-0.0040837	-0.0064761	0.00176149	0.00335188
LOC105193238	0.00975838	-0.00355697	-0.00494327	-0.00106747	-0.0148807	-0.0111039	-0.00308073	0.00363309	-0.00660165	0.00633533	-0.00325738	-0.00578662	0.00215254	0.00925373	0.00976806	-0.00135865	0.0102812	0.00369575
LOC105193239	0.000350177	0.000904565	-0.000630201	-0.00119326	-0.00076406	0.00186574	-0.000254259	-0.00146139	-0.000120293	-0.000168207	-0.000495929	-0.000160535	-0.000575661	-0.000414208	0.000942565	-0.000775277	0.00741986	0.00624374
LOC105193240	0.0117322	0.00912546	0.0366075	0.0478556	-0.00605516	-0.00464447	-0.0599577	-0.0632836	0.00978433	0.0454406	0.0587703	-0.0666226	0.0301662	0.0715643	-0.0729213	-0.0558566	0.0485706	0.00147037
LOC105193243	0.0060125	-0.0048016	0.00281683	0.00923724	-0.00190245	0.000150191	0.0117369	1.84156e-05	0.00158665	0.000246399	-0.00273985	-0.00395466	-0.00692639	-0.000647621	0.000122095	0.00623905	0.0124744	-0.00730551
LOC105193244	0.00812267	0.0112566	0.0250206	0.012678	-0.00486591	0.00179589	0.00306395	-0.0114107	0.0147843	-0.0179654	0.0116769	-0.0126448	0.0118485	0.0136244	-0.0117121	-0.00480624	0.0149655	0.00109305
LOC105193245	-0.00531147	0.018318	-9.36339e-05	0.00598451	-0.00601675	0.0124067	-0.000124906	1.1669e-05	0.00968843	-0.00527963	0.00177461	0.00230179	-0.00120185	-0.00217059	-0.00485151	-0.00595667	-7.2997e-05	0.00397533
LOC105193246	-0.000303634	0.00114109	0.00658251	-0.00170961	0.00705591	0.0024844	0.00340615	-0.00529143	0.00885489	-0.000416866	0.0122321	-0.00337134	0.000965237	-0.00245067	-0.0201827	-0.0106117	0.00340726	0.00112017
LOC105193247	0.000943509	-0.00456629	-0.00246162	0.000327188	-0.00251518	0.00290624	0.00154039	-0.000275933	0.00264517	0.0107789	0.00202237	0.00328157	-0.0030172	0.000593368	-0.00406831	-0.0021186	-0.00149468	0.00307008
LOC105193249	0.0001787	-0.0001751	-0.00170045	-0.00318712	-0.0108065	-0.00928909	-0.000674467	-0.000967895	-0.0108139	-0.00339321	0.00151353	-0.00975998	0.000877826	0.00517067	-0.00675596	0.00383688	0.0120783	0.00304133
LOC105193250	0.0109935	0.0147435	0.019348	0.0166747	-0.00554435	0.00613297	0.000895074	0.0105941	-0.0163531	0.000635115	-0.00459681	-0.00785569	-0.00361392	0.036211	0.0158592	-0.0204453	-0.00335621	0.00330778
LOC105193251	0.00966039	0.0165488	0.0232715	0.019382	-0.00689723	0.0148099	0.00420187	0.0106279	-0.00945262	0.00597299	0.00491007	-0.00240946	-0.00185644	0.0364976	0.0011212	-0.021877	-0.00476026	0.00865155
LOC105193252	-0.0265229	-0.00892824	0.00756419	-0.00541818	-0.00148312	-0.00265195	-0.00169402	-0.0146478	-0.0037557	-0.00934214	0.00764764	0.0106553	0.0120573	0.00150002	0.00797903	0.00287685	-0.00511392	-0.00627191
LOC105193253	0.00139731	-0.00400833	0.00225667	0.00866861	-0.0119953	-0.0152825	-0.0106173	0.0141155	0.0015679	0.0173282	0.00378874	0.00916596	0.00236425	0.00969182	0.0118425	0.0139373	0.00767265	0.00310406
LOC105193254	0.000407142	-0.000665433	0.00538527	0.00444856	0.00381794	-0.000962133	0.000307503	-0.000986404	-0.00617396	-0.000727995	0.00110314	-0.00654367	0.00210736	-0.00416827	-0.00104147	-0.0037094	-0.00299742	0.00383445
LOC105193255	0.00619025	0.000326687	0.00061688	0.0162719	-0.00638378	-0.00378373	0.000507505	-0.00577738	-0.00213008	0.002364	0.00144903	0.00733318	-0.00511054	-0.00110543	0.00655465	0.00823579	-0.000457018	0.00818422
LOC105193256	-0.00635471	0.0026785	0.00152317	-0.00662297	0.00597941	-0.000386647	-0.014237	-0.00806099	-0.0125788	0.00597002	-0.00149502	-0.00200453	0.0169039	0.00491217	-0.0159402	-0.00411729	0.000103949	-0.00540335
LOC105193257	-0.000353768	0.00203736	0.00524679	-0.00430547	-8.39597e-05	-0.00701772	0.000651983	-0.00305397	0.00685275	-0.00325997	-0.0114251	-0.0026206	0.0105952	-0.00126358	0.00693842	0.00188993	0.00783531	-0.00511982
LOC105193258	0.00223225	0.00259327	0.00144398	-0.00624161	-0.000308082	-0.00368143	0.000217046	0.000157383	-0.00202942	-0.00104347	0.0255184	-0.00606859	0.00340522	-0.00186804	0.0124631	0.00404396	0.00705507	-0.00471008
LOC105193259	0.0073136	0.00431105	0.00601696	0.00594967	-0.0140415	-0.00521615	0.000586409	-0.00367993	0.00117287	-0.00272959	0.000104325	0.00686182	-0.000885255	-0.00802966	0.00980292	-0.00228242	0.0020995	-0.00637174
LOC105193260	0.00295426	0.00514919	0.011092	-0.00429221	-0.00520497	0.00356627	0.00522974	0.00753204	-0.00969637	0.00452444	0.00634027	0.0140537	0.00787925	-0.00284015	-0.000256828	-0.000302661	0.00311181	0.00807441
LOC105193261	0.00124396	0.0140453	-0.00901119	-0.0123527	-0.00313559	-0.00382969	-0.00488433	-0.00646726	-0.00060227	-0.00148924	-0.00277294	0.00879445	-0.00164328	0.00241963	0.00320808	-0.00299672	-0.0060063	0.00811523
LOC105193262	0.000321321	0.0102105	0.00356583	-0.00778405	-0.00876176	-0.00116536	0.0120255	0.00215004	0.00285449	0.00168892	0.00945549	-0.00558929	0.00609666	-0.00378484	0.0054067	-0.00117745	-0.00528561	-0.00508042
LOC105193264	0.00212327	0.0177618	0.00100645	-0.00752947	0.00119614	0.00315866	0.000364243	0.00113127	0.00562908	-0.00152714	0.00991174	0.0037038	0.00291905	-0.00242231	0.00391439	-0.002477	0.00128114	-0.0131615
LOC105193265	-0.0015462	0.0016615	0.000277866	0.00270082	-0.012196	-0.00479149	-0.0125678	-0.00668049	0.0143406	0.0011836	-0.0182208	0.00122646	0.00252531	-0.00801627	0.00174969	0.0176928	-0.00689319	-0.00415218
LOC105193266	-0.00510264	-0.00171294	0.000928375	0.00227489	-0.00128651	0.00407042	-0.00529288	0.00292462	-0.00286704	-0.00237205	0.00169534	-0.003849	-0.0033094	-0.00888036	0.00517022	0.00152946	0.000627193	-0.0019285
LOC105193267	0.00107832	0.0119595	-0.0172619	-0.00740773	0.0104555	0.00142577	-0.00140016	-0.00151766	0.000579211	-0.00126555	-0.001007	-0.00377315	0.000690259	0.000312109	0.000932335	-0.00157189	0.00534235	-0.00699722
LOC105193268	0.0101934	0.00330087	0.00622254	-0.00145824	0.00312879	-0.00251153	0.00414196	0.00167964	-0.00193254	0.0039855	-0.00378544	0.00547312	-0.0035339	-0.00121676	-0.000878118	0.00564255	0.00369425	-0.0144366
LOC105193270	-0.00352228	-0.0102694	0.00110499	-0.00742961	-0.00187133	-0.00215343	0.0108371	0.00635626	-0.0166197	0.0186286	-0.0207871	-0.0069827	-0.0143923	-0.0140809	-0.0334326	0.000549381	0.0153933	-0.00596966
LOC105193271	0.00013373	-0.00122447	0.00190813	-0.00150934	-0.00532189	-0.00278882	-0.00339691	0.00679109	-0.0043057	-0.000830241	-0.00390596	-0.000271285	-0.00211782	-0.00173401	0.00441163	-0.00804865	0.00901522	-0.00300814
LOC105193272	0.00218196	-0.0080949	-0.0107839	7.1493e-05	0.000595379	-0.00166382	0.00136476	-0.0021285	-0.000913226	0.00250601	0.0029201	0.00521371	-0.00411453	0.00094232	0.00414359	0.00429978	-0.00488657	-0.00688422
LOC105193273	0.000202287	0.000522541	-0.000364049	-0.000689309	-0.000441375	0.00107778	-0.000146878	-0.000844203	-6.94897e-05	-9.71683e-05	-0.000286484	-9.27366e-05	-0.000332543	-0.000239276	0.000544493	-0.000447855	0.00428624	-0.00815154
LOC105193274	0.00371731	-0.00695039	-0.00477515	-0.0015801	-0.00426421	-0.00689111	0.00452382	-0.0114606	-0.000267643	0.000986409	0.000473059	0.00200923	-0.00661071	0.000322366	0.0112502	0.00776614	-0.00394531	0.00126746
LOC105193275	-0.00025464	0.00186024	-0.00148827	-0.000109687	-0.00336992	-0.00166516	0.00279417	-0.00234947	-0.00344386	0.000690998	-0.00255162	-0.00433231	-5.28631e-05	-0.00699669	-0.00261062	-0.00110863	-0.00929389	0.00812764
LOC105193276	-1.84055e-05	-0.00214239	-0.00669894	0.010387	0.00182588	0.00505024	0.00859006	0.00743876	-0.00180184	0.00524715	0.0085652	0.00473083	0.000385075	0.000254816	0.00479929	0.00993838	0.000998517	0.00592847
LOC105193277	-0.00640492	-0.000236225	0.00937909	-0.0104535	0.00319097	-0.00558157	-0.00683547	0.000656989	0.00205904	0.00231696	-0.0042635	-0.00178649	0.00323832	-0.00485219	-0.000453475	-0.00183474	-0.0045811	0.0161537
LOC105193278	0.00532857	0.00226227	-0.00180888	-0.00106729	-0.00452037	0.00333469	0.00335273	-0.00123999	0.00647922	0.000531232	0.0119294	0.0178166	0.0119223	-0.00185021	0.00464489	0.000604894	-0.00285986	0.00709866
LOC105193279	0.00483132	-0.00356318	0.00124478	0.00659354	-0.00467925	0.000122378	0.0108353	0.00173585	-0.00429873	0.0036466	-9.04896e-05	0.0129179	-0.00166554	-0.00893681	-0.011214	0.00892196	-0.00388955	0.00594508
LOC105193280	0.00696704	-0.000218545	-0.00266078	-0.00169527	-0.00339137	-0.00311742	-0.0160146	0.0101509	-0.00240683	-0.000555831	-0.00580867	-0.00118497	-0.00334812	0.0116841	-0.00513435	-0.00319147	0.0111793	0.00795637
LOC105193281	0.00760702	-0.00389887	0.00246433	0.0107709	0.0060676	-0.0040238	0.0321107	-0.0177518	0.0046318	-0.0140942	-0.0456808	-0.000247004	0.00656011	0.0185385	-0.0378407	0.012776	0.0188623	0.00471381
LOC105193282	9.70471e-05	-0.00196885	-0.00545177	-0.00177737	-0.00137651	0.000541402	-0.00709445	0.00327616	0.000761672	0.00278619	-0.00137253	-0.00504015	-0.000954597	0.00394179	0.00142317	-0.00587068	0.00663283	-0.00816253
LOC105193283	-0.00113551	0.00314608	-0.0052872	0.00242407	-9.91222e-05	-0.0155751	0.00350739	-0.0056493	-0.0067973	0.00348099	0.00497799	-0.000157247	-0.000943268	0.00118583	-0.00410331	0.010813	0.0111673	-0.00798429
LOC105193284	-0.00486823	0.00447824	-0.00161824	0.0100958	-0.0173679	0.00828694	-0.0204972	0.000706299	-0.00280693	0.00922109	-0.0167488	-0.0105255	-0.0125143	0.00514484	0.00314017	0.0108396	-0.00752424	0.00607314
LOC105193285	-0.00159816	0.00351025	-0.000431949	0.000137953	-0.00783955	0.0032083	9.94003e-05	-0.00484581	-0.00103091	0.000547396	0.00261927	-0.000189844	-0.00167643	0.0018192	0.00190947	-0.00238522	-0.00245318	-0.0162201
LOC105193286	0.00378232	-0.00137634	0.0018811	-0.00736763	0.00168321	0.00151497	0.0010571	-0.0062216	-0.000635519	-0.0011335	-0.000812661	0.00662571	-0.00307759	-0.00254413	-0.00503429	0.00218809	-0.00356207	0.00409536
LOC105193287	-0.0126667	-0.000487025	-0.00817788	0.00214418	0.00399136	0.0106787	-0.00446638	-0.00968253	0.00388712	0.0106949	-0.00248034	-0.00525514	0.00201018	0.00573962	-0.0121232	-0.00277543	0.00465505	-0.00622249
LOC105193288	0.0167677	-0.000625736	0.00127488	0.00780124	0.0222435	0.00881427	-0.0174518	0.00176654	0.00297037	0.00825017	0.000762977	-0.0058893	0.00283817	0.00660427	-0.00625009	0.0105852	-0.00904036	-0.00375661
LOC105193289	-0.00254404	0.00814152	-0.00650722	-0.0059476	-0.00888076	0.00938291	-0.00202835	-0.000179236	0.00528522	0.00810544	0.00969532	0.00734982	-0.00612153	0.0142342	0.00832995	0.0154062	0.000840342	-0.00684414
LOC105193290	-0.0108653	-0.00139552	0.000787952	0.00124536	0.0191022	0.000595412	-0.00701994	0.00142238	-0.00307734	0.00575375	-0.0123443	-0.00810173	-0.0240364	0.00380915	-0.00516786	-0.00980381	0.00955631	-0.000901538
LOC105193291	0.0149149	0.0188895	-0.00720577	-0.00617123	-0.00713794	0.00627598	-0.00978221	-0.00366529	0.00744461	-0.00774227	0.00219184	-0.011581	-0.00768304	-0.00768982	-0.00438093	0.00379371	0.00627619	0.0126244
LOC105193292	-0.0155176	0.0010722	0.0127339	-0.0104078	0.0112045	0.00171442	-0.00400008	-0.00100012	-0.00143393	0.00524987	0.00123996	0.00129624	-0.00252251	0.000796988	-0.00490027	-0.012793	0.00189032	0.00836122
LOC105193293	-0.00931127	0.00589628	0.00214916	-0.0036175	-0.00414706	0.00943941	-0.00906344	0.0115643	0.0160537	0.0183678	-0.0203939	0.00540417	0.00111108	-0.000926375	-0.0106138	-0.00114306	-0.00427355	0.00743621
LOC105193294	-0.00806819	0.009286	0.00728312	-0.0022126	0.00254548	-0.000574058	-0.00290788	0.00213217	0.00273281	-0.00940906	0.0101324	-0.00932428	0.00545587	0.0152366	-0.00160076	-0.00551595	-0.00590553	0.00107236
LOC105193295	-0.000313014	0.0107173	-0.00204311	0.00718017	-0.00217959	0.00825496	-0.00291057	-0.00676396	0.00768502	-0.00554047	0.00572305	0.00342741	-0.0126513	-0.00570494	-0.000719591	-0.00166948	0.00118594	0.00459273
LOC105193296	-0.00173261	-0.00666008	0.0107441	-0.0126046	0.00663119	-3.26349e-05	-0.00359986	-0.0108212	0.0154564	0.0169106	-0.00599899	-0.00645999	-0.00285374	-0.00569617	0.00489025	0.00535001	-0.00277063	0.00348365
LOC105193297	-0.00900905	-0.00879264	-0.00246883	0.00182019	0.0158663	0.00364978	0.0051963	0.0117752	0.0131274	0.0163128	0.00958202	-0.00400685	-0.00469316	0.0137001	0.00240041	0.00672435	-0.00503134	0.00422692
LOC105193298	0.00559535	-0.00140903	0.00506002	-0.00316338	5.34413e-05	0.00336043	-0.00193267	-0.00178396	0.00063138	-0.00472234	0.00237217	0.00155592	0.00326085	0.000900378	0.00538931	0.00513171	0.000366528	0.00610734
LOC105193299	0.00643603	0.00425247	0.0057291	-0.00229761	-0.00997361	0.00908452	-0.00145935	-0.00235513	-0.00676055	-0.00454142	0.00854097	0.000618361	0.012394	-0.00383273	-0.00432626	0.005957	0.00297264	0.00103399
LOC105193300	0.00174782	0.00348438	0.00722406	-0.0052093	-0.000303624	0.00546858	0.00662218	0.00126418	-0.000486398	-0.00261843	0.00968074	-0.00209954	0.0109148	-0.00390079	0.00621488	0.013213	0.000768943	-0.0051689
LOC105193301	0.00812437	0.00650083	0.0101183	0.00272179	-0.0147728	0.00468576	0.00485079	0.0102679	0.000290058	0.00336268	0.00427024	-0.000298539	-0.00329121	0.00710199	0.0114887	0.00962242	-0.00169356	0.00492224
LOC105193302	0.00531981	0.00879724	-0.00432397	-0.00564312	-0.0037673	0.000104407	-0.0071142	0.00485521	0.0124803	0.00711052	-0.00949008	0.00316601	-0.00388653	0.00610373	0.0100454	-0.0113252	-0.00568588	0.00284159
LOC105193303	-0.00186731	0.00629442	0.00363189	0.00247126	-0.00130895	0.00388247	-0.00200918	0.0122073	-0.00306261	-0.00350932	-0.00322775	-0.0124034	-0.00622649	0.00284711	-0.000239571	-0.00153256	0.00987595	-0.00516559
LOC105193304	-0.0019069	0.00384406	0.00295744	-0.0148848	0.0110627	0.00310014	0.00419959	0.00658109	0.0011942	-0.00283759	0.00219647	0.00973513	-0.00983921	0.000372214	0.00155749	-0.015146	0.0123108	0.00532793
LOC105193305	-0.00024812	0.00156182	0.0012124	-0.00862217	0.0051618	0.000294875	-0.000554658	-0.00526476	0.00251434	-0.00198285	-0.00175042	0.00581038	-0.000544409	0.00414158	-0.00313478	-0.00726446	0.00503224	-0.00574302
LOC105193306	0	0	0	0	0	0	0	0	0	0	0	0	0	0	0	0	0	0
LOC105193307	0	0	0	0	0	0	0	0	0	0	0	0	0	0	0	0	0	0
LOC105193308	0.0016945	-0.00204195	0.00936894	-0.00281112	-4.34093e-05	-0.00269111	0.00392459	-0.00420912	-0.00636387	-0.000672689	0.00392335	-0.00365744	0.00127896	-0.00472735	-0.00523168	-0.00271106	-0.000748881	0.0101914
LOC105193309	-0.00372798	-0.00637325	0.00468808	-0.00788453	-0.00190387	0.000963546	0.00565916	-0.00607077	0.00525322	0.00361157	0.0102078	8.8761e-05	0.000373548	0.00572272	-0.00304477	-0.00489067	0.00464167	0.00127279
LOC105193310	0.00763081	0.00519322	0.00895054	0.0071082	0.00729611	-0.00270346	0.00506188	6.75883e-05	0.00126692	-0.00962411	-0.00879932	0.00530734	0.00239016	0.00206321	-0.0153692	0.00704026	0.00189714	0.0168729
LOC105193311	-0.00108752	-0.00753975	0.00876761	0.0035728	0.00610319	0.000719254	0.00318311	0.00373693	0.00322685	-0.00350226	-0.00173231	0.00654157	-0.00521038	-0.00920852	-0.00774858	-0.00325801	-0.000289343	0.00708496
LOC105193312	-0.00588359	0.00326347	-0.00031182	0.00547966	-0.00907385	0.00552968	0.00311254	-0.00878854	-0.00187752	0.00130714	-0.00702841	-0.000706757	0.00660519	-0.00401128	-0.000809103	0.00717222	-0.00763129	0.00716413
LOC105193313	-0.00719184	-0.0016545	-0.00064695	0.00237044	-0.00303884	0.00424135	0.00459292	-0.000822231	-0.00297056	0.00710165	0.00607285	-0.00423784	0.00448167	0.00953677	-0.00848895	-0.00457645	-0.003682	0.00618682
LOC105193314	-0.00786306	0.0257133	-0.00229201	-0.000288445	-0.0135111	0.0151997	-0.021389	-0.0036142	0.00097523	0.00125183	0.00838093	-0.00947001	-0.0146345	-0.0131726	0.00833039	0.0107347	1.03845e-05	-0.00231797
LOC105193316	-0.00433271	0.0130699	0.00129147	0.00059027	0.000514165	0.00766767	-0.00197491	-0.0035812	0.00877739	-0.00515457	0.000312095	0.00510055	-0.0126597	-0.00380721	0.00221278	-0.00399353	-0.00244159	-0.0162673
LOC105193317	-0.00466858	0.0050396	-0.0041248	0.00717158	-0.0130313	0.000521455	-0.00604387	0.000185215	0.00639424	-0.00389788	0.00664969	-0.00337381	0.000734849	-0.000869925	-0.00583724	-0.000624786	0.00160171	-0.0180594
LOC105193318	0.00138806	0.00402781	-0.0053555	0.0256181	-0.00548223	0.0167086	-0.00389911	0.0033198	0.00058388	-0.0034615	-0.0107385	-0.00220729	-0.00671134	-0.00107315	0.00217773	0.00111139	0.00335756	0.00805581
LOC105193319	-0.000339104	0.000455061	0.00508152	-0.000214949	-0.00666208	-0.000146082	0.00236051	-0.00831358	-0.00325974	-0.00151832	0.00593316	0.000353064	3.01747e-05	0.000603	-0.00967395	0.00214222	-0.00490188	0.00616131
LOC105193320	-0.0103646	-0.00548537	0.00681079	0.0122877	-5.62328e-06	-0.00108416	-0.00601207	-0.0195495	-0.00519036	0.000770759	0.00567198	-0.0036962	0.017017	0.00193488	-0.0144404	0.00809951	0.00955042	0.00446227
LOC105193321	-0.0106694	-0.00202564	0.0107152	-0.00332182	0.000275221	-0.00132592	0.00620635	0.00105804	0.00658127	0.000662212	-0.00620355	-0.000101732	0.0097498	-0.000783854	-0.0123572	-0.00269248	0.00641305	0.00194652
LOC105193322	0.000696629	-0.00972648	0.0122775	-0.00152201	0.00517532	-0.000652712	0.00434914	-0.00395602	0.00326746	-0.0041885	0.00724536	0.00326662	-0.00468701	-0.000870087	0.000294342	-0.0061494	-0.00637154	0.0104763
LOC105193323	0.00164408	0.00429484	0.00357173	0.0152088	0.0109807	0.00425881	0.00954387	0.00297292	-0.00483806	0.00657195	-0.00529642	0.00822107	0.000206259	-0.00787432	0.0100633	0.00015234	-0.0102576	-0.00748841
LOC105193324	0.00818065	-0.000885069	0.00499867	0.0109358	0.000244381	-0.0138977	-0.0191213	-0.00981237	-0.00397191	-0.00556539	-0.0123122	0.00998802	-0.00983827	-0.00171475	0.0133249	0.0142512	0.0243114	-0.00310836
LOC105193325	0.00345203	0.000841433	-0.00595907	-0.00786144	0.00193074	0.00490715	-0.0124833	0.00336215	0.003736	0.0177078	0.00245685	-0.0189556	-0.00195958	-0.0171004	-0.00759242	-0.00529188	0.00714861	-0.0039394
LOC105193326	0.000478821	-0.00383891	-0.00491514	-0.00197385	0.00465129	-0.000445556	0.00160293	0.00617853	0.00813735	-0.00638521	0.00486703	0.00511283	-0.00391998	0.0138619	0.000713664	-0.00719024	-0.00448744	-0.00698154
LOC105193327	-0.000202479	-0.00768029	-0.00328031	0.00333361	-0.00192884	-0.000957448	-0.00713227	-0.00563258	0.0106538	0.000200697	-0.00683322	-0.0102278	-4.66669e-05	-0.00357736	0.00638449	-0.000141366	0.0139403	-0.00394595
LOC105193328	0.0133302	-0.00678591	-0.00642089	0.0108983	0.013978	0.00584794	0.00777199	0.000372014	-0.0172445	0.0128236	-0.0184328	-0.010288	-0.0293313	0.0104003	0.00800181	0.00430352	-0.00192332	0.00150874
LOC105193329	-0.00360984	-0.00594687	0.00170984	0.00457106	0.00704923	-0.0131628	-0.00350509	0.00573275	-0.00299624	-0.00035533	-0.00240647	-0.00341656	0.00479377	0.00541441	-0.000512581	0.00139499	0.00932297	0.00207858
LOC105193330	-0.00556481	0.00578751	-0.00389663	-0.0116042	-0.0146267	-0.00244855	-0.0138759	0.00415689	-0.00661751	0.0120089	-0.00868682	-0.0169683	-0.00901631	0.000975895	0.00535512	0.00269743	0.000858023	0.00313525
LOC105193331	-0.0044135	-0.00381632	0.00580666	0.00335019	0.000816751	0.00127236	0.00420087	-0.00189513	0.00477471	-0.00871226	-0.00447711	-0.00568423	0.00252174	0.00120846	-0.00387342	-0.00596619	0.00124171	0.000915116
LOC105193333	0.00560836	0.000544108	0.00193404	0.00503091	-0.000736974	-0.0037836	0.00515878	-0.00198567	0.00117949	-0.00342988	0.00093381	-0.00287022	0.0055574	0.00444308	0.00553513	0.000684166	-0.000967771	0.0038559
LOC105193334	-0.000735654	-0.011031	-0.000437698	-0.00929229	0.00263532	-0.00185484	0.00546595	0.00149228	0.0149376	-0.0183424	-0.00909267	0.00419676	0.00027152	-0.000833324	-0.00117989	0.00434548	-0.00498892	0.00111431
LOC105193335	0.0055667	-0.00760852	-0.0091792	0.00598534	-0.00159491	-0.00176412	-0.00212569	-0.00727304	0.00335935	0.00732836	0.0158147	-0.0118964	0.00234921	0.0234704	-0.00697734	0.00403797	0.000257239	0.00417019
LOC105193336	0.000367878	0.0120884	0.000953291	-2.44801e-06	-0.00296097	0.00864091	-0.0163917	-0.000494142	0.00654391	0.0138945	0.00663136	-0.0128321	-0.00339812	-0.0137296	-0.00981802	0.00787895	0.00208559	-0.00427646
LOC105193337	0.00413209	-0.00751899	-0.00875689	0.00448474	0.00351169	0.00560267	0.00901566	0.00108949	-0.000200338	0.0117212	0.00359228	0.00996258	-0.00476736	0.0091029	-0.00665809	0.00112526	0.00120211	-0.0121669
LOC105193338	0.000753515	0.00297036	0.00204232	-0.00241071	-0.00359563	-0.00244987	-0.00639347	0.00129864	0.000857528	-0.00428614	-0.000416857	-0.0003957	-0.00145769	2.06412e-05	-0.00102093	0.0013157	-0.00644543	-5.87068e-05
LOC105193339	0.00230132	-0.00142341	0.00666971	0.00675912	-0.00675932	-0.000530992	-6.07186e-05	-0.0120015	-0.00116725	-0.00119701	-0.000592871	-0.00184421	-0.00524942	-7.87491e-05	-0.00417996	-0.00257529	-0.0103637	-0.00722592
LOC105193340	0.00958974	-0.000684979	0.0107342	-0.00579966	0.00160129	-0.00395734	0.0085357	0.00795885	-0.00469518	-0.000155275	-0.00514812	0.00436737	-0.00509931	0.00263142	0.00667873	0.000882639	0.00299793	0.0052269
LOC105193341	0.00743469	-0.00103971	0.00479523	-0.00358693	-0.00118232	-0.00482401	-0.00299392	-0.00521687	-0.00370882	-0.000328421	-0.00580215	-0.00498877	-0.00610619	-0.00870539	-0.00100193	0.00180842	-0.00243887	-0.00225025
LOC105193342	0.00236631	-0.00390706	0.00123635	0.00513849	0.00602811	0.00419592	-0.0117284	0.00166843	-0.00413533	-0.00639951	-0.0055753	-0.00529824	-0.00189588	-0.00517254	-0.00394195	-0.00850021	0.00126745	-0.00306951
LOC105193343	0.00167288	-0.00284888	-0.00295496	-0.00457242	-0.000423629	0.00348685	0.00471309	0.00114204	-0.00528554	0.000118654	-0.00399901	-0.00414504	-0.00200655	0.00888172	-0.0104069	-0.00974459	-0.00231677	-0.00238605
LOC105193344	0.00165878	-0.00176302	0.000584597	-0.00363794	-0.00737044	0.00113061	-0.00542994	0.00353073	0.0073451	0.00412608	-0.00976828	-0.00258277	0.00722982	-0.00866067	-0.00516478	0.000736122	-0.000674631	0.000444014
LOC105193345	-0.00152545	0.0100972	-0.00707457	0.0103059	0.016107	0.0084249	-0.0113577	0.0102998	-0.0069888	0.00464917	-0.00202591	-0.0101885	0.00986011	0.00169265	0.0055616	-0.00400897	-0.00593794	0.00720617
LOC105193346	0.00116769	-9.81782e-06	0.00426937	0.00574837	-0.0108443	0.0155669	-0.00243349	-0.00106004	-0.00963604	0.001232	-0.000376273	-0.0177112	0.00664854	0.00584257	-0.00152313	0.0119212	-0.00150828	0.00682256
LOC105193347	0.0083285	-0.00303289	-0.0110682	0.00586824	0.0107993	0.00139902	-7.43999e-05	0.00150543	0.00391581	-0.00651504	-0.00178759	-0.00411877	0.0063901	-0.000789697	-0.00200835	0.0072834	-0.00223928	0.016298
LOC105193348	0.00515647	0.00025156	-0.00937767	0.000962318	-0.00732371	-0.00379992	0.0070511	0.000561857	-0.0134646	0.00207268	0.0315939	-0.0145068	0.00306469	0.00517125	0.00158692	0.0139533	0.0122929	-0.00367053
LOC105193349	0.00037802	-0.00689685	0.00566818	-0.00722488	0.00142324	0.0159995	0.00995415	0.0160802	0.00440135	-1.29398e-05	-0.00708885	-0.0144512	0.00575509	-0.00625517	0.0151185	0.00358893	-0.00721565	0.00593577
LOC105193350	0.00194879	0.00820916	-0.000467162	-0.00691563	-0.00904885	-0.00912133	0.0102647	-0.00603957	2.09467e-05	-0.0207053	-0.00374852	0.0124537	-0.000365813	-0.00428695	-0.0136005	0.00829076	-0.00502611	-0.00920815
LOC105193351	-0.000478972	0.00553293	-0.00241232	-0.00783006	-0.0146324	0.0128841	-0.00437979	0.00170276	-0.00907717	0.00554809	-0.00261911	0.0121738	0.0166629	-0.0133059	-0.0101314	0.0193959	-0.00832991	-0.00120663
LOC105193352	0.00456562	-0.00807756	-0.00204155	-0.00197631	-0.000656404	-0.00335028	0.00338096	0.00490905	-0.00199625	-0.000922263	-0.00959407	-0.000298027	0.000529878	-0.000463763	0.0048741	-0.00539797	-0.00136816	-0.000257028
LOC105193353	-0.0114159	0.0143504	-0.00484289	0.0107089	0.00226868	-0.00157556	0.00586488	0.00105027	0.00489709	0.0034084	0.0081754	0.00175544	0.00104615	0.00287229	0.00311796	0.00265745	-0.00119904	-0.00377366
LOC105193354	0.00267806	0.00713226	-0.0051743	0.00408146	-0.00114535	0.0167269	-3.77185e-05	0.00119278	0.00861514	-0.0127023	0.0221834	0.00159176	0.00723047	0.0090821	-0.00711441	-0.00031767	-0.00492667	-0.009143
LOC105193355	0.00707824	0.00867316	0.00346119	0.00403076	0.00077397	0.00674776	0.000722056	0.00191104	0.00118133	-0.00166043	0.0040933	-0.00156951	-0.00445393	0.0131988	0.00051092	0.00932665	-0.00595863	0.00197332
LOC105193356	0.00203401	-0.00347755	0.00975394	-0.00169583	-0.00679967	0.00311313	-0.0016838	0.00134261	0.0162756	0.0246432	-0.0072285	-0.00906886	0.00551502	-0.0150507	0.0139469	-0.0036232	0.00364944	0.000887833
LOC105193357	0.00169135	0.00032454	0.00748267	-0.00506608	-0.00648621	-0.00622218	-0.000785492	0.014254	-0.0107948	0.00596552	0.00369394	0.0170101	0.0117156	-0.00537616	-0.0021543	0.00704218	0.0017938	0.00465983
LOC105193358	-0.000885317	-0.00145599	5.90733e-05	-0.0119325	-0.00212206	-0.00908593	-0.00867447	0.000698795	-0.00966082	-0.000325643	-0.0100686	-0.00105411	-0.00223343	0.000550784	-0.00770325	-0.010891	0.0009084	-0.000349738
LOC105193359	0.00209829	-0.00335323	-0.0109015	-0.00277247	-0.00309714	-0.00070111	0.00509961	-0.00363809	0.00299933	0.00707041	0.00143728	-0.000264042	-0.00256249	-0.00224518	-0.00105829	-0.00423738	0.0130137	0.00527121
LOC105193360	-0.000737136	0.0179327	-0.0139163	-0.0101785	0.00704137	-0.00795055	-0.011147	9.85761e-05	0.0041027	0.00282326	0.0136796	-0.00229685	-0.00263205	0.00904288	-0.00558313	0.00698855	0.0062169	0.00307364
LOC105193361	0.000985975	-0.0090808	-0.00885251	-0.00611438	-0.008502	-0.00962247	6.9016e-05	-0.00799901	0.0219139	0.00303437	0.00866277	-0.0100857	-0.00450862	-9.38376e-05	0.00977924	-0.00593045	-0.00224082	0.00455266
LOC105193362	0.00658272	-0.00262863	0.00313358	0.00130093	-0.00116185	0.00117868	0.00935659	-0.00160301	-0.00227121	-0.00713822	0.00176626	-0.00401649	0.00821811	0.00120841	0.00219171	0.00117297	0.000999905	0.000851962
LOC105193363	0.0040939	-0.00113751	-0.00274897	0.00522374	0.00258839	-0.0051153	-0.00218226	0.00648213	-0.00127938	0.000633737	0.0076345	0.00270337	-0.0163694	0.00265362	-0.0098812	-0.00389226	0.00774277	-0.00472251
LOC105193364	-0.00364947	-0.00668526	0.0031511	0.00208449	-0.00226587	0.000949955	0.0100265	0.00769692	-0.00548663	-0.00567469	0.000776652	0.00123067	0.00876568	0.00321613	0.00514289	-0.00580561	-0.00549245	0.00160699
LOC105193365	0.00343145	-0.00570333	0.00804552	0.00413962	-0.00287972	0.00210805	-0.00624613	-0.0199914	0.00314975	-0.00347047	-0.000369995	-0.00860756	0.00960073	-0.00125452	0.000994426	-0.00357935	0.00436375	-0.00704901
LOC105193366	-0.000415268	0.00210035	0.00446231	0.000518745	-0.00151784	0.00161312	0.0017392	0.00842874	-0.000597629	0.00450788	0.00443089	0.00105237	0.000680267	-0.00731109	-0.00178673	-0.00129222	8.81042e-05	0.00481841
LOC105193367	0.00420711	0.00351313	0.00476082	-0.0041369	-0.00677725	0.00488309	0.00341162	0.00263978	-0.00863509	-0.00415603	-0.00277723	-0.00191137	0.000252656	-0.0173415	-0.00227117	-0.00315084	0.00944969	-0.00332197
LOC105193368	0.0280846	0.000872938	-0.00900861	0.0229581	-0.0164373	-0.0106555	-0.00722587	0.00160869	-0.0277023	0.0230301	0.00594984	0.010597	0.00909602	-0.00554164	-0.0126897	0.0019921	-0.0109542	0.00353578
LOC105193369	0.0290604	-0.00100981	-0.017136	0.0187636	-0.00842703	-0.0197167	-0.00221928	-0.000127252	-0.0177016	0.0116023	-0.0109645	0.00836262	-0.00425485	0.00693475	-0.0195364	-0.000858952	0.00181761	0.00102082
LOC105193370	-0.00945257	-0.0092425	0.00495896	0.000616001	0.00112098	-0.00121729	-0.00371765	-0.00177364	0.00237154	-0.000275281	-0.0022334	-0.000704485	-0.00162751	0.00240342	0.00894747	-0.00174329	-0.00514475	0.017437
LOC105193371	0.000256385	-0.00638561	0.00129807	0.00711758	0.00414705	-0.00027823	0.0043152	0.0123789	-0.0217892	-0.0140661	-0.00492465	-0.0194733	-0.000508146	-0.00643403	0.0133679	0.0114839	0.00592206	-0.00231569
LOC105193372	0.000368259	0.01369	0.00315901	-0.00320623	-0.014183	-0.00389139	0.00344862	0.0039623	0.00646921	-0.014099	0.00490065	-0.0196167	0.000683855	0.0087748	0.00509683	-0.0103271	-0.00338143	0.00171545
LOC105193374	0.00244241	-0.00730952	0.00863035	-0.00794039	0.00489074	-0.0113071	-0.00176047	-0.00489789	-0.00448581	0.00368485	0.00305556	0.00408043	-0.000893371	-0.00738576	-0.000425696	0.00168087	0.000924462	-0.00599363
LOC105193375	-0.00502223	-0.0064164	0.0238019	-0.00688117	0.0099467	0.00898249	-0.00737832	-0.00663378	-0.0154017	-0.00895038	-0.00818086	0.00101726	0.00169022	-0.00454846	0.0116369	-0.0133885	0.00676142	0.0305273
LOC105193376	-0.00652242	0.00197294	-0.0055841	-0.00128016	0.00459979	0.00311277	-0.016129	0.000652394	0.0039013	0.00922789	0.0042146	0.00124145	-0.0203903	-0.011287	0.00445059	-0.00843552	0.000649343	0.00872602
LOC105193377	-0.00266335	0.00930574	0.00225436	-0.00592382	0.00163657	0.000627257	-0.00313521	0.00288591	0.00810681	0.00442441	-0.00191047	-0.00327936	0.00174708	-0.00852095	-0.00158335	-0.00369001	0.00290607	0.00604007
LOC105193378	0.000560672	-0.00179189	0.00233633	-0.0120488	0.00473253	0.00408288	-0.00860126	-0.0129158	-0.0109704	-0.00674484	-0.00787727	0.0144317	0.00337725	0.00579125	0.0142083	-0.00424701	-0.0159339	-0.00156369
LOC105193379	-0.00269726	0.0121268	-0.0042769	0.0105351	0.00643654	0.00446687	-0.00527115	0.000292955	-0.000838195	-0.000309231	0.0125142	0.00149907	0.00140889	0.0013405	0.00565268	-0.00352015	0.00163953	-0.00381707
LOC105193380	0.00292372	0.00115401	-0.000330207	-0.0045392	0.0041675	-0.000263295	0.00306749	-0.000971679	-0.00755872	0.00821654	0.00698027	-0.00994988	0.0104548	0.00853467	-0.00309794	-0.00636842	-0.00931862	-0.00426986
LOC105193381	0.00308212	-0.00558196	-0.0050885	0.00117798	0.0125653	0.00689297	-0.000943967	0.00122788	-0.0017124	0.00382248	0.00414347	-0.00451816	0.0180022	0.000248739	0.00339704	0.0110774	-0.000103259	-0.00228289
LOC105193382	-0.00366999	-0.00743122	-0.00340587	-0.000703379	0.00447905	-0.00374196	0.00175734	-0.00449711	-0.00286391	0.00212461	0.0156945	0.00813232	0.00124335	0.00299175	0.00207349	-0.00242968	0.00110773	-0.00364874
LOC105193383	0.000999803	0.0125552	-0.0117782	-0.00484179	0.00373509	0.0181868	-0.00220962	0.00300102	1.10981e-05	0.00359721	-0.00706113	-0.0129963	-0.00641333	0.00383161	0.00503043	-0.00660869	0.00679544	-0.00588956
LOC105193384	-0.00712039	0.0101166	0.00585393	0.0121309	-0.00335155	0.00538713	0.0106702	-0.00509217	0.0223282	0.0137196	-0.00726642	0.00619443	0.00246239	-0.00855649	-0.016273	-0.010362	-0.0304703	0.00156451
LOC105193385	0.012845	0.00194112	0.00184497	-0.00180478	0.00880193	-0.00210883	-0.00433972	-0.00611806	-0.00154662	-0.00268649	0.0111116	-0.0114194	0.0160703	-0.00363728	0.00363601	-0.00114729	0.0109455	0.00896363
LOC105193386	0.00699331	0.0128438	0.000567432	0.00508479	-0.00291065	-0.00279506	-0.00100663	-0.0015171	-0.00362836	-0.00214419	0.000719143	-0.0151446	-0.00608619	0.00114772	0.000444285	0.00356554	0.0164692	0.0121573
LOC105193387	0.00328639	0.00438085	-5.59384e-05	0.00150647	0.00154779	0.00734109	-0.00789209	0.0092247	0.0151733	-0.00860846	0.00441625	-0.0240461	-0.000525426	0.00385021	0.00101994	0.0119988	0.00637144	-0.0101997
LOC105193388	-0.0202988	-0.00873388	-0.00498316	0.00830936	-0.00551714	0.0130215	0.00062919	-0.00391405	-0.00540768	0.0127141	2.33145e-05	-0.0017534	-0.00246496	-0.00748562	-0.00883827	0.0112837	0.00279803	-0.000815049
LOC105193390	0.0154782	0.0207637	0.0230109	0.0030657	0.00201272	0.00621438	-0.00206262	-0.000102523	-0.00181353	-0.0072879	-0.00400618	0.00180514	0.0100625	-0.00702044	-0.00834465	-0.0073681	0.00103895	-0.000567275
LOC105193391	0.0137484	0.000599774	0.00418232	-0.00783843	0.00354992	-0.00272273	-0.0082991	0.00275546	0.00247083	-0.013894	-0.00235329	-0.0104587	0.00470045	0.000630195	0.00618484	0.00428027	0.000883756	0.0018238
LOC105193392	0.000108661	-0.00669806	-0.00614872	-0.0101871	0.0113779	-0.00306952	0.00252207	-0.00407677	-0.00417602	-0.00998574	-0.000381276	0.00508611	-0.00259514	0.00241492	0.010898	0.00875501	-0.000340638	0.0024254
LOC105193393	0.00359498	0.00271042	0.00258647	0.00388256	-0.0088618	-0.00355998	-0.0101643	0.0078875	-0.00130035	-0.0107949	0.0114917	-0.00722966	-0.00420177	-0.00471751	-0.00834867	0.00246621	0.00197716	0.00112992
LOC105193394	-0.00379997	0.00916545	-0.00465405	0.00321977	0.000543023	0.00382081	-0.00633983	-0.00930718	0.00263836	0.00259245	0.000946155	-0.00318321	-0.000622411	0.00183007	0.00982821	-0.00269084	-0.00247578	0.00517169
LOC105193396	0.00908873	0.000169736	-0.00265586	0.000828518	-0.0106767	0.00442273	-2.49084e-06	-0.0141845	-0.0134305	0.00490183	-0.00113517	0.00813869	-0.00278796	0.00161905	-0.0127101	-0.00962798	0.00756963	0.00884004
LOC105193397	-0.00153539	0.00368549	-0.00717593	0.0109937	0.00349322	-0.00391376	0.0135629	0.00877689	-0.00415656	0.00274415	0.00113579	0.00619361	-0.00491041	0.000959108	-0.00679407	-0.00867295	-0.00124358	-0.00829836
LOC105193399	0.0128422	-0.0098026	-0.0294092	-0.00168877	-0.00486668	-0.0221389	0.0120676	0.00585757	-0.00148582	0.00338191	0.000381304	-0.0132763	0.00925845	-0.0113418	-0.00298939	-0.0056161	0.0195068	0.000978802
LOC105193400	0.00273412	-0.00464434	0.00395637	-0.00293604	0.0113735	0.000158958	0.00286452	-0.00373057	-0.00559327	0.000180683	0.0119069	0.00257317	-0.0123073	-0.00375275	4.85825e-05	0.00272194	-0.00103522	-0.000688895
LOC105193402	-0.00281613	0.0197929	-0.0139186	-0.000994707	0.00106669	0.00123359	0.000806891	0.00269641	0.00516193	1.21899e-05	8.80704e-05	-0.00241032	0.0027237	0.00694429	-1.2079e-05	0.00508318	0.000376578	0.00777518
LOC105193403	0.014514	0.00375499	0.00815838	-0.00805359	-0.00751259	0.0120598	0.00180877	-0.0062134	-0.00223689	0.00885048	0.00279415	-0.00743207	0.00361126	-0.0017557	-0.00252313	0.0165914	0.00327413	0.0036203
LOC105193404	0.00186093	0.00255418	0.00379771	-0.0109511	-0.00446619	-0.0021447	0.00689523	-0.00584752	0.00599017	0.0146331	0.0026044	-0.00243941	-0.00919875	0.00863682	0.00490825	0.0101014	0.00682893	0.00521513
LOC105193406	-0.000824632	-0.00193916	-0.00128709	0.00218463	-0.000204051	0.00354549	-0.0117614	0.0023722	0.00529385	0.00666662	0.00272061	-0.005323	-0.00697141	-0.0107051	-0.0103494	0.00149667	0.0148902	0.00522928
LOC105193407	-0.00933563	-0.0101653	-0.00702747	-0.00426975	0.0107155	-0.00160268	-0.00404109	0.00607211	0.00893424	-0.000781145	-0.00644421	-0.00197683	0.00733149	-0.000145295	-0.00886857	-0.00745481	-0.00304088	0.00233537
LOC105193408	0.00130488	0.00245907	-0.000679896	0.00158514	0.00103911	-0.00607766	-0.00508201	-0.00339255	-0.00570987	-0.000609744	0.00767389	-0.000775179	-0.0137965	-0.00823998	-0.000652694	0.00132591	-0.000504499	0.00544416
LOC105193409	-0.0035184	0.0189449	-0.011416	-0.0111885	0.0109518	0.00302701	-0.00306756	-0.00141908	0.00045189	-0.000766578	0.00172449	0.000556137	-0.00108356	-0.0015922	-0.00291385	0.00832938	-0.00101666	0.0082053
LOC105193410	0.00313389	0.00570475	-0.000731899	0.00579967	-0.000710803	-0.0075191	0.00688059	-0.00633725	0.00322187	0.00755589	0.0268887	0.000800488	-0.00769864	-0.00770924	-0.000771279	-0.0072044	0.015775	-0.0033308
LOC105193411	0.00882055	0.0035483	-0.00032878	-0.00710988	-0.00312707	-0.0048389	0.00811971	-0.00386643	0.00423511	-0.00791194	0.00585249	0.00844741	0.0030621	0.00634456	0.00258883	0.00393912	-0.0105226	-0.00227524
LOC105193413	0.00757975	-0.0112572	0.00579987	-0.00195458	0.000802364	0.0103973	0.0108905	-0.00386283	-0.00536076	0.0122911	-0.00420107	0.0077982	0.00924832	-0.0129391	0.00872658	-0.00947713	0.0033651	0.00801391
LOC105193414	-0.00192707	0.00152506	-0.000139782	0.0023187	0.000302021	-0.00323164	-0.00322993	0.00203756	-0.00318534	0.00283209	-0.0012974	0.00298839	-0.00679296	-0.00296734	0.00128662	-0.00180052	0.0115596	-0.00211028
LOC105193415	0.000709638	-0.00139299	-0.00247333	-0.00344511	0.00272011	0.00620068	0.00234307	0.00321912	-0.00211577	-0.00310993	0.00365062	-0.00486319	-0.00188703	0.00212483	-0.00464428	-0.00165346	-0.00366139	-0.00607759
LOC105193416	-0.00354628	0.00105544	0.00437648	-0.0119584	0.00355228	0.00637605	-0.00940523	-0.0134935	-0.00298366	0.00244015	0.00764796	-0.0127505	7.77816e-05	0.00306619	0.00906886	0.0217969	-0.00425646	0.00739184
LOC105193417	0.00345901	-0.00218748	-0.0117362	-0.000265025	-0.00713303	-0.00305674	-0.00429349	-0.00512622	-0.00697181	0.0164704	-0.0127336	-0.00368602	0.00209842	0.00199681	0.00468286	-0.000272134	-0.0102667	-0.00334144
LOC105193418	0.0018629	-0.0012225	-0.00339865	-0.00166945	-0.00285892	0.00368616	-0.00223533	-0.0049938	0.00432574	0.00844402	0.00109866	0.00825395	-0.00350943	0.00376842	-0.00661109	-0.00931132	0.00364194	-0.0080922
LOC105193419	-0.00402083	0.00961742	-0.0159903	0.00807709	-0.000553466	0.000901192	0.000229667	-0.00329865	-0.00830435	0.00536221	-0.00443931	-0.0148199	0.00531614	-0.00363598	-0.00335829	0.0104966	0.00492388	0.00810228
LOC105193420	0.0050607	-0.00145729	0.00603423	0.000924867	-0.0090397	-0.000849281	-0.00839575	0.00730894	-0.0039776	-0.00135766	0.00839598	0.00971318	0.004129	-0.00552768	0.00637814	-0.0032026	0.00715377	-0.000134255
LOC105193421	-0.00647017	-0.00538235	0.00422548	0.00106464	0.000818045	-0.00517157	-0.00551615	-0.00152942	-0.000254519	-0.000987244	0.00317494	-0.0104256	0.00327306	0.000121926	0.00122309	0.00374134	0.00223781	-0.00379237
LOC105193422	-0.00296599	-0.00808422	-0.00686748	0.005032	0.00697865	0.00293971	0.00739487	0.00573466	0.00411359	-0.000191173	-0.00753645	0.00377971	-0.00325898	-0.0060929	0.0013588	0.00210661	-0.00485876	-0.00927324
LOC105193423	-0.00406224	0.00827399	-0.00234074	0.000112763	0.00994049	0.0044729	0.00298957	-0.00417946	0.00837191	0.00512419	0.0091622	0.000263457	-0.00324181	0.000112569	0.00708225	0.00831159	-0.00540027	-0.00705906
LOC105193424	0.000200401	-0.00649499	-0.00110293	0.00688986	-0.000965424	-0.00636114	0.00695615	0.00891377	0.00845813	0.0103946	0.00386	0.00260546	-0.00542299	-0.00129962	0.0128016	0.00799342	-0.00288475	-0.00914209
LOC105193425	-5.33073e-05	0.000923422	0.00408919	0.00364553	-0.000314414	0.00220729	0.00246609	-0.0003391	-0.000591221	-0.00911984	-0.00280182	-0.00113566	0.00561738	-0.00375447	-0.00283937	-0.000170107	-0.00137559	-0.0144742
LOC105193426	0.00232882	0.01407	0.00662017	0.0020755	-0.00219394	0.00524125	0.00202659	0.00357114	0.0128141	-0.00478165	-0.00352691	-0.00063888	-0.0124797	-0.00635082	-0.00855737	-0.00109635	0.00407571	-0.010294
LOC105193427	-0.00408344	-0.003578	0.0035807	0.00198624	0.0023037	-0.00179956	-0.00300602	0.00223286	-0.0014687	0.00425227	-0.00114764	-0.00159076	-0.00503155	-0.00180699	0.00330603	-0.00744103	-0.00228048	-0.00498175
LOC105193428	-8.6201e-05	-0.00109728	-0.00126247	-5.07387e-05	0.000499341	0.00191787	-0.00574918	0.00259153	-0.00152277	-0.00313	-0.000790525	0.00411115	-0.00834282	-0.000254721	0.0107162	-0.00029691	0.00781815	0.00838081
LOC105193431	0.000181077	1.9093e-05	-0.00615607	0.00564374	-0.00480808	-0.000348499	0.000406014	0.000574389	-0.000660713	0.00677093	-0.00313261	0.0146092	0.00142531	0.00269988	0.000718951	0.0044162	0.00529701	-0.00820221
LOC105193432	-0.00297828	-0.000711827	-0.00966616	-0.00121242	-0.00874579	0.00235498	-0.000518013	0.00959517	0.00385737	0.0092379	-0.00725385	-0.000597922	-0.00173005	0.0078808	-0.00117204	0.00374347	-0.0129501	-0.00615469
LOC105193433	0.00531708	-0.00691395	0.00973957	0.00513276	0.00943622	-0.0103257	0.00249557	-0.0020416	-0.00453639	0.00954536	-0.000425691	-0.00453537	-0.00955128	-0.00615613	0.00427842	-0.00837664	0.00881071	0.00748416
LOC105193434	0.00792225	-0.00414739	0.0119034	-0.00570142	0.0159569	-0.00597243	0.0109509	0.00106684	0.0149154	0.00413586	-0.000746311	0.0115267	-0.0059785	-0.000651096	-0.00112625	-0.000290115	0.010577	-0.00390189
LOC105193435	-0.00460619	0.011615	-0.00287001	-0.0120586	-0.00225489	-0.00910221	-0.0107676	-7.70119e-05	-0.00358023	-0.00041458	-0.0035371	-0.00110824	0.00649109	0.00307896	0.00243261	0.0169709	-0.000525567	-0.0074748
LOC105193436	0.00159071	-0.00184186	0.00401259	0.00816516	-0.0102314	0.00673724	-0.00925084	0.00314186	-0.0157212	-0.00144133	0.00603638	0.00658119	0.00298201	0.0115984	-0.0167865	-0.0108369	0.0111644	-0.00615508
LOC105193437	-0.00532474	0.00146646	-0.0046722	-0.0123868	-0.0051114	-0.00469018	-0.00820891	-0.00573261	0.00221965	0.00794144	-0.00417455	-0.00606817	0.00268675	0.00593447	-0.0019308	-0.00442233	0.000376837	-0.00212304
LOC105193438	-0.0097262	0.0113112	-0.00353404	-0.0165581	-0.000308143	-0.0018966	0.00841596	-0.00395379	0.00341671	0.00433433	0.00833047	-0.00256231	0.00126153	-0.00699156	-2.94046e-05	-0.00525238	-0.010632	0.00523458
LOC105193439	0.00267044	0.00547218	0.00619602	-0.0105563	0.000127395	-0.00361623	-0.00448604	0.00197183	-0.00401593	9.90373e-05	-0.00383901	-0.000497668	0.00647318	-0.00778989	-0.000999701	-0.00584976	0.000698593	-0.00847273
LOC105193441	-0.00501081	0.0110664	-0.00863498	-0.0100309	-0.00046029	0.00591531	0.00972711	-0.00739071	-0.00149861	0.010107	-0.00555723	-0.00529507	0.0029612	0.00475383	-0.000361956	-0.00200903	-0.0102519	0.00561659
LOC105193442	-0.00197721	0.00463566	0.00391157	0.000230436	0.00222054	0.00347227	-0.00362565	-0.00118918	-0.00271469	9.70419e-05	-0.00396567	0.00255295	0.000682062	0.000174583	-0.000902114	0.0021499	0.00550024	-0.00428272
LOC105193443	-0.00529663	-0.00576621	0.00903834	0.00152685	-0.000294595	0.000697719	0.00318526	-0.00114951	-0.00122328	-0.00810921	0.00569684	0.00731352	0.00483417	-0.000773711	9.87427e-05	-0.00354136	0.00216289	-0.0142667
LOC105193444	0.000499211	-0.00415602	0.000393618	0.00227576	-0.00536133	0.00374374	0.00338464	-0.00180828	0.0104856	0.00166296	0.000944208	0.00607867	0.00101173	-0.00671945	-0.00436081	0.00185672	0.00408742	0.00725099
LOC105193445	0.00951772	-0.000477985	0.00447932	-0.00485046	-0.00187152	-0.00192518	0.00104671	-0.0031804	0.00761837	-0.00455391	-0.000326514	0.00299759	0.000858663	0.0028673	-0.00231486	0.001755	-0.00160487	0.00204141
LOC105193446	-0.000875079	-0.00631016	0.00479102	0.00459033	0.00389716	-0.00593069	0.0030257	-0.0017456	0.000733723	-0.00563657	0.00163727	-0.00219647	-0.00796892	0.00975033	0.00979152	-0.00093717	0.00831993	0.00637461
LOC105193447	-0.0118408	0.000214518	-0.000146384	0.00126214	0.00364724	0.00200278	0.00331705	0.00244423	-0.00437341	0.00138326	0.000992357	0.000942566	0.00923546	0.00449625	0.000131973	-0.000402249	-0.00152518	0.0020049
LOC105193448	-0.00598123	-0.00615069	0.0002839	0.00262311	-0.00152259	-0.00181421	-0.00463513	0.000979732	0.000108933	0.00183954	-0.0037802	-0.00191565	0.0029764	-0.00562651	-0.00354338	0.00163344	0.00587057	-4.01093e-05
LOC105193449	0.00661162	-0.00190621	0.00336879	-0.00333687	0.00176184	0.000143356	-0.00480059	0.000697385	0.00168962	-0.00450091	-2.75785e-05	0.000389767	-0.00670983	-0.00117957	0.0120874	-0.00677474	-0.00876389	0.00711166
LOC105193450	-0.00120033	-0.000890884	-0.0068441	0.00208014	-0.00579986	-0.00388948	0.0106415	0.00085236	0.0101653	-0.0101051	-0.00536641	0.00486507	0.00767728	-0.000581963	0.00120619	0.00442977	0.00532172	0.00539343
LOC105193451	-0.00580135	0.00151964	-0.00053435	-0.00641777	-0.0029284	0.00204707	0.0118815	-0.0155996	1.67845e-05	-0.00789103	0.0102159	0.0131322	-0.0104255	-0.00891108	-0.00642324	-0.00194656	0.00175937	-0.005194
LOC105193452	0.00230412	0.00178381	-1.35819e-05	0.00340916	-0.00387646	0.00207552	-0.00567497	0.000564356	-0.00270112	0.00233534	-0.0113697	0.00477588	-0.0114196	0.00238776	-0.0017653	-0.000649693	-0.00387263	-0.00440933
LOC105193453	-0.00788063	0.00612403	0.00052761	-0.0148803	-0.00743276	-0.00403047	-0.00303179	0.0130128	0.00117751	-0.00901347	0.00542254	0.0041172	0.00254561	-0.0115112	-0.0052739	-0.00267024	0.00296948	0.00115711
LOC105193454	-0.000325864	-0.00556292	-0.00293141	-0.00403413	-0.00872981	0.0028457	-0.00582061	-0.00416267	0.00634891	0.00122991	-0.00324948	0.0164103	-0.0117381	0.00229672	-0.000507924	-0.00153019	0.000866904	0.00610339
LOC105193455	0.000649343	0.00177354	0.00277529	0.00628407	0.000506996	0.00529664	0.00571846	-0.00902971	-0.00573761	-0.00709336	-0.00899434	-0.00700841	-0.00576761	0.00753472	-0.000880084	0.000285593	-0.0018636	0.00594557
LOC105193456	-0.00610876	-0.00483616	0.00332044	-0.00212959	0.00715707	-0.00134458	-0.00244688	0.00425463	0.00529062	0.0083813	0.0060134	-0.00404415	0.00151742	-0.00958322	0.00401468	-0.0150438	-0.00592756	0.000449678
LOC105193457	0.00326859	0.00679347	0.000982835	-0.00789824	-0.00563241	-0.00102599	-0.00224722	0.00567212	-0.00770642	0.00160826	-0.00072146	0.00160171	0.0010013	-0.00282224	-0.00163345	0.000544991	-0.00322934	0.00479362
LOC105193458	-0.00818205	-0.00246807	-0.00195486	-0.0121899	0.0068836	-0.000507795	-0.00440187	-0.000208405	-0.00160993	0.00510238	-0.00844193	0.0025959	-0.00193838	-0.00413822	0.00247341	-0.00122312	-0.00863021	-0.00506323
LOC105193459	-0.00218823	-0.00231763	0.00734985	0.00261232	0.000210132	-0.00599619	-0.00692363	0.00197645	0.00625924	0.00409791	-0.00161904	0.00105568	-0.00525376	0.00336047	-0.0127818	-0.00362798	0.0215365	0.00747649
LOC105193460	0.00338849	-0.00580187	0.00139414	-0.00458503	0.00604723	0.0130414	-0.00325758	0.000685632	0.0129704	0.00113315	-0.000571819	0.00973734	0.00407024	-0.00805745	0.0146309	0.0136977	-0.00791496	-0.00803651
LOC105193461	-0.00510188	-0.0067606	-0.00718131	-0.00727515	0.0117797	0.00389213	-0.00103355	-0.00535259	0.00594069	0.00472625	0.0109527	0.00130605	-0.0030553	-0.00170177	0.00362989	0.00371795	0.0065637	0.000507557
LOC105193462	0.00530352	-0.00654924	-0.00186768	0.0104257	-0.00496766	-0.00425152	0.000111762	-0.00179193	-0.00848515	0.00150147	-0.000671615	0.00676697	-0.00705575	-0.00703665	0.00904694	-0.00810281	5.10232e-05	0.00718883
LOC105193463	0.00241999	-0.000555034	-0.00587537	0.00414277	-0.00544807	-0.015232	-0.00182739	-0.00391484	0.00678053	0.00182774	0.00326933	0.00787272	0.00385633	-0.00238673	0.0206785	0.0027435	0.00226317	0.00541762
LOC105193464	-0.00417449	0.00644819	0.0020489	-0.00633515	-0.00247344	-0.00454165	-0.0101261	0.00124465	0.00333756	0.00375441	0.00773021	-0.0056772	-0.00709207	-0.00542808	0.00636175	0.00156692	-0.00552422	0.00339838
LOC105193465	-0.0144948	0.00275091	-0.00464684	-0.0112298	0.00685952	0.00276837	-0.00899199	0.00462816	0.00010832	0.0114961	0.00458785	-0.00470605	0.007935	-0.00830959	0.013042	-0.0112991	0.00224302	0.00570973
LOC105193466	-0.00446944	-0.00546439	6.86507e-06	-0.00429744	0.010955	0.000706357	-0.00126836	-0.00103643	0.000334099	0.00187262	0.000743474	0.00136127	-0.00298481	-0.00239378	-0.00469796	-0.00458918	-0.00368013	-0.00505822
LOC105193467	-0.00266432	-0.00366639	0.00349226	-0.000103249	-0.00467846	0.00258109	-0.00713019	0.00345628	-0.0037525	-0.0064518	0.00240979	0.00167263	-0.00283961	-0.00261009	-0.00498466	0.00838637	-0.00499963	0.00852194
LOC105193468	-0.00157568	-0.00491117	-0.00116994	-0.00705419	0.00212111	-0.00622176	0.00378264	-0.00401616	-0.00336525	-0.0131442	-0.00866459	0.0175315	0.00692681	0.0059427	-0.00145671	0.00442921	0.00390585	-0.00842137
LOC105193469	-0.00327536	-0.00477469	0.00523748	0.000493518	-0.00623735	-0.000451423	-0.00992465	-0.0119969	0.00125534	-0.000800808	-0.012122	-0.0252722	-0.00217676	0.0023285	-0.000712253	0.00920684	0.000463693	0.009391
LOC105193470	-0.00739047	0.0146815	-0.0020541	-0.00802025	-0.00647374	-0.00561309	-0.0124388	-0.00177126	-0.00450019	-0.0139469	-0.00490803	-0.00441263	-0.00527887	-0.00494199	-0.00151254	-0.000678774	-0.00454487	-1.88162e-05
LOC105193471	0.00221172	-0.00423145	0.00599979	-0.00489744	7.36058e-06	0.00522658	0.00419457	-0.00685597	0.00931676	-0.00558792	0.0030907	0.00461756	-0.00367349	-0.00549633	0.00378502	0.0147608	-0.000927743	0.00218442
LOC105193472	0.00424172	-0.00122233	-0.000152587	-0.0044724	-0.000604566	-0.00133034	0.00560988	-0.00421887	-0.000484266	-0.0107497	0.00794372	-0.0169375	-0.0201239	0.0107952	0.000220239	-0.00323911	0.00481834	-0.00811797
LOC105193473	-0.00403301	-0.00411727	0.00816572	-0.00738941	0.000550618	0.00412249	-0.00330627	-0.00194707	-0.0036919	-0.00585255	0.00522286	0.00290972	0.00774939	-0.00365364	-0.00421124	0.0106696	0.00876598	-0.00910606
LOC105193474	-0.00687363	0.00414055	0.00382987	-0.0100924	0.00605799	-0.00257771	0.00824878	-0.00278534	-0.00511282	0.00855485	-0.0020816	-0.00285118	-0.00124416	-0.00935436	0.00272191	0.000235216	-0.000283617	0.00717731
LOC105193475	0.00114331	0.00418792	-0.00225982	-0.000420851	0.000822715	0.00703023	-0.000162414	0.00131741	0.00385649	0.000744697	0.00215951	0.00341482	-3.54324e-05	-0.000490839	-0.00258035	0.000287591	0.00365473	-0.00422837
LOC105193477	-0.00186757	0.00536064	-0.00513953	-0.00106707	-0.00387966	-0.00231793	-0.000162257	-0.000464726	0.000331199	0.00534706	-0.00863946	-0.00578775	-0.00701737	-0.011653	0.020425	-0.00983223	0.000730439	0.00705967
LOC105193478	0.00179183	-0.00938484	-0.0104215	0.000869477	0.00318258	-0.00260424	0.00127999	-0.0129139	0.00587003	-0.00105278	0.00415571	-0.010735	0.0115227	0.00809989	-0.00332546	-0.00129813	0.012736	-0.00278766
LOC105193479	0.0142723	-0.00115261	-0.00378334	0.0079012	-0.00471935	0.000326095	0.0068426	0.0143073	-0.00561862	-0.000980196	7.05301e-05	0.00626623	-0.00447635	0.00509091	-0.00347683	0.00281727	-0.0146231	-0.00274675
LOC105193480	0.000806253	-0.00408099	-0.00153483	0.00636113	-7.07947e-05	-0.00895473	-0.0107168	0.00449366	0.00354237	0.0101899	-0.00552003	0.00203239	-0.00710073	0.000608139	0.00623468	0.00255173	0.00374806	0.00326867
LOC105193481	0.00471062	-0.00661512	-0.00397876	-0.000655024	0.005024	0.00451503	0.000960047	0.00859755	0.00755822	0.00418292	0.00557748	0.00156137	0.0020476	0.00460606	0.00145987	0.000508048	0.00478554	-0.00609761
LOC105193482	0.0101657	-0.000432802	-0.0205157	0.0085332	0.0191422	-0.0198804	0.0308465	-0.00844173	-0.00430602	0.00764091	0.00186795	0.021506	0.00566409	-0.00522516	0.0072648	0.00432661	0.0396165	0.00654884
LOC105193483	-0.00848072	0.000607172	0.00106682	0.00996918	0.010575	0.01695	0.00854222	0.00505464	-0.00236963	0.00112713	-0.00614196	0.00955085	0.000850741	0.000413711	-0.00505625	-0.00248269	0.00060003	-0.00312532
LOC105193484	0.0079957	-0.00704575	-0.000295853	-0.0020659	-0.00520158	-0.00684262	-0.00484855	0.0027028	-0.00334219	0.00631934	0.00203083	-0.00244387	-0.00108986	-0.00325417	-0.00439835	0.000119316	-0.00646457	-0.00330296
LOC105193485	0.00567535	0.00119033	-0.00398148	0.00860681	-0.00435601	-0.00654314	-0.00416416	-0.00791267	-7.33323e-05	-0.00100327	-0.000166328	0.010942	0.0107446	0.000178919	0.0163048	0.00421274	0.0121788	-0.00800885
LOC105193486	0.00352627	-0.00677689	0.000626298	-0.000678776	-0.00664255	0.00139314	-0.0084407	-0.0169937	0.0150309	-0.0122514	-0.00147665	0.0091048	0.00822566	0.00361489	-0.00437671	0.0137561	0.00264196	-0.00699313
LOC105193487	-0.00883317	0.0110356	-0.0110018	0.000413276	-0.00503686	0.00931058	-0.00361378	-0.00887084	-0.000178946	0.00532129	0.00373497	-0.000542381	0.0014996	0.00130165	-0.000524331	0.00515082	-0.00116442	-0.0140724
LOC105193488	0.00506494	-0.00284007	0.00584148	0.00245985	-0.00395228	-0.00640222	-0.00266764	-0.00104497	-0.0041146	-0.00656723	0.00584223	0.00684038	-0.00575745	0.0108956	0.000875124	0.000535931	0.00850079	-0.00705106
LOC105193489	0.00577722	-0.00489564	-0.00865742	0.00168677	0.00720067	0.000470936	0.00973714	-0.0028086	-0.00397869	0.0036927	0.00110692	-0.010976	-0.000157703	0.00594363	-0.00606249	0.0037084	-0.0121554	-0.0124453
LOC105193490	-0.00444961	0.00132841	-0.000126986	-0.00278527	-0.000887082	0.000176065	0.00670403	-0.00683603	-0.00882522	-0.00279436	0.00215439	-0.00441855	0.0045033	-0.00376992	0.00312692	-0.00381958	-0.00315728	-0.0020899
LOC105193492	-0.00486166	-0.0138516	0.00309819	-0.00401218	-0.00638885	0.00143392	-0.00737119	-0.00268691	0.00111386	0.00945069	0.00120739	-0.0137584	-0.00259147	0.00146411	-0.00174379	-0.00226377	-0.0041184	0.00312543
LOC105193493	8.46846e-05	-0.0118331	-0.00249317	0.00291925	0.0012745	0.00257996	0.00271159	0.00101787	-0.000444113	0.00166694	-0.00293645	0.00348024	-0.0027276	0.00890654	0.00358235	0.00160764	-0.00102762	0.012276
LOC105193494	-0.000100823	0.0155341	-0.00178372	-0.009201	0.0165861	0.0117297	-0.00387912	-0.00426191	0.00626675	-0.00579995	-0.00523716	-6.35759e-05	0.00525865	-0.000255123	0.00297859	0.0100899	0.00320167	-0.00816398
LOC105193495	-0.00577665	-0.00215211	0.00362233	-0.00586315	0.00471646	-0.00817597	0.00118955	-0.00471751	-0.00279486	-0.00583255	-0.00312145	0.00474356	-0.00107447	-0.00406151	0.00933422	-0.00157476	-0.00187624	-0.00500852
LOC105193497	-0.00122536	-0.00926909	0.00198895	-0.00628614	-0.00524215	0.00261664	0.00566138	-0.00438054	0.00195758	-0.00102872	-0.00809525	0.000705337	0.0111059	-0.0029534	0.00249779	0.00872374	-0.00693524	-0.000175097
LOC105193498	5.39095e-05	-0.00884168	0.00935169	-0.00356435	0.000353785	-0.00493508	-0.000876509	-0.00204218	0.0103191	-0.000158934	-0.0131487	-0.0148774	0.00664326	-0.00533885	-0.00268368	3.52524e-05	0.0164883	-0.00336677
LOC105193499	0.00577189	0.00106195	0.0020984	-4.96372e-05	-0.000206743	0.00238477	-0.00243839	0.0111146	0.00549435	-0.00254397	0.00912877	0.000346965	0.00653737	-0.00303387	-0.00586354	-0.00672627	0.00286701	0.00197326
LOC105193500	-0.00444877	0.0103786	-0.015602	-0.0278805	0.035441	0.012279	0.000343038	0.00181434	0.00929397	-0.00775694	-0.00587799	-0.00781516	-0.00430709	-0.00592896	-0.00259798	0.0149905	0.0031671	0.0123283
LOC105193502	-0.0129006	0.0175137	-0.00124319	0.00368167	0.0103449	-0.00449624	0.0109966	0.00744012	0.0137056	-0.0112643	-0.00230755	-0.00256326	-0.00887649	-0.00507065	-0.00637986	-0.00884346	-0.00764443	-0.00597293
LOC105193503	-0.0168942	-0.000679971	0.00730271	0.0181774	0.0102632	-0.00560746	0.00769722	0.0060627	0.0120245	-0.0215585	-0.0131642	0.00163618	0.00377205	0.00734696	-0.0175426	-0.0178344	0.000856489	0.00615196
LOC105193504	-0.0156308	-0.00253977	0.00452517	-0.00543579	0.008529	-0.00537278	-0.000284262	0.010063	-0.00620567	0.00285157	-0.0125836	0.014875	-0.00406127	0.00144336	0.0204711	-0.0105617	-0.00486446	0.00723979
LOC105193505	-0.000829788	-0.000865406	0.00154477	-0.00786063	0.0047854	0.00136782	0.0029835	-0.00200682	0.000700018	0.000130091	-0.00133893	0.000654007	-0.00061283	0.000546927	0.000378329	-0.000825002	0.00734338	-0.00710195
LOC105193506	0.00835204	0.000665838	-0.0132124	0.00241912	0.000184069	0.00072702	0.0120549	0.0135389	0.01358	-0.0137664	-0.00228549	0.00494656	0.00837804	-0.00450818	-0.00471802	0.00103652	0.011466	2.50842e-05
LOC105193507	0.0533958	0.00829948	-0.0447118	-0.00217354	0.00355634	0.0105176	0.0319141	0.00619732	0.0306947	0.00172445	-0.0136271	-0.0045886	0.00557167	0.00657086	0.0279142	-0.00343144	0.0242603	0.0182296
LOC105193508	0.0505787	0.0282342	-0.0136375	-0.0157092	0.0124497	0.00923041	0.0116311	0.00234692	0.00258348	0.016444	-0.00617175	0.0166093	-0.0127014	0.0016471	0.00256245	0.0067939	0.0168976	0.00402224
LOC105193509	0.0116993	0.0132788	-0.00166994	-0.00235492	0.00530978	-0.0017408	-0.00491839	-0.00217634	-0.00353039	0.00476423	-0.00592923	0.00294232	-0.00236181	0.00154473	0.00373988	-0.00437257	0.0139885	-0.00458889
LOC105193510	0.00976616	0.0019653	0.000201058	-0.00638789	0.00312536	0.00353932	0.0111193	-0.00251539	0.00337168	0.00480836	-0.00336368	-0.007817	-0.00226803	0.00237223	0.0126772	0.00880848	0.00261263	0.00509596
LOC105193511	0.0012443	0.00355213	0.00377712	-0.0105865	0.000254763	0.00116774	0.00246634	-0.011211	-0.00344687	0.00481715	-0.0200093	-0.00489852	0.00304068	0.018137	-0.00228032	0.00873989	-0.00491699	-0.000590275
LOC105193512	-0.00759513	0.0180894	-0.00559657	-0.00500864	-0.00476644	0.000440362	-0.0101668	-0.00522051	-0.00812766	0.0128299	0.00303979	-0.00515977	0.0028574	-0.000516978	-0.001689	0.000103281	0.00609282	0.00310665
LOC105193513	-0.00444516	0.0112832	-0.0130979	0.00489724	0.00114712	0.00274546	-0.0133831	0.000189802	0.00926661	0.00121166	0.00409909	0.0149258	-0.00174663	0.00439541	-0.00426707	-0.00399837	0.0170474	-0.0087381
LOC105193514	0.000174056	0.000351247	-0.00349553	0.00139225	0.00159141	-0.00683145	0.000628455	-0.00577399	-0.00132647	-0.00232786	0.00243107	-0.000850745	-0.000101828	-0.0108229	-0.00411898	0.0028325	0.0108568	0.00836173
LOC105193515	-0.00317935	0.018094	-0.00688746	-0.0117322	-0.00334032	-0.00169705	-0.00375159	-0.00110485	0.00235724	-0.00489601	-0.00128495	-0.00176192	0.00263758	-0.00176305	-0.00482461	-0.00642798	0.00283188	0.0182828
LOC105193516	-0.00502172	0.00857488	-0.00296481	-0.00726745	0.00896638	0.00421384	-0.00641175	0.00172538	0.00453461	-0.000351249	-0.000117653	-0.00063677	0.00431852	-0.00569131	0.00184219	0.000877852	-0.000251933	-0.00616928
LOC105193517	0.003022	-0.00687708	0.00234404	0.00387431	0.000663931	0.000876057	-0.0115199	0.014957	-0.0114138	0.00660282	0.00495265	0.00885555	0.00269369	-0.0147827	-0.00681945	0.0051333	0.0043445	-0.00209047
LOC105193518	-0.00467229	0.00309173	0.00151576	-0.00542983	0.00246641	-0.00880257	-0.00110962	-0.000482163	0.00476839	-0.000236367	-0.00224228	-0.00307681	-0.00406659	-0.00592505	0.000247055	0.00535379	0.00667712	-0.0043382
LOC105193519	0.00959782	-0.000523283	0.00470491	0.00221473	0.00184057	-0.000750019	0.00770996	0.000703806	0.00197236	-0.000605051	-0.00192217	0.00245523	-0.00125317	0.00687909	0.00930326	-0.00475863	0.00464013	0.00378513
LOC105193520	0.00225018	0.0159005	0.00302388	0.0159992	0.0161331	0.00978828	0.0010928	0.00783352	0.00114805	0.0133632	-0.00738676	0.00653075	0.00159528	-0.000987963	-0.0103324	0.0116451	0.00302654	-0.0187742
LOC105193521	0.000610876	-4.37417e-05	0.000716463	0.00305826	0.0191962	-0.00378898	-0.00165181	0.002996	-0.00856714	0.00730293	0.00577363	-0.00343756	-0.00842633	0.00256737	0.000949993	0.0067223	-0.00249255	-0.00410328
LOC105193522	0.0119651	0.000311875	-4.07503e-05	0.00278819	0.0089342	0.0195572	-0.0172594	-0.00649944	-0.00221844	0.00474082	0.0117369	-0.000434315	-0.00929046	0.0165242	0.00649799	0.00806594	0.00920768	0.0146952
LOC105193523	-0.0147932	0.00249994	0.00124819	0.000424167	0.0135917	0.0136449	-0.00504935	-0.0136868	-0.0110604	0.00156588	0.00180936	-0.00344418	0.00885424	0.0103309	-0.00137203	0.0011244	0.00123037	-0.00624054
LOC105193524	0.0042863	0.000116683	-0.00483145	0.00283972	-0.00225941	-0.00215085	-0.00316682	-0.00430583	-0.00764447	0.00117715	-0.00532855	-3.39668e-05	-0.000521406	-0.00318085	0.00659445	0.00565861	-0.000896462	0.00400025
LOC105193525	-0.0052213	0.00326085	0.00119523	-0.00234247	0.0123936	-0.00395848	0.0109283	-0.0010251	-0.00690159	-0.000760408	0.00330615	0.00706075	0.0111801	-0.0098447	0.0167825	-0.00641289	0.00551369	-0.00783771
LOC105193527	0.000498539	0.00133137	-0.00049603	-0.00073569	-0.00557734	0.00147933	0.00950287	-0.000126668	-0.0011456	-0.00501666	-0.011935	-0.0107216	-0.00617165	-0.000572779	-0.00132002	-0.00441139	-0.00393674	-0.00148894
LOC105193528	-0.031786	-0.0122518	0.0123976	-0.00363126	0.0012912	0.0161961	0.0206721	-0.0121548	-0.00615725	-0.0107799	0.0224232	-0.00701961	-0.00562959	-0.0162865	-0.00223611	0.00438649	-0.0107652	-0.000772661
LOC105193529	0.00203105	0.0120266	-0.00947489	-0.00690651	-0.00104644	-0.00158243	-0.00333164	0.0021672	-0.00354076	0.00264908	-0.0034227	-0.00397843	-0.000353307	-0.00779892	-0.0126152	-0.00297096	-0.00347101	-0.00216842
LOC105193530	-0.0040235	-0.00996772	-0.00196992	0.0022804	0.000802442	0.0058938	0.00140674	0.0031265	0.000539138	-0.00254505	0.0054594	-0.00331455	-0.00294964	0.00586337	-0.00330432	0.00162426	-0.00256306	0.00220529
LOC105193531	0.00154822	-0.00620808	0.00100097	0.0116488	-0.00762372	-0.000382526	-6.36462e-05	9.71743e-05	0.00241102	0.00075387	-0.00560694	-0.00317975	0.00179112	0.00629882	-0.00434963	-0.000178745	0.00541052	0.00812634
LOC105193532	0.0109767	-0.00898417	-0.0178613	-0.00538116	-0.0136193	0.00783941	0.010555	0.0181911	0.00653333	-0.0132396	0.00447352	0.00433552	0.00545839	0.0309564	0.0233142	-0.0179793	0.0245548	-0.00164479
LOC105193533	-0.00215748	0.00655495	0.000206806	0.00549871	-0.00120552	-0.00442022	0.0182604	0.00557386	-0.00946378	0.0064173	0.00277913	0.00429927	-0.00383295	-0.00474749	-0.000433639	-0.011709	0.00394487	-0.00308128
LOC105193534	-0.0017939	-0.000478208	0.000541315	-0.00115436	0.00436614	0.000888927	0.00281444	0.000311231	0.000191323	-8.12968e-05	0.00491487	0.00936795	-0.00149226	-0.00134469	0.000328896	-0.00151831	0.000577698	0.00215068
LOC105193535	0.00355493	-0.00253709	-0.00296522	-0.00144988	-0.0146435	-0.000216106	0.00600481	0.00173304	0.0145883	0.00835194	-0.00809254	0.0020336	0.00788296	-0.00460905	-0.00237393	0.00978048	0.0121797	-0.000403707
LOC105193536	-0.0075706	-6.42893e-05	0.000741376	-0.00108194	0.00193732	0.00237768	-0.00259298	0.00396725	-0.000261636	0.00432204	-0.00479629	-0.00474279	-0.00622195	-0.00110781	0.00175273	0.00266703	-0.00189401	-0.0143253
LOC105193537	0.00113207	0.0100116	-0.000984622	-0.00298539	0.00695456	0.00208193	0.00188179	-0.00177919	-0.000773805	-0.00324014	0.00068816	-0.00374899	-0.00223771	0.00170915	-0.0022654	0.000296661	0.00669599	-0.00806034
LOC105193538	-0.000615186	0.0130202	-0.00837512	-0.00549098	-0.000191318	0.00387734	-0.00263341	-0.0013203	0.00458105	-0.0100884	0.00473941	0.00137939	-0.00307065	0.000426613	0.00128123	0.000489143	-0.000124412	0.0164942
LOC105193539	0.0048616	-0.000135509	-0.000808139	-0.00796047	-0.00152107	0.00390864	7.24505e-05	-0.0016484	0.00402267	-0.0023137	-0.00251891	0.00272812	0.000822368	0.00254438	0.00346672	0.00593658	0.00154771	-0.00209282
LOC105193540	0.00619835	-0.00452599	0.0058156	-0.00115788	-0.00521325	0.00286025	-0.00345187	0.00254202	-0.000428871	-0.0184615	-0.0047468	-0.00367735	-0.00132253	-0.0068474	0.0142589	0.0118804	-0.0117094	-0.00621344
LOC105193541	-0.0104795	0.00879165	-0.03072	0.00693685	0.0164479	0.00200768	0.00528146	0.000363156	-0.00656984	0.00953239	0.000343772	0.00158976	-0.00447298	0.000212307	-0.00143506	0.000748962	-0.00329647	-0.0082851
LOC105193542	0.00230379	-0.00655626	0.00475735	-0.000849431	0.00754053	0.00649309	-0.00383558	-0.00172705	-0.00128947	0.00537096	0.0111176	-0.0115019	0.00659061	0.00663066	0.000408306	-0.000531906	0.00488552	0.00543668
LOC105193543	0.00780849	-0.00101662	-0.00107667	-0.00015387	-0.000578488	0.00405499	-0.000599792	0.0098335	-0.00294863	-0.00404164	-0.00429879	-0.002854	-0.00123162	-0.00384814	4.67086e-05	-0.00599982	0.00415983	-0.0122944
LOC105193544	-0.00879652	-0.00967057	-0.00987602	0.00234596	0.0176529	0.00808723	0.013449	0.00109952	-0.00763014	0.00445399	0.00327245	0.00716436	-0.00574869	-0.00928254	-0.0198401	0.00262116	0.0167471	-0.00425836
LOC105193545	-0.00685445	-0.0109853	-0.00871896	-0.00200622	-0.0108642	-0.00229184	0.00783976	-0.00649955	0.00351243	0.0140474	0.00269854	-0.000877495	-0.00657923	-0.00356425	0.0192368	0.00470814	-0.00547345	-0.0056577
LOC105193546	0.000252006	-0.00168783	0.000751503	-0.00324434	0.00622942	0.00137255	-0.00313961	-0.00262912	0.00321233	0.00184416	-0.00181058	0.000307742	0.00220552	0.00117556	-0.00126306	-0.00761229	0.00135189	0.0163868
LOC105193547	-0.014313	-0.0104784	0.00845118	-0.00887023	-0.00113354	-0.0116622	-0.00828737	0.00407383	-0.00111198	-0.00764376	-0.00593697	0.00148768	0.0116018	0.00213777	0.00173043	0.00396768	-0.000396221	0.00801166
LOC105193548	-0.00550394	0.00641511	-0.0125417	0.00626	-0.00168172	0.0019845	0.00321207	-0.0106149	0.00582302	-0.00241154	-0.00457838	-0.00128732	0.00326607	0.00784636	0.00408965	-0.0121927	-0.00017658	0.00116304
LOC105193549	-0.0126858	0.010412	-0.00773079	0.000415374	-0.00310546	-0.000198285	-0.00261948	0.000628495	0.000184097	-0.00330425	-0.00015519	-0.00157908	0.00386212	0.00307859	0.00122906	-0.00675694	0.0016295	-0.00781214
LOC105193550	0.00776395	0.0039638	0.00863907	-0.00514445	-0.00449681	-0.00861373	0.0024081	0.014802	-0.00206692	-0.00504641	-0.00524266	0.00486282	-0.00286178	-0.00727403	-0.00203515	0.00887053	-0.00522237	0.00777447
LOC105193551	-0.00255654	-0.00807924	-0.00215794	0.00101706	-0.000672615	0.00146927	-0.00418916	0.00221771	0.00447246	0.00432779	0.00209505	-0.00436711	0.000265365	0.00464622	-0.00582259	0.00784147	-2.8972e-05	-0.00409758
LOC105193552	0.0046101	-0.00724524	-0.00275559	0.00686225	0.00545955	0.0110822	0.0112874	0.00809204	-0.00863601	-0.0161996	-0.00486377	0.000867156	-0.0149057	0.0181276	-0.0086119	-0.000576021	0.0140882	-0.00248826
LOC105193553	-0.00782119	0.0136315	0.00612568	0.0159764	0.000513383	0.00671458	0.00409279	0.00318054	0.00791092	-0.00513352	0.0144709	0.0119707	-0.00760595	-0.0159996	0.00524045	-0.0105535	0.00694353	0.00063074
LOC105193554	-0.000297395	0.00226681	0.00683506	-0.00823505	-0.00601875	0.00147296	0.00206089	0.00844044	0.00125126	-0.00431952	0.00316235	0.00737176	-0.00554517	-0.00636295	0.00816622	-0.00330075	-0.0142596	0.00711751
LOC105193555	-0.00162949	-0.00425442	0.00129914	-0.000444303	0.00244133	-0.00125084	0.00510927	0.00153445	0.000354553	-0.0157764	0.005915	0.00334062	-0.0044485	0.00377973	-0.0103909	0.00464847	0.00730952	0.00422035
LOC105193556	-0.00555683	0.00675335	-0.00849744	-0.0042803	-0.00564564	-0.00627152	0.00483101	0.00840133	-0.00871586	-0.00931939	0.00159878	-0.00132264	0.000647562	0.00639108	-0.0033928	-0.00514678	-0.00666289	-0.00523357
LOC105193557	-0.006821	0.000576939	-0.00168504	-0.00711239	-0.00421098	0.00400796	0.00268542	-0.00230351	-0.0070924	0.0105236	0.000854118	-0.00225591	0.0114037	0.00474884	0.000895758	0.00867686	-0.00528187	-0.00526493
LOC105193558	-0.00158539	-0.00174924	-0.00522575	-0.00218824	0.00409935	0.00102858	-0.0081768	0.00581949	0.00617521	0.00396299	-0.00450934	-0.00071587	-0.00514056	0.00512084	5.72886e-05	-0.00724163	-0.00113004	-0.0153018
LOC105193559	-0.000707118	0.00223304	0.00320119	0.000171366	0.00244955	0.00398099	-0.00358477	0.00648123	-0.0116698	0.0054819	-0.00300133	0.000538173	-5.87153e-05	-0.00422793	-0.00158167	-0.00533771	0.0107589	-0.00116285
LOC105193560	-0.00112456	0.0124549	0.0101044	0.00668669	0.00616117	0.000927614	0.00787673	0.00802306	0.00327566	0.00106435	0.00594151	-0.00317386	0.00266981	-0.00334795	-0.005945	0.00694092	0.00433335	-0.0145089
LOC105193561	-0.00426879	-0.0049594	0.00112095	0.0027393	0.00126266	-0.000777281	0.00761181	0.00817387	-0.00578142	-0.00729217	0.00164487	-0.00770772	-0.00217954	0.00190246	-0.00265081	0.00845134	0.0079944	-0.00413986
LOC105193562	-0.00140673	0.000281308	-0.00172139	-0.00781836	-0.00481801	-0.00923259	-0.0153943	-0.00798409	0.0155236	-0.00715429	-0.00115987	-0.00034963	-0.00528905	-0.0154085	-8.15697e-05	0.00161146	0.00661461	0.00364135
LOC105193563	-0.00901714	0.00175183	-0.00567699	0.00185435	-0.00241006	0.00229998	-0.00150117	-0.00167516	0.000686365	0.00839454	-0.000148602	0.00315637	-0.00243707	0.0073618	0.00257986	-0.00863556	0.00423572	-0.00301628
LOC105193564	-0.0028883	0.00349652	-0.0069588	-0.00130271	-0.00478793	0.00258036	-1.74254e-05	0.00542545	0.00378749	-0.00325982	-0.000384875	-0.00348359	-0.00182885	0.00228225	-0.00129162	0.0057551	0.00614636	5.07536e-05
LOC105193565	-0.00359169	-0.00355095	0.00176437	-0.00037848	-0.000153176	-0.00500164	0.00314859	-0.00539806	-0.00838399	-0.00381225	-0.00555064	-0.00860829	-0.00299534	-0.00284527	0.00404117	-0.00543486	-0.00235958	-0.00535864
LOC105193566	-0.00426083	-0.0049078	0.00281223	-0.000813514	0.00525138	0.00670173	0.0076537	0.000885369	-0.0149736	0.00374403	0.00465183	0.0073224	0.00518353	-0.00398636	0.000240372	0.000888362	-0.0011919	-0.00711468
LOC105193567	-0.00386123	0.0108668	-0.00591773	-0.0015535	0.0109102	0.00736097	0.00143905	-0.00265846	-0.00475712	-0.00305319	-0.00796406	0.00609541	-0.000489291	0.00710249	-0.00181546	0.0085992	0.00244832	0.00403528
LOC105193568	0.000940037	-0.000548832	0.000600956	-0.00637102	0.0158553	0.0149084	-0.00696821	0.00254843	0.0153666	-0.00606994	-0.0040658	0.00359031	0.00564997	0.00112932	0.00315595	0.00290118	-0.000378301	-0.00586512
LOC105193569	0.00319505	0.00273863	0.00185704	0.0107127	-0.0082435	0.0139167	-0.00726835	0.00244321	0.00814376	0.00151746	0.0100758	-0.00923761	-0.00717158	-0.014393	0.000346925	0.0164626	-0.0100429	0.00916565
LOC105193570	0.00760099	0.0118201	0.000906794	0.00361921	0.00140088	0.00820708	0.00642835	-0.00171702	0.00129279	0.00930499	-0.00789361	0.00672901	0.00557696	0.0080758	-0.000782603	0.000182162	-0.0108889	0.0118676
LOC105193571	-0.00321481	-0.00571212	0.010812	-0.00289655	0.0134812	-0.00146449	0.0177756	-0.0036102	0.00826536	0.00419204	-0.00789765	-0.0108808	0.00541168	-0.00606719	-0.00816278	-0.0163436	0.00675502	0.00205468
LOC105193572	-0.00333757	-0.00216843	-0.0164757	-0.00624008	0.0227752	0.0156376	-0.00366555	0.000304982	0.00583052	0.00760506	0.00607792	-0.00462953	0.00385188	-0.000669981	0.00549032	-0.00756583	-0.00348295	-0.00366317
LOC105193573	-0.00785505	0.00925634	0.00417879	-0.00346921	0.00147068	0.00341839	0.000770527	0.000322785	-0.0060674	-0.00151166	0.00212126	-0.00122742	-0.00429167	0.00871446	0.00293628	-0.00138844	0.00896465	-0.00591448
LOC105193574	-0.0219039	0.0171297	-0.0126146	-0.00167859	-0.00244021	0.00636703	0.00236942	-0.00272	-0.00171096	0.00186998	-0.00663103	0.000849106	-0.00183752	-0.00214437	0.00302579	-0.0104102	-0.00120925	0.00946407
LOC105193575	0.00291586	-9.54939e-05	0.00756502	0.00337013	-0.00259321	-0.00157341	-0.00129248	0.00476904	0.00359994	0.00373882	0.002142	-0.00415087	0.000279095	-0.00450679	-0.00474248	0.00761009	2.04398e-05	-0.0145365
LOC105193576	-0.00288304	-0.00713127	0.00663906	-0.00514902	0.00207486	0.00033134	-0.00187748	-0.00212615	1.43482e-05	-0.000576282	0.00167586	-0.00831856	0.0010883	-0.000925481	0.00429069	0.0026317	-0.00323411	0.0042948
LOC105193577	0.00483274	0.00231204	-0.00713592	0.00108305	-0.00110749	0.00137753	-0.0120203	0.00977305	-0.00318542	0.00344442	-0.00452692	-0.000175985	0.00147389	0.007299	0.00183376	-0.00234377	0.0116135	0.00207795
LOC105193578	0.00186843	0.00728076	-0.00437872	0.00377598	0.00214612	0.00488432	-0.000745622	0.00967735	0.00326452	-7.76417e-06	-0.000185831	0.00125327	0.00553188	-0.00676884	-0.00414593	-0.00210446	0.000302166	-0.0113861
LOC105193579	-0.0002756	-0.0029494	0.00557358	-0.00298233	0.000875074	0.000708817	-0.00387046	-0.00395619	-0.00644277	0.00354632	-0.001691	-0.00934263	0.00695243	-0.00375758	0.00483108	0.00114113	0.00155801	-0.006414
LOC105193580	0.00230846	0.0026776	0.00121927	-0.000726916	-0.0155523	-0.00882021	-0.00420811	0.000811427	0.00302464	-0.0112927	0.00264173	-0.0129357	0.00164083	0.00130498	0.00198013	-0.00587132	0.00171043	0.00605413
LOC105193581	0.00432834	-0.000893868	0.00426775	-0.0029235	-0.00321599	-0.00300776	5.5301e-05	-0.0020027	-0.000572813	0.00338139	0.00931265	0.00313237	-0.00389808	-0.0016679	-0.000123937	0.00224289	-0.00174553	-0.0141456
LOC105193583	0.00508794	0.00244247	-0.00690728	0.00861718	2.81503e-05	-0.00748674	0.00587285	0.0120496	0.0063566	0.00217657	0.0130348	-0.00563006	0.00304447	0.000701751	0.00242595	-0.00417994	-0.000604542	-0.00500453
LOC105193584	-0.00196024	-0.00524546	-0.000476051	-0.00746049	0.00328787	0.00221754	-0.00326787	-0.010311	-0.00560016	0.0217428	0.00548874	0.00501984	-0.00168011	-0.00477712	0.00468813	-0.00162041	-0.00838615	0.000368702
LOC105193585	0.00276255	0.00446051	0.00945243	-0.00222547	0.00322218	-0.0026438	-0.00162635	0.00122749	0.00427497	0.000389806	-0.0027338	-0.00550289	0.00126333	-0.00589081	0.00790813	0.00652	-0.00290653	0.0181726
LOC105193586	0.0115333	0.00553046	0.000792264	0.000350028	-0.00180169	0.00335586	0.00112528	-0.000108615	-0.00211169	-0.0022881	-0.00682625	-0.00650353	0.00514999	0.00456346	0.00412307	0.00168984	0.00311012	0.00376556
LOC105193587	-0.00767016	-0.0040832	0.00402408	-0.000272647	0.00291531	-0.00193693	0.00186231	0.00519256	-0.00325332	0.00672811	0.00200789	-0.00304274	-0.00690924	0.00611641	0.00542268	0.00429462	-0.00337567	-0.00916956
LOC105193588	-0.0215233	0.013716	0.000691143	0.00230062	0.00619081	0.00818257	0.000985901	0.00458018	0.00457738	0.00429946	0.000870992	0.00414224	0.000573594	0.00439155	0.00146183	0.00138735	0.00383251	0.00345873
LOC105193589	0.00719448	0.0111643	-0.00137413	-0.00350698	0.0122583	-0.00628136	-0.00469835	0.00406811	-0.00096393	-0.00135018	0.00166995	-0.00292197	0.0027803	0.000590103	0.00930114	0.00743172	0.00311545	0.00604616
LOC105193590	-0.000109952	0.0108111	0.00915056	0.0118936	0.00279989	0.00512048	0.00459162	-0.00571747	0.00578001	0.00185871	0.00143315	0.00517649	-0.00565301	0.00430044	-0.00016906	0.000457315	-0.000348371	0.0142767
LOC105193591	0.00143666	0.00350459	-0.0050008	0.00784116	-0.00885403	0.00860933	-0.0197424	-0.000803956	0.010388	-0.00122829	-0.0144934	0.00864673	-0.000564052	-0.0176382	-0.00289974	-0.0193069	-0.00388957	0.00732669
LOC105193592	-0.00326391	-0.00898992	-0.0111462	-0.00118555	0.000600507	-0.000258397	0.00596975	-0.00204891	0.00224058	0.000531422	0.00494529	-0.000325245	-0.01213	-0.00704756	-0.00130591	3.33061e-05	0.00749796	-0.0159226
LOC105193593	-0.00445004	0.000481515	-0.00386508	0.00250057	-0.000467543	-0.00056596	-0.00253919	0.00478672	0.00207857	0.00547994	-0.00774281	0.00112121	-0.00112963	-0.00200831	0.00218532	0.00252405	0.000823334	0.00604018
LOC105193594	-0.00136102	-0.00229588	0.00982864	-0.0104956	0.00305498	-0.00461693	-0.00647728	0.00114425	0.000260171	0.00215943	-0.00346913	-0.000962886	0.000503246	-0.00307814	-0.00125398	-0.000334357	-0.00378424	0.0101569
LOC105193595	-0.00222208	-0.00681872	0.00370695	-0.0144228	0.00189355	0.000583119	-0.00461061	0.00351018	-0.000422366	-0.00503226	0.00545415	0.00108525	0.0124536	-0.000822018	0.000380768	0.00076282	-0.00572615	0.00123378
LOC105193596	0.00356325	0.00392238	-0.0134772	0.00362182	0.0139638	-0.00620987	0.00252492	-0.00745582	-0.00243555	0.00264894	0.0132024	-0.0064411	-0.0142649	0.00835088	-0.00691294	-0.00937156	-0.00305141	0.00226848
LOC105193597	0.00605362	0.000916984	-4.59285e-05	-0.00258718	0.00184528	-0.00224283	0.0029217	-0.00434687	-0.000435444	0.00421325	-0.0123635	-0.0129188	0.00599343	-0.00923559	-0.00371723	0.009475	0.00747336	-0.0022969
LOC105193598	-0.00105981	0.0254039	0.0125227	0.0322741	0.0108028	-0.0179372	0.0155257	0.00201696	-0.00725374	0.0029506	0.00652808	-0.0110845	-0.00122738	0.00101643	-0.00171565	-0.00441621	-0.00688535	-0.0106018
LOC105193599	-0.00323979	0.0124312	-0.00524842	-0.00421444	-0.000144061	0.00563193	0.0122193	-0.0023752	0.00467347	-0.0157839	-0.00529326	-0.00617761	0.00555229	-0.00495952	-0.0164798	0.0331058	-0.000114606	0.00014112
LOC105193601	0.000622524	0.00256641	0.000403095	-0.000670081	-0.00103809	0.000773295	0.00171681	-0.0017307	-0.000453894	0.00263332	-0.00784859	-0.00166583	-0.00347923	-0.00333758	0.00170356	0.00260993	-0.00553931	0.00182451
LOC105193602	0.0161099	0.00922165	-0.00929207	0.00269967	0.00788681	-0.0024638	0.00222578	0.00190374	0.00883926	-0.00551798	0.00105083	0.00828226	0.00332368	-0.00123424	0.0090343	0.00566562	0.00599635	0.00404037
LOC105193603	0.0266737	0.00351509	-0.0297535	-0.00589698	-0.0101196	-0.00234526	0.00533831	0.0075156	-0.0159961	0.0190081	-0.0241974	-0.0223089	0.00144181	0.00342888	0.00343694	-0.00234232	-0.005374	0.0105934
LOC105193604	-0.00325488	0.00770813	-0.00092153	-0.00682664	-0.0132882	-0.0145979	-8.3101e-05	-0.0130166	0.00685973	-0.0104393	-0.00340025	0.00343054	-0.000876937	0.00434245	-0.00721199	-0.00246682	0.00914572	0.00316821
LOC105193605	0.00247834	0.00449396	-0.000720782	0.00483382	-0.00157497	0.00514606	-0.00157762	0.00997732	0.00101105	-0.00314666	-0.00596246	0.0154977	0.00177656	0.00381322	-0.00287872	-0.000616192	-0.00811877	0.00602855
LOC105193606	-0.0026527	-0.00064784	0.0027863	0.00781052	0.00187554	0.00386192	-0.00236513	0.00223684	-0.00260337	-0.000693797	-0.00194373	0.00696606	0.00976553	-0.0121084	0.00608881	-0.00534617	0.00698052	0.00311018
LOC105193607	0.0107216	-0.00141815	0.00811031	-0.00639913	-0.00234745	-0.00857036	-0.00374035	0.00886728	0.00519109	0.00721526	-0.00669437	0.00994418	0.00460669	0.00249432	0.0112893	0.00501638	-0.00163729	0.00398884
LOC105193608	0	0	0	0	0	0	0	0	0	0	0	0	0	0	0	0	0	0
LOC105193609	0.00207153	-0.00514281	-0.00588344	0.00450951	-0.00340014	0.00259947	-0.00405625	0.00415803	-0.00335688	-0.00384412	0.00848267	0.00871342	-0.00442098	-0.00781156	-0.00516691	-0.00191062	0.00691276	0.00748255
LOC105193610	0.00152419	-0.000124312	0.00415987	0.00653586	-0.00322798	0.00368468	0.00736204	0.00125955	0.00405051	-2.60182e-05	0.00639992	-0.00234493	-0.00291451	-0.00231005	0.00342845	-0.00357554	-0.00218258	0.0133154
LOC105193612	0.00427801	-0.00609965	0.0043184	0.00254003	-0.00351659	-0.000505812	-0.017874	0.00604986	0.00493944	0.00245323	0.00466855	-0.00545698	-0.00574766	0.00959695	0.000482817	-0.00282421	0.00626769	0.00936494
LOC105193613	-0.00545523	-0.0015953	0.00492049	-0.00180098	-0.00114208	-0.00561649	-0.00462772	0.00784486	-0.00174326	0.00143896	0.0164167	-0.00412662	-0.000385793	0.00286407	-0.00117729	-0.00101199	0.00792778	0.000297402
LOC105193614	-0.00356702	-0.0147945	-0.00468443	0.000399866	0.00272456	0.00265394	0.00890946	0.00165162	0.0152087	-0.0108063	-0.00535452	-0.0119687	0.00779616	0.00067557	0.00432766	-0.00716483	0.00622527	-0.00281842
LOC105193615	0.00461236	0.00528426	3.53807e-05	-0.00222324	-0.00197634	0.00395529	-0.00535232	0.0045861	0.00235613	0.00068635	0.00475329	0.00577563	0.00404546	0.00252554	-0.00833781	-0.000649735	0.00418056	0.000831326
LOC105193616	-0.000924659	0.0101589	0.00121035	-0.0145211	0.00182877	-0.000430615	-0.00174434	0.0032502	-0.00555344	-0.00188628	0.00754469	0.00838532	-0.00138619	-0.00537296	-0.0120726	-0.00154829	-0.00499452	0.00914226
LOC105193617	0.00389594	-0.00229739	0.010856	-2.45378e-05	-0.00528	0.00576253	-0.00622838	-0.00222185	0.000495677	0.00250721	-0.00290551	-0.0140687	-0.00223074	0.00219466	0.00207666	-0.00914013	-0.00674274	-0.0166934
LOC105193618	0.000644193	-0.00168817	0.000571515	0.00912319	-0.00666624	-3.91065e-05	-0.00634125	5.19083e-05	-0.00441654	-0.00755209	0.00491691	0.00453002	-0.00335006	0.00594924	-0.00373052	-0.00265651	0.00217997	0.00211901
LOC105193619	0.0019215	-0.00367607	-0.00231668	0.00201094	-0.00850124	-0.00792681	-0.00493597	0.00863863	-0.0086014	-0.00711847	0.00492072	-0.00037051	-0.014419	0.00331971	-0.0056688	0.00638091	-0.00779003	-0.00295818
LOC105193620	-0.012692	-0.000482646	-0.00546795	-0.00963193	-0.0038568	-0.00730042	0.00801111	0.00930524	-0.00947213	0.00460977	0.00764305	0.0221186	0.00664725	0.0176769	0.00741992	-0.00354563	0.00120261	-0.0069889
LOC105193621	-0.0153283	-0.0087491	0.0103576	-0.0131332	0.00286766	-0.0108555	-0.0020004	0.00413674	-0.0026319	-0.000649251	-0.00420289	-0.00189237	0.00213513	-0.00526482	-0.00183402	-0.00436539	-0.0045972	0.00600314
LOC105193622	-0.00598626	0.00777528	0.00931214	0.0224724	0.00698284	-0.00543963	0.0174974	-0.00526605	0.0026838	-0.00295977	-0.00189977	0.0049477	0.00447249	0.00516877	0.00267057	0.00638853	-0.00393031	0.0080943
LOC105193623	-0.0108522	0.00418757	0.00290022	-0.00812554	0.0025883	-0.00363182	-0.00584559	0.00029294	0.00701452	-0.00342415	0.00101297	-0.00314718	0.00143004	-0.00306652	0.00216671	-0.000863391	0.00396269	-0.00802068
LOC105193624	-0.00213833	-0.00322695	-0.00913108	0.00184904	-0.00461269	0.00173691	0.00268325	-0.0113223	-0.00417473	0.0184465	0.00837643	0.00107275	0.00827634	-0.00590327	0.00481787	-0.00741684	0.00107744	0.00243858
LOC105193625	0.0111055	0.00164918	-0.00300271	-0.000785422	-0.00115763	0.000884661	-0.00352251	0.00797038	-0.000790456	0.00299661	-0.00648416	-0.00474827	0.00259192	0.00520671	0.000838074	-4.20858e-06	0.00942659	0.00368229
LOC105193626	0.00396065	-0.00853658	0.00416928	3.92333e-05	0.00102699	0.00107404	0.00328068	0.000138426	0.000170811	0.00257783	-0.00564812	-0.00462858	0.00772952	0.00160682	-7.71796e-05	-0.00870107	0.00114254	0.0120626
LOC105193627	0.00245568	0.00385449	-0.0100952	0.0028784	-0.00162192	0.00644899	0.00649951	-0.00356034	0.00866848	-0.000541098	-0.00573039	0.00450203	0.00942607	-0.0275068	0.00254482	0.0160558	0.00931586	0.00605899
LOC105193628	0.00447381	-0.000521207	-0.000112917	-0.00645779	-0.00169623	0.00103702	0.00229202	0.00603719	-0.00323228	-0.00468054	0.0142931	-0.0027977	-0.0056579	-0.0104757	0.00654469	-0.00301853	-0.00217931	0.00129214
LOC105193629	-0.00842768	0.0114438	-0.00410868	-0.00311062	-0.0113177	-0.00683991	-0.0143522	-0.00103164	-0.00531981	-0.000434042	0.00936517	0.00906762	-0.00349487	0.00278198	0.00718924	-0.000682014	0.00489592	0.000417949
LOC105193630	-0.00692069	-0.0013419	-0.00820486	-0.0018712	-0.0022471	0.0165328	0.0042626	0.00628315	-0.000109348	0.00630515	0.000378764	0.00729701	0.00484124	0.00567614	-0.00493198	0.000307878	0.00317988	-0.00540517
LOC105193631	-0.00234147	-0.00443511	-0.00158082	0.00131762	-0.00572676	0.00653022	-0.00305353	0.00896522	0.000174346	-0.000424648	0.0238494	0.0108567	-0.000332461	0.00359967	-0.0107474	0.000227798	0.0153573	0.00747822
LOC105193632	-0.000393216	-0.00198437	0.000409497	-0.000850669	0.000481435	0.00555559	-0.00773074	0.00666603	0.00310242	-0.00488991	-0.00601193	-0.0053317	6.06796e-07	-0.00356445	0.00460584	-0.000227422	-0.00374277	-0.00815051
LOC105193633	0.000584362	-0.00414732	0.00232272	-0.00158524	0.00271391	-0.00151858	0.00395976	-0.00505973	-0.00940421	-0.00242806	0.00684213	0.00150199	0.00307641	-0.0115409	-0.00762692	-0.00661741	0.00399699	-0.00697038
LOC105193634	0.00682565	-0.0190066	0.00594513	0.000162303	0.00963571	0.000387585	0.0184404	0.0257972	0.00155437	-0.00126665	-0.00209554	-0.00145786	0.00814316	-0.00920181	-0.0151169	-0.0120291	0.00421467	-0.00457374
LOC105193635	-8.99225e-05	-0.0111401	-0.00608765	0.0123746	-0.0122867	-0.00693291	0.0128771	-0.00439228	0.0115534	0.0021203	0.002652	0.0059613	0.00486061	-0.00279704	0.012479	-0.00312629	0.0167652	0.00760336
LOC105193636	0.00769894	0.00403915	0.0117769	0.0139065	-0.000233887	-0.00232618	0.00373691	-0.00358966	0.00589817	-0.00547815	0.00625764	0.00539467	-0.0031531	-0.00725333	-0.000195318	-0.00208705	-0.00415901	-0.0159659
LOC105193637	-0.00887893	0.00592129	0.0102202	0.0183103	0.00540773	-0.0112414	0.0139681	0.00262014	0.000862321	-0.000793603	-0.00434308	-0.00855433	-0.00141943	-0.0036022	0.00390667	0.00815656	0.00209772	0.0136279
LOC105193639	-0.00174678	-0.00258846	0.007745	0.0156103	-0.000771855	-0.00733193	0.0079158	-0.00203718	0.00140923	0.00193672	0.00254022	-0.00253092	0.00490794	-0.00508978	0.000574472	0.0116367	0.00835297	-2.50362e-05
LOC105193640	-0.00376387	0.000683397	-0.00903339	0.00301917	-0.0135745	0.00874696	-0.0182152	0.00992507	0.0156403	-0.00696357	-0.0205626	0.0119053	0.00583434	0.00438784	0.0160926	-0.00674022	-0.00778325	0.00729982
LOC105193641	-0.000824369	-0.00723614	0.00725213	0.0146326	-0.00755899	-0.00177287	-0.00265443	-0.00387207	0.00143527	0.00328215	0.000292078	0.00212185	-0.00210015	-0.00718917	-0.00261316	0.00282314	-0.00665374	-0.00596886
LOC105193642	0.00177732	-0.00381792	0.00309493	0.0102346	-0.00773758	-0.000686931	-0.00244504	-0.00587534	0.00187204	0.00494309	0.00397581	0.00776713	-0.000294489	0.00673442	0.00254969	0.00500395	0.00135516	0.00433948
LOC105193643	0.000451282	-0.00784145	0.00762003	-0.00460242	-0.00239632	0.00628452	-0.000690392	-0.000855343	0.000523328	-0.00205164	0.00998424	0.00595377	-0.00387585	-0.000886093	0.000447009	-0.00142257	-0.00814163	0.00539002
LOC105193644	-0.000676679	-0.0111639	0.00270811	-0.00450657	0.00799823	0.00594439	-0.00102853	-0.00406268	-0.00388746	0.00317754	-0.00392	0.000778464	-0.00636207	0.00179834	0.0017629	0.00557507	0.00536968	0.00929105
LOC105193645	-0.00403366	-0.000323198	0.00745392	0.0034921	-0.00286483	-0.000132788	-0.000576859	-0.0144868	-0.0141248	0.000272751	0.0088113	-0.00355753	0.00592796	0.0019898	0.00294484	0.0140256	0.00312376	-0.00507042
LOC105193647	-0.00571652	-0.00347287	0.00533736	0.00131936	0.000494963	0.00810449	8.10318e-05	-0.00791968	-0.00557262	-0.013503	-0.0117676	0.00674589	-0.00911009	-0.0085138	-0.00782615	-0.00347486	-0.00021154	-0.00483051
LOC105193648	0.00142809	-0.0101556	-0.00420256	0.00281284	0.00278954	-0.00148841	0.0168022	-0.00700035	0.00386661	0.00647439	-0.00686922	-0.00579005	-0.00903668	-0.0126515	-0.000424765	-0.0014908	-0.0130733	0.00607602
LOC105193649	0.000233092	-0.00617343	0.00162376	-0.0044746	-0.00021972	-0.00518986	0.00965151	-0.0086758	0.00661227	-0.0040526	0.00991413	-7.68294e-05	-0.000715323	-0.00445054	0.00538567	-0.00375066	-0.0165088	0.00318209
LOC105193650	0.00738879	-0.00118455	0.000891771	-0.000158593	0.00277394	0.00436389	-0.00271753	0.000950634	0.00353338	0.00451028	0.00850862	0.00390556	0.00328984	-0.00433971	-0.00407771	0.002312	0.000362456	0.00409521
LOC105193651	0.00194458	-0.000357049	0.00271856	-0.012685	0.00573224	0.0097358	-0.00149337	0.00526589	-0.000856384	0.000437593	-0.00589816	0.0013879	0.00608204	0.00165427	-0.0113414	-0.0135513	-0.00189317	-0.000164275
LOC105193652	0.00157183	-0.00645266	-0.000914736	0.00550743	0.00599181	-0.00472659	0.00972712	-0.00717634	-0.00138558	-0.00365984	0.00188925	-0.0035874	-0.00665884	0.00097979	-0.00475579	0.00865779	0.000898553	0.00215337
LOC105193653	0.00535581	-0.00637255	-0.00302224	-6.23455e-05	-0.00430751	-0.00228865	-0.00348935	-0.00554042	0.00812491	-0.00673104	-0.00586347	0.00387515	-0.00369102	0.00293358	-0.00550599	0.00186642	-0.000836974	0.000113697
LOC105193654	0.00549334	0.00701979	0.003516	-0.00388502	0.00229312	0.00119478	-0.00345804	-0.00246993	0.00118178	-0.00124258	-0.00265699	-0.00193503	0.00133523	0.00391891	5.03762e-05	0.00152742	0.00203573	-0.0144962
LOC105193655	-0.00351043	0.00942444	-0.0068747	-0.00291629	-0.00210976	0.00141013	-0.00093695	0.000278572	-0.00420224	0.00199935	-0.00266799	-0.00168176	-0.000609073	-0.00308029	0.00299397	-0.0109274	0.00253548	-0.00204237
LOC105193656	0.0049501	0.00666847	0.0039526	0.00394651	0.000541368	0.00380322	0.000475048	0.000438585	0.0075848	-0.00193926	-0.00288545	0.00531	-0.00324589	-0.00340223	0.000198301	0.00359996	0.00114638	0.00802318
LOC105193657	-0.00311613	0.000195347	-0.00187091	-0.000315565	-0.00804478	0.00437042	0.00372303	0.000594639	-0.00758946	-0.00569284	0.00768458	0.00540648	0.000745072	-0.00178698	-0.00565876	0.00257289	-0.00700495	-0.000836499
LOC105193658	0.00135212	-0.00749051	0.00500588	-0.00170645	0.000260799	0.00386395	0.0109714	0.00449728	0.00634601	0.000785247	-0.00552831	-0.00737589	-0.00203672	0.00448736	-0.00199	0.0045814	7.63444e-05	-0.00342829
LOC105193659	-0.000102314	0.00299621	0.00240956	-0.0109979	-0.00386443	0.000560944	-0.0116847	0.00484301	0.00554608	0.0144551	-0.0037604	-0.00859586	0.00287639	0.00981045	0.000606618	-0.00245364	-0.00201976	-0.00541362
LOC105193660	0.00139002	0.00387415	0.00562954	-0.00372011	-0.00246689	-0.00812535	-0.00102205	-0.00235044	0.0128887	-0.00139807	-0.00174612	-0.00334863	0.0111166	0.0103305	0.0200121	0.00587686	0.00593115	-0.00692375
LOC105193661	-0.00996772	0.0104152	0.00294621	0.000508869	0.00236423	-0.000720667	0.00524278	0.00266186	0.00110089	-0.00616454	0.00501289	0.0213153	0.0101696	0.00515939	0.00549488	0.00567041	0.00281884	-0.00386045
LOC105193662	-0.00513164	0.00365051	0.00732328	0.0247334	0.00966448	0.000903873	0.0167045	-0.00142908	-0.00255268	0.00480132	-0.00367776	0.0104675	0.00185994	-0.00286109	-0.00250673	0.00022158	-0.00735545	0.0162535
LOC105193663	0.0118032	0.00387775	-0.0110542	0.00329664	0.0137118	-0.00558389	-0.00693092	-0.00665589	-5.04256e-05	0.00823438	0.00442262	-0.00626033	-0.00308614	0.00200992	0.00266229	-0.00513428	-0.0119087	-0.00498347
LOC105193664	-0.000962863	0.00628795	-0.00159057	-0.00123442	-0.000501324	0.000196547	-0.000499445	-0.00137076	0.000446959	-0.00178377	-0.00250715	0.00406886	0.00279234	0.00441014	-0.00124993	0.00474477	0.00175515	0.00201231
LOC105193665	0.0132178	0.00289635	-0.00108893	0.00186516	0.00844242	-0.0031876	0.000124387	0.0165359	-0.000503849	-0.00340445	-0.0169838	0.0210224	-0.000866027	-0.00329797	0.00122023	0.00549284	-0.00200867	0.0141107
LOC105193666	0.0102467	-0.00293464	-0.00367107	0.00109897	0.0172356	0.016721	0.0174751	-0.0013182	-0.00583853	0.00735309	0.0150591	0.0165522	-0.000306179	-0.000330047	0.00522281	0.00832222	-0.0123682	0.00825752
LOC105193667	-0.0107429	0.0123401	0.00862729	0.023734	0.0065672	-0.00439355	0.0161809	0.0035364	0.00215636	0.00740124	-0.00203195	0.0067761	0.00888315	0.00400116	0.00848605	0.00599434	0.00307128	0.0159203
LOC105193668	0.00159907	-0.00386272	-0.00150431	-0.00114065	0.00622906	-0.00105517	-0.00421897	-0.00138073	0.0102629	-0.0039716	-0.00506582	0.00987045	-0.00648776	0.00256974	-0.000255009	-0.0102507	-0.00293062	-0.00504397
LOC105193669	0.000852111	-0.00294316	0.00426079	0.000812954	0.00191857	-0.00166312	-0.000679793	-0.00154187	-0.00216408	-0.000655668	0.00256883	-0.000730074	-0.00222838	-0.00224151	0.0067427	0.00133099	-0.000512536	-0.0070707
LOC105193670	-0.000810424	0.00165489	0.00332641	0.000974367	0.00827392	0.00559516	-0.00415707	-0.00279736	0.00485366	0.003868	0.00162132	-0.00541903	-0.000979442	-0.000564596	-0.00529296	-0.00500037	-0.0107574	0.00208748
LOC105193671	0.00119049	-0.00379756	-0.00476947	-0.00570759	-0.000486609	0.00278087	0.00335264	-0.000883617	0.00272205	-0.00156967	0.00490338	-0.00142592	-0.00100127	0.00825318	-0.00210536	-0.00511127	-0.00478605	-0.0101319
LOC105193672	0.00329338	0.00040643	0.00203674	0.00221789	-0.00969835	0.00417916	0.00583144	-0.00199247	0.00775594	0.00288926	-0.00268036	-0.00312005	0.00428061	0.00489656	0.000215112	-0.00330544	0.0100183	0.00297382
LOC105193673	-0.00312611	0.00133831	0.00625072	-0.00140967	-0.00191868	-0.00433615	0.000860338	-0.0115349	0.00274285	-0.0127263	0.00830742	-0.00313527	-0.000939829	-0.00490182	0.00790082	0.00425233	0.00277487	0.00655583
LOC105193674	-0.00465726	0.00654722	0.000175625	-0.00734894	0.00593405	0.00283418	-0.0066123	-0.00206114	-0.00369049	0.000168468	0.0029208	-0.00106063	0.0022177	0.00414242	-0.00201253	-0.00413376	-0.000550893	-0.0142046
LOC105193675	0.00959035	-0.00152146	0.00454164	-0.00171214	-0.00219139	-0.0037658	-0.00120299	-0.00663656	0.00428459	0.0100251	-0.00515995	0.00777516	0.000727819	0.00687184	0.00905788	-0.000838491	-0.00665566	0.000903776
LOC105193676	0.0189735	0.000216314	-0.0158231	-0.000999823	0.00530031	0.00020621	0.00701511	-0.000101779	-0.00223098	0.00386988	-0.00044993	0.00882043	0.0106845	-0.00964417	0.00424837	0.00605536	0.0028405	0.0131418
LOC105193677	0.00226649	-0.0017203	-0.0041435	-0.00402271	-0.00277035	-0.0017252	0.00477481	0.00896817	-0.000435766	0.0154193	0.00678538	-0.00364116	0.00260028	0.00470109	-0.00010071	0.00328707	-0.000818111	0.00299102
LOC105193678	-0.0133315	-0.00703394	0.00297103	-0.000426692	0.00796836	-0.00340049	0.000746749	-0.0107386	-0.00418239	-0.00331174	-0.00637571	0.00429345	-0.0182866	-0.00587416	-0.00665814	0.00679533	0.00836613	0.00333849
LOC105193679	-0.00441719	-0.0114742	0.00180942	-0.0129378	0.00336197	0.00573253	0.00476987	-0.0133304	0.00625228	-0.0120636	0.00273813	0.00632826	-0.0142684	-0.00460262	-0.00825249	0.0141724	-0.0140166	0.000506677
LOC105193680	0.00460947	-0.00374198	-0.0081191	-0.00386252	-0.000289121	0.00138725	-0.00134436	0.00110648	-0.00293905	0.00794043	-0.00355818	-0.00728158	-0.00192819	-0.00162101	0.00102383	-0.005384	-0.000913064	0.00403229
LOC105193681	0.0117213	0.00119719	0.00356811	-0.00582327	0.00227871	0.000350614	-0.00101	-0.00111964	-0.00337292	0.00394711	-0.00309901	0.0028326	-0.00167688	-0.00316998	-0.00232355	-0.0033423	-3.56205e-06	0.0140915
LOC105193682	0.00274608	0.000530342	0.00636438	-0.00338384	-0.00889321	-0.00637508	-0.00151093	-0.00144414	-6.87637e-06	-0.000492689	0.00707657	-0.00438549	0.00148909	-0.000154912	0.0019305	0.00414985	0.00998646	0.00314349
LOC105193684	-0.00203471	0.00481863	0.00109713	-0.00755044	0.00393461	-0.00425926	-0.00210949	0.00597944	0.00633529	0.00458509	-0.00707974	0.00296008	0.00364387	-0.000426296	0.00190744	-0.00259829	0.00183751	-0.00408219
LOC105193685	-0.000511546	-0.0105823	-0.0367491	-0.0097435	-0.00245899	0.0172056	0.00604767	0.00312673	0.00971506	-0.00306586	-0.00915204	0.0008006	0.00819058	-0.00161515	0.00612405	-0.012779	0.0114804	-0.00198165
LOC105193687	-0.0114473	-0.00678065	-0.0118471	0.00625892	0.0142868	0.00271727	0.00468123	-0.000500656	-0.000599086	-0.00452309	-0.00461785	0.000919203	-0.0126089	-0.00627697	-0.00580516	0.000228407	0.00335157	-0.0129223
LOC105193689	0.000947945	-0.00611278	-0.00898779	-0.00155581	0.00081335	0.00311477	0.00627862	-0.000705327	-0.00378161	0.000562542	-0.00480249	0.0104406	0.00307845	0.00507806	-0.00313147	-0.00382355	0.000652075	0.00304917
LOC105193690	0.00128256	-0.00644032	-0.00315339	-0.00503675	0.00206162	-0.0145444	-0.0079441	-0.00971612	-0.007993	0.000585154	-0.00984163	0.00353026	-0.00477264	-0.00439407	-0.000821372	0.00853784	-0.0020861	-0.00408872
LOC105193692	-0.00849301	-0.00712479	-0.0121178	0.00514055	-0.00131681	0.00279994	0.00679725	0.00190735	-0.000537177	0.00828621	0.00852176	6.79809e-05	0.00122158	0.000288402	0.0095116	0.00619838	0.0015929	-0.0015956
LOC105193693	-0.00773792	-0.0039997	0.00239137	-0.00206509	-0.00271594	-0.00517068	0.0086626	0.00549906	-0.00831956	-0.00241228	0.00206554	-0.000766735	0.00358992	-0.00050197	0.00502322	-0.00340631	-0.00278658	-0.00698771
LOC105193694	0.0266918	0.0201867	0.0148962	0.00576453	-0.0175597	-0.0135583	0.0103611	-0.0170599	-0.0185122	0.0187524	-0.00904219	0.00736032	-0.0107698	0.00454342	-0.0115198	-0.00599233	0.000884038	0.00140553
LOC105193695	0.0196843	0.00355354	0.00223354	-0.0125765	0.00509081	0.00165317	0.00620847	-0.0062808	-0.0055986	-0.00314427	-0.00208479	0.00774406	0.00593717	-0.00364154	-0.00984713	0.00403536	0.00572616	0.00553224
LOC105193696	-0.00591492	0.0150293	-0.00493925	-0.000428815	0.00733872	-0.00642225	0.00516055	-0.00197349	0.00594136	0.00368673	0.00395356	0.00139755	-0.0148679	1.96825e-05	0.00110358	-0.00123648	-0.00559096	-0.00369483
LOC105193697	-0.00851222	-0.0139853	-0.00532978	-0.00312335	-0.00200912	0.00378082	0.00288324	0.00206597	0.00350336	0.00697337	0.00729386	-0.00788209	-0.0052569	0.00342125	-0.00216184	0.000719285	0.000188721	0.0156041
LOC105193698	-0.00487117	-0.00509759	-0.000759499	0.00286907	-0.00267192	-0.00313777	0.00364958	0.000607637	-0.00767907	0.0029325	0.00173755	0.0125608	-0.00252962	0.00228186	0.00807851	-0.00138365	-0.00226321	0.00525007
LOC105193699	0.00197869	0.00177067	-9.21176e-05	-0.0114921	-0.00142359	0.00258707	0.00112859	-0.00234317	0.00938956	-0.00397215	-0.00106565	-0.00511909	0.00958316	0.00706028	-0.00666821	-0.00218646	-0.00233924	0.00699988
LOC105193700	0.00436956	0.00472809	0.00452883	-0.00423533	0.0069847	-0.00209808	0.0052565	-0.000559928	0.00173294	0.00299708	0.00972679	0.00549296	0.000983078	0.00490675	-0.00471035	0.00392857	-0.00419752	-0.00943536
LOC105193701	0.00215115	0.00415586	0.00208308	-0.00303188	-0.000789106	-0.00379539	0.0012944	-0.00191455	0.00240616	-0.00587931	-0.00563254	0.00175195	-0.00284567	9.62037e-05	-0.00218761	-0.00311798	-0.00161198	0.00510322
LOC105193702	-0.00491602	-0.000889068	-0.00754536	-0.00366763	0.00361613	0.00384776	-0.00666781	-0.000955672	-0.0102583	0.00199629	-0.00354108	0.00432275	-0.00140788	0.0142161	0.00779697	-0.00524637	-0.00808818	0.00621696
LOC105193704	-1.79721e-05	-0.00158757	0.00625012	-0.00225967	0.00638792	0.0050507	-0.00477839	0.00184571	0.000515037	0.00453181	0.00787225	-0.00038966	0.00293922	-0.00326102	-0.000440866	-0.00448248	0.00511836	-0.00286792
LOC105193705	-0.000671237	-0.00248909	-0.000878497	-0.0148477	-0.00789123	-0.00462804	0.00156373	-0.0102865	-0.00481844	0.0112075	-0.00280931	0.00430743	0.00814521	-0.0120319	0.00443822	0.0179041	-0.00626795	-0.00613874
LOC105193706	0.00223589	-0.00718198	-0.00775781	0.00281538	-0.000224464	0.00687543	0.00213467	0.00102812	-0.00528185	0.00108894	-0.0103234	0.00240799	-0.00673423	-0.00344544	0.00635221	-0.01018	-0.00145887	-0.00923945
LOC105193707	0.00856983	0.0056549	0.0135815	0.0134985	0.00897224	-0.00719586	0.00524847	-0.00213623	0.00651207	0.012157	-0.000396211	-0.00219944	-0.00927914	-0.00216451	-0.00306079	0.00202347	0.00193522	0.00613279
LOC105193708	0.00674799	0.00065621	0.00501763	-0.000458127	-0.00479742	-0.000170928	-0.00288896	-0.00486066	0.00587688	0.00635011	-0.00321606	-1.63081e-05	-0.000186894	0.000195873	0.000724388	-0.00476296	0.00278331	0.0142385
LOC105193709	-0.0202973	0.00498567	0.00483683	-0.0145683	-0.0114587	0.00918517	-0.0119382	0.00237355	-0.00517823	0.0104781	-0.00538715	0.000521641	0.00805412	0.0141857	-0.01144	0.00246211	-0.0141505	-0.00815732
LOC105193710	0.00095815	-0.00916669	-0.0198412	-0.00933603	2.88235e-05	0.00528822	0.0055617	0.00686763	0.00784379	0.0102755	0.00182156	0.0095157	0.00638961	0.00666856	0.00563879	-0.0119811	0.0112567	-0.0140788
LOC105193711	-0.00411227	0.00921862	-0.00346572	-0.00735655	0.00118741	-0.00624029	-0.00629932	0.00385557	0.000657322	-0.000129395	-0.00154632	-0.000329432	0.00597073	-0.000989258	0.00235559	0.000816239	-0.000326329	0.0122737
LOC105193712	-0.00992615	0.000580705	0.00170296	0.00148654	-0.00308758	0.00490859	-0.00237634	0.00468685	-0.00310484	-0.00509951	0.00198165	0.00527548	-0.00420797	0.00300531	-7.55138e-05	0.00250035	-0.000425249	0.00932536
LOC105193713	0.00693166	0.00125857	0.00173198	-0.00535033	-0.00278782	-0.0017037	0.00152789	0.00762959	0.00765522	0.000326288	-0.00849534	0.00163295	0.00294513	0.000201517	0.00838195	-0.00309131	-0.000350224	0.012798
LOC105193714	-0.00379773	0.00226913	0.00106957	-0.00331771	0.00580897	-0.00457944	0.0012722	-0.00306825	0.00272859	0.00463929	-0.00152492	-0.00121575	0.0036199	0.00143135	0.00334976	-0.00154335	0.000741126	-0.0163714
LOC105193715	0.00418548	0.00197562	0.000746566	-0.00190429	-0.00408364	-0.00375119	0.00987642	-0.000996066	-0.0051513	0.00580487	0.00327525	-0.00469464	0.00660922	-0.00461571	0.00190928	0.0036941	-0.000368103	-0.00726058
LOC105193716	0	0	0	0	0	0	0	0	0	0	0	0	0	0	0	0	0	0
LOC105193717	-0.00808821	-0.0105444	-0.00263077	0.00323825	0.00514704	0.0105079	0.00526679	0.00276608	0.0104207	-0.00881476	0.00720909	-0.000274898	0.0225337	0.00694419	0.0181878	0.00348604	-0.00646407	0.00164276
LOC105193718	0.00820137	0.000752305	0.00303084	-0.00429616	-0.00209579	0.00472995	-0.0145669	-0.00228061	0.00572791	0.0130164	-0.0180494	-0.00998936	-0.00324965	0.00179722	-0.0114761	0.00358345	-0.00469338	-0.00572954
LOC105193720	0.0234366	-0.0143184	-0.0141693	0.0169528	-0.016669	-0.00661566	0.0223685	0.0212474	0.0180524	0.0339509	-0.0238344	0.0363664	0.0509049	-0.00863747	0.00359331	0.0281682	-0.0553252	0.00330564
LOC105193721	-0.00285187	-0.00828277	-0.00245991	-0.00137435	-0.00234644	0.00113334	-0.00769037	0.00626208	0.00197941	-0.00370141	-0.00685271	0.00319783	-0.00599141	0.00525477	0.0109652	-0.0115234	0.00203858	0.00636606
LOC105193722	-0.00510884	-0.0125561	0.00286704	0.0107377	0.00679263	0.00873801	0.00250381	-0.00148881	-0.00907395	-0.00829873	0.013252	0.00998286	0.00370536	-0.000656543	0.00159558	-0.00822023	-0.000566031	-0.00258037
LOC105193723	-0.00204066	-0.00233525	-0.00356423	0.000414292	-0.00582583	0.0046684	-0.0073086	-0.00166054	0.00431826	0.0080042	0.00473315	0.000769088	-0.00681659	0.00354468	-0.0032563	-0.01507	-0.00890925	0.0075438
LOC105193724	-0.00033073	-0.00514061	-0.00102889	-0.00279184	-0.00231047	-0.0087005	0.00203497	0.00880866	0.00543509	0.00587807	-0.00422321	-0.00560799	0.0019705	-0.00321645	-0.0167405	-0.0167125	0.00692465	0.00262775
LOC105193725	0.0124479	-0.00536874	-0.00850178	0.00961341	0.0139993	0.0140715	-0.00567607	-0.00432468	-0.00206542	0.00238042	-0.00460672	0.0112393	-0.00128212	-0.00063773	0.0166775	0.00120557	0.00193876	-0.00314603
LOC105193726	-9.82262e-05	-0.00479982	0.00151682	-0.00088011	-0.00586013	0.000297371	-0.00837896	0.00373575	-0.0120558	-0.0036905	-0.00149036	0.00327796	0.00238087	-0.000862633	0.0163043	-0.00515378	0.000265675	0.00308418
LOC105193727	0.00708075	0.00962214	-0.000226353	-0.00475055	0.00128558	0.000748115	0.00559807	0.000355498	0.00571323	-0.00184321	0.000933585	0.00758883	0.00315205	0.000147152	0.00402936	-0.00291216	0.0010398	-0.0103351
LOC105193728	-0.0103107	0.0154606	-0.00617866	-0.00484059	-0.00922048	-0.00054858	0.00903269	0.0133644	-0.0130531	0.0101738	-0.011156	-0.00162035	-0.0156758	0.0153398	0.00127785	0.00468589	0.0127106	-0.00433684
LOC105193729	0.00442244	0.00121494	0.00649117	-0.00212033	0.00369641	-0.00260945	-0.00622767	0.000288395	0.0015697	3.10131e-05	0.00518883	-0.0068557	-0.00117983	-0.00465289	0.00437159	0.000993668	-0.000610342	-3.76241e-06
LOC105193730	-0.0016339	0.00686071	-0.00290855	0.0036709	-0.00201285	0.00253847	-0.00306968	2.30623e-06	0.00550014	-0.00546534	0.000346964	-0.000722281	-0.00213168	0.0058454	0.00205467	0.00259286	0.000608918	-0.0142887
LOC105193731	0.00410007	0.00430675	0.00390209	-0.0174534	0.0245407	0.0127591	1.04079e-05	0.00800246	0.0154896	0.00504151	0.0107426	0.00679319	-0.000540842	-0.0113435	-0.00447831	-0.00356575	0.00640217	0.00456182
LOC105193732	-0.00454266	0.00309913	0.00814678	-0.0053737	-0.00378254	0.00319287	-0.00386883	0.00014813	0.0166703	-0.00923639	-0.00224901	0.00336287	-2.34109e-05	0.00226534	0.00918	0.00621544	-0.00389791	-0.0016839
LOC105193733	-0.00584456	0.0101977	-0.000501887	-0.0102923	-0.00395346	0.00171001	-0.00612794	-0.00505131	-0.00276386	-0.000897408	-0.00395904	-0.00218078	-0.00408275	0.00317093	-0.000386338	0.00863463	-0.00874071	0.00627715
LOC105193735	-0.00457287	0.00867784	-0.0059058	-0.0112417	-0.00909294	-9.00669e-05	-0.00564121	0.00588393	-0.000981065	0.00676541	0.00186933	0.00577667	0.00786196	-0.00263321	-0.00373481	0.000534672	-0.00104122	0.00484678
LOC105193736	-0.00391869	-0.0039439	-0.0140743	0.00917252	-0.0058475	0.00570983	0.0022153	0.00248329	-0.00359731	0.000103721	-0.000148721	-0.00634358	-0.0106361	0.0108512	0.00286944	-0.00742478	-0.00881251	-0.00389569
LOC105193737	-0.00513965	0.0109823	-0.000511639	-0.00272443	-0.0049328	-2.00553e-05	0.00363032	0.00621642	-0.009414	-0.00942748	-0.00147458	0.0111888	0.0015244	0.00221408	0.00870677	-0.00658852	0.000655634	-0.0061861
LOC105193738	0.00420322	0.00754804	-0.00181173	0.00791862	0.00158523	0.00319415	-0.00567241	0.00117488	-0.00106755	-0.0113847	-0.00922375	0.00502927	-9.40494e-05	0.0105758	-0.00155607	-0.00221244	-0.00129324	-0.00726849
LOC105193739	0.00743904	-0.00449438	0.00443724	-0.00283595	-0.00650007	-0.00398694	-0.00662669	0.00257028	-0.00794002	-0.00495699	-0.00329663	0.000738731	-0.00283771	-0.00484623	-0.0029051	-0.003772	0.00263327	0.0181473
LOC105193740	0.00414375	0.00504765	0.000116894	0.00336352	-0.00824867	0.0103473	0.00458334	0.0115049	0.0057181	0.00021641	-0.0014322	0.00813405	-0.00240143	0.00667622	0.00300885	-0.00855055	-0.00759948	-0.00735729
LOC105193741	-0.00321138	-0.000713745	-0.0118868	-0.00952475	0.00167478	0.00852274	-0.0142953	0.00897844	-0.00370872	0.00560271	-0.00611844	-0.00534385	-0.00758502	0.00368374	0.00761701	-0.000997111	-0.000403345	0.0184206
LOC105193742	0.00315038	0.0265919	-0.0150067	0.000977746	0.00830293	8.06809e-05	-0.00593484	0.00640044	-0.000661398	0.00940596	-0.00352788	-0.00175877	0.000442621	0.00956156	0.00933004	-0.00121303	0.00682345	-0.0122944
LOC105193743	-0.00586663	0.00516453	-0.00352085	-0.00335731	0.00422424	0.00323303	0.00158042	0.00747063	-9.82718e-05	-0.0021274	-6.51035e-05	-0.000711224	0.00108416	0.00170969	0.0014175	-0.00346793	0.0012228	-0.0184083
LOC105193744	0.0177777	-0.0100694	-0.0276232	0.00586425	0.00290937	-0.0147971	0.00765774	0.000980588	-0.0112499	-0.0021015	0.00714248	0.000955039	-0.000551373	-0.00702554	-0.00364222	-0.0112581	0.0202792	0.00850977
LOC105193745	0.00284764	-0.00773423	0.0029458	-0.00221243	-0.000503975	0.00417138	0.00344697	-0.00378664	0.0026406	-0.00682822	0.00915956	0.00619565	0.00374968	0.00313386	-0.00248033	0.00623113	8.13084e-05	0.0166308
LOC105193746	-0.00509468	0.00819017	-0.00749461	0.0108458	-0.00276054	0.00106297	-0.00232628	-0.0015551	0.0116671	-0.0175428	-0.00188535	-0.00736019	0.00102867	-0.00848543	-0.0110731	-0.0116588	-0.00751788	0.00828094
LOC105193747	0.000441036	0.00440036	-0.00240026	0.00477752	-0.00103841	-4.57732e-05	0.000183428	-0.00089739	0.0018854	0.00475605	-0.000341926	0.00173205	0.00269277	-0.00194043	0.00265637	0.000770881	0.00108776	0.00402899
LOC105193748	0.0120023	-0.00669515	-0.00447059	0.00479264	0.0130918	0.00159116	-0.00364643	0.000851224	0.0026634	-0.00388793	-0.00136302	-0.00868875	0.00703625	-0.00515382	0.00409748	0.00546513	-0.00200704	0.0122813
LOC105193749	-0.000525486	0.00186646	0.000110554	-0.00769319	0.00905527	-0.00385595	0.00356983	-0.00690342	-0.00758243	-0.00044794	0.00371385	-0.00442873	-0.00545456	0.0129426	0.00197718	-0.00353597	0.00309494	0.00230433
LOC105193751	0.00102722	0.00321632	-0.00287214	-0.00586639	-0.00228931	-0.00337205	-0.00624247	-0.00823485	-2.28704e-05	0.00233125	-0.00052997	0.00673153	0.000890018	0.00543172	-0.0112738	0.00560845	-0.00402575	0.00935934
LOC105193752	-0.00313826	0.00390509	0.00378594	-0.00240232	-0.00337064	0.0102269	-0.00755305	0.00211156	0.000105919	0.00241928	-0.00915261	0.022458	0.0167585	-0.0107959	-0.0160276	-0.0025044	-0.00371647	-0.00638089
LOC105193753	-0.000211719	-0.00617885	0.012389	0.0027192	-0.0087558	-0.00693661	0.00954197	-0.0124536	0.00772214	0.000423606	0.00343713	0.0166533	-0.00569846	-0.00866541	0.0143975	0.000362408	0.00284903	0.00519853
LOC105193754	0	0	0	0	0	0	0	0	0	0	0	0	0	0	0	0	0	0
LOC105193755	0.00328524	0.0013818	0.00696084	0.00127463	0.00192123	0.008407	0.00712949	-0.00525484	0.00506428	-2.34627e-05	-0.00225202	0.000300631	0.00353417	6.81969e-05	0.00324685	0.00333772	-0.000799175	0.0058838
LOC105193756	-0.0065148	-0.0284705	-0.00976177	-0.0134156	0.0044748	-0.0437816	-0.00989971	-0.0148444	0.0391947	0.0394425	0.00449269	-0.0466809	0.00652575	0.0261006	0.0166011	-0.00299847	-0.0172674	0.00568849
LOC105193757	0.00217537	-0.000958327	0.00715639	-0.00345983	-0.0025918	-0.00455327	-0.0026255	-0.00881791	0.00238106	-0.00599377	0.00105367	-0.00149548	-0.00712765	-0.000517111	0.00263175	0.000948775	-0.00162615	-0.000951659
LOC105193758	0.00752668	0.000426026	0.00275286	-0.00393487	-0.0143052	-0.00032072	5.56452e-05	-0.00370609	0.000786936	-0.0108483	0.00658821	0.00693244	0.00628759	0.00228719	-0.00452642	-0.000148252	0.00343808	-0.0019404
LOC105193759	0.00706208	0.0195247	0.00301057	0.0161194	-0.00566723	-0.00333216	0.000138847	0.00365904	0.000633946	0.00748288	-0.00600454	0.00392452	0.0024988	0.00308185	0.00599659	-0.00561215	-0.012306	0.00558784
LOC105193760	0.00577246	0.00191459	0.00183874	-0.00189035	-0.00568205	-0.0127752	-0.00364467	-0.00812564	-0.00445703	-0.00880258	0.00558556	0.00180606	0.000553556	0.0242936	0.00849197	-0.0022216	0.00651742	-0.00377039
LOC105193761	-0.000279559	-0.00529775	6.00056e-05	-0.00169753	-0.00539844	-0.000312578	-0.0147179	0.00188458	0.00313956	-0.00442192	-0.00379233	0.00579154	-0.0225435	0.00307923	-0.00883968	-0.0190502	-0.0127201	0.0165412
LOC105193762	0.00148902	-0.00162604	-0.00368875	-0.00795234	-0.00311602	0.000166163	0.000297307	-0.00337889	0.0102369	-0.000897038	1.56772e-05	0.00150203	-0.0116054	-0.000845313	0.00201154	0.00562956	-0.00828093	-0.00797676
LOC105193763	0.00920112	-0.000777972	0.00667115	0.00761069	0.00577234	-0.0136872	-0.00623541	-0.00603822	-0.000909731	-0.0127025	0.00541629	0.0180126	0.0176317	0.00544027	-6.90701e-05	0.00401922	0.0121635	0.0050017
LOC105193764	0.00220623	0.0125432	0.00385516	0.00073909	-0.001362	0.00128843	-0.000333782	-0.00106589	0.00467394	-0.00261815	-0.00936626	0.00321716	0.00423385	-0.00577052	-0.00120703	-0.000740358	0.00594376	-0.0126608
LOC105193765	-0.000230538	0.0102065	0.00280746	0.00188079	0.00170057	-0.00666868	-0.0205778	-0.0031107	0.00399058	0.0103585	0.00316016	0.00347098	0.00117615	0.000254044	0.0115887	0.00740671	0.000843594	-0.000838554
LOC105193766	-0.00704537	0.0111595	0.0177043	0.0285946	0.0106848	-0.00227572	0.025067	-0.00199539	0.00195657	0.0067068	-0.00248044	0.0109437	0.00622131	-0.00248886	0.00273794	0.00332028	-0.00839889	-0.00405581
LOC105193767	0.00476939	-0.00323307	0.00624643	-0.00126288	-0.00609275	-0.00378045	0.00324544	-0.0030352	0.00506747	-0.00451658	0.00283764	-0.00221734	-0.00119644	-0.000625258	0.000199514	-0.00325355	-0.00103412	-0.0142766
LOC105193768	0.0020037	-0.00600638	-0.00348118	-0.0131837	-0.00732711	-0.00307645	0.0214828	0.00840465	0.0111553	0.00273047	0.00460079	0.0129013	-0.0413585	-0.00708044	0.0177176	0.0157252	0.000880525	-0.000608565
LOC105193769	-0.00092573	-0.00875148	-0.00293571	-0.000371846	-0.000677121	-0.00391118	-0.00131092	-0.00334112	-0.00203899	0.00829402	0.00206004	0.00141382	0.00312656	0.00169859	0.011138	-0.00140657	0.0109108	-0.00187658
LOC105193770	0.00723487	0.00224587	-0.000189349	0.0029504	-0.00684123	-0.00370714	0.0041079	-0.00273301	-0.00938988	-0.00928735	0.00130263	-0.0104043	-0.0102518	-0.00032968	0.00871981	-0.0194212	-0.00248653	-0.00410347
LOC105193772	-0.000381349	-0.00340298	-0.000930663	1.99384e-05	0.00210514	0.00209153	-0.00328272	0.00246329	0.00134543	0.0058144	-0.00926446	-0.00136918	-0.0036314	-0.00256269	-0.00081313	0.00535013	0.00183028	-0.00229491
LOC105193773	-0.0028743	-0.00105428	0.00241758	-0.00111199	-0.00124227	0.000204713	0.00119784	0.00346073	-0.00428318	0.00588503	-0.00721124	0.00297542	0.00465202	-0.00462802	-0.000894695	-0.00334442	0.000382697	-0.012475
LOC105193774	-0.000516593	-0.00314196	0.00554558	-0.0102601	0.00163073	-0.00523606	-0.00315954	-0.0112706	-0.00962812	0.00161908	-0.00143656	-0.0010191	0.00228795	-0.0034986	-0.00187971	0.000909214	-0.00673086	-0.00194046
LOC105193775	-0.000930545	0.00156881	-0.00161994	0.00565666	0.000222344	0.00841266	-0.000905883	0.0031681	0.000435086	-0.00571793	-0.00542549	0.0121863	0.0105663	-0.0017569	-7.83053e-05	0.00327819	-0.00307763	-0.00221087
LOC105193776	-0.00203247	-0.00113002	0.00525203	-0.00818527	0.000610345	-0.00625149	-0.00297798	-0.00266358	-0.00403832	0.00295729	-0.000465304	0.000252014	0.0043276	0.00505571	0.00188456	0.00537114	-0.00629245	-0.00204807
LOC105193777	0.000526683	-0.00117146	0.0031843	-0.00331876	-0.00436087	0.00223244	0.00216738	-0.00112119	-0.00136333	0.00463841	-0.00114565	0.00158536	0.000259154	-0.00149675	-0.00365236	-0.00608022	-0.000886028	-0.00829556
LOC105193778	0.00243843	-0.000183929	0.00148831	-0.00329161	-0.00825534	-0.00938736	0.000449813	-0.00412612	-0.00704465	0.00260015	0.00231725	0.000498376	0.00286983	-0.00540087	-0.00254445	-0.00733928	-0.0020724	-0.00942681
LOC105193779	0.00616388	0.00786821	0.0112116	0.0117271	-0.00422038	-0.00425315	-0.00723933	0.00610156	-0.00133385	0.000116732	-0.0191782	0.007077	0.00335229	-0.00308566	-0.00260673	0.00730523	-0.00230608	0.00240952
LOC105193780	0.00321578	-0.00937702	-0.00362895	0.00215083	-0.00496875	-0.0106631	-0.00122617	0.0149212	-0.00194592	-0.00332867	0.0137773	0.00912433	-0.0113599	-0.00777803	-0.00725773	0.00578322	0.011825	0.00328869
LOC105193781	-0.00237433	-0.0135874	-0.000334878	-0.00452399	0.00839654	0.000295661	-0.00499585	0.0115205	-0.00650072	0.0062473	0.00609003	0.00709326	-0.00790117	0.00608939	-0.00219392	0.0086284	-0.0012426	-0.000997357
LOC105193782	0.00269992	-0.00707836	-0.00569287	-0.0175062	-0.0201549	0.00625526	0.0152648	-0.00249327	-0.000174441	0.00612271	0.0159216	-0.0033187	0.00372826	-0.00499715	-0.00624542	0.0317258	0.012663	0.00692106
LOC105193783	0.00798638	-0.00570361	-0.000938197	-0.00159796	-0.0269908	0.00718979	0.0112932	-0.0100914	-0.00389424	-0.00186476	0.0118027	-0.0118047	-0.00493159	-0.00640086	0.0119313	0.0164228	-0.00221668	-0.00821669
LOC105193785	0.0073935	0.00689929	0.00478464	-0.00690172	0.00736766	0.0054189	0.00759494	0.00607407	0.00855936	-0.00416252	0.000222677	-0.0110694	0.00923565	-0.00782285	-0.00967364	0.00849334	-0.00316537	-0.00953311
LOC105193786	-0.00206482	0.00760432	0.00149765	0.00374387	-0.00504579	0.00408041	0.00595464	0.0108896	-0.00568429	-0.00172207	0.016411	0.0117955	-0.00502506	0.00145821	0.013618	0.0067887	0.00709651	-0.00865382
LOC105193787	-0.00694005	-0.00662905	0.000897369	-0.00883081	0.00402583	-0.00364146	0.00540179	-0.00895234	-0.00669152	-0.00622814	0.00642462	0.0108422	0.0082443	-0.00115278	0.00136845	0.00454062	-0.012504	-0.00297572
LOC105193788	0.000213504	-0.00221381	0.0101832	-0.00765527	0.012229	-0.0102685	-0.0104604	-0.0142135	-0.00834207	0.00271649	0.00993383	0.00286747	-0.0206849	0.000936483	-0.0103338	0.00930176	-0.00438727	-0.00187329
LOC105193789	0.00480505	-0.00489701	-0.0235703	0.0199869	0.0406341	0.00305087	-0.00232651	-0.00520207	0.00508509	-0.00314932	0.00668791	-0.00392775	-0.00977502	-0.00111924	0.0100488	0.013628	0.00493168	-0.00804718
LOC105193790	0.00229731	-0.00879986	0.00151465	0.00216887	0.00301522	-0.00897961	0.00802871	-0.00247336	0.00374186	-0.00050943	-0.0064974	-0.000229134	-0.00629646	-0.00207809	0.00241365	0.000200983	0.0086603	-0.00390929
LOC105193791	0.0027752	0.0124596	0.000566131	0.000885132	-0.000728255	0.00479111	-0.000599916	0.00279831	0.000952423	0.0049855	-0.00730053	0.00618479	0.004909	-0.00457895	-0.00472498	-0.00153248	0.00307736	-0.0125678
LOC105193792	-0.00480218	0.0112779	-0.00846327	0.00267822	-0.00157107	0.00661426	-0.0136264	0.00370916	-0.00472509	-0.00913553	0.0130219	0.000473393	0.00710718	0.00119408	0.0057736	0.00811426	0.00681167	-0.00586219
LOC105193793	0.00156356	-0.00415178	-0.00745424	0.00444333	0.00312888	-0.000435692	0.016823	0.0187346	-0.00656726	-0.00330144	0.0214807	0.0129319	0.00263853	-0.0182188	0.00909739	0.000223292	0.0153054	-0.00800905
LOC105193794	0.00505244	-0.0120873	-0.0139762	-0.00144427	-0.0113734	-0.00347693	0.0136535	0.00373054	0.00177118	-0.0174103	0.0184956	0.0060641	-0.00512782	0.00501805	0.022872	-0.0074099	0.0218045	-0.0134313
LOC105193795	0.0083228	0.00604297	0.00586451	-0.00658163	-0.00247179	-0.000680255	-0.00686712	0.0015818	0.00386122	0.00273524	-0.00420256	-0.00240724	0.000565124	-0.00675242	-0.00527921	0.00216456	-0.00329919	0.0182117
LOC105193796	-0.00412103	-0.00528479	-0.00251774	-0.000683518	-0.00423396	-0.00328539	0.00514427	0.00748604	0.00250633	-0.0112275	0.00840696	-0.00392392	0.0042837	0.00846028	0.0139167	-0.00514922	0.00838208	0.00762361
LOC105193797	0.005931	0.00511441	-0.00443062	-0.00294044	0.00139801	-0.000357056	-0.000404016	0.000210722	0.00913784	0.00697862	-0.00462687	0.000136387	-0.00421746	0.00511755	-0.0103702	0.00946722	0.00446868	-0.00844812
LOC105193798	0.00235172	-0.00121407	-0.00154508	0.00661725	0.00414886	-0.00244519	0.00401036	0.00225303	0.000648004	-0.00438238	0.00209163	-0.00386446	-0.00477501	-0.000165711	0.00435328	0.00176352	-0.000974073	0.00400032
LOC105193799	-0.0138975	0.00897485	-0.0180744	0.0030494	-0.0018466	-0.00024136	-0.0091421	0.00862524	0.00339317	0.00454806	0.00138558	-0.00820582	0.00146914	0.00933378	-0.000124855	-0.0066329	0.00563326	0.00337005
LOC105193800	-0.016589	-0.00771199	0.00157641	0.0129346	-2.16582e-05	0.00274322	-0.00349015	0.0115997	-0.0129981	0.000427075	-0.00247971	-0.0101894	0.00497402	0.00539503	0.00756422	-0.0101692	-0.00124363	-0.0040355
LOC105193801	-0.00163317	-0.00619596	0.00141728	0.0136106	0.00428532	0.0134141	-0.00774586	0.00773284	-0.00299599	-0.0246995	-0.0088849	-0.00232717	-0.00388393	-0.00921976	-0.00451324	0.00109043	0.00244828	-0.00303452
LOC105193802	0.0047236	0.00167699	0.00501745	0.0070865	-0.00501696	-0.0158061	0.00259196	-0.0141159	-0.012421	0.00239665	0.0236068	0.00127594	0.00586696	0.00213864	-0.0013414	-0.00101209	0.00877601	0.00633826
LOC105193803	-0.0089922	0.0274233	-0.0250071	-0.00429191	-0.00304313	0.00631194	-0.0119402	-0.0188712	-0.00738831	-0.00791755	0.00396932	-0.00172759	0.000435805	0.00531981	0.00658953	0.00465021	0.00269973	0.00298779
LOC105193804	-0.00102482	-0.00789835	0.00241407	0.00735422	-0.0098515	-0.00684986	-0.00195924	0.00157589	0.00499026	0.00548826	-0.00192492	-0.00483252	0.00720469	-0.00411115	0.013127	0.00497648	0.00538803	-0.0020811
LOC105193805	-0.0167608	0.00249143	0.00931619	0.000262901	-0.00221303	-0.00346655	-0.00886183	0.0133412	-0.0146114	0.0154626	0.00622511	0.00406893	-0.000374413	-0.000409959	-0.0111482	0.0314023	0.00945749	-0.00652857
LOC105193806	-0.00205273	-0.00367743	-0.00614594	0.00401323	-0.00286415	0.000817597	-0.0212438	-0.00443752	-0.00320704	0.0151899	-0.00402942	0.00428823	-0.00176305	0.0111695	-0.00427884	0.0176282	0.0135391	0.00207179
LOC105193807	-0.00158371	-0.00595999	-0.00915907	0.012292	-0.0137969	0.0146314	-0.00991602	0.0219468	-0.00118069	0.00259387	-0.0108835	-0.00256955	-0.00656985	0.00269234	0.00705859	-0.00328241	0.00789293	-0.00190476
LOC105193808	0.00339674	-0.000848107	0.000731447	0.00553913	-0.0135635	-0.00405533	-0.00510759	-0.00155486	-0.00146471	-0.0112999	0.00137649	-0.0060819	-0.00129354	-0.00482053	-0.00218267	0.00421232	0.00117366	0.00722056
LOC105193809	0	0	0	0	0	0	0	0	0	0	0	0	0	0	0	0	0	0
LOC105193810	-0.00258243	0.00142308	0.000178539	0.00387275	0.0011398	-0.00522955	-0.00332329	0.00183422	-0.00512041	0.00395261	-0.00118087	0.00412846	-0.00671206	-0.00325492	-0.000946224	-1.78412e-05	0.00963078	-0.000972861
LOC105193811	-0.00519801	0.0057303	-0.00166659	-0.0081518	0.01237	0.000145947	0.0173235	-0.00161796	0.00669413	-0.0029125	-0.0106373	-0.0219616	-0.000723449	-0.00436376	-0.000911668	0.0096239	0.000852572	0.00801016
LOC105193812	-0.00281043	-0.00271103	0.000761982	-0.00174322	-0.00376422	0.000540889	0.00161683	-0.00552073	-0.00256132	0.0031101	0.00653115	0.00352012	0.00570443	0.000714134	-0.00206693	0.000487243	0.001907	0.0042667
LOC105193813	-0.0250896	0.00522753	0.00255168	0.0361836	0.0227983	0.00641776	-0.0161006	0.00293438	-0.00918414	0.00415752	-0.00757154	0.0110943	-0.00922736	0.00820951	-0.00160056	0.0060188	0.00844015	0.00232595
LOC105193814	-0.00986053	-0.00224526	0.000428786	-0.00769834	0.0022227	0.00220414	-0.0006175	0.00381494	-0.0158829	0.00781523	-0.00468213	0.00603716	-0.0014017	-0.00888154	0.000439378	-0.00640392	-0.00884156	-0.008172
LOC105193815	0.00168027	-0.00672782	0.00370616	0.00102138	0.00915532	-0.000790168	0.00280951	0.0153616	-0.00813177	0.00061049	0.00307277	0.00495759	-0.00548868	0.00267557	0.0103214	-0.00378661	-0.00288907	0.00593498
LOC105193816	0.011031	0.00226807	0.00378955	-0.0065366	0.00280455	0.00748273	0.0128184	-0.00200302	-0.00773617	0.00776401	-0.00332779	0.00565659	-0.0119499	-0.00612889	-0.0126932	0.00190659	-0.00337279	-0.00575791
LOC105193817	0.00618928	0.00701931	-6.12764e-05	-0.00119717	0.00211508	0.00406011	-0.000729385	-0.00715914	-0.00294763	0.00297844	0.000734049	0.00292844	0.00583883	-0.000317103	-0.00257868	0.00243007	0.010536	-0.0143527
LOC105193818	0.00147316	0.00206738	0.00195757	0.00301817	-0.00247711	0.00572245	-0.00390941	-0.00592421	0.00815606	-0.00035178	0.00389194	0.00477069	0.00709881	-0.00846905	0.00131179	-0.0029477	-0.00151077	-0.00701334
LOC105193819	-0.0118071	-0.00310202	-0.0063419	0.00609677	-0.00111231	0.00625753	-0.00605977	0.000876544	0.00394152	-0.00104838	-0.00347297	-0.00279273	-0.00256529	0.00405869	-0.00202726	0.00258091	0.00560579	-0.00779027
LOC105193820	0.00124399	0.0049495	0.00231344	0.00376249	0.0139615	0.00229595	0.00517075	0.00922791	0.00170138	0.0063077	0.000424385	-0.00284238	-0.00771605	0.00711652	-0.00158148	0.002803	-0.00617879	-0.00106482
LOC105193821	-0.00606459	-0.00093087	-0.00530215	0.0105779	-0.000794873	-0.00312372	0.00633479	-0.0131212	-0.0122736	0.00412935	-0.000502147	0.00399479	0.00697459	0.00154626	0.00765302	0.00466745	0.000571703	6.90209e-05
LOC105193822	-0.00434425	0.00229346	-0.00236928	0.000351599	0.00688387	-0.00274902	-0.00478208	0.00684429	0.0106196	-0.0108294	0.000460309	-0.00527775	0.00297986	-0.00575881	-0.00343723	0.0112172	-0.000133887	-0.00394875
LOC105193823	-0.0118927	0.0208716	-0.00289086	-0.0122675	-0.00262298	-0.00938145	0.0121459	-0.00215104	-0.011902	0.00757779	-0.00287063	0.0079338	0.0120249	0.00543693	0.000469868	-0.000765255	0.00703396	0.00655214
LOC105193824	-0.00618134	-0.00752331	0.00197851	-0.0016069	0.00151195	-0.0113699	0.000187531	-0.0129271	0.0113736	0.0161792	0.00133527	-0.000726741	0.00777318	-0.00936475	0.0109677	0.0161085	0.012725	0.00428753
LOC105193825	-0.00220827	0.000631091	-0.0121938	0.00672972	-0.00596754	-0.0195866	0.00892891	-0.00729218	-0.000894249	-0.0112947	0.00186035	-0.0135498	0.00928374	0.00905279	0.00730835	-0.0144493	0.00469696	-0.00697871
LOC105193826	0.00733987	0.00121841	0.00614796	-0.00718395	-0.00109849	-0.000522307	0.00259446	0.00680801	0.00271096	-0.0037935	0.00480358	-0.00265674	0.00420972	-0.000951746	-0.0042607	-0.00096889	0.00556569	-0.0124957
LOC105193827	-0.00450251	-0.000789209	0.00543114	0.00378745	-0.00419422	0.000917369	0.000726153	-0.00260581	-0.00196873	-0.0020734	0.00326181	-0.00277925	0.00741864	0.00418911	0.00160344	-0.00338363	0.00536361	-0.0102643
LOC105193828	-0.00528189	-0.00890405	0.00348099	-0.0127506	0.00682452	-0.00876066	-0.0078094	-0.00772382	0.00472621	0.0049383	-0.00769569	-0.00396629	0.00951757	-0.00501079	-0.000275488	0.000882805	0.00118859	-0.00598523
LOC105193829	0.00560359	0.00558485	0.00448646	-0.00338085	0.00669295	-0.00260829	0.00689424	-0.00718705	-0.00353244	0.00314187	0.0102696	-0.00570597	0.00897576	-0.0141069	-0.015638	-0.00422365	0.000622286	-0.00815274
LOC105193830	-0.00135054	0.00141147	0.00487994	-0.000246916	-0.00150191	-0.00263569	0.00334187	-0.00154055	0.00409642	-0.000551062	0.00205575	-0.00541667	-0.0104588	-0.00342935	-0.00418193	-0.00324192	-0.00203703	0.0020465
LOC105193831	-0.00111886	-0.00413112	-0.00474142	0.00899613	0.00642737	-0.00222916	0.0109727	-0.00521098	-0.00372727	0.00431967	0.0105606	0.0012669	0.00810852	0.010904	0.00304474	0.000563078	0.0101275	0.00426855
LOC105193832	0.00108622	-0.00897378	-0.00324814	0.00681554	0.00108969	-0.00514518	0.0110843	0.00965902	-0.00282324	-0.00578669	0.00118556	-0.00690612	0.00653197	0.00527543	0.00156977	0.00170652	0.00199258	0.00198055
LOC105193833	-0.0121266	0.00261225	0.0127933	0.0142808	0.00483285	0.00771278	0.0101474	-0.00641457	0.00522879	0.0093761	-0.00916622	0.011143	0.0124542	-0.000335402	0.00653341	0.00602946	-0.00577064	-0.0185954
LOC105193834	0.00217882	-0.00625112	0.00271077	-0.00575471	0.0036385	0.00619829	-0.000520572	-0.00302934	-0.00419782	0.00222052	0.00306029	-0.00614854	-0.00968466	-0.013199	-0.00401078	-0.00798314	9.18821e-05	-0.00306958
LOC105193835	-0.00939796	0.00139437	0.00543494	0.00248816	0.00349941	-0.00367657	-0.00555326	-0.0022639	0.00118565	0.00427825	-0.0108829	-0.00428343	3.80259e-05	0.00243777	-0.00718385	-0.000280995	0.000820367	-0.00405443
LOC105193836	-0.00158011	-0.00874198	-0.00965807	-0.0021278	-0.00440164	-0.00277088	0.00458588	0.0061086	-0.00393267	-0.00172223	0.00349459	-0.00436187	-0.00166696	0.000699415	-0.00284428	-0.0090535	0.00143734	-0.0028926
LOC105193837	-0.00441821	-0.00669576	-0.000815127	-0.00591775	0.000585381	-0.00266716	0.00492799	-0.00742857	-0.00608023	-0.00594056	-0.00423332	0.00428459	0.00267378	-0.00122574	0.00524939	-0.000296727	0.00320214	-0.000929679
LOC105193838	0.00298193	0.00711615	0.00209709	-0.00108218	0.00580081	0.0100982	0.0047225	0.00332413	-0.00247809	3.30711e-05	-6.77563e-05	0.0038431	0.00974189	-0.00415798	0.00297067	-0.00298866	-0.00701494	-0.00142806
LOC105193839	0.0140903	0.0036038	0.00467044	-0.000347947	-0.00572578	0.00807216	-0.000154045	-0.00276086	0.00499111	-0.01426	0.00430303	-0.00136671	0.00294814	-0.00458518	-0.00114616	0.0131298	-0.00333098	-0.0174959
LOC105193840	0.00654251	0.00309099	0.00482024	-0.00270627	-0.00344868	-0.000740418	-0.00317641	-0.00273099	0.0137287	-0.00401586	0.00534472	-0.00977775	-0.00356309	0.00192983	-0.00489837	0.0036743	0.00741415	0.00403929
LOC105193841	-0.00147446	0.00804287	0.0018572	-0.00727652	0.000862475	0.00149958	0.0090691	0.00449249	0.00010011	-0.00939007	0.0130252	0.00560351	-0.00168471	-0.000779354	-0.00365363	0.0101431	-0.00772057	-0.000800143
LOC105193842	-0.00994009	0.00435386	0.000852375	-0.00730228	0.00371854	-0.0065243	-0.00776071	-0.0080442	0.00803854	-6.97647e-05	-0.00821709	-0.00202127	-0.00440728	0.000586766	-0.00452191	0.00128776	0.00693624	-0.000970575
LOC105193843	0.00174197	0.0119208	-0.00929329	0.0023302	-0.00141802	0.00244016	-0.00165171	0.00443054	0.000610373	0.0107857	-0.00925929	0.00613657	-0.0195423	0.00316344	-0.00260094	0.00294114	-0.0243226	-0.00735087
LOC105193845	-0.00604062	0.00482897	-0.00144349	-0.00872922	-0.000986505	-0.000854122	-0.002835	0.00299935	-0.0029588	-0.000729917	-0.00964681	-0.00104077	-0.00627269	0.00244834	0.00592398	-0.000732685	0.00193113	0.0111262
LOC105193846	0.00135962	0.00156517	-0.00166715	0.00120459	0.00113487	-0.00221686	0.0030401	0.0102311	0.00530646	0.00750233	-0.00844516	-0.00718554	-0.00340338	0.00706645	-0.00850356	0.000507541	0.00377281	-0.00652499
LOC105193847	0.00899875	0.00573379	0.00383019	0.00372953	0.00521713	0.000215815	-0.0053791	-0.0046649	-0.000917197	0.00412809	-0.0144166	0.00020459	0.00127391	-0.00248582	0.00701663	-0.00948477	-0.00613145	0.00266933
LOC105193848	0.0070704	-0.00324422	-0.00961403	0.00407506	-0.00437014	0.00182235	0.00367118	-0.0113034	-0.000791601	0.0057301	-0.00327141	-0.00390577	-0.00632152	-0.00426569	0.00181912	-0.000455356	0.00106474	0.00426456
LOC105193849	0.000202287	0.000522541	-0.000364049	-0.000689309	-0.000441375	0.00107778	-0.000146878	-0.000844203	-6.94897e-05	-9.71683e-05	-0.000286484	-9.27366e-05	-0.000332543	-0.000239276	0.000544493	-0.000447855	0.00428624	-0.00815154
LOC105193850	0.00122409	-0.0092757	0.00562975	0.00207612	-0.00265575	0.0021622	0.00925351	0.000711662	-0.0111111	-0.00325311	-0.00320989	-0.00566774	0.00278335	-0.00776403	-0.00317477	0.00636022	0.000481269	-0.0083834
LOC105193851	-0.00375026	-0.000975728	0.00829753	0.00740257	-0.00193177	-0.00149257	-0.000112576	-0.000332141	0.00283466	-0.00238905	-0.00353729	-0.00437126	0.0103624	0.00376588	0.00439182	0.00267349	0.00576314	-0.0155665
LOC105193852	-0.00753195	0.00906083	0.00263908	0.0158986	0.00578322	-0.00599418	0.00561962	-0.000449915	0.00388321	0.00211548	-0.00232186	0.00136275	0.00675246	0.00233924	0.0015905	-0.0013222	-0.00479708	0.0180318
LOC105193854	-0.00971962	0.00912501	-0.0055718	-0.00675239	0.000719399	-0.00730022	-0.00414571	0.00240182	0.00599961	-0.00257204	-0.00226256	-0.00249932	0.00882374	0.00611335	0.00126408	-0.00230145	-0.000969783	-0.00222801
LOC105193855	-0.00809493	0.0135249	-0.00754727	0.00570177	0.00223154	0.0056698	0.00189137	-0.00742524	0.00121432	0.00159037	0.00294038	-0.00369252	-0.00453632	-0.000401827	0.00365685	-0.00051874	0.00374602	-0.0117695
LOC105193856	0.00534684	-0.00623557	0.00399926	0.00127288	0.00404411	0.0102232	0.00871278	-0.0123141	-0.00134477	0.00457297	-0.00227879	-0.000245133	0.00701319	0.00243924	-0.0045896	0.000152791	-0.0118076	-0.00431884
LOC105193857	0.00503298	-0.0029476	0.00610084	-0.00235271	0.00458791	0.014607	-0.00605987	-0.00157626	-0.0030269	0.00649008	0.000771412	-0.0128099	0.00191937	0.00393827	0.00578001	-0.00209266	-0.00472726	0.00396127
LOC105193858	1.983e-05	-0.00727434	-0.00406047	0.00680363	0.00598586	0.00355743	0.00186305	-0.00795677	0.0013364	2.08316e-05	0.00950393	0.00264664	0.000734756	0.000318408	0.00469872	0.000490102	-0.0111064	0.0014497
LOC105193860	-0.0129002	0.0054517	0.0145608	0.0298822	0.00674785	-0.00185451	0.0189036	0.00100153	0.012362	0.00171064	0.00826068	-2.14254e-05	-0.00721929	-0.0034099	0.00186267	-0.000571149	-0.00634857	0.00458147
LOC105193861	0.00151162	0.00207631	0.00492675	0.00312137	-0.00507365	0.00325459	-0.00341978	-0.00187902	0.00221093	-0.00189429	0.00993635	-0.00608703	-0.00403335	0.00277347	-0.000147792	-0.0100782	-0.00534418	-0.0132584
LOC105193862	0.00259403	-0.00211268	0.00905955	0.00360592	0.00876857	-0.00803197	0.000983296	0.0012379	-0.00464736	0.00947544	0.00384355	-0.0013151	0.00052893	-0.0027934	-0.010548	-0.000655857	-0.00165642	-0.0083797
LOC105193863	0.000899151	-0.00279995	0.00504992	-0.00256756	0.00111996	-0.013115	0.0143831	0.00295565	0.00357816	0.00132862	0.00874823	0.0148922	-0.00259441	-0.0123138	0.00947314	0.00931699	-0.00169569	0.00218465
LOC105193864	0.00453786	0.00654719	-0.00270026	-0.00375769	-0.00458441	0.0031105	-0.00260328	0.00912848	-0.000562449	-0.00476004	-0.000197616	-0.0048245	0.0036657	-0.00169996	-0.00371209	0.0113685	0.00448888	0.0142496
LOC105193865	0.00882866	0.00133338	0.00595194	-0.00277588	0.00552462	0.00592699	-0.0190191	-0.0194837	-0.0185842	-0.00210512	0.00159345	-0.0117486	-0.00486739	0.005916	-0.00114031	0.00385071	-0.0016099	0.00286667
LOC105193866	0.0101995	0.0180098	0.0106511	-0.0121635	0.00521082	0.0192895	-0.0161443	-0.00145956	0.010382	-0.0181386	0.00969495	-0.00401415	-0.00523671	-0.0075639	0.0291622	0.0116458	0.0122536	0.00574285
LOC105193867	-2.07787e-05	0.00150449	-0.00727856	0.00059587	-0.0108624	-0.00801329	0.00203541	-0.0049385	0.00740649	-0.0191848	0.0114766	-0.00944954	-0.0161832	0.00470778	0.012253	0.000737142	0.00187906	-0.00610981
LOC105193868	-0.00480402	-0.00455579	0.000601947	-0.00268269	-0.00592791	-0.00277545	0.000141842	-0.000365754	-0.00465826	0.00327922	-0.00222033	0.000178522	-0.00879721	0.00853489	0.00163593	0.00791004	-0.00231127	-0.00205715
LOC105193870	-0.0107266	-0.00490375	-0.0187675	0.035035	-0.0253134	0.0177993	-0.00938959	0.0244674	-0.0071756	-0.00926662	0.0012638	-0.00791771	0.021834	0.00494667	-0.0167932	-0.00305792	0.0274811	-0.00150647
LOC105193871	0.00120108	0.0059688	-0.00268534	-0.000268542	-0.00570847	-0.00260471	0.000275014	0.000192484	-0.000357851	-8.19094e-05	0.0010662	-0.00173172	9.52872e-05	0.00320417	-0.000748901	-0.00127591	0.00158625	0.0183575
LOC105193872	-0.0122542	0.00698956	0.00462959	0.0106265	-0.00292439	-0.00740401	-0.00536357	-0.00141533	0.000135016	0.00643016	-0.00894529	0.000136361	0.00275877	0.00520011	0.00634336	0.0102067	0.00632492	-0.00527245
LOC105193873	-0.0446515	-0.0044476	0.00770343	0.00781186	-0.0122357	0.00956454	0.0151281	-0.00783383	-0.00127865	0.0101607	0.000899126	-0.0090293	0.0283992	-0.0141033	-0.0131409	0.0124928	0.00145712	-0.00383985
LOC105193874	0.00133606	0.00185567	0.00596003	-0.00202008	-0.00274907	-0.0119865	0.00424147	0.00444294	-0.00353399	-0.00281876	0.00541784	0.00112174	-0.00205346	-0.0127434	0.0105642	0.0162595	0.00587778	0.0052856
LOC105193875	0.0065485	-0.000971071	0.0116772	-0.00602243	-0.000289019	0.000895511	0.0064614	-0.00449413	-0.0129181	-0.00122122	-0.00578524	-0.000432098	-0.018052	0.00431308	-0.0142051	0.00970882	0.00263686	-0.00554407
LOC105193876	-0.00145368	-0.00154329	-0.000923015	-0.00910333	-0.00416413	0.00391883	-0.0210861	-0.0109919	-0.0120004	-0.000902894	0.00308928	0.00307568	0.00109322	0.0199079	-0.0157057	0.000649942	0.00140094	-0.00730726
LOC105193877	0.00212271	0.00321179	-0.0049367	0.0037063	-0.00712849	-0.00616092	-0.00955846	-0.000661165	-0.00934319	0.0128924	-0.000941238	0.0040425	-0.00107019	-0.00610278	-0.00877124	-0.00258568	-0.00136656	-0.00330611
LOC105193878	0.00669709	0.00356699	0.00146533	-0.0069821	-0.00421909	-0.000327635	-0.00228183	0.00321586	0.000893365	-9.2595e-05	-0.00191329	0.00305662	-0.00118023	-0.000472335	0.00233818	-0.0069197	-0.00433304	-0.00310747
LOC105193879	-0.00191675	0.02033	-0.00144994	-0.000244614	-0.00450217	0.0117989	-0.00348186	0.00400803	0.00804115	-0.0052069	-0.00249863	-0.00122496	-0.0094301	0.00305202	-0.00172848	0.00423628	0.00428144	0.00204836
LOC105193880	-0.00272856	-0.00338473	-0.00129876	-0.00492806	-0.00614324	-0.00729141	0.00879237	0.0105672	-0.00432912	-0.00090636	-0.00698177	0.0022628	-0.00985473	0.00926071	-0.00380742	-0.00025089	-0.00607452	-0.0004753
LOC105193881	-0.00554741	-0.0212551	-0.0133499	0.00285177	0.000687803	-7.87876e-05	0.00489246	0.00205533	-0.00107812	0.0149627	0.00309041	0.0176951	-0.00891998	0.0037386	-0.00923863	0.00411421	0.000387301	-0.00676862
LOC105193882	-0.00664617	0.00427595	-0.00239185	-0.00765972	6.20747e-06	-0.00416914	0.00676773	-0.00415318	0.0128416	-0.00284725	-0.00131871	0.00523029	0.00159249	-0.00855663	-0.00169373	0.010714	0.00294173	-0.000870221
LOC105193883	-0.00237196	0.00649856	0.00113616	-0.00776452	-0.00227505	0.000562937	-0.00442019	0.0025075	0.00384046	-0.00672881	-0.00167025	0.00241739	-0.00134845	0.00019688	-0.00148164	0.00364463	0.00180601	0.00833571
LOC105193884	-0.00260273	0.00070052	0.0088341	-0.00565993	0.0160279	0.00242437	0.00621014	-0.00702472	-0.00447012	0.00770717	0.020399	0.0108994	-0.007052	-0.00570717	0.00443628	-0.0101004	0.00890934	0.00250204
LOC105193885	0.00839225	0.00290004	0.00371847	0.00353242	0.00112543	0.00267552	0.00166652	-0.00385171	0.00476911	-0.00397744	-0.0014893	0.00419574	0.001373	-0.00816119	0.00159231	0.00603611	-0.00300137	-0.00914399
LOC105193887	-0.011252	0.00139213	-0.0108638	-0.00315033	0.00263512	0.00259756	-0.000290704	0.000750497	-0.00651747	-0.00600246	0.000170698	-0.00726063	-0.00490751	0.00800375	0.00304273	0.00372942	0.00288942	-0.00395232
LOC105193889	0.0163346	0.00506469	-0.00524301	-0.00253187	0.0052175	0.00659262	0.0156185	-0.00921124	-0.0138635	-0.00725415	-0.00130967	0.00420021	-0.0216145	0.00837568	-0.00185444	-0.00233174	-0.0144031	0.00403725
LOC105193890	0.0289691	0.0124711	-0.0087388	-0.0101734	-0.0109171	0.0035341	0.0124337	0.0177672	0.0358162	-0.027517	0.0157551	0.0159472	-0.00431518	0.0245315	0.0338856	-0.0212928	-0.00478003	0.00544247
LOC105193891	-0.00258105	0.0085547	-0.0125369	-0.000177704	-0.0170585	-0.011117	0.000927285	-0.00828257	-0.000512234	0.00908186	-0.0138007	-0.00753301	0.00278388	-0.00129769	-0.000575215	0.00614272	0.00587062	0.00521867
LOC105193892	0.0103022	0.0145603	0.00586163	0.0101141	-0.00639956	-0.0203318	-0.00331362	-0.0150434	0.0174141	-0.00132911	-0.00396109	0.0054743	-1.26936e-06	0.00157267	0.000656379	-0.0112738	0.00998126	-0.00490669
LOC105193894	-0.0156658	0.00167572	0.0062747	0.0199784	0.00103932	-0.0086005	0.00686712	0.0048874	-0.00159279	0.00632494	-0.010718	-0.00484241	0.000347774	0.00606989	-0.00534705	0.00283189	-0.00245434	0.00384054
LOC105193896	0.000403535	-0.000571308	0.00218853	-0.00658439	-0.00175084	-0.00951417	0.00258246	-0.000797871	0.0053432	0.0062044	-0.0024977	0.00179892	-0.000408388	0.000967234	0.0065185	-0.00408072	-0.00435787	-0.0183729
LOC105193897	0.00575757	0.0145813	0.0135593	-0.00534862	-0.0183223	-0.00336971	-0.0075669	0.0217195	0.00571664	-0.0090713	0.0103207	-0.0020669	-0.00532527	-0.00906378	-0.00405956	-0.00265512	0.00802646	-0.0050934
LOC105193898	0.00444132	0.0112647	0.00263195	-0.00558424	-0.0106878	0.00580806	0.00464546	-0.00297603	0.00405006	0.00551998	0.013192	-0.0036124	-0.0154366	0.00257383	-0.00707513	0.00615337	-0.00159155	-0.000106385
LOC105193899	0.0195531	-0.00230494	0.00179666	0.00479115	-0.0188319	0.00619045	0.0204411	0.00509628	-0.00539247	-0.00247703	0.0130058	0.0222175	-0.0272674	-0.00523899	0.0138938	0.000774468	-0.00406216	0.00401789
LOC105193900	-0.000959888	0.00920573	-0.00385036	-0.000707533	-0.00315066	-0.00775651	-0.00908299	0.00213675	0.000586395	0.00931033	0.00327814	0.0108585	0.00293928	-0.00261238	0.00897264	0.0025603	0.0114211	0.00707868
LOC105193901	0.00724082	0.0131764	0.004868	0.00312502	-0.0032318	-0.00197304	0.0112462	-0.00067616	-0.00941861	0.0110267	0.0121157	-0.00643721	0.00331545	-0.00420064	-0.00337204	0.00121844	0.00744453	-0.00216095
LOC105193902	0.00960749	0.0195215	0.0180735	-0.0141487	-0.0149992	0.00761979	0.00385077	0.00202246	-0.0170588	-0.00439322	0.00814535	0.00754389	0.0124966	-0.0237049	0.00717315	0.0139171	-0.00051246	0.00568026
LOC105193903	0.0083966	0.0143955	0.018059	-0.00745437	-0.0131129	0.00435002	0.0136233	0.00206408	-0.0198929	0.00199386	0.00595447	-0.00700149	-0.0103817	-0.00624181	-0.00762136	-0.0178004	0.00627962	-0.00571536
LOC105193904	0.00787664	-0.00329298	0.00643673	-0.0056892	0.00391274	0.00116099	-0.000267111	-0.00147421	-0.003403	0.00338156	0.0121258	-0.00384558	0.00401719	0.00539786	-0.00264927	-0.00626197	-0.00696107	0.010435
LOC105193906	-0.00592615	0.000262239	0.00477728	0.00931462	-0.00822916	0.000407299	0.00247077	-0.00260679	0.00418315	-0.00997633	-0.00206657	0.00222605	0.00411832	-0.00181819	0.00139695	-0.00253663	0.00928383	0.00116136
LOC105193908	-0.00152928	-0.0169491	0.00426523	0.017934	-0.00632672	0.0105702	-0.0229676	0.00132955	-0.0230331	-0.0157845	-9.91417e-05	0.0179709	0.00810798	-0.0149879	-0.0230196	0.00671274	-0.0201445	0.00583863
LOC105193909	-0.00168471	-0.0206605	0.00601859	0.0107348	-0.0058179	0.0122479	-0.00441328	0.00841408	0.00461744	-0.00656077	-0.00273688	0.00927395	0.0134657	0.000418325	-0.0112442	0.00311148	-0.0416725	-0.0116288
LOC105193910	-0.000317474	-0.00647721	0.00637369	0.0229915	0.0154301	0.00910489	-0.0146758	0.00740518	0.00328736	0.00862456	-0.00299714	-0.00751852	-0.00489027	-0.01561	-0.00511309	-0.0113126	-0.00163654	-0.0140051
LOC105193911	-0.00727303	0.00284558	0.00561392	0.0311608	0.010838	0.00802301	-0.0164076	0.0110091	0.00628873	0.0117714	0.00535935	-0.00675008	-0.0168167	-0.025767	-0.0239322	-0.015747	0.000356852	-0.00245586
LOC105193912	0.00213532	-0.00146249	-0.00573666	0.00496596	-0.00356632	-0.00536911	0.000959038	-0.00655386	-0.0019331	0.00627549	0.00170113	0.00619717	0.00148657	-0.000423811	0.00371941	-0.0107997	0.00098018	-0.00289176
LOC105193913	-0.0106287	0.0120987	-0.00400761	0.0047743	-0.00287499	0.0102273	0.000767171	0.00162499	-0.00222399	-0.00466849	0.00108496	-0.00830937	0.00914217	0.00472341	0.000701146	0.000541139	0.000947821	0.00808992
LOC105193914	-0.0284305	-0.0109777	-0.0105722	-0.0384769	0.0432657	0.0212636	0.0302363	-0.0110894	0.024267	-0.0140408	0.00166424	-0.0246734	-0.01702	-0.0325577	0.0012322	0.0102899	0.0317706	-0.00997873
LOC105193915	-0.042142	-0.00855937	0.0050649	0.00526577	0.0121759	-0.00103898	0.0166588	0.0103416	-0.00140709	-0.00175172	-0.00732442	0.0117654	-0.0169457	-0.011121	-0.00608892	0.00378766	0.0227838	0.0029714
LOC105193916	0.0117769	0.00625672	-0.0198088	-0.0109663	0.0101195	0.0140842	0.0199624	-0.0073495	0.00260291	-0.00830086	-0.0176802	-0.00718191	0.00174339	0.0208127	0.00234799	0.00886771	0.00384612	-0.0149648
LOC105193918	-0.000655267	0.00444686	0.00350439	-0.0100381	0.00520683	-0.00200415	-0.00444291	0.00159782	0.00529342	-0.000234346	-0.00233793	0.00278767	0.00414202	-0.00445206	0.00291955	-0.00583388	0.00405845	-0.0144048
LOC105193919	-0.00290204	0.00522447	0.00135208	0.00230328	0.0068735	0.00200625	-0.00152233	-0.0209598	0.00902717	0.0165795	0.0125942	0.0218884	0.00991771	-0.00299378	0.022788	0.00946488	-0.000221413	-0.00144758
LOC105193920	-0.00530682	0.00111871	0.0101419	-0.00837402	-0.00203103	-0.00800459	0.00699909	0.00419428	-0.000911755	0.00742064	-0.000561395	-0.00411111	0.00148115	-0.00521296	0.00605063	-0.00489265	0.00332153	0.00383807
LOC105193921	-0.00340952	-0.00901767	0.000313161	0.00729855	0.00458892	0.00317601	-0.00146743	0.00827144	0.00819195	-0.000735924	0.00158787	-0.00316125	0.00552533	0.00905909	2.43092e-05	0.00140885	0.00288808	-0.00413662
LOC105193922	0.00336427	-0.00426389	-0.00409616	0.000285007	-0.00963304	-0.0118458	-0.00674037	-0.0113097	-0.00377124	0.0066139	0.00552111	-0.00375725	0.00349426	0.00111429	-0.000452669	-0.0119123	0.00426156	-0.00600687
LOC105193924	0.00811528	-0.00910819	-0.0140253	-0.000314858	0.00993553	0.00202545	-0.00455918	0.00907539	-0.0166418	0.00728404	-0.00931007	0.00475847	-0.000531303	-0.000344288	0.0124812	-0.00115579	-0.00498973	-0.0144103
LOC105193925	0.0193985	-0.00100296	-0.0136263	0.0145564	0.0185473	0.00218166	0.00710323	-0.00568297	-0.0210362	0.0178895	-0.0164023	-0.0034286	-0.0147553	0.0139061	0.00484145	0.00457935	0.00316243	-0.00459009
LOC105193926	-0.00175322	0.00173022	-0.00406959	-0.00289906	0.00417693	-0.00109938	0.00794574	-0.0111032	-0.00219812	-0.0176476	-0.00185187	0.0044797	-0.000169761	0.00629458	-0.000332134	-0.0181303	-0.0105408	0.00222571
LOC105193927	0.00278418	0.0135305	0.00374955	0.00984502	-0.00586458	-0.000121619	-0.00480455	-0.0080076	-0.00078061	0.00131161	-0.0117188	-0.0123061	-0.00109473	-0.0108218	0.0149923	0.0121126	0.00131582	-0.00640186
LOC105193928	0.00252997	-0.0011236	0.00245508	0.00456967	0.00175165	-0.000474307	0.00514195	0.000972441	0.00393997	0.0089331	0.00110227	-0.000533509	-0.00195512	-0.000193159	-0.0103432	0.0021215	0.00532417	0.00810375
LOC105193929	0.00170091	0.00843053	0.00297566	0.00206149	0.00258028	0.000754135	9.07236e-07	-0.00626878	-0.00421026	-0.0015981	0.00197407	0.00771726	-0.00554344	-0.0174622	-0.0118915	0.000389511	0.00208059	-0.00012666
LOC105193930	0.0147402	0.0115218	0.0195468	0.00620633	-0.00958084	-0.000442714	0.00790393	0.000144195	-0.00272911	-0.0141392	0.00849703	0.021564	0.00334984	-0.00798527	0.00342654	-0.00896845	0.0186383	0.000201725
LOC105193932	-0.000409597	-0.00524622	0.00853497	-0.000636053	-0.0109804	-0.00523282	0.0102142	-0.0245511	-0.00250909	0.00346572	-0.00398375	0.00514318	0.00614508	0.0137853	0.00534566	0.0106479	-0.000740458	-0.00102501
LOC105193933	0.000895757	0.00618144	-0.00195273	0.0028086	-0.000715523	0.0167693	0.00699139	-0.00444065	-0.00509251	0.00458343	0.00425076	-0.00438908	-0.00319987	0.00223191	-0.00359649	-0.0150082	-0.0100449	-0.00485918
LOC105193934	-0.00592655	0.00479551	-0.00464198	-0.00390289	-0.000832382	-0.00448256	-0.000224147	-0.010935	0.0024464	0.00449841	-0.00582297	0.00208223	0.00363453	0.00288683	0.0198923	-0.00481295	-0.00362395	0.0020498
LOC105193935	0.00397252	-0.00831074	0.0132908	-0.0123341	0.00764428	0.0123434	-0.0116113	-0.0143229	-0.00277855	-0.0062764	-0.00151813	0.0191846	-0.00263646	-0.0183432	-0.0125672	-0.00257159	0.0108627	-0.00208102
LOC105193936	0.0137557	-0.00196935	-0.00241172	0.000418213	0.00920411	0.00692328	0.0194004	-0.00226169	-0.00374847	-0.0117589	0.00387725	0.0135367	-0.00583667	-0.0122035	0.00225123	-0.000739006	-0.0041209	-0.00516812
LOC105193937	0.0156312	0.00820352	-0.0144908	-0.00703208	-0.00140531	-0.000194398	0.00155087	-0.00427101	-0.00229284	0.00577692	-0.00212084	0.00137131	-0.00251161	0.00267013	0.00697262	-0.00125405	0.00691683	-0.0163385
LOC105193938	0.000404238	0.00104421	-0.000727492	-0.00137747	-0.000882016	0.00215377	-0.000293511	-0.001687	-0.000138864	-0.000194175	-0.000572491	-0.000185319	-0.000664532	-0.000478154	0.00108808	-0.000894965	0.00856534	-0.00408301
LOC105193939	-0.00298559	0.000110709	-0.0101492	-0.00178476	0.0101397	0.00886315	-0.000772113	0.00726992	0.00804924	0.0143567	0.00870067	-0.00525348	-0.00660273	0.00750005	0.0050624	0.00964353	0.00239424	-0.0080759
LOC105193940	0.00187759	0.000243693	0.00351769	-0.00366524	-0.00192259	0.00170487	-0.00250695	0.00397937	0.00781077	-0.000952609	-0.00013798	0.00365412	-0.00551667	-0.00485384	-0.00285645	-0.00249285	-0.00144429	0.0163909
LOC105193941	0.00609267	-0.00487602	0.00458909	0.00973306	-0.00501103	0.00189156	-0.00027615	0.00247905	0.0117736	0.00243433	-0.00202423	0.00227064	-0.0101396	0.00194467	0.00518133	0.00205695	-0.0036406	0.00216286
LOC105193942	0.0031313	-0.000602508	0.00095599	-0.00550321	0.00112977	-0.00733626	-0.00531643	0.000168802	0.00338069	0.00320678	-0.00615708	0.00391812	0.000379629	-0.00111361	-0.0030976	0.00199131	-0.00667859	0.00389627
LOC105193943	0.0127532	-0.00555816	0.00520863	0.00143303	-0.0027547	-0.00764663	-0.000679125	0.00501457	0.00382726	-0.00350761	0.0123355	0.0145321	-0.0127105	-0.00225107	0.0122714	-0.00571431	0.00478138	-0.000707416
LOC105193944	-0.0355225	-0.00616138	-0.00810554	-0.00870512	0.0144987	0.00868984	-0.0037942	0.00389383	0.00324956	0.00165752	0.00678526	-0.00960348	0.0037087	0.0136882	0.010894	-0.00380944	-0.0124372	-0.0152759
LOC105193945	0.00482565	-0.000771159	-0.000512644	0.00268493	-0.00467776	-0.00146784	0.00124337	-0.00502271	-0.00251092	-0.00146202	-0.0033326	0.00428086	-0.00630148	-9.00953e-05	0.0133612	0.00512077	0.000979912	0.00822431
LOC105193946	-0.000174462	-0.000826254	0.00449102	0.000164321	-0.005187	0.000763772	-0.00411776	-0.000736218	0.00173359	0.00195676	-0.00779876	9.91996e-05	0.00126116	0.000549836	-0.00987878	-0.00122469	-0.00197361	-0.0145099
LOC105193947	-0.000334944	0.00762027	-0.00942946	4.36712e-05	0.0115105	0.00359993	-0.00394955	-0.00869002	0.00211161	0.016154	-0.000596089	0.0134971	0.000273396	0.00259043	-0.0121828	-0.000290979	0.000723035	0.0079545
LOC105193948	0	0	0	0	0	0	0	0	0	0	0	0	0	0	0	0	0	0
LOC105193949	-0.00259725	-0.00230832	0.00100918	-0.0127999	-0.0106155	0.000213253	-0.00760608	0.000987374	0.00215139	0.0117246	-0.0102151	0.0125472	0.00258015	-0.0108162	-0.00453254	-0.000791832	-0.00164123	0.0059493
LOC105193950	-0.00174981	-0.00120785	0.00667864	-0.000968374	-0.00659947	-0.00667299	-0.0171989	-0.00324264	0.000755785	-0.00239412	-0.000772714	-0.00621241	-0.0097272	-0.00241121	-0.0113231	-0.00535375	0.00970938	-0.00917602
LOC105193951	-0.00257175	0.00368348	-0.000126216	-0.0067543	0.0090489	0.00852793	-0.0119573	0.00476478	0.000105328	0.0119277	0.0178803	0.00679167	-0.000322284	-3.27786e-05	-0.00330919	-0.00288263	0.00122677	0.00347829
LOC105193952	-0.00399349	0.00221188	-0.00379804	0.00795919	0.00733293	0.00940132	-0.00121563	0.00162596	0.000876443	-0.00231488	-0.00465317	0.00394787	-0.0175674	-0.00611598	-0.00751166	-0.00485419	0.00489425	0.00139333
LOC105193953	-0.000280334	-0.00444824	0.00060487	-0.00335498	0.0083446	-0.00352512	-0.0109496	-0.02273	0.00170531	-0.00284742	-0.00490694	-0.00720833	0.00815814	0.00220987	0.0105128	-0.00930078	-0.00331953	0.00157349
LOC105193954	-0.00113503	-0.000279102	-0.00578805	-0.001055	-0.00234879	0.000424107	-0.0137103	-0.0117064	0.0101233	0.00130028	0.0171171	0.0115772	0.02222	-0.00894294	-0.0258925	-0.000328847	-0.00465277	-0.00629202
LOC105193955	0.00235134	-0.00230025	0.00410368	-0.00145915	-0.00196765	-0.00345191	-0.00239559	0.00427064	-0.00765965	0.00362281	5.94902e-05	0.0106805	-0.0125394	0.00117097	-0.00172288	0.00442818	0.00195119	-0.00916436
LOC105193956	-0.000286437	0.000960914	-0.00239076	0.0183278	0.00186078	0.0128511	-0.00250071	-0.00316207	-0.0143857	-0.0052252	-0.00328992	-0.0148076	-0.00164816	-0.00532023	-0.00906901	-0.0160109	0.00826645	-0.00546768
LOC105193957	-0.00215124	0.010071	-0.000136971	-0.000152163	0.000907793	-0.0039324	0.0115176	0.00566055	0.00487676	-0.00764631	0.00678225	0.00454931	0.00626086	-0.0133961	0.00357024	-0.0354087	0.000221603	-0.00897431
LOC105193958	-0.00288215	-0.0108421	-0.000725742	-0.00144323	0.0045719	-0.0051206	0.000944422	-0.00584949	0.00909343	-0.00286778	0.000766458	0.000806826	0.000610057	0.0048964	-0.00401324	-0.000256037	0.0140758	-0.00391348
LOC105193959	-0.00840851	0.00476363	-0.00315124	0.0036827	0.00240791	0.00221714	0.000890065	-0.00767848	0.000615724	-0.00404353	-0.00146205	0.00817868	0.00258868	-0.00346591	-0.00590234	-0.00315878	-0.00127276	0.00220455
LOC105193960	0.00371584	-0.00749645	-3.56726e-05	-0.00167811	0.00714271	0.00673039	-0.00359015	0.00635244	-0.00410615	-0.00906388	-0.0148306	-0.00694029	-4.56386e-05	-0.00366319	-0.0106817	-0.000181651	0.0074892	0.00483926
LOC105193961	-0.00517031	-0.00605071	-0.000322144	-0.0135827	0.000439255	-0.0114957	-0.00574318	-0.00758479	0.00353543	0.0194052	0.0124872	0.00858843	0.000507781	0.00167561	-0.00554164	-0.0176639	0.0022189	-0.00668746
LOC105193962	0.00191321	-0.00377137	-0.000730057	-0.00242746	-0.00592374	0.00455927	-0.00935008	-0.000708223	-0.00534434	0.00988939	0.00605203	0.000434455	0.0111825	0.00644818	0.0133277	0.00586993	0.00151078	0.00514447
LOC105193963	0.00695853	-0.00344196	0.00671221	0.0163616	-0.00653187	0.00411106	0.0063805	0.00747921	0.0241618	0.0101152	7.29177e-05	0.000663723	-0.0130619	0.0112462	-0.00410617	-0.000582312	-0.00775379	0.00078662
LOC105193964	-0.00888613	0.0148477	-0.00768645	0.0108922	-0.0011783	-0.00311267	0.00988642	-0.0157841	0.00648317	0.00396599	0.00192997	0.00339908	-0.00391663	0.000460441	-0.000897281	-0.00513848	0.00130241	0.00146518
LOC105193966	0.00472045	-0.00100447	0.00228656	-0.00405094	0.00215305	-0.00605544	0.00780302	0.00345631	-0.00801107	-0.00433252	-0.00566205	0.00040883	-0.000433808	-0.00741213	0.00212962	-0.00282665	0.000393478	-0.00220789
LOC105193967	0.00182298	0.00280637	-0.00723085	0.000816199	-0.000633661	-0.00822181	0.0124086	-0.00345805	0.00160347	-0.0124175	-0.00487906	-0.00576193	-0.00325969	-0.003383	-0.00497242	-2.47941e-05	0.00395727	0.00108244
LOC105193968	0.00107152	0.00144637	-0.00449338	0.000990725	-0.001099	-0.00684127	0.010213	-0.00454509	0.00829726	-0.00537311	-0.0146066	0.00195085	-0.0135095	-0.00288629	-0.0121957	0.00970811	0.00150544	-0.00731773
LOC105193969	0.000267277	0.00497003	0.00562027	-0.0107454	0.0142022	-0.00151352	-0.00699831	0.00217989	0.00265983	-0.0028239	0.0101695	0.0121	-0.00503963	-0.00178641	-0.00212474	0.00212151	0.0115156	-0.00682079
LOC105193970	0.000622272	0.0066959	0.00637871	-0.00939169	0.0145618	0.00515484	-0.00557691	-0.00264718	0.00338066	-0.00377259	0.00323671	-0.00367628	0.0015367	0.00348013	-0.00391126	0.00277324	0.00760972	0.00827648
LOC105193971	0.00243941	-0.00182902	-0.00547705	-0.000528826	0.0030319	-0.000946501	-0.00879403	0.00496849	0.0127276	0.00579822	0.00229357	-0.00459215	0.000413945	-0.0158184	-7.12464e-05	-0.00188138	0.0181932	0.00517981
LOC105193972	-0.00398025	0.0045993	0.00798437	-0.000753402	0.000359821	-0.00244069	-0.00444344	-0.0122246	0.00969558	0.000435625	-0.00452368	0.0077405	-0.00400626	-0.0286849	0.00662767	-0.00747331	0.00457049	-0.000141035
LOC105193973	0.00010137	-0.00413834	-6.66085e-05	-0.00176515	-0.0113763	-0.00798921	-0.00118693	-0.0237765	-0.00562097	0.00811047	-0.00428794	-0.00196023	-0.0111453	0.00983706	0.0130075	-0.00651098	-0.0079902	0.00605658
LOC105193974	-0.00121575	0.00617657	0.00208888	-0.00703496	-0.000993451	0.00454726	-0.0100055	0.0111777	-0.00271626	-0.00742583	-0.00688011	0.00616566	-0.00606324	0.0101326	-0.00372698	0.00702128	0.00320791	0.00399183
LOC105193975	-0.00299789	-0.00220567	0.00238743	-0.0135829	0.0022442	0.00783215	-0.00543549	-0.00682745	0.0187277	0.00686521	0.00688088	-0.00103378	0.0100234	0.00818854	-0.0107366	-0.00125802	-0.00347603	-0.000951753
LOC105193976	-0.00691888	-0.00136606	0.00831018	-0.00549831	0.000627099	0.00509342	-0.00866563	0.00205192	0.00784792	-0.00413397	-0.018671	3.92661e-05	0.00318933	-0.0227019	0.00169516	0.0137625	0.0116397	0.00526267
LOC105193977	0.00243334	-0.00379414	0.0152883	-0.0137518	0.00918887	-0.00282207	0.00309989	-0.00398374	0.000897776	-0.00137588	-0.00613102	-0.0186318	-0.00210556	0.00954183	0.00274154	0.0133998	-0.000134007	0.00347966
LOC105193978	-0.00641574	0.00159568	0.00396133	0.00308332	0.00425036	0.0111242	0.00710062	0.00121067	0.0127029	-0.00185219	-0.0227714	-0.00792226	0.00555244	0.00567841	0.000193261	0.00599737	0.00755759	-0.00233446
LOC105193979	-0.00175987	0.00146848	0.000509839	-0.00100844	0.00420356	0.00592481	0.00589075	0.012084	-0.0036487	-0.0137722	-0.000180666	0.00907999	0.00837159	-7.48477e-05	-0.00747814	0.00177146	0.00684907	-0.000425607
LOC105193980	-0.00105755	-0.006684	0.00223919	-0.0156873	0.00249538	-0.00192666	0.000661276	0.00700118	0.00421442	-0.00954644	-0.00922245	-0.00859762	0.0159778	-0.00333274	-0.0102235	0.00297378	0.0117534	-0.00332661
LOC105193981	-0.00119202	0.00280717	-0.0132209	-0.000266304	-0.00108305	-0.0099464	-0.00627721	-0.0066979	0.0153852	-0.0102777	-0.00234267	0.000827762	0.00355034	-0.00921003	0.00906597	-0.0096719	-0.000672678	-0.0067706
LOC105193982	-0.00187664	-0.00595907	-0.00604817	-0.00571386	0.00863259	-0.00556854	-0.00655911	0.00752629	0.00988845	0.0016596	0.0142183	-0.00133447	0.00800407	0.0125034	-0.00448747	-0.00743332	0.00918036	0.00211843
LOC105193983	0.000351132	0.00273011	0.0120153	-0.0103478	0.00407527	-0.00837172	0.0014667	-0.00364576	0.0162766	-0.00664797	-0.0111683	-0.0163454	0.00946538	0.01736	-0.000442586	-0.00729266	0.00147793	-0.00803655
LOC105193984	-0.0013465	0.00238367	0.00656356	-0.00471352	0.000516595	-0.0119786	0.0205832	-0.00379799	-0.00251943	-0.0156853	0.0105236	-0.00306245	0.00276768	0.0105678	-0.018906	0.00648976	0.0180825	-0.0065292
LOC105193985	-0.00144299	-0.00579612	0.00790596	-0.00273579	0.0074628	0.00893231	-0.00757924	-0.00451685	0.00239074	0.00739586	0.00131945	0.0146628	-0.00725322	-0.00993153	0.00208991	0.00509831	0.00264526	-0.00814777
LOC105193986	-0.00249253	0.00234609	0.0084426	-0.0107358	0.00222997	-0.0220422	-0.00753488	-0.00660077	0.00724956	-0.00963461	-0.00423896	0.00555247	0.0061253	0.012656	0.00358179	-0.000612522	0.00471616	-0.00129751
LOC105193987	-0.00287612	0.000572517	0.0135995	-0.00107941	-0.0020626	0.00426534	0.000554268	0.00990428	-0.00166331	0.000962146	-0.00375695	0.00769329	-0.00263349	0.0021944	-0.00459057	0.00701796	0.00413335	0.00362784
LOC105193988	-0.000854394	0.00420546	-0.00917521	0.00436058	-0.0161643	0.00273759	-0.00626198	0.0110139	0.00441073	-0.0105734	-0.00813252	0.00808643	0.0116877	-0.0251769	-0.00869906	-0.00754551	0.000654272	-0.000924553
LOC105193989	-0.00291299	0.00188085	-0.00401588	-0.00234152	0.0166065	-0.00566093	0.00876187	0.00586214	0.0157915	-0.00544989	0.0226427	0.00286813	-0.00435702	0.00318451	-0.00934484	-0.00689331	0.00671581	0.00762628
LOC105193990	-8.12841e-05	0.00876498	0.00181005	-0.00805994	-0.00249107	-0.0116922	-0.00454647	0.00310732	-0.00992208	-0.00351426	-0.00584366	0.00401532	-0.0059518	-0.00208793	-0.00712212	0.00198453	-0.00544969	0.0068387
LOC105193991	-0.00500672	-0.00087603	-0.00237617	-0.00178339	-0.000819309	0.0142956	-0.00298108	0.0047335	0.00221783	-0.00256868	-0.00012541	0.00776388	0.00864306	-0.00454578	0.00976811	0.00257279	0.00275326	-0.00912014
LOC105193992	-0.00553271	-0.00362685	0.0012948	-0.00228886	-0.00995318	0.00421004	-0.0019768	-0.00907971	-0.00724025	0.00492252	-0.00358008	0.0199953	0.0142326	-0.000332067	0.0103292	-0.0106171	0.0129027	0.00112621
LOC105193993	-0.000443744	-0.0024827	0.00103762	-0.00703577	0.00698874	-0.00220783	0.006371	0.00499472	-0.00021139	-0.00537631	-0.000801853	0.00371405	0.00124868	0.000800256	0.00382998	0.00315303	0.00154622	-0.0185229
LOC105193994	0.000360991	0.000121748	0.00593588	0.000740631	-0.0143551	0.00147843	0.000604501	0.00599197	-0.00820652	-0.0124217	-0.00112338	0.00356628	-0.00834181	-0.0080129	-0.0106606	-0.00252472	-0.00182306	0.0029059
LOC105193995	-0.00116986	-0.00163663	-0.00239233	0.00315848	0.00412684	-0.000584958	-0.00240772	0.00409296	-0.00245904	0.000301762	-0.0011203	-0.013377	0.00124887	-0.0154208	-0.0151005	0.0111301	0.00822377	-0.00216117
LOC105193997	-0.000813942	-0.000879628	0.00126663	-0.0078152	0.00575247	-0.00284582	0.0239408	-0.0115947	-0.0082988	0.00303015	0.0128811	-0.00242129	-0.00305413	0.010728	-0.00856157	0.00420197	0.00231928	0.00235981
LOC105193998	-0.00452685	-0.00323379	-0.00199069	-0.000409265	-0.0103881	0.0123882	0.00184439	0.0200403	-0.00518978	-0.00653584	-0.00673263	0.00412173	0.0184154	-0.0115845	-0.00233538	0.0089167	-0.00392212	-0.00623825
LOC105193999	-0.00349514	0.00184901	-0.0109763	0.019534	0.00503579	-0.0137968	0.0249616	-0.00246701	0.0120025	0.00822038	0.0130607	-0.0155262	-0.00467309	0.00843626	-0.0133877	0.0019787	0.0102019	0.0042985
LOC105194000	0.00270649	0.00411586	-0.00149067	-0.0326687	-0.0348064	0.0274345	0.0345317	-0.00263732	-0.016043	0.0161517	0.00542632	-0.00252164	-0.0103737	0.00996154	0.00189279	0.0186365	0.0246487	0.00821132
LOC105194001	-0.00173052	0.004297	-0.00166225	-0.0130212	-0.00535437	0.012292	0.00959832	0.000521793	0.00366644	-0.00615623	0.0143244	-0.0101723	0.00208662	0.000737095	0.00559632	0.00601517	0.00700224	0.00434809
LOC105194002	0.000424322	0.00997274	-0.00788015	0.00375905	-0.00386658	0.00269357	3.42086e-05	0.000874036	0.0140467	-0.0165062	-0.00402618	-0.0039981	-0.00518239	0.00156749	0.00879339	-0.00480799	0.00306796	0.00423016
LOC105194003	0.00410779	0.00396078	0.00727408	-0.0144173	-0.032982	0.02181	0.0225325	0.0017945	-0.00639589	0.0129494	-0.00668033	-0.00319867	0.000473975	-0.0139796	-0.00320015	0.00228175	0.0033723	0.00497506
LOC105194004	0.00389206	0.0252631	0.0150272	-0.0543539	-0.0920819	0.0620896	0.0678469	0.00182004	-0.0106101	0.0486377	-0.000591847	-0.0183094	-0.0135715	0.0124226	0.0161794	0.0179211	0.0303429	-0.0026546
LOC105194005	0.00162267	-0.00140775	-0.000834271	-0.00560016	-0.00797854	0.00601422	-0.0110248	0.00235065	0.000504968	0.00789431	0.020137	-0.0130563	-0.0035007	-0.00115504	-0.00214657	0.00892955	-0.00203984	0.00645555
LOC105194006	0.00117308	0.00331602	-0.00497175	0.00166946	0.000838344	0.00133022	-0.0029664	0.00438418	-0.000435923	0.000236455	-0.00475925	-0.00558457	0.00284963	0.000185126	-0.000995549	0.00662766	0.00168389	-0.00229747
LOC105194007	-0.00178611	-0.00229639	0.00202106	0.0142108	-0.00103725	-0.00463208	0.00398745	0.00579621	0.00260733	0.00218363	-0.00104823	0.00810491	0.00061149	0.0117381	0.00814406	0.0026115	0.00370059	0.00513223
LOC105194008	-0.00602607	-0.000681682	-0.00903887	-0.00113909	-0.00534444	0.0122843	0.00809489	-0.0105537	-0.00311188	-0.00191386	0.00646997	0.0146585	0.00635609	0.00209485	-0.00853594	0.00122449	0.00551736	0.00846438
LOC105194009	-0.000548362	0.0085422	-0.00485288	-0.00518549	0.00058488	0.00775892	0.011332	-0.00266927	-0.0064645	-0.0137727	-0.0071125	0.00246304	0.00682158	-0.00604456	-0.00317318	-0.00463182	-0.00713044	0.00169541
LOC105194010	-0.00157404	0.0012998	-0.000990891	-0.000897304	-0.00146849	0.00290903	-0.00297763	0.00413807	-0.00199575	-0.00137212	0.000659194	-0.00542511	0.00847656	-0.00473193	0.0031968	-0.00482747	-0.00269738	-0.00206237
LOC105194011	0.00193899	-0.0026957	0.00463213	-0.0170898	0.00323959	0.00494187	-0.00876379	-0.00703995	-0.0016332	-0.00114561	0.00745903	0.00910733	0.00637861	-0.00108488	0.00602167	0.00197486	-0.010322	0.00226076
LOC105194012	0.00682157	0.00171767	0.00224012	0.00433984	-0.00690434	0.000122758	-0.00760023	0.00411408	-0.00032216	-0.000702835	-0.00176836	-0.000378563	-0.000441898	0.00581886	-0.00498344	-0.000482249	0.0061594	-0.0185969
LOC105194013	0.0030843	0.00111995	0.00014242	0.00860314	-0.0100197	-0.00483313	-0.0107333	0.00590512	0.00566579	0.00374748	-0.0017658	0.0106174	-0.0075093	0.00672217	0.00506672	-0.00144521	0.000209932	0.00316767
LOC105194014	0.00490457	-0.000213267	-0.00401159	0.0125076	-0.0197667	0.00782452	0.00363558	-0.00792497	0.00638597	-0.00260496	0.00658668	-0.00351841	-0.00836766	0.00188849	-0.00648857	0.00934216	-0.00546925	-0.00718374
LOC105194015	0.0031671	0.00836138	-0.00271667	0.00155305	-0.000147188	-0.00234937	-0.009337	-5.21147e-05	-0.00730382	0.00565328	0.00031259	0.00307987	0.00286173	1.57817e-05	0.00417228	0.00372013	-0.00550649	0.00213143
LOC105194017	0.00261889	-2.77041e-05	0.00408547	-0.000316491	-0.00973106	0.00573982	0.00667101	-0.00719347	0.00555904	-0.00575368	0.00265118	0.000320428	-0.00468916	-0.000942866	-0.00169231	0.00989649	-0.000323993	-0.00818996
LOC105194018	0.00390053	-0.00761334	-0.0153593	-0.00296957	0.00413615	-0.0256581	0.0225289	-0.0133332	0.0135721	0.00682296	0.0192478	-0.0187529	0.00268653	0.00184593	0.00891461	-0.00202565	0.0034156	0.00653688
LOC105194019	0.00414768	3.5608e-06	0.00405356	0.00416354	0.00534398	-0.00252414	-0.00473931	0.00998746	0.00379847	-0.00975471	0.00405891	0.0104261	-0.0138843	-0.0128583	-0.00230332	-0.00234291	0.00263027	-0.00289689
LOC105194020	0.00223026	-0.00269728	0.00427062	-0.000365588	-0.00583792	0.0112446	0.00653078	-0.00521747	-0.0136248	0.00396755	-0.0128564	0.00122367	-0.00682108	-0.00583801	-0.0058408	-0.00785253	0.000417141	-0.00868104
LOC105194021	-0.00798004	0.0234411	-0.013011	-0.0068381	0.00298693	0.00165936	-0.000971782	0.00142519	0.00278406	0.00553341	-0.00143108	-0.00562301	0.000665065	0.00946987	-0.00339214	0.00196976	0.00150432	-0.0142921
LOC105194022	-0.00457302	0.0027805	0.00337281	-0.00508074	-0.00671171	-0.00469632	0.00464192	-0.00656093	0.0103028	-0.000944078	0.00423053	-0.00884064	-0.00176357	0.00590002	8.28553e-06	0.00279077	0.00128089	-0.00301085
LOC105194023	0.018567	-0.0228331	-0.0155322	-0.0128014	0.012033	0.0408621	0.0287038	0.0302512	-0.00487797	-0.0129041	-0.0255426	-0.0197544	-0.00713901	-0.00955629	0.00490561	-0.0360537	-0.00231971	-0.00763059
LOC105194024	0.00120837	8.07177e-05	0.00670205	0.00320236	-0.00621408	-0.00583359	0.00207501	0.00274729	0.00660684	0.00290584	-0.00783421	-0.00822548	-0.0115857	0.00452847	0.0104212	-0.0091523	-0.00323127	0.00796131
LOC105194025	0.00670215	0.00514649	0.00586747	1.71667e-05	0.0234421	0.0159371	0.0140887	-0.00122969	-0.00061974	-0.0022377	0.00619894	-0.00739231	-0.0229545	0.00187004	0.0143535	-0.00149887	-0.015726	0.00690929
LOC105194026	0.00377768	0.00391983	-0.0063136	0.00697263	0.00801177	0.0118143	0.00824844	0.00490482	-0.00699844	-0.00793686	0.0025174	0.00122179	-0.0183741	0.00789449	-0.000899792	-0.0142947	-0.00934458	-0.000680657
LOC105194027	-0.000415439	-0.00109474	-0.00576754	-0.00665718	-0.000995581	-0.00137341	0.00167389	-0.00420798	-0.0103038	0.0196291	-0.0192056	-0.00547894	-0.00482688	-0.00637789	-0.0170717	0.00969025	0.0063916	0.003909
LOC105194028	0.0104796	-0.00428536	-0.0118216	0.0124525	0.0049482	-0.00541182	0.025594	0.000982572	-0.0108818	0.0133203	-0.00353401	0.0044827	-0.00514609	-0.00146282	-0.00757122	-0.00922908	-0.00507089	-0.00378559
LOC105194029	0.00244746	0.00552479	-0.00792915	-0.00323189	0.00136088	0.00345196	0.000112285	-0.00120511	0.0037574	-0.00348499	-0.000777752	-0.00156272	0.00346382	0.00205549	0.00199608	0.00595299	-0.00783647	0.00406542
LOC105194030	0.00106722	0.000444047	-0.00623074	0.00689465	-0.00264986	0.00473767	0.00996898	-0.00831333	-0.000931618	0.0067228	0.0123668	0.0115875	0.0033985	0.00996976	0.00356667	-0.00337802	0.00365586	0.00224395
LOC105194031	-0.00219434	0.00161787	-0.00385582	-0.00568635	0.00670164	0.0020356	-0.00376798	-0.00102239	-0.00473847	0.00733875	-0.000780317	6.62082e-05	-0.00882995	0.000481847	0.00392901	0.00791457	0.000832845	0.00311116
LOC105194032	0.010322	0.00467956	-0.00471807	0.0154067	-0.00442071	0.00283765	-0.0208039	0.00116175	-0.00336847	-0.0209868	0.00120924	0.0116051	0.00671469	0.0281863	-0.0124719	0.00110574	0.00270279	-0.00307163
LOC105194034	-0.0156633	0.00493235	-0.00774337	0.00812386	-0.0112971	0.0101887	-0.0183124	0.00973223	-0.00636649	-0.00533496	0.00881413	-0.00422669	0.00763575	-0.00365711	0.0164071	-0.000332983	2.44771e-05	-0.0035194
LOC105194035	0.00639955	-0.00998338	-0.0107364	0.00666494	-0.004237	-0.00155365	-0.000919944	-0.00908262	4.37337e-05	0.00709692	0.0109823	0.0112255	-0.0103822	0.0142468	-0.00409102	0.00780818	0.00746119	0.0145513
LOC105194036	0.00632112	-0.004059	-0.00627665	0.000791297	-0.0150356	-0.00177891	0.00576317	0.0046926	-0.00662522	-0.00827214	0.0119973	0.010112	-0.00860838	0.00567751	0.00631113	-0.00780028	0.0015667	0.00460052
LOC105194037	0.0141527	-0.0163656	0.00334341	0.00105391	-0.015261	0.0113549	-0.0165366	0.000250633	-0.00681303	0.012684	0.00671694	0.0225808	0.00428559	0.0219955	-0.00272396	0.0223214	-0.00502438	0.00271128
LOC105194038	0.029783	0.00228005	-0.00173043	0.00564747	-0.00197426	-0.00672213	0.00600275	-0.00462989	-0.0109234	0.00155968	0.00358155	0.000313419	-0.00194612	0.014268	0.0103734	-0.00274385	0.00225809	-0.00726739
LOC105194039	0.00806576	0.00707546	-0.0080933	-0.00536906	-0.0153741	0.00608498	-0.00906053	-0.00549141	0.00668402	-0.00803811	0.0129522	-0.0131774	-0.0184321	0.0234283	-0.00262735	-0.0101703	-0.00948479	-0.00938924
LOC105194040	0.0140636	0.0121278	-0.0121681	0.0209322	-0.00208847	-0.00847611	-0.0265247	-0.0122098	-0.000964769	-0.0177985	0.005879	0.00810978	-0.0153556	0.0264798	-0.00460304	0.00340414	-0.00628494	-0.00484819
LOC105194041	-0.00241959	-0.0137657	-0.00248868	0.0021297	-0.00203775	-0.00116255	0.000104142	0.00435434	-0.00879595	0.00689798	0.00322287	-0.00156912	0.00822716	-0.0042155	0.000686831	0.00147535	0.00394989	0.00327196
LOC105194042	0.00244478	0.00164161	0.0102984	-0.0064239	0.00653284	0.0057363	-0.0108816	-0.0135473	-0.00759636	0.0194108	0.0120122	-0.00690262	0.0121153	0.0158961	-0.00120178	0.00727058	-0.0061776	0.00948209
LOC105194043	0.000118399	0.0145788	-0.00352151	0.00141952	-0.00181947	-0.00188914	-0.00682704	0.00759736	-0.004809	-0.00115264	-0.00367995	-0.00355809	0.00200367	0.00593473	-0.00472437	0.00089505	0.00490741	0.0160697
LOC105194044	0.00392085	0.000836774	0.00232555	0.00278045	-0.00865073	0.003731	-0.00317124	-0.00652981	0.00093396	-0.00541644	0.0116345	-0.0022363	-0.00986628	0.00263098	-0.00493443	0.00241716	0.00633096	0.00728206
LOC105194045	-0.00137049	-0.00234877	0.00383439	0.00649674	0.00382467	-0.00395913	0.00271887	-0.00315742	-0.00205149	0.00242685	-0.00367658	-0.000326555	0.000414078	-0.001217	0.00375558	-0.00969405	-0.0059087	0.0122046
LOC105194046	0.00524881	0.000412082	0.0113003	0.00327419	-0.00481622	0.000795442	2.86507e-05	-0.00984272	0.00215709	-0.00225748	-0.00959123	0.0054442	0.0025848	-0.00255862	-0.00684767	-0.000897708	-0.00298364	-0.0102712
LOC105194047	-0.00871873	-0.00433955	0.00125162	0.0145965	-0.00533616	-0.00499361	0.00413178	-0.0043916	-0.00867185	-0.00513883	0.00172067	9.51117e-05	0.0116361	-0.00496961	0.0071066	-0.00568491	0.00113029	-0.00579767
LOC105194048	-0.0184218	-0.00512512	-0.00712896	0.0103342	-0.00140382	0.0104085	0.00630977	0.00902541	0.000816252	-0.00187798	-0.00697977	0.00341949	-0.00489176	0.0108573	0.000631617	0.0121166	-0.00508185	-0.00407861
LOC105194049	0.000945681	0.00722541	-0.00870608	-0.00198899	0.00698553	0.00205649	-0.00126087	0.00382453	0.000461369	0.00348024	-0.00768433	-0.0002369	0.0137624	-0.00413821	-0.0101342	-0.00728092	-0.00376704	-0.00851624
LOC105194050	-0.000208254	0.0153328	-0.00505425	-0.000289733	-0.00247584	0.00577406	-0.00372177	-0.0113173	-0.00237818	0.00156839	-0.006605	-0.00182637	0.000693519	0.00130448	0.00936921	0.00130454	-0.00156625	0.00400457
LOC105194051	-0.00103387	-0.00661066	-0.00281389	-0.0013058	0.00917278	0.0017684	0.000330952	0.0100303	-0.0196077	0.000709443	0.00469483	-0.0139264	0.0132362	-0.00495097	-0.00470195	-0.00814388	0.00846396	-0.00845994
LOC105194052	0.0034696	0.00386836	-0.0130401	0.00114993	0.00270818	0.000673683	-0.000426117	0.00664093	-0.00774755	0.00557378	0.00167866	0.00437522	-0.00338577	0.00289528	-0.000278558	0.00265593	0.00872623	-0.0101996
LOC105194053	-0.0028624	0.0115736	-0.0141171	0.00514947	-0.000664244	0.00963696	-0.00531304	0.00504876	-0.00384187	-0.00492936	0.00296402	0.00190129	0.00668091	0.00311174	0.0050525	0.00684046	0.0062588	0.00286312
LOC105194054	-0.0101818	0.00666327	0.00101032	-0.00291973	0.0109074	0.00324379	-0.00443675	-0.00578284	0.00411248	0.00878993	-0.0052221	-0.0024252	-0.00389049	0.00832979	-0.0044884	-0.00238008	-0.000958592	-0.00406703
LOC105194055	-0.00158437	0.000972991	-0.00552713	-0.000710326	0.000713092	-0.00398032	-0.00195081	0.0119333	0.0123459	-0.0116583	0.00383187	-0.00305589	0.000513204	0.0138546	0.00654732	0.00476902	0.00480097	-0.00792058
LOC105194056	-0.0004604	-0.00209311	-0.00475555	-0.00531185	0.00383237	-0.000128113	0.00485908	-0.00770868	-0.0159756	-0.00547806	-0.013805	0.000761885	-0.0132929	0.00664911	-0.00555983	-0.0101435	0.00175428	-0.00426932
LOC105194057	-0.0149995	-0.00416602	0.00748989	-0.00124879	0.00545885	0.00824373	-0.00481966	0.00567632	0.00114078	-0.000720971	-0.00459782	-0.00831376	0.00698912	-0.00533717	-0.00356709	-0.0078267	-0.00365342	0.00924782
LOC105194058	-0.00770307	0.0060285	-0.00656498	-0.00520614	-0.000642327	0.00690112	-0.00281384	0.00312759	0.00165511	0.00155664	-0.00272344	-0.00135478	0.00249889	0.00302883	0.00184658	6.60457e-05	-0.00643461	-0.00502679
LOC105194060	0.004404	-0.00183305	0.00377973	0.00316209	0.00237433	0.00308634	0.00711822	0.00113465	-0.00248204	0.000135319	0.00091021	0.00336407	-0.00708363	-0.000925029	-0.000315831	0.000784421	0.000755033	-0.0102769
LOC105194061	-0.010472	0.0154056	0.00924664	0.0267296	0.0106695	-0.000150052	0.0183337	-0.00361744	0.00859148	0.00918015	0.000797079	0.00754559	0.00750796	0.000116076	-0.00504247	0.00625698	-0.00394456	-0.00820681
LOC105194062	-0.00332166	0.0042782	-0.00455347	-0.0171433	-0.00462594	0.0059905	-0.00632984	0.00843584	-0.0013289	0.0146573	-0.00609244	0.00456364	0.0071406	0.00141129	-0.00535224	0.00681941	-0.00609429	0.00266802
LOC105194063	-0.00636296	0.0180838	-0.00729843	-0.00832074	0.00837851	0.00309965	-3.25073e-05	0.00515387	-0.00774326	0.000479984	-0.00933622	-0.00744989	0.000448729	0.0132956	0.00360177	-0.00159134	0.00216421	-0.00566516
LOC105194065	0.00691498	0.00160978	0.00480917	0.00191892	0.000923184	-0.00416878	0.00369995	-0.00137461	-0.00122795	-0.00165546	0.00371993	0.001813	-0.00225495	0.000475957	-0.00023462	0.00286704	0.00203776	0.000925176
LOC105194066	-0.00723119	0.00297265	-0.00192778	-0.0120886	-0.00408626	-0.000747682	0.00280503	-0.0016621	0.000781307	0.00548741	0.00220394	-0.0025517	0.00511341	0.00667807	-0.0121274	-0.00328464	-0.00419207	0.00898373
LOC105194067	0.0134707	0.00650802	0.00149182	-0.00173747	0.0018206	-0.00146551	0.000616896	0.000777353	0.00475516	-0.00415479	-0.000634893	0.00455428	-0.00226473	-0.000134234	0.00569646	-7.04666e-05	0.00147973	-0.0124609
LOC105194068	-4.16263e-05	-0.00670633	-0.00453426	-0.00325555	-0.00715965	-0.00184033	0.00354926	0.00937036	-0.00407416	-0.00525602	0.0102859	0.00608152	-0.000218005	-0.00884273	0.0102268	0.00366403	-0.00517798	-0.00487631
LOC105194069	-0.00391034	0.00391114	0.0045488	-0.00632285	0.00390629	-0.00115864	-0.00240851	0.00420604	0.00280659	-0.000793324	-0.00114064	-0.00154611	0.00259972	-0.00204089	0.00476217	0.00200482	0.000225542	-0.00619244
LOC105194070	-0.0330017	-0.0230466	-0.0107199	0.00228874	0.00790589	0.00272585	-0.00641734	-0.00400095	-0.0110881	0.0144213	0.00971194	-0.00283532	0.0122728	0.00733403	0.00394998	0.00910264	0.00126809	0.0109067
LOC105194071	-0.00642193	0.0230449	-0.00302692	0.0145678	0.00419039	0.0296679	0.0322656	0.0190002	-0.0454069	-0.00155943	0.0417592	0.0332174	0.0169986	-0.0221439	-0.00691542	0.00709701	-0.00243244	0.00254278
LOC105194072	-0.00724052	-0.00817202	0.00438351	0.000102761	0.0103493	-0.00546614	-0.00372437	-0.0086996	0.00247317	0.00584907	-0.0058572	-0.00944181	0.0054981	0.00238541	0.0132072	0.00741799	0.000707132	-0.007258
LOC105194073	0.00235618	0.0121141	0.000845628	-0.00882529	-0.0208331	-0.00987803	0.0429668	0.00544955	0.0204845	0.0269459	-0.000692872	-0.00802942	0.0215129	0.0112613	0.0131612	0.0114131	0.0310151	-0.00651588
LOC105194074	0.000704927	0.0096767	0.00051543	-0.0320263	-0.0336368	-0.0194092	0.0527536	5.41008e-05	0.0134424	0.030518	-0.0120237	-0.0246538	0.0271077	0.0118346	0.00339528	0.0468126	0.0467212	0.00316345
LOC105194075	0.00303275	-0.00521606	7.5047e-05	-0.00373764	-0.00025862	-0.00347926	0.000785885	-0.00394083	-0.00643274	-0.00819257	-0.00220371	0.00113679	-0.00772689	0.0129884	0.00232007	-0.00780081	-0.00298553	-0.00426355
LOC105194076	-0.00849052	0.0214701	-0.015311	0.0116645	0.00335102	0.00389408	-0.00125686	-0.0094257	0.00407575	-0.0079659	-0.0122721	0.0015743	-0.00302149	0.00529829	-0.000680619	-0.00795156	-0.00213985	0.00360995
LOC105194077	-0.00414526	-0.0154923	0.00772889	-0.00947944	-0.00329446	-0.00196551	0.0045452	-0.00672664	-0.00600328	-0.0025971	-0.0252453	0.00617917	-0.0116656	-0.00375556	-0.00819448	-0.0115699	0.00219847	-0.00352828
LOC105194078	-0.00342447	0.00116916	-0.00576999	-0.0130894	0.0170826	-0.0127577	0.00102337	0.00295693	0.00611436	0.000123242	-0.00109279	-0.00418172	-0.0201544	-0.028627	-0.0159799	-0.00434583	0.00821863	-0.00832458
LOC105194079	0.00327345	-0.00523832	0.00338054	0.00391229	0.00044964	-0.00387909	0.00111507	0.00372844	0.00144676	0.00536602	0.000723163	0.00110317	-0.000640211	0.00370598	0.00137665	-0.00479072	0.00178686	0.00817454
LOC105194080	0.00738147	0.00119605	-0.00399794	-0.0070147	-0.00152527	0.00715311	0.00615921	0.00325517	0.0145899	0.00325277	-0.0028626	0.00319835	-0.000811717	-0.000646034	-0.00156744	0.00314502	-0.00820633	-0.00834314
LOC105194081	0.00455175	-0.00310594	-0.00453703	-0.0017575	0.00789426	-0.0031842	-0.0141903	-0.000455295	0.00495955	0.00128846	0.00773511	0.0024474	-0.00889656	-0.0134104	-0.00654554	0.00523965	3.19835e-05	-0.00395345
LOC105194082	-0.0017299	-0.0013259	0.00364734	0.00630154	-0.00320079	-0.00200429	0.00292098	-0.00296328	0.00753474	-0.00586312	-0.000537155	0.00791429	0.00446155	-0.0108012	-0.00705797	0.0087222	0.00417908	-0.00634994
LOC105194083	0.0267228	0.0226533	-0.011539	-0.0209005	-0.0345046	-0.0255626	0.00753562	-0.0218826	-0.0278901	-0.00271731	-0.00798333	-0.0170656	-0.00686144	0.00736918	-0.00436969	-0.000384479	-0.00494141	0.00762211
LOC105194084	0.0250361	0.0107937	-0.00577471	-0.0101869	-0.0125074	-0.014554	0.00998764	-0.0159229	-0.0283283	-0.00869205	0.00463927	-0.0146172	-0.00494215	-0.0057334	-0.0115748	-0.0018902	0.0087338	0.00602058
LOC105194085	0.00668897	0.0130219	0.00392241	-0.00207874	0.00317331	0.00383536	0.00385545	-0.00164769	0.00302809	0.00885121	-0.00736526	-0.00830047	0.00025231	-0.00285804	-0.000827713	0.00882061	-0.00746481	-0.00261429
LOC105194086	-0.00605704	-0.0026225	0.00406307	-0.0047962	-0.00728995	0.0146479	-0.00612036	0.000168233	-0.00119824	-0.00160956	-0.00872344	0.00996775	-0.00201166	-0.0167447	-0.0020138	0.00198595	-0.00160073	0.00623035
LOC105194087	0.000734106	-0.0103624	-0.000495785	-0.00193062	-0.00500557	-0.000339066	0.000970555	-0.00400417	0.000904161	-0.00889093	-0.00555455	-0.00135647	0.00179641	0.00898935	-0.00024221	-0.00328454	-0.00466514	-9.58895e-05
LOC105194089	-0.00123797	0.00413006	0.00658418	0.00150892	-0.000505084	0.00769525	0.000836702	-0.00985611	0.000334777	0.00145652	-0.00373267	0.00045659	0.000841223	-0.000964269	0.0107684	0.00222475	-0.00817549	0.00717635
LOC105194090	0.0107712	0.000607778	-0.00354472	-0.00163466	0.00105951	-0.00380818	0.0100445	0.000395993	0.00642023	0.0105284	0.00834301	-0.00332944	-0.00621754	-0.00366817	-0.000883133	-0.00407544	-0.00134051	9.71883e-06
LOC105194091	-0.0024792	-0.0036059	0.00828019	0.0119566	-0.000806785	0.018192	-0.00588794	0.00268933	0.0398256	-0.0259242	0.00890483	0.000263889	-0.0025083	-0.0190037	0.00512031	-0.000867206	-0.0074524	0.000157441
LOC105194092	0.010992	0.00339201	0.00523484	-0.00411344	-0.00470889	5.25968e-05	0.00612427	0.00311628	0.000525424	-0.0032447	-0.00290013	-0.00957449	0.000145942	-0.00131848	0.000334867	0.00458804	-0.0120092	-0.00358416
LOC105194093	-0.00128557	-0.00209533	0.000738974	-0.00605328	-0.00185569	0.00633985	0.0227465	0.000654409	-0.0150622	0.00648474	-0.0113645	-0.00315024	0.00215036	-0.00331372	-0.0102844	-0.00391368	-0.00289916	-0.00472965
LOC105194094	0.000470055	-0.00393818	0.00168756	-0.00628709	0.00105854	0.00523458	-0.00631095	0.00872863	-0.00370721	0.00538998	0.00698012	-0.00390217	0.0109782	0.0120484	-0.0195529	-0.00611106	0.00150963	-0.004935
LOC105194095	-0.00210257	0.00522625	-0.0040338	0.000615501	-0.00458826	-0.00452557	-0.00588432	-0.0118552	0.00323257	0.0182648	-0.00125708	0.0102368	-0.00345582	0.0159696	0.00790247	0.00667839	0.00431844	-0.00795566
LOC105194096	0.00283093	0.00748092	-0.00916293	-0.00472461	-0.00596977	-0.0083896	0.00133822	-0.0144858	0.00605969	0.00740732	-0.00218487	0.00292639	-0.00134292	0.00410216	0.00276532	-0.00976064	-0.0110184	-0.00507039
LOC105194097	4.62374e-05	-0.00162986	0.00344494	-0.00477489	-0.0133671	-0.00684123	-0.00772121	-0.0114942	0.0113438	0.00543062	-0.00733677	-0.00666278	0.00218353	-0.00836704	0.00261494	-0.00589949	0.00222581	0.00817632
LOC105194098	-0.00255291	0.00632292	-0.00428076	-0.0045498	0.00648991	0.00240546	-0.00468641	0.000684437	-0.00100526	0.000309581	-0.00256307	0.00166909	-0.00267866	0.00800579	-0.00977923	-0.00192935	6.49088e-05	0.000165072
LOC105194099	-0.00260545	0.00377152	0.00149323	-0.00738622	0.00688287	-0.00404906	-0.0106217	-0.0026553	-0.0047735	-0.0110178	0.00656286	0.001098	0.0091797	0.00583691	0.000439463	0.00367413	-0.0083552	4.82864e-05
LOC105194100	-0.00410071	-0.0107258	0.00256297	0.00421097	0.00703179	-0.00084807	0.00461909	-0.0134736	-0.000101346	0.00351876	0.00270113	0.00754666	-0.00920333	0.00396566	-0.0018813	0.00743884	0.000844376	-0.00667458
LOC105194101	0.00392999	-0.00996829	0.00413288	-0.00174036	0.00157823	0.0119234	0.00519262	0.0133548	-0.00121487	0.0019501	0.00688214	0.00177002	-0.000757372	-0.00750235	0.0112345	0.00858027	0.00355918	-0.00556718
LOC105194102	0.000989186	-0.00357364	-0.00154	0.000485166	0.00257939	0.00341338	-0.00511514	-0.00181011	-0.00502967	-0.00591011	0.000595579	0.00626298	-0.00333405	0.00283053	0.00865464	0.00843559	-0.00333348	0.00417669
LOC105194103	0.00428536	0.007372	0.00139086	0.00198669	-0.000751166	0.00380284	-0.000257576	0.00584304	0.00218848	-0.00277815	-0.00499133	-0.00301211	-0.00357328	0.00639572	0.00521014	-0.000742224	-0.00310033	0.0120213
LOC105194104	-0.00905915	0.00868689	-0.0112626	-0.00139359	0.00965106	-8.14362e-05	-0.00938235	0.00811647	0.00489127	-0.0011819	0.00807975	0.00305476	0.00283541	-0.00789904	-0.00581508	0.0110743	-5.60109e-05	-0.00291665
LOC105194105	0.00140015	-0.00244531	-0.00684967	0.00161904	0.00362013	-0.00303304	-0.00137285	0.00288088	-0.00226457	-0.000410449	0.00398056	0.000253023	-0.000299858	-0.0073199	-0.00314203	-0.00939766	-0.00780448	0.00520924
LOC105194106	-0.00117005	0.00399554	0.000802489	-0.00194852	-0.000998885	0.0118406	-0.00542481	0.00541873	-0.00266105	-0.00266812	-0.00521902	-0.0164819	0.00297727	0.000762126	0.000394493	-0.00351573	0.00173315	-0.00234659
LOC105194107	-0.00253733	0.00743889	0.00102056	-0.0105245	0.014353	0.0042319	-0.000962866	-0.0027478	-0.00561505	0.00440713	0.00384568	0.0106834	0.00947652	0.00131766	-0.00827032	-0.00626502	0.0083441	0.000955565
LOC105194108	-0.000316315	0.00505219	0.00046958	-0.00582606	-0.00289675	0.00650117	-0.00791783	-0.00552267	-0.000817069	0.0143276	0.00372269	-0.00709485	0.00377196	-0.00278496	0.000511768	0.00223212	0.00208547	0.00200438
LOC105194109	0.00591505	0.000774715	0.00822886	-0.00283107	0.001114	0.00041639	0.00546844	0.00422196	-0.00331053	-0.00277876	0.00105329	-0.00453213	0.000221495	-0.00308344	0.00202192	-0.00098741	-0.00288992	-0.0084739
LOC105194110	0.00261046	-0.00195666	0.000570229	-0.00157758	0.00117025	-0.0109482	-0.00160732	0.0051994	0.00464694	0.0166443	0.00346495	0.00489588	-0.000888337	-0.00195228	0.000312872	-0.00327233	0.0123885	-0.000969171
LOC105194111	0.00562241	-0.00930306	-0.000722709	-0.00656764	0.00953092	-0.0109814	0.000839143	0.00388498	-0.0187149	-0.026239	-0.0026692	0.00860252	0.00153903	0.00455455	0.00923027	-0.0173955	-0.00106898	-0.00344564
LOC105194112	-0.000344307	-0.00665313	-0.00324594	-0.00515287	-0.00640535	0.00576465	0.00645334	0.00672455	-0.00198493	0.00344512	0.00363775	-0.00100502	-0.0105102	-0.00296854	-0.000729158	-0.00377123	0.00542339	-0.00513748
LOC105194113	0.00663615	0.00236892	-0.00543384	0.00866567	0.0059348	0.00709068	0.00178472	-0.00426273	-0.00403831	0.00249775	-0.0133527	0.00504465	-0.00246795	0.00791582	0.000388853	-0.00609775	0.000867602	0.0076967
LOC105194114	0.0192391	0.0222157	0.0023291	0.00377128	0.0157744	0.00660127	0.00300704	-0.00568638	0.00313566	0.00879638	-0.00423498	0.0078795	0.00710369	-0.00510238	0.00325889	0.0103258	0.00276581	0.00138131
LOC105194115	-0.00583563	0.0124223	0.0132805	0.023623	0.00155082	-8.82428e-05	0.0120067	-0.000793277	0.00439357	0.000467513	-0.000133447	-0.000946794	0.000509655	-0.00886586	0.00287262	-0.00747485	-0.0060224	-0.000353442
LOC105194116	0.00261122	-0.00952589	-0.00127441	0.00367909	0.0119311	-0.00293996	0.0156216	0.00267785	0.00917488	0.0073397	-0.00327516	0.0017311	-0.000317072	-0.000553592	0.0162905	0.0113631	0.0140183	0.000917626
LOC105194117	0.016435	-0.00215791	-0.0235927	0.000732705	0.0283552	0.0155856	-0.00254476	6.40946e-05	0.0105149	0.0149079	0.000676414	-0.0112164	0.00603401	0.00750942	-0.00067671	0.00275052	-0.00106366	0.0117645
LOC105194118	-0.00629641	0.000732326	-0.00548666	-0.00410637	-0.00113886	-0.00141316	0.00118142	-0.000533661	0.000179141	0.00433574	-0.00398516	0.0085848	0.000678961	-0.000863694	0.00240908	2.30081e-05	0.00400166	2.78295e-05
LOC105194119	-0.00209086	-0.00985396	0.00273335	0.00144432	-0.000846975	-0.00102481	5.21458e-05	0.00420813	-0.00228846	0.000348863	-0.00332467	0.00942685	0.00196318	0.00300176	-0.0013285	-0.000127399	0.000416657	-0.00826074
LOC105194120	-0.0255649	0.0155137	0.00164308	0.00150602	-0.000240427	0.000867278	0.00121795	-0.0173012	-0.00159856	0.00732268	-0.00647454	-0.00668983	-0.00835981	-0.00896534	-0.00540091	-0.00154895	-0.00983794	-0.00508339
LOC105194121	0.00629142	-0.00920524	-0.00811877	0.0117642	0.0127344	-0.0170448	-0.0240555	-0.00920089	0.00477799	-0.00465093	0.00170865	0.0008493	0.00399233	-0.00561321	-0.00179736	0.000237082	0.00244197	0.00885503
LOC105194122	0.000622904	-0.0128348	-0.000589399	0.00960325	0.00295398	-0.00773428	-0.0225681	-0.0120081	-0.00933038	0.00944537	-0.0162303	-0.00255987	0.00437865	-0.00409164	-0.00474814	0.00640456	0.0071699	7.45359e-05
LOC105194123	0.00329131	0.00306689	-0.00224197	-0.0127313	-0.0104029	-0.00565606	-0.014767	-0.00224759	-0.00401075	0.0132725	0.00108128	-0.00306285	-0.00666969	0.00103457	0.00191032	0.00933945	-0.0118531	-0.00491641
LOC105194124	0.00429035	0.00554671	-0.00380895	0.00216043	-0.0157045	0.000938326	0.00692446	-0.00236293	-0.00936703	-0.00232084	-0.00273512	-0.00749902	-0.00527624	-0.00539742	0.00299867	0.00270203	-0.0135561	0.000634522
LOC105194125	0.0025711	-0.00244828	-0.0025507	-0.0119277	0.00918533	-0.00828935	-0.0175426	-0.00975519	0.00382138	0.00961439	0.00415219	0.00494486	0.0080397	-0.0125255	0.0102806	0.00832221	0.00858196	-0.00290899
LOC105194126	-0.0125229	0.0153636	-0.0070098	-0.0122606	-0.000608499	0.00085378	-0.00525513	0.00181553	-0.00335492	0.000686309	-0.00305876	0.00759769	0.00379333	-0.00997156	0.00318884	0.00039644	-0.00422368	-0.00394609
LOC105194127	-0.000153762	-0.00421033	0.000527249	-0.00691844	0.00722882	0.00340374	-0.00116616	-0.00288093	-0.00342562	-0.00470336	-0.000628795	0.00591618	-0.00313283	0.00306883	0.00715885	0.00650685	0.00140154	0.00428015
LOC105194128	-0.00160308	-0.0051186	-0.00159996	0.00374874	-0.00640323	0.00125598	0.00197261	0.00838668	0.0104321	0.00782918	-0.00193552	0.00891155	-0.00743037	-0.000474206	0.00205111	-0.00515101	0.00131438	0.00847849
LOC105194129	0.00486131	-0.0042377	0.00414184	0.000783235	-0.00928558	-0.00979298	-0.00616081	0.00118091	0.00194946	-0.00270783	-0.00233077	0.00470156	-0.00211901	-0.00299112	0.000396944	0.00458661	0.00239415	-0.00218725
LOC105194130	0.00130175	0.00620773	-0.000762996	-0.00110112	0.000222616	0.00179273	-0.00379717	0.00280666	0.00624765	-9.80933e-06	-0.00431405	-0.00136365	-0.00276133	0.00225635	-0.00234748	-0.00246194	0.00471526	0.00809011
LOC105194131	-0.00369979	-0.00340973	0.00760066	-0.00435281	-0.00961891	-0.015967	-0.0273655	-0.0146986	-0.00170076	-0.0109747	-0.0138505	0.00261336	-0.0239999	-0.0070233	-0.00345608	-0.00316506	0.0120287	-0.00352004
LOC105194132	0	0	0	0	0	0	0	0	0	0	0	0	0	0	0	0	0	0
LOC105194133	-0.00440129	-0.0037327	-0.000573444	-0.000654479	-0.00222576	-0.00209949	-0.000354591	-0.000900248	0.00135638	-0.00329586	0.000340598	-0.00394294	-0.00315278	0.00582269	0.00169346	0.00155691	-6.03276e-05	-0.0142407
LOC105194134	-0.000410216	0.0017687	0.00180285	-0.00520074	-0.000787127	0.0195837	-0.00886269	0.00276334	0.0130899	-0.000434878	-0.000132603	0.00816456	-0.0118644	-0.00881638	0.000198933	0.0255419	-0.0077874	-0.00762522
LOC105194135	0.000830377	-0.00483174	0.00312414	0.00358493	0.00823835	0.0104866	0.0123387	0.00907444	-0.00736282	0.0133521	0.00375686	0.000538528	0.00146205	0.00607282	-0.0104924	0.00168441	0.00122308	0.00382745
LOC105194137	-0.00636376	0.0136406	-0.0145657	-0.00103599	-0.0082688	-0.00101104	-0.00340179	-0.00459645	0.00182261	0.00537374	-0.00495014	0.0139442	-0.00380635	-0.0120341	-0.000289543	-0.00925513	-0.00480063	-0.00596431
LOC105194138	-0.00347435	-0.00855837	-0.00327111	-0.00453766	0.00292799	-0.00132664	-0.0149803	0.00119087	0.00243996	-7.26702e-05	-0.00190724	-0.0112091	0.00922498	0.0114706	-0.00705907	0.00453203	0.00868305	0.00306014
LOC105194139	-0.00539422	-0.00845092	-0.00240483	-0.00788357	0.00870413	0.0120191	0.00574009	0.0043014	-0.00559458	0.00835151	-0.00317639	-0.0124595	0.000172858	-0.00576093	0.00410287	0.0152399	0.00293715	0.00172653
LOC105194140	0.00404451	0.00609237	-0.00716995	0.0123521	0.00283732	0.0134784	0.00514126	-0.0142054	-0.00451091	-0.0106487	-0.00527051	-0.00264737	-0.00639504	0.00935841	-0.00557134	-0.00208613	0.000958636	-0.00599744
LOC105194141	0.0160834	-0.000405064	0.0131397	-0.00282202	0.00674686	-0.010381	0.00664174	-0.0128721	0.000320922	-0.00260616	0.00429117	0.00392671	-0.000713841	0.000890258	0.00411348	0.00615978	0.0040241	-0.0155497
LOC105194143	-0.000587756	0.00706931	-0.00568398	-0.00511952	0.00843532	-0.0109313	-0.0105293	0.000348913	-0.00264222	0.00873077	-0.00907954	-0.00200914	-0.0138539	0.00613435	-0.0106353	-0.0097395	0.00027498	-0.00924802
LOC105194144	-0.00573303	0.000933717	0.00431247	0.00306628	0.0126855	0.0094045	-0.0011151	-0.00318256	-0.00252178	0.0113452	-0.00495499	-0.00655542	-0.00163986	0.0035498	0.0139271	-0.0032231	-0.0108451	-0.0104765
LOC105194145	-0.00267235	0.000674853	-0.00084548	0.0043558	-0.00675415	-0.00334463	-0.00153972	-0.00121953	0.00465294	-0.00624987	0.000328073	-0.00591189	0.00058504	0.0040317	-0.00261873	0.0100423	-0.00375994	0.007096
LOC105194146	-0.00365196	-0.00804768	0.00450722	-0.00298112	0.00509906	-0.00493327	-0.00192475	0.00427861	-0.00201138	-0.000885786	-0.00329163	-0.00844155	0.00509277	0.00383258	0.00169879	-0.000465813	0.00249685	-0.0104304
LOC105194147	0.0132001	-0.0108988	-0.0076012	0.00212723	0.00361188	-0.0010143	-0.010253	0.00864659	-0.0133769	0.0147086	-0.0159085	0.0133545	0.0122374	0.0106768	-0.0119271	0.00613574	-0.0135629	-0.0132374
LOC105194148	-0.00277228	0.010107	-0.0084227	-0.00205047	0.00295856	-0.000833384	-0.00492291	-0.00590369	-0.00809166	0.0110058	0.00111732	-0.000615103	0.000437037	-0.00476655	-0.00532832	-0.00756542	-0.000606942	-0.00699068
LOC105194149	0.00552379	-0.00381498	2.34057e-05	0.00349806	-0.0146655	0.00961222	0.00551421	-0.00174203	-0.0118108	0.00258953	-0.00238658	-0.00312804	-0.00863832	-0.000154027	0.00449751	-0.000105911	-0.00758998	0.00417122
LOC105194150	0.00164818	0.0014558	-0.00132871	0.000956143	-0.00480031	-0.00358247	-0.00392599	0.00471181	-0.00193103	0.00387187	-0.0033537	-4.76003e-05	-0.000999298	-0.000123916	0.00242927	-0.00113562	-0.00120263	-9.35468e-05
LOC105194151	0.00190137	-0.00647559	-0.000699083	-0.00619764	-0.00219502	-0.00365787	-0.00243092	-0.00046386	0.00329951	-0.00392184	0.000405337	-0.015692	-0.00386827	0.00522742	-0.00239576	-0.00497613	-0.00805104	0.00215854
LOC105194152	0.00268071	-0.00047136	-0.00416142	0.00347609	-0.00450747	-0.00648862	-0.00146959	0.000841459	0.0115727	-0.0072964	-0.0111784	-0.00167379	4.11455e-05	0.00491656	-0.00286747	-0.00532438	0.0046576	-0.00126215
LOC105194153	-0.00636804	0.0138136	0.0069997	-0.00250546	0.00270653	-0.00167888	-0.000201166	0.0044373	0.00176423	-0.00716234	0.00454538	-0.0132083	0.00520792	0.00485613	0.00274655	-0.0050498	0.00650172	0.00607299
LOC105194154	-0.00106936	0.0114714	-0.0087536	-0.000379486	0.00222913	0.0102623	-0.00489285	0.00685287	-0.0144493	-0.0143451	0.015866	-0.0104316	0.00719437	-0.0099931	-0.0111819	0.000833785	-0.000232857	0.00409681
LOC105194155	-0.00120046	0.00267726	0.00123509	-0.00543228	-0.00191307	-0.00122659	-0.00327941	0.00799967	0.00984324	-0.00182892	0.00250908	0.00579362	-0.000187461	0.00255849	-0.00415256	0.00280471	-0.00115151	0.00212421
LOC105194156	0.000160882	0.00941535	-0.0028619	0.00642291	-0.00450142	0.00804398	-0.00508696	-0.00751297	-0.000614589	0.00266273	0.00229288	-0.00228493	0.00260551	0.0103007	0.00231591	-0.00328563	0.00539909	-5.87313e-05
LOC105194157	0.00439799	0.00767902	-0.00137791	-0.00768573	-0.0011727	-0.00102769	-0.00427112	0.0149603	-0.00984741	0.00691969	0.0036888	0.0112516	0.00289099	-0.0140798	0.00467557	-0.001892	0.00880794	-0.00921759
LOC105194158	-0.00547848	0.0146706	-0.0027821	0.00618609	0.00911363	0.00240162	-0.00986382	-0.0143086	0.00319199	0.0105178	-0.0044827	0.00205991	0.0046165	-0.00512249	0.0128208	0.00166951	-0.00013252	0.00127629
LOC105194159	-0.00883472	-0.0118099	-0.00472685	0.0058125	0.00293313	0.0017584	-0.000765945	-0.00829399	0.000735609	-0.00279385	0.00527145	-0.00168878	-0.00971854	-0.00684416	0.00591594	-0.00117992	0.00365452	0.00064294
LOC105194160	-0.0157353	-0.00407604	0.00954492	-0.00972153	0.00530048	0.0116645	-0.0112579	-0.00766717	-0.00570791	-0.0175622	0.00247707	0.00461372	-0.00628138	-0.0101753	-0.00339363	0.0111715	-0.0104183	0.00383381
LOC105194161	-0.0133611	0.0108307	0.000525676	4.80878e-05	-0.00648931	0.0125487	-0.00165924	-0.0054895	-0.000140607	-0.00188212	0.0116553	0.00359571	0.0130684	-0.00257914	0.00956151	0.0191314	-0.00372376	0.000338836
LOC105194162	-0.00998838	0.00835068	-0.00111352	0.00780674	-0.00458577	0.000661318	-0.00514153	-0.0102605	-0.00543558	0.00412309	-0.000740901	-0.00833759	0.0074954	-0.0111832	0.00371855	-0.00413899	0.00628967	0.00536659
LOC105194163	-0.0146717	0.00709622	0.00118553	-0.007022	-0.00248594	-0.000997537	-0.0156009	-0.00413031	0.000951124	-0.00555707	0.00190525	-0.00364147	0.00784469	0.000406691	-0.00608351	0.0153698	0.00424914	-0.00406148
LOC105194164	0.00225046	0.00384142	-0.000867364	-0.00144801	0.00101023	-0.00731256	-0.0122106	-0.00325247	0.00144953	0.00252608	-0.00741812	-0.000889862	0.0056133	-0.00114991	-0.00338805	0.00235858	0.0047728	-0.00420965
LOC105194165	0.00341927	0.00487186	0.00506526	-0.000931136	0.00189109	0.000725124	0.00470028	0.00057909	3.23184e-05	-0.00672423	-0.000880806	-0.00408172	-0.0180502	0.000426587	0.00508711	0.0029118	-0.00683348	0.00508131
LOC105194166	0.00993723	0.00189705	0.0076038	-0.00796062	0.00702565	-0.00083754	0.00910222	-0.00452781	-0.00360246	0.000452793	0.0104023	-0.00163183	0.0014067	0.00776153	0.00515915	0.0126248	0.000737768	0.00306599
LOC105194167	0.00754492	-0.000304843	-0.000142535	-0.00293047	0.00189734	-0.000813519	0.00496192	0.00532629	0.0084832	-0.00566793	-0.000557889	-0.00421249	0.000897344	-0.00104089	-0.00826411	-0.0154945	-0.00989835	0.0018756
LOC105194168	0.0034189	0.0147632	-0.00526774	0.00707894	-0.00188329	0.00623752	5.82512e-05	-0.00445579	0.00531374	-0.00249725	0.00178545	-0.00174194	0.00126949	-0.000554506	0.000489237	-0.00126584	0.00177431	-0.00409272
LOC105194169	-0.0118669	0.0217499	-0.0160739	-0.0126741	-0.00811665	0.00420663	-0.00924594	-0.00894302	-0.00930477	-0.00381325	0.00542301	0.0104904	0.00173095	0.000566351	0.00268081	-0.00455873	-0.0119415	-0.00477201
LOC105194170	-0.000226437	0.00197139	-0.011987	-0.00616545	0.00702833	0.009669	0.0011741	0.00274887	0.00112315	0.00281176	-0.00157301	0.0113499	0.00519786	-5.66321e-05	0.0024072	0.00324601	0.00568143	0.0101814
LOC105194171	0.00521954	-0.00826459	-0.0128527	0.00686646	0.0218232	0.00108153	-0.008552	-0.00720613	0.00350454	-0.00391431	-0.00264546	0.000385034	0.000656536	0.00790484	0.00684085	0.00878536	-0.0100779	0.00157457
LOC105194172	-0.00180688	0.00755304	-0.00852761	-0.00044523	-0.0104644	-2.62822e-05	0.00977127	0.00156397	-0.00227805	-0.00569984	-0.00810535	0.00415093	-0.00345341	0.0130437	-0.0061505	0.00212966	-0.00726563	-0.00524284
LOC105194173	0.000868331	0.004048	0.00101523	-0.00162198	-0.00366508	0.0052793	-0.0110658	-0.00684166	0.0032917	-0.00809466	-0.0114432	-0.00506379	-0.0202961	-0.0107597	-0.000162878	0.000868845	-0.010892	0.00211888
LOC105194175	0.000425633	0.0019857	-0.000224882	-0.00158375	-0.00278686	0.00957511	-0.0114905	-0.0159242	-0.000850067	-0.00782626	0.000550396	-0.00168947	-0.00311143	-0.00886949	0.00610032	-0.000345408	-0.00890758	-0.00172129
LOC105194176	0.00456574	-0.00107782	0.000183664	0.00310251	-0.00182123	0.00252138	-0.0109407	0.00995413	-0.00992932	-0.0036422	0.0104748	-0.00634453	0.0141216	0.00870995	0.00259637	-0.0175826	-0.00711199	-0.00235432
LOC105194178	-0.0119107	0.0137087	-0.0129757	0.0020478	0.00076196	0.00601444	-0.00156753	-0.0041791	-0.00116574	-0.00697193	-0.00172383	-0.00377721	0.00462007	0.00198632	0.00300299	0.0104545	-0.00194954	-0.00310229
LOC105194180	0.00428007	-0.00704937	0.00297379	-0.00121314	0.000394655	-0.00689244	0.00854908	0.00911986	-0.00248747	0.00585995	0.0118004	0.00891062	-0.000739616	0.00217489	0.00166274	0.00316256	0.0132566	-0.0051761
LOC105194181	0.00158743	0.00155693	-0.000843423	-0.00142068	0.000518556	-0.00237148	-0.00324963	0.000124973	0.00309226	0.00426703	0.00552379	0.00105191	0.003673	0.0036146	0.00780245	-0.00217687	0.00479138	-0.0141007
LOC105194182	-0.00447204	0.0085436	-0.00955131	-0.0062311	0.00440044	-0.00651365	0.000327105	-0.00251404	0.00968092	0.00113134	-0.0130054	0.00077348	-0.00225978	-0.00160729	0.0142901	0.00441629	-0.00326252	0.00609299
LOC105194183	-0.000728607	-0.00194504	-0.000279624	0.00025427	0.00820336	0.00136063	-0.00460799	0.00516209	-0.00730171	-0.00272307	-0.0131304	-0.00985838	0.00656951	0.000231388	0.00191364	-0.00733523	-0.00239806	-0.00332565
LOC105194184	0.00165299	-0.00450895	0.00118233	-0.00900772	-0.018318	0.003216	-0.00552427	-0.00332163	0.00494395	-0.0087625	-0.000986055	-0.00227435	0.00911963	0.0042228	0.00225222	-0.00596147	-0.00822764	0.00101954
LOC105194185	-0.00202702	0.00962122	-0.0052731	0.00126958	0.0062756	0.00924447	0.00629451	0.000471248	-0.0185261	0.0108346	-0.00542784	0.00765888	-0.00100352	0.0012616	0.0180356	-0.00389113	-0.00296055	0.000792518
LOC105194186	-0.00431579	0.00465251	-0.00194254	-0.000951256	-0.00484101	0.00044335	0.00237061	-0.00644313	-0.000395366	0.00167023	0.00456415	-0.00838004	0.00386572	0.00161978	0.00870867	0.0114043	0.00293679	0.00204772
LOC105194187	-0.00726965	0.018148	-0.017695	-0.00486062	0.00343307	0.00810584	-0.00217149	-0.000776046	-0.00414626	-0.000161843	-0.00666039	-0.000523168	-0.00459638	0.00423646	0.000952885	-0.00237682	0.000393594	-0.0101823
LOC105194188	-0.00189479	-0.00198219	0.00445224	-0.00234017	0.0059551	0.000171816	-0.00156445	-0.000641656	-0.00136443	-0.00189841	-0.000939154	0.00128281	0.000471991	0.00593978	-0.000346115	0.0013795	0.00153371	0.0122982
LOC105194189	-0.00443164	0.0158928	-0.00506025	-0.00277426	-0.00594563	-0.00153894	0.00151022	-0.00116867	0.0054715	-0.00373496	0.00616567	0.00384612	-0.00343676	-0.00237083	0.00136773	0.00458819	-0.00698038	0.00961322
LOC105194190	-0.00877498	0.000741937	-0.00180263	-0.00614614	-0.000775391	0.00271126	0.00639755	0.00159581	-0.00307258	0.00523533	-0.00321573	-0.00737052	0.000116994	-0.00576275	-0.000118448	-0.00684774	-0.00156382	-0.00295982
LOC105194191	0.00417622	-0.00132236	0.00373662	-0.000181335	-0.00106366	0.00123834	0.00288016	0.00540221	0.0079375	-0.000489023	0.00434123	0.0125934	0.0101651	-0.00699176	0.00274507	0.00513071	0.00263781	6.07269e-05
LOC105194192	0.00645935	-0.00674936	0.00584052	7.92343e-05	0.00740697	-0.00891934	0.00926489	-0.00346613	0.00533849	0.00605283	0.00582845	0.00123863	0.00193341	0.000760982	-0.00454173	0.00338343	0.00298733	0.00200306
LOC105194194	-0.000340428	-0.00394555	0.0032816	-0.00501483	0.00415165	0.0103456	-0.00541909	0.00176641	-0.000312126	-0.0108937	-0.000377601	-0.00398094	4.5334e-05	0.0097704	0.000777268	-0.00666314	-0.00843704	-0.012276
LOC105194195	0.00140374	3.46816e-05	-0.00111074	-0.00300382	-0.0044773	0.00140847	-0.0026473	0.00645638	0.00199172	0.00363563	-0.0015522	-0.0025034	0.00162059	0.000702148	0.00344429	-0.00775842	-0.00177517	0.000790183
LOC105194196	0.00604421	0.00838535	0.00601552	-0.00285329	-0.00090355	0.00247515	-0.00355967	0.0049312	-0.00292413	-0.000629883	-0.00056789	0.0012226	0.00536502	0.000690801	0.00146694	0.00146851	0.00321632	-0.0104684
LOC105194197	-0.000871648	-0.000291485	0.00628729	-0.0117228	0.00185507	-0.0137868	-0.000725327	-0.0173945	-0.00574692	-0.00433077	-0.0039473	-0.0127219	0.0134	0.00326688	0.00747887	0.0206466	-0.00660855	0.000708941
LOC105194198	-0.00712125	-0.00532373	0.00118415	-0.00635623	0.00218365	-0.000377187	-0.00230803	4.3408e-05	-0.00164266	-0.00244456	0.000457908	-0.00831319	-0.00333414	-0.00111599	-0.00158714	-0.00354716	-0.00314966	0.0186542
LOC105194199	-0.00713005	0.00159918	-0.0133195	0.00736936	0.00237445	0.00760935	-0.00262508	-0.0103417	-0.00342391	0.0002646	0.00487371	0.00508242	4.03705e-05	0.0030244	0.00111045	0.0131761	0.000497616	-0.00679725
LOC105194201	-0.00333061	0.00506321	-0.0035108	0.00362957	-0.00715083	0.0028708	-0.0067201	-0.0157618	-0.0017344	-0.00171781	0.0115903	0.0114657	-0.00541897	-0.000240415	-0.0034044	0.00198387	-0.00478255	-0.00701153
LOC105194202	-0.00482688	0.00576188	-0.00136595	0.00505256	0.011573	-0.000562292	0.00515061	0.00366874	-0.00213487	0.000334004	-0.00261311	0.0102355	-0.00395023	0.00664625	0.0011613	-0.00550394	0.00884254	-0.00506044
LOC105194203	-0.00215896	-0.00803532	-0.00660697	0.0108053	0.00770371	0.013266	0.000426921	-0.00280296	4.35143e-05	0.00227489	-9.2148e-05	-0.00873257	-0.0080037	-0.00106969	-0.00215451	0.0075414	0.000302327	0.0174458
LOC105194205	0.00679838	0.00637443	0.0034018	-0.00800397	0.00895338	0.00679869	0.00692163	0.010389	0.00475019	0.00738128	0.0107574	0.00639653	-0.000202453	0.0115229	0.0217952	-0.00441508	0.00501762	-0.0058658
LOC105194206	-0.00138907	0.0104617	-0.00382655	-0.00489661	-0.00182101	0.000352145	-0.00128063	-0.0010989	0.000408929	-0.00596434	-0.00194889	0.00132508	-0.00131004	-0.00147827	-0.00120462	-0.000981791	0.00316745	-0.012209
LOC105194207	-0.0197978	-0.00699519	-0.00852331	0.00570795	0.000700972	0.00570599	-0.00179317	0.00452676	0.00204479	0.00292072	-0.0105843	0.004947	0.00517405	0.0063481	-0.0058991	0.00113941	0.000961515	-0.0180277
LOC105194208	-0.00767378	0.0149529	-0.00570611	0.000730536	-0.00344936	0.000301182	-0.00329324	0.000832351	0.00377949	-0.00361258	-0.00266855	0.00703826	0.00135313	0.00100387	0.000131906	0.000747496	0.00275009	0.0165397
LOC105194209	-0.0131269	0.00456885	0.00140487	0.00113053	0.00482463	0.00678252	-0.00664174	-0.00433027	0.0032629	-0.0123604	-0.00104534	-0.0221942	0.0155138	-0.00200194	-0.00121989	-0.000357459	0.000900131	0.0117293
LOC105194210	0.00734896	-0.000407644	0.00387168	0.00205647	-0.00139023	0.00401052	-0.00758912	0.0107477	-0.00785786	-0.00183902	-0.00454765	-0.00420615	0.000309274	0.00405596	0.00485304	-0.00245467	0.011272	-0.0107013
LOC105194212	-0.00396019	0.0114809	-0.00890303	-0.00366137	0.00532649	-0.00102003	-0.00412368	-0.00470366	-0.0036821	-0.000167076	-0.00362231	-0.000800111	0.00560012	0.000577068	0.0147876	-0.00564978	0.00232138	0.00835336
LOC105194213	-0.000428456	0.00593718	0.0119985	0.00214715	-0.0061245	-0.00652049	0.00631247	-0.00845528	0.00430107	-0.0071292	0.00199007	-0.003349	-0.00514173	0.00684396	0.00107448	-0.00770515	-0.00359677	0.00089892
LOC105194214	0.0014318	-0.00532363	0.00401996	-0.0036124	-0.0023296	-0.0041613	0.0054756	-0.00937658	0.0103352	-0.00639939	-0.0110481	-0.00301003	0.00261375	0.0185137	-0.0016382	0.00141875	0.00743993	-0.00119509
LOC105194215	-0.00509771	0.00091264	0.00654276	-0.00322312	0.00255723	-0.00585323	-0.0133631	-0.00302208	-0.00872997	0.00440694	0.00454743	0.0153661	-0.00648012	-0.0121579	0.00156588	-0.00470963	0.00354358	-0.00540711
LOC105194216	-0.00220698	0.0169504	0.00102717	0.00340313	-0.00308405	-0.00225827	0.000579097	-0.00200956	-0.00225768	-0.0100164	0.00953874	0.000679764	0.00131451	0.000348006	-0.000611994	-0.00122106	0.00413637	0.0072066
LOC105194217	0.000660197	0.00725431	-0.0235982	-0.00584409	-0.00313018	0.0107791	0.00517243	0.000229449	0.0014683	0.00428847	-0.00649657	-0.00173027	0.00790424	0.00368517	-0.00750867	-0.00129533	0.00155725	-0.00186942
LOC105194218	-0.0100659	0.00363677	-0.00554417	0.00306529	0.00245966	0.00550084	0.012903	-0.00422346	-0.00165756	-0.00142395	0.00559989	0.00275346	-0.0034455	-0.003365	0.00133192	-0.0159201	-0.0132662	0.00751159
LOC105194219	0.00668088	-0.00414666	0.0020767	0.00604332	0.00847641	0.000747395	0.0173748	0.00542829	-0.00152692	7.62018e-06	-0.00430908	-0.00545344	0.0103858	0.00569842	0.000561564	0.00975475	0.0176619	0.000619597
LOC105194220	0.00698126	-0.00865947	-0.0069034	-0.0127542	0.0241603	0.00486308	-0.0154607	-0.00274676	-0.0156511	-0.00259552	0.00941274	0.00538618	0.00542087	0.00327028	0.00597081	-0.000715176	0.00549271	-0.000319302
LOC105194221	0.00533749	0.00401147	-0.00485675	0.0018619	0.00216779	-0.00733267	-0.00265851	-0.00708562	0.00965167	0.00822171	-0.000489534	-0.00994383	0.00672277	0.00747551	-0.012351	-0.0041673	-0.00506165	0.006938
LOC105194222	0.00187712	-0.00614861	-0.0058194	-0.00265736	0.00539408	-0.000295157	-0.0124853	0.000557078	-0.00956006	0.00943939	0.00778103	-0.000278338	-0.00194015	0.0156942	-0.00110643	0.00364394	0.0117274	0.00822727
LOC105194223	0.00241165	0.012039	0.00209817	-0.00333113	-0.00373322	-0.000402688	-0.00718685	0.00291248	-0.0114197	0.000981771	0.00904917	0.0105531	0.0141532	0.00803513	-0.00845523	-0.0117861	0.00415638	0.00402595
LOC105194224	-0.000187035	-0.00229816	0.00297281	-0.0109488	-0.00657427	-0.0063086	-0.00238511	-0.0061857	0.00612003	0.0268148	-0.011935	0.00955089	0.00581593	-0.0107987	0.00617231	0.00835816	0.00374818	0.00687478
LOC105194225	-0.00555312	-0.00834477	-0.00131974	0.000123809	-0.00117819	0.00469365	-0.00325844	0.00144774	-4.04096e-05	0.00827303	0.00018906	-0.000929925	0.00117632	0.00312263	0.000705406	-0.00517261	0.000673783	0.00815613
LOC105194226	0.00376075	0.000845292	0.00553397	0.0138104	-0.00464567	-0.00938641	-0.0079596	-0.00763405	0.00635917	0.00802114	-0.00787987	0.00501059	0.000887395	0.00604907	0.0179264	0.0127688	0.00608991	-0.00720057
LOC105194227	0.00532261	-0.00409078	0.000784907	0.00467257	-3.01367e-05	0.00849905	-0.00850473	-0.0137161	-0.00291207	0.0164497	-0.0101498	0.00419285	0.000128844	-0.0101477	-0.000863993	-0.00187663	-5.85122e-05	0.00529696
LOC105194228	0.0116147	0.00506903	0.00198808	-0.0138968	0.000622484	0.00397451	-0.0173561	-0.0148425	0.00631663	-0.000349908	-0.0321756	-0.00379141	-0.0123482	0.00598892	-0.0020502	0.0107302	0.00689728	-0.00142146
LOC105194229	-0.00483149	0.00622536	-0.000855645	0.00741512	-0.00104345	0.00353694	-0.0100501	0.00357951	0.0118414	0.00329749	-0.00807579	-0.000957895	0.0064921	0.00174094	-0.00399048	0.0100319	0.0036669	0.00510852
LOC105194230	0.00958326	0.00615312	-0.00855379	-0.00153131	-0.00440187	-0.0123	0.00483578	-0.00624555	-0.0120071	0.00280792	0.000321986	0.00552302	-0.00417947	-0.00586012	0.00427439	-0.00104525	-0.00538814	-0.00729305
LOC105194231	0.00586499	-0.000905107	-0.00750255	-0.0031402	0.0004592	0.00558028	-0.00295436	0.0015306	-0.00265355	0.0158839	-0.00604576	-0.00332923	0.00195521	-0.00235989	-0.00101799	0.0100274	0.00246764	0.00381828
LOC105194232	-0.0101677	0.0190166	-0.0116003	-0.000593619	-0.00433402	0.00469833	4.85953e-05	-0.00409895	0.00445565	-0.00307967	-0.00549074	0.00166447	0.00623667	-0.0064633	-0.0073022	0.00450544	-0.00169454	0.00512632
LOC105194233	0.00770448	-0.00195596	0.00162495	-0.00233922	0.00420173	-0.00187891	-0.000175978	0.00307778	0.00718936	0.00217412	-0.00741635	-0.000104792	0.0065209	-0.00283014	-0.00570944	0.0144297	0.00472722	-0.00247213
LOC105194234	-0.00614758	0.00267819	-0.00062783	3.11191e-05	0.00830203	0.00336343	0.00083289	-0.0108223	-0.0135497	0.00999062	-0.00706052	-0.00375326	0.013863	-0.0124652	0.0044151	-0.0145839	0.00446074	0.00103373
LOC105194235	-0.017673	0.0253633	-0.0225322	-0.0118684	-0.00207788	0.00652907	0.000680631	-0.00391698	0.000947228	-0.00286861	0.00301189	0.0120298	-0.00226502	0.00465163	0.00279309	0.000936069	-0.00101614	0.0074724
LOC105194236	0.00267927	0.00632279	-0.00384495	0.00944684	-0.00821444	-9.14125e-05	0.0011499	0.00320836	-0.00289847	0.00905113	0.0071576	-0.00103892	0.0047848	-0.000586883	0.00271594	0.00474383	-0.000815905	-0.00850515
LOC105194237	-0.00092584	0.00862033	-0.00101876	0.00643862	-0.00381579	0.0025473	0.00503824	-0.00149563	0.00737822	-0.0104023	0.00409072	0.000471061	-0.00375606	-0.00916092	0.00741085	-0.00283934	-3.14989e-05	0.0184839
LOC105194238	-0.0203375	-0.00276535	-0.00156218	-0.00664042	-0.00294843	0.00703044	0.00396797	-0.011155	-0.00641668	-0.0146165	-0.00506295	0.00188246	-0.0013565	0.02091	-0.00491173	0.00709874	-0.000699829	0.00379592
LOC105194239	-0.00580119	0.0073736	-0.00440562	-0.00702023	-0.00400587	-0.000844665	-0.00256241	0.00447769	-0.00217616	0.00370591	0.00635654	0.00162679	0.00259824	-0.00392472	-0.00470153	-0.000979469	0.00132975	-0.00586518
LOC105194240	0.00460533	-0.00170241	0.00462388	0.00813381	0.00659048	-0.00679128	0.00253421	0.00489499	-0.00559408	0.00232391	-0.00809564	-0.0013235	-0.0108569	-0.000778877	-0.00188972	-0.00750071	-0.00105582	0.00576923
LOC105194241	0.00202455	-0.00224946	-0.00459345	0.00528636	-0.0079107	-0.00707018	0.00335933	0.00925392	-0.00400961	0.00982033	0.00933119	-0.00309846	-0.00778925	-0.0140393	-0.00721756	0.00353474	0.0086277	0.00097112
LOC105194242	-0.00643244	-0.00949628	-0.00598552	-0.00534778	0.0214732	0.013783	-0.00347834	0.000738943	-0.00089084	-0.000728291	0.00333622	-0.009642	-0.00112897	0.00693588	-0.00124765	-0.000224125	0.000313735	-0.00157436
LOC105194243	-0.00364946	0.0121203	0.00364676	-0.000611592	-0.000780359	0.0103596	0.000614235	0.00179278	-0.00385127	0.00686497	-0.000541718	-0.0112862	0.00296847	-6.34343e-05	0.0129037	0.0129999	-0.00871949	0.007095
LOC105194244	0.0164933	0.0106618	0.00934738	-0.00441644	0.00392283	0.00401202	0.00293833	-0.00353351	0.00888119	0.00121693	-0.0027849	-0.00650655	0.00973945	0.000806117	0.0141689	-0.0139443	-0.00614264	-0.00336599
LOC105194245	0.00646892	0.00108377	-0.0014758	-0.00233503	-0.000240925	-0.00371852	-0.00883859	-0.0169976	-0.0178996	0.00962199	0.00726052	-0.00685413	0.00309255	0.0129676	0.00512831	0.0186597	0.00476366	-0.00515459
LOC105194247	-0.00525298	-0.00127747	-0.0128176	-0.00843941	0.00198634	1.49584e-05	0.00165619	-0.00705371	-0.00666628	0.0162128	0.00838195	0.00960643	-0.00687717	0.0123719	-0.000389603	-0.0175948	0.00111526	-0.00787294
LOC105194248	-0.000291362	0.00584914	-0.00123584	0.00175371	-0.00870045	0.0161173	-0.00552919	0.00741265	0.0205408	-0.0072553	-0.00788318	0.000864841	-0.00548603	-0.00927412	-0.0184095	0.000853522	-0.00386794	-0.00550255
LOC105194249	0.00509942	-0.0130826	0.00398911	-0.00624878	0.0105972	-0.00058744	0.00303895	-0.0176158	0.00739823	0.00646548	-0.0165939	0.00126258	-0.00693896	-0.00215704	0.0161516	0.000461908	-0.00714432	0.000972055
LOC105194250	0.00031236	-0.00308344	0.00621671	-0.00439744	-0.00874538	-0.00938849	-0.00298151	-0.010019	0.00824802	-0.00672599	0.00521772	-0.00613482	-0.00265371	-0.00412793	-0.00488371	0.00354505	-0.00704638	0.00230444
LOC105194251	-0.0166181	0.0112772	-0.0224871	0.00146322	0.0020677	-0.0043236	-0.00516001	-0.00100055	0.000608103	0.00439783	-0.000966667	0.00302328	-0.00580679	0.0120103	0.0031898	-0.00224401	0.0109506	-0.00565335
LOC105194252	0.00231617	0.00112428	-0.00702021	-2.1329e-05	-0.00894533	-0.00378675	-0.000149472	-0.00466212	-0.00258762	-0.000491591	-0.000549545	-0.000905849	0.00254799	0.00330634	0.000652087	0.000221552	0.0016903	0.00622041
LOC105194253	-0.00152869	-0.0102829	-0.00837141	0.00598774	-0.000322801	0.0020402	-0.00381182	0.00328715	0.00078274	-0.000683737	-0.000281037	-0.00147573	0.00380924	0.00806018	-0.00237142	-9.11409e-06	0.00266233	0.0173617
LOC105194254	0.003377	-0.000334671	-0.0036311	0.00896151	-0.00517673	-0.0155431	0.00173875	0.000565145	-0.00215981	0.00857851	-0.00441374	-0.00819101	0.0126646	0.00990929	0.00695397	0.0145566	0.00817412	0.000625005
LOC105194255	-0.00393513	0.0026656	0.000173967	0.00604117	-0.0150148	-0.00838538	0.00573865	0.00565639	-0.0121907	-0.00429171	0.00878224	0.0143749	0.00798778	0.00259319	0.0160744	0.0114075	0.0119939	-0.0023101
LOC105194257	0.00143884	-0.000673994	-0.00380611	0.00363945	-0.00420023	0.0020629	0.0203193	0.00420163	-0.00286919	-0.0120587	-0.0153443	0.0174832	-0.00178125	-0.00155292	-0.00687413	0.000224626	-0.00106503	0.00264062
LOC105194258	-0.00214427	0.00854624	-0.00801772	0.0108588	0.00959177	0.00490113	-0.00243469	-0.0058793	-0.0142246	-0.00257513	-0.00639423	-0.0125924	-0.00627886	0.00289319	-0.00167867	-0.00392063	0.00157291	-0.00309042
LOC105194259	0.00488556	-0.00283134	0.00231554	-0.0030242	-0.00178943	0.00304628	0.00153037	0.00179224	-0.00377123	0.0036213	0.00348063	0.0079228	-0.000214138	-0.00293785	0.000786128	0.00544811	-0.00700873	-0.00311694
LOC105194260	0.00585846	0.00289818	-0.00208648	0.00353599	0.00474938	0.00285881	-0.00983717	0.010331	-0.00387943	0.00564466	-0.0103905	-0.00263963	0.00074721	-0.00238492	-0.000748734	-0.00637746	0.0156139	0.012029
LOC105194261	-0.00765519	-0.00239713	0.0135971	0.0125627	0.0021046	0.00489524	0.000136001	0.000946036	0.0071899	-0.00041011	-0.0119029	-0.0181143	-0.00516286	0.0172369	0.0188628	-0.00254616	-0.0023203	-0.00196978
LOC105194262	-0.00565329	-0.00271147	0.00409645	-0.00420887	-0.00438306	-0.00090704	0.00329406	-0.00260398	0.00223691	-0.000977049	0.0101037	-0.00711365	0.00579616	0.00442209	0.00620949	0.0138215	-0.000785071	0.0022011
LOC105194263	0.00269623	0.00524026	0.00902471	-0.00548097	0.00318838	-0.005759	0.00739689	0.00267793	-0.00336155	-0.00991723	-0.00549719	-0.00117058	-0.0133917	-0.0185764	-0.00481194	0.0138048	0.0007497	0.00701832
LOC105194264	-0.00165747	0.00104394	0.00973067	0.00148695	4.72529e-05	0.00145807	0.00249289	-0.000813238	0.00149829	0.00288575	0.00241153	-0.00363165	0.0110118	-0.00259444	-0.0032217	-0.00108065	-0.00393081	-0.016514
LOC105194265	-0.00623954	0.00160625	-0.00449719	-0.00310409	-0.00224922	0.00449838	-0.00212674	-0.00221932	-0.00303137	0.000184965	0.00407516	-0.00106377	0.008626	-0.00320651	-0.0108007	0.000649838	0.000169767	-0.00618227
LOC105194266	-0.00391534	0.00183628	0.00300999	0.0072524	-0.0106121	0.00285146	-0.00088057	-0.00162779	0.00278112	-0.00404373	-0.00192547	-0.00213507	0.00498237	-0.00541734	-0.00613801	-0.00501889	0.00232317	0.00410984
LOC105194268	-0.00629676	-0.000479524	0.0014827	-0.00754381	-0.00811008	0.00117528	-0.00729664	0.00567143	0.0110427	0.00322128	0.00470176	0.00587943	-0.00242373	0.00301014	-0.00105879	-0.00399095	-0.00281405	0.000301816
LOC105194269	0.000900989	-0.00209786	0.0022878	0.00583599	0.00520751	-0.00365212	0.00452683	0.00943178	-0.00472072	-0.00211104	0.00148145	-0.010006	-0.00395705	0.00170545	0.00593171	0.00798282	0.00105729	0.00200165
LOC105194270	0.0125295	-0.000226727	-0.00376205	0.0154016	-0.00612612	-0.00335435	-0.0123508	0.00993576	-0.00309875	-0.00794713	0.0072313	-0.00924264	-0.00633931	-0.0167539	0.0144712	0.00275172	-0.00537662	-0.00598858
LOC105194271	-0.00282771	-0.000642147	-0.00396067	-0.0178555	-0.00395633	-0.00298167	-0.00114534	0.00124981	0.00111885	0.0101741	0.00476405	0.00894549	-0.00190679	0.000855083	-0.00438627	0.00606136	0.00130683	0.00864803
LOC105194272	0.00194388	0.00104499	-0.00326331	0.0104565	-0.00841845	-0.00294856	-0.0143238	0.00919209	-0.00285301	-0.00650327	0.0105381	-0.00851329	0.00239769	0.00432536	-0.00422305	-0.00275711	-0.00320732	-0.00709565
LOC105194273	-0.000547545	0.00591682	-0.00543632	-0.0004737	0.00748048	0.00497216	0.00373183	-0.00269871	-0.000427893	0.000971787	-0.00375909	0.00338634	-0.0113244	-0.0091817	0.00596808	0.00209481	-0.000939925	-0.00687356
LOC105194274	0.00364509	-0.00308818	0.00668579	-0.000227562	0.0110952	0.00515311	-0.00259567	-0.00881325	0.00848212	0.0103507	0.00290879	-0.00897045	0.00267271	0.000910071	0.0125247	0.0115609	0.000112007	0.00227008
LOC105194275	0.00102235	-0.00945227	-0.0136741	0.0174294	0.000605422	-0.00357419	-0.00877196	-0.0018235	-0.0117409	-0.00302509	0.00999691	-0.00527162	0.0121905	-0.0051807	0.000355795	-0.0155904	0.00414449	-0.00873143
LOC105194277	0.00463134	0.00026473	0.00499179	-0.00813381	0.00451525	-0.00308875	-0.0020557	-0.01321	-0.00962298	-0.00239108	0.00370879	0.00838709	-0.000735147	-0.00403264	0.00772655	-0.00154729	-0.0105772	-0.00285209
LOC105194278	0.00736125	-0.00672808	0.00220758	0.00495678	-0.00512615	-0.00478695	-0.00622644	0.00425354	0.00124359	0.000549376	-0.00171617	-0.00198685	0.00454503	0.000373087	0.00449544	0.00160236	-0.00267159	0.00294811
LOC105194279	0.00450028	-7.81209e-05	0.00591531	9.69255e-06	-0.00289122	0.00120287	-0.00269036	-0.000269546	-0.00426947	0.0110835	-0.00681497	-0.00679818	0.00572919	-0.00913659	0.00470006	-0.000476845	-0.00107168	0.00373911
LOC105194280	-0.0225033	0.00537479	-0.000312857	-1.77722e-05	-0.00503858	0.0012688	-0.00870993	0.00102542	-0.00670176	0.00504008	-0.00312616	-0.00141434	0.00663715	-0.00906177	0.0124853	-0.00685855	-0.00372118	0.0166907
LOC105194281	0.00402936	0.00186287	-0.000717125	-0.00764323	-0.0108373	0.00246493	-0.0109737	0.0147756	-8.12011e-05	0.00904023	0.00474047	-0.000105927	-0.00983003	-0.0100234	-0.00461467	0.0134769	-0.00703404	0.00401018
LOC105194282	-0.00149953	0.00470491	-0.00041669	-0.00373757	-0.0138849	-0.00599804	-0.00783783	0.0122182	0.000520938	-0.00677565	0.0046176	0.00641428	0.0125132	0.0128438	-0.0151351	0.00219027	0.0001534	-0.0021056
LOC105194283	-0.00866567	0.00472328	0.00504813	0.0178845	0.00355629	0.00109189	0.00747455	-0.00387096	0.00955106	0.00850383	-0.00311617	0.00605573	0.00174219	-0.00296327	-0.00108199	-0.00812787	0.00246517	-0.00824941
LOC105194284	0.00791501	-0.00397638	0.00925546	0.00635511	0.000686718	0.00320527	0.0205057	-0.000846527	-0.0122636	-0.0037194	-0.00883531	0.0049082	0.0134396	0.00192592	0.00885414	0.00946451	-0.0129314	0.0088231
LOC105194286	0.0106965	0.000536167	-0.000569849	-0.00119154	-0.00943354	0.00994072	-0.00408507	-0.00245882	0.00406066	0.0100755	-0.00783706	0.000120414	0.00394578	0.00271129	-0.00236224	-0.00314408	0.00132683	-0.00844725
LOC105194287	0.00646787	-0.00209959	-0.00362771	0.00428156	0.00583401	0.000806579	-0.00410416	0.011483	-0.00147496	-0.000376039	-0.00403142	0.00269881	0.00208249	0.00780494	-0.000654184	-0.00440796	0.0122249	0.00398131
LOC105194288	0.0013726	-0.00535373	-0.00506159	0.00445629	0.00648024	0.0112138	-0.000448331	-0.0205016	0.00488495	-0.005183	-0.00853915	0.00444444	-0.0125842	0.0017053	0.00366735	-0.00223027	0.000230247	-0.00350807
LOC105194289	0.000306402	-0.00258784	0.000478414	0.0012098	-0.00222801	-0.000485059	-0.00902101	-0.000749414	-0.00697396	-0.00905987	0.009826	-0.00735038	0.0107883	-0.00323442	0.00334508	0.00332092	0.00241979	0.00129043
LOC105194290	-0.0026105	0.00555707	0.00248309	-0.0044043	0.000889083	-0.00176897	0.00272714	-0.00338436	0.00435221	0.000941667	-0.016941	0.0112685	-0.00817918	-0.00229899	-0.000372838	-0.00167947	0.00428201	-0.00847351
LOC105194291	0	0	0	0	0	0	0	0	0	0	0	0	0	0	0	0	0	0
LOC105194292	-0.00443278	-0.000334706	0.00340813	0.0104312	-0.0028204	0.00628502	0.00509344	-0.00489941	-0.00492733	-0.00452524	0.0037662	0.0132946	0.00447739	-0.00283417	0.0029758	0.00650139	-0.00265059	-0.00513497
LOC105194293	-0.00449864	0.0101237	-0.0145639	0.00381587	-0.00960072	-0.00282861	-0.00478537	0.000716013	0.000962395	-0.00951985	0.004055	-0.000681971	0.0058686	0.0162827	0.00328299	0.000680601	0.0105976	0.00191234
LOC105194294	0.000585673	-0.000121851	0.00752898	-0.0140085	-0.00131732	0.00460694	-0.0248645	-0.00468109	0.000894578	-0.00506281	0.00442516	-0.00883211	0.0017352	-0.00354044	0.0186024	0.00695342	0.00327798	0.00553665
LOC105194295	0.0131087	0.000328301	0.00698383	-0.00997372	0.00781078	0.00499159	-0.00547708	-0.00302783	0.00619721	-0.00637941	-0.0110748	-0.00967053	0.0116493	0.00247853	-0.00026798	0.000540124	-0.00890764	-0.00973719
LOC105194296	0.00397602	0.000844715	0.0102329	0.00802828	-0.00302077	-0.00515526	-0.000993427	0.00163562	-0.00284933	0.00209387	-0.000236423	-0.0014373	0.00458725	-0.00420038	0.00293121	4.87617e-05	-0.00390072	-0.00440383
LOC105194297	-0.00169144	-0.00205364	0.00647383	0.00488029	0.0104556	0.00307559	0.000419964	0.000358189	-0.00286261	0.0045485	-0.00284742	-0.00849117	0.00501107	0.00476608	0.00310566	0.00186739	0.00221239	-0.000144682
LOC105194298	0.00106799	0.00766802	0.00573079	-0.00857767	0.0066315	-0.00264939	-0.00263406	0.000913683	0.0111001	0.00729215	0.00974805	0.00496642	-0.00968849	-0.000572095	-0.00856868	-0.00222099	0.00683576	-0.00396415
LOC105194299	-0.0162996	-0.00599896	-0.000989072	0.000968466	-0.00377867	0.00193296	0.00171634	-0.000296468	0.00021585	-0.000785531	-0.000453445	0.00221745	0.00838968	-0.0113106	0.00558052	-0.00220402	-0.00323963	0.0158623
LOC105194300	-0.00391636	0.00205595	0.00865776	-0.00649916	0.00832696	0.0203863	-0.00742742	-0.00580756	-0.0038556	-0.00247592	0.00607246	0.00242195	-0.0057931	0.0015783	-0.0156927	0.00390301	0.00108251	0.0020331
LOC105194301	-0.0098461	0.0180003	-0.00302671	-0.00478512	0.00589344	-9.2033e-05	-0.00996835	0.0011747	0.00149487	0.0044415	0.00436524	-0.0131968	0.0103742	-0.00929825	-0.00556034	0.00365693	-0.00144572	0.00250311
LOC105194302	-0.00821013	-0.00661314	0.00751496	0.00498787	-0.00762104	0.00262479	0.00109252	-0.00347948	0.00513345	-0.00150376	-0.00421742	0.00938946	-0.00645305	-0.0100787	0.000239161	0.00247615	-0.00944316	-0.0151497
LOC105194303	-0.00706467	-0.00901673	0.00688266	0.00625031	-0.00674682	-0.00970352	-0.00250522	-0.00222365	0.0094314	-0.00836574	-0.00745771	0.00360593	0.00203104	-0.00601393	-0.00497718	-0.00627073	0.00421431	0.00607978
LOC105194304	-0.000853761	0.00224089	-0.00306013	-0.00166052	-0.00633693	0.0194321	0.00226949	-0.00232253	-0.00404986	0.00171666	0.0180096	-0.00758029	-0.000123654	-0.0108626	-0.00429506	-0.00788474	0.00215157	0.00741422
LOC105194305	-0.00249585	-0.00248567	0.000513183	0.00370941	-0.00175573	-0.00210699	0.00271009	0.0145787	-0.00228155	0.00134901	0.0016903	-0.000865126	-0.00527135	0.0107629	0.00541237	3.97633e-05	0.000523114	-0.00808235
LOC105194306	-0.00100742	-0.00152635	0.00601351	-0.00125137	0.000770048	0.00813525	0.0189206	0.000899716	0.00647148	0.00215643	0.0135034	0.001792	-0.00568767	0.0061657	-0.0139202	0.00798386	0.00996422	0.00206715
LOC105194307	-0.0022651	0.00421269	0.000585772	-0.00548231	-0.00463673	-0.00972921	-0.0149238	-0.0031338	0.00238654	0.00982284	0.0247238	0.00592572	-0.0116446	0.00571721	-0.00255223	-0.0111057	0.00334478	0.00924634
LOC105194308	-0.00489694	0.00120207	0.00755398	-0.0045847	0.0011511	-0.00835938	0.00162297	-0.0013596	0.00512458	0.0063039	-0.00392231	-0.00502377	-0.00782377	-0.00280466	0.00316426	0.00580703	-0.00605912	0.00406012
LOC105194309	0.0146629	0.00995142	0.00312785	0.0138695	0.00663847	0.0294587	-0.0137434	0.00711948	0.00855411	0.00823589	0.012859	-0.0175021	0.0176454	0.00869615	-0.000156624	0.0109821	0.000396105	0.00882149
LOC105194310	-0.00897003	0.00604999	-0.00553373	-0.00418197	-0.00149107	-0.00248185	-0.00428634	0.0010136	0.00394215	-0.00259484	0.00533538	-0.001668	0.000560143	-0.00255213	0.00363235	-0.00189898	0.000829687	0.0186983
LOC105194311	0.017702	0.0149367	-0.00311647	0.00602101	0.000903728	0.0205509	-0.00279093	0.0129228	-0.00504056	0.00363799	-0.00634417	-0.0118764	0.00440447	0.00485192	0.00352882	0.00780779	-0.00444032	0.0137571
LOC105194312	0.00827244	0.000838976	-0.00467228	0.0026027	-0.00204072	-0.00219137	0.00697609	-0.0106503	-0.00908857	0.00927538	0.00082467	0.001261	-0.0122182	-0.00434892	0.00182818	0.0002506	-0.00397905	-0.00413856
LOC105194313	-0.00215337	0.0158506	-0.0116833	0.00871386	-0.00586226	0.00612218	0.00315665	-0.00602124	-0.0117209	-0.00382608	-0.00440383	-0.00955737	-0.0246195	-0.00280348	-0.0065316	0.00205555	-0.00369567	-0.000545944
LOC105194314	0.00212602	-0.00162997	0.000143132	-0.000409138	-0.00472705	-0.00666451	0.00263035	-0.00155745	0.001178	-0.00508747	-0.00735134	0.00446212	-0.00564661	-0.00159745	0.00657666	0.00746357	0.000768133	0.0122931
LOC105194315	-0.00217346	-0.00994863	-0.0027184	0.00833268	-0.00140933	0.00810691	-0.00540932	0.00493087	0.00619812	0.00236405	0.0102707	-0.00127991	0.00444679	0.0018986	-0.00259758	0.0103616	0.00636715	0.00340217
LOC105194316	-0.00576699	0.0154897	0.00263836	0.00517125	-0.0181607	-0.0021891	-0.0100608	-0.00131226	-0.00888848	0.0156905	-0.00363046	0.00442917	-0.00606299	0.00579099	0.00248463	-0.00355467	-0.00581595	-0.00628665
LOC105194317	-0.00509074	0.00170683	0.00130685	-0.00654478	-0.00296324	-0.00739432	0.0158664	-0.00263716	-0.0093436	0.00751995	-2.26672e-05	0.00389122	-0.0179304	-0.00554581	0.00523602	-0.00531484	-0.0046716	-0.00275694
LOC105194318	-0.00315747	-0.00674561	0.0039322	-0.0109227	-0.00273348	0.00812095	0.00295909	0.00483332	-0.00951573	0.00280553	0.00801275	-0.00950213	-0.00523968	9.33182e-05	0.00846161	0.00309793	0.00824689	-0.00312662
LOC105194319	0.0056574	0.0016088	0.0018137	-0.00439082	-0.00498252	2.01099e-05	-0.0120072	-0.0043133	0.00298482	0.00544429	-0.00381391	0.00550311	0.000626589	0.00187623	-0.00129873	0.00238776	0.000424067	-0.00602349
LOC105194320	-0.00360442	-0.00700413	0.00672936	-0.002426	-0.00220224	-0.00272745	-0.00249345	-0.00153455	0.00177564	0.000299053	0.0022338	-0.00696682	0.000501918	-0.00230443	0.00118475	0.00488468	-0.000322187	0.00106529
LOC105194321	0.00450416	0.0133525	0.0210971	0.00675585	-0.00288658	0.00910762	-0.00162887	-0.00473512	0.00663166	-0.0110821	-0.00539205	0.00646367	0.00534949	-0.00991046	-0.00114234	-0.00674304	-0.00307824	0.00185014
LOC105194322	-0.00281778	0.00303732	0.00324683	-7.91937e-05	-0.00293128	-0.000181236	0.00898752	-0.00265884	0.00288862	-0.00232043	-0.00767297	-0.00517843	-0.00326273	-0.0122892	-0.00282625	0.00343854	0.000451628	-0.012372
LOC105194323	0.00359945	0.0197979	-0.00417928	0.00551929	-0.00219963	-0.0197996	0.00512397	0.0116337	0.00257868	0.000523299	-0.000401861	0.00442653	-0.00600251	-0.000215113	-0.0029475	-0.0038033	0.00491144	0.00679485
LOC105194324	-0.0039108	0.0395884	-0.0119694	0.00907029	-0.00510556	-0.00142124	-0.0033467	-0.00622585	-0.00310671	-8.17538e-05	0.00466962	-0.0112136	-0.0108375	-0.00180791	0.00490228	0.00121899	0.00916033	-0.00243614
LOC105194325	0.00501165	-0.00888776	0.00116108	0.00459138	-0.00102102	-0.0042153	0.00442451	-0.0106389	0.00323113	-0.00392684	0.00130836	0.00376737	-0.0120152	0.00657213	-0.00877677	0.00387961	-0.0122877	0.00297593
LOC105194326	0.00177581	-0.00579152	0.00550725	-0.00105078	-0.00450975	0.000324932	-0.00125076	-0.000579157	8.50945e-05	0.0019703	0.000151576	-3.7266e-05	0.00321944	0.000296442	0.00411827	0.00440022	-0.00332046	0.00607343
LOC105194327	5.13044e-05	0.0199639	-0.00575654	0.000876741	-0.00267901	-0.00191671	-0.00439561	0.00245316	-0.00400096	-0.00314629	0.00448013	0.00216257	0.00373853	-7.38634e-05	0.00191497	-0.000423021	0.00021189	0.000276967
LOC105194328	0.0139751	0.00233007	0.00615582	0.000639537	-0.01168	0.013926	-0.0171416	-0.00752242	0.00775842	0.00954443	0.0106405	-0.000321432	0.00501298	-0.00977667	0.0109471	0.0139905	0.0103958	0.00846156
LOC105194329	0.000644908	-0.000654496	-0.00100904	0.000778852	-0.00933001	0.00230256	-0.0014992	0.00201198	-0.0130946	0.00377422	-0.00108532	-0.00811756	0.000237545	-0.00671474	0.000164558	-0.00141082	-0.00879224	-0.00743386
LOC105194330	0.00523664	-0.00177129	0.00010389	0.00275917	-0.00205879	-0.00705451	0.00920164	-0.00940491	-0.00150599	-0.00912394	0.000822827	0.00451112	-0.00453698	-0.00392982	-0.00191392	0.00184751	0.000368839	-0.0143779
LOC105194331	0.00168674	-0.00758317	0.0195668	-0.0185826	0.0135233	-0.000513996	-0.023575	-0.0155968	-0.0116991	0.0041325	0.016838	-0.00213963	0.00615664	0.00358635	0.00748994	-0.0348093	0.0322674	0.0130458
LOC105194332	-0.0012622	-0.00047406	0.0068738	-0.00197354	-0.000770789	-0.00239605	0.00258839	0.00958516	-0.00198308	0.000493311	-0.00652781	-0.00552971	-0.00770169	0.00274729	0.00497172	0.00545177	-0.0089122	0.00376575
LOC105194333	-0.00824411	0.00759716	-0.00397566	-0.0117035	0.00210708	-0.000192443	-0.00380377	-0.0112515	-0.0178951	0.00120668	0.00158717	-0.00144175	0.0112685	-0.00522408	-0.00886256	0.00178084	-0.00116047	0.0093478
LOC105194334	7.25313e-05	-0.00157913	0.00749341	0.00388815	-0.00940341	-0.000670228	-0.0108621	-0.00727743	-0.00211935	-0.00582193	0.00220869	-0.00843642	0.00849358	0.0150127	-0.00487516	0.000777756	0.00587574	0.0050558
LOC105194335	0.0187975	0.00246676	-0.0203663	0.00126334	-0.00313693	0.0150347	0.0127049	0.00312686	0.00441752	0.00349559	0.00998259	-0.0072764	0.00820781	0.0163099	-0.00121061	0.00663475	-0.0160707	-0.00259146
LOC105194336	0.00558434	-0.0077762	0.00147253	-0.00167186	-0.000367825	-0.00424503	0.0169961	-0.00486825	0.00576399	-0.00739206	0.00183385	0.00617932	-0.000652512	-0.00180267	0.00543513	-0.00606227	-0.0018675	-0.000890777
LOC105194337	-0.00312459	-0.00853542	-0.000327493	-0.00606942	8.83367e-05	-0.0034863	-0.01703	-0.0139506	-0.011359	0.0184699	0.000123003	-0.00407934	0.000861465	-0.00654862	0.00580854	-0.0133837	-0.00206162	0.00203812
LOC105194338	-0.00273449	-0.00135579	0.00017632	0.00424952	-0.00303688	0.0036277	-0.00336112	-0.0151735	-0.00382036	0.0138135	0.0116998	0.00112305	0.00941279	-0.0166199	0.00321104	-0.0043063	0.00276048	0.007448
LOC105194339	-0.00602452	0.00186906	-0.00099881	-0.00579194	-0.00313726	-0.00890022	0.00185374	0.0039309	-0.00173594	-0.00559878	-0.00465435	0.00230887	0.00130213	-0.00233882	0.00400038	-0.000687047	-0.000312966	-0.0082608
LOC105194340	0.00714126	-0.00962529	-0.00528767	-0.00270564	-0.00430707	-0.00236686	0.00579591	-0.000861055	0.0050318	0.00328838	0.00405475	-0.0102767	-0.00723899	-0.00156603	0.0212756	0.00881234	0.00250034	0.00860762
LOC105194341	-0.00528533	-0.00207223	0.00519412	-0.0041616	-0.00238046	0.00404493	-0.00557268	-0.00490634	-0.0016055	-0.00376358	0.00142827	-0.00918608	0.00614371	0.00272791	-0.00351377	0.00166714	0.000874989	0.00730881
LOC105194342	-0.00230952	0.00393073	0.00192318	-0.00615517	0.0091339	-0.00576378	0.00866612	0.000423181	0.0216365	0.000798562	0.00140003	0.00153142	-0.00982548	0.0187569	0.00254484	-0.000365461	-0.00235519	-0.00812885
LOC105194343	-0.00384425	0.00604588	0.00360782	-0.00596646	-0.0103162	0.00506982	0.00871373	0.00537963	5.87501e-05	-0.00617617	0.00862143	-0.00353526	-0.00407386	0.00826739	0.00461119	0.00295911	-0.000891183	0.000152257
LOC105194344	-0.00298419	-1.89247e-05	0.00919502	-0.00374564	-0.00377969	-0.00392494	-8.63946e-05	-0.00684936	0.0137909	-0.00866881	-0.00302353	0.0100136	0.00176973	-0.00150641	-0.00882882	0.0059275	-0.00535348	3.6442e-05
LOC105194345	-0.00366306	-0.0144803	-0.00575727	0.0282752	-0.0101501	0.00139615	0.00811725	-0.00651663	0.00223111	0.00683526	0.0162311	0.00674721	-0.0168583	-0.00729149	0.0025796	0.0212046	-0.003939	0.00989949
LOC105194346	-0.0076003	0.0109214	0.00785298	-0.00785989	0.00275519	-0.00431216	0.00407834	-0.00335021	0.00321917	2.88687e-05	-0.00472652	-0.00175631	0.00719683	-0.00168883	-0.00102167	-0.00673455	-0.00110901	-0.00521028
LOC105194347	0.000525108	0.00481995	0.00368028	0.00536242	0.00345993	0.0101361	-0.00721658	0.00620283	0.00201991	-0.00224065	0.00398768	-0.0199568	-0.00683662	-0.00345526	0.00481393	0.00891804	-0.0153751	0.00315418
LOC105194348	-0.000293789	0.00288326	-0.00548278	-0.00230941	-0.00135538	0.00258438	-0.00371747	0.00490516	-6.62355e-05	-0.00604396	-0.000506413	-0.00151918	-0.00800651	0.00528608	0.00205762	-0.00168897	0.00393196	0.00824433
LOC105194350	-0.00218047	-0.00626254	0.00192865	-0.00792261	0.0118031	0.0117204	0.000704174	-0.0106283	-0.00560071	-0.00774234	0.000194213	-0.00550242	-0.00279959	0.00964876	0.0103013	0.000751369	0.0047329	0.00670627
LOC105194351	0.00496027	0.00217113	0.00400143	-0.00664994	-0.00309304	0.00142465	0.00382352	-0.00716254	-0.00680202	-0.0132216	0.00783469	0.00304269	0.01234	-0.00899742	-0.00679888	-0.0107349	-0.00375815	-0.00710407
LOC105194352	-0.00124007	0.00189661	0.00515294	-0.00993207	0.00102941	-0.0098493	-0.00632183	-0.000206634	0.00455728	0.00124794	-0.00426883	-0.00543229	0.00317819	-0.00145779	0.0049638	-0.000278284	0.00536473	0.0163104
LOC105194353	-0.00233228	0.00413036	0.00318661	-0.0133648	-0.00531925	-0.00212196	-0.00706705	0.00385201	-0.00717713	-0.02511	-0.00390965	0.00408791	0.0140698	-0.0171909	-0.0110778	0.0132479	-0.00148356	-0.00467476
LOC105194354	0.0165708	-0.00452054	0.00777831	-0.0174111	-0.00502526	-0.00499501	0.00277713	0.0164662	0.000816558	-0.00223752	-0.0107964	-0.00903002	-0.0130228	-0.000631143	0.0080738	-0.00307025	0.000323575	0.00573304
LOC105194355	0.00125264	-0.00177788	-0.00818676	-0.00237814	-0.0110079	-0.00780215	-0.0182922	-0.00633364	-0.00818925	0.00494279	0.000771973	-0.00704291	0.00692438	-0.0058992	0.00101852	-0.00322551	-0.00186194	-0.002371
LOC105194356	0.00075823	-0.00840738	-0.0059614	-0.00544624	0.00492011	0.00900724	0.000782887	-0.0246105	-0.00307542	-0.000977801	-0.00971874	0.00800962	-0.0106471	0.0102734	-0.00918516	-0.0148122	0.00254126	0.00437826
LOC105194357	4.78276e-05	0.00924777	0.00121632	0.00156109	-0.00720892	0.00514869	-0.00789084	4.02561e-05	-0.0171528	0.000440406	-0.0113596	0.00627182	0.00624189	0.00323842	-0.00321965	0.0198733	-0.00633941	0.00312474
LOC105194358	-0.00414119	0.00957055	0.00285742	-0.00968444	-0.00217622	-0.00226248	-0.00445846	0.00478914	-0.00304197	0.00418555	0.000949173	-0.00955251	0.00417925	-0.00330563	-0.00754276	0.0123642	0.0104877	0.00620739
LOC105194359	0.00330154	0.0176515	-0.00916373	0.00746276	-0.00272872	-0.00227387	-0.00483023	0.0124103	0.00150625	0.00443778	0.00595366	2.37984e-05	-0.00466171	-0.00443193	-0.00928049	0.00347751	0.0111676	0.000969431
LOC105194360	-0.00631292	0.0201902	-0.0141286	-0.00284577	-0.00537353	-0.00346886	-0.00143304	0.00150979	-0.00164353	-0.0073345	0.0064809	0.00121123	0.00236377	0.00424164	0.007898	-0.00106047	0.0042819	0.00339549
LOC105194361	-0.00449187	-0.003876	0.00061568	-0.0106915	-0.0174483	-0.00357396	-0.00937538	-0.00824699	0.00319176	-0.0061643	-0.00342674	-0.000614311	0.00788482	-0.00173641	0.0197333	0.00487614	-0.00979224	0.00618359
LOC105194363	0.00269186	0.010021	-0.000845875	-0.00775838	0.00321266	0.00261237	0.000922541	0.00087814	0.0129883	-0.00559724	0.00725542	0.00296068	0.00548432	0.00466184	0.00033469	-0.00123824	-0.00340771	0.00429758
LOC105194364	-0.00967026	0.0245695	-0.00872043	7.55335e-05	-0.00593712	-0.00607045	-0.010587	-0.00102975	-0.00533946	-0.00328262	0.00584898	-0.00658635	0.00618882	0.00115212	-0.00382205	-0.0102941	0.00866778	0.000868919
LOC105194366	-0.00122257	-0.00391334	0.00186534	0.00621235	0.00169671	0.00653308	0.00275022	0.000284951	0.00742	0.00379305	-0.00338062	0.000365581	2.40857e-05	-0.00525788	0.00409273	-0.00170174	-0.00117123	-0.0153656
LOC105194367	0.00236008	-0.00129208	0.0102563	0.00801098	0.00273723	0.000178466	-0.00576231	-0.0128502	0.00055917	0.0143099	-0.0153431	0.00705879	0.00774081	0.00480487	0.0063114	0.000564222	0.00710572	0.00791775
LOC105194368	-0.000797177	0.00790841	-0.00922011	0.00287985	0.0140041	0.0164721	0.0076733	0.00706124	-0.000130226	-0.0107226	-0.00637553	0.0107279	0.00464143	-0.0196745	-0.00974832	-0.000394742	-0.000663549	0.00502463
LOC105194370	0.0104683	-0.00465121	-0.00764525	0.000255453	0.00278451	0.0116901	-4.51264e-06	-0.000189569	-0.00948345	-0.000671129	-0.00806232	-0.00147392	-0.00703268	0.00244915	0.00310594	0.0008984	-0.00152966	-0.00669966
LOC105194371	-0.000570971	-0.00363863	-0.00569719	0.00141418	0.00446349	-0.00647488	0.00842078	0.00117579	0.00856301	-0.00243908	0.0142163	0.00799676	-0.000321549	-0.000233381	-0.00798518	-0.00140694	0.00746945	-0.00695035
LOC105194372	-0.000119801	-0.00225968	0.00126223	0.00177248	0.000724819	0.00562241	0.00713712	0.00794025	-0.00058884	-0.00368347	-0.00417519	-0.00739925	-0.00257524	-0.00234765	-0.00135103	-0.00570037	0.00623804	-0.00633719
LOC105194373	-0.00078658	0.00236334	-0.00468217	-0.00353197	0.00993387	-0.00853074	0.00995524	-0.00380927	-0.0078599	-0.004134	0.00860429	0.00274994	-0.000778987	-0.0178308	-0.0105919	0.00470576	0.0162946	-0.00900433
LOC105194374	0.00590911	0.00233978	0.00498483	0.00295615	8.5453e-05	0.00367287	-0.00016158	0.00319453	1.19981e-05	-0.00131008	-0.00055998	0.00318499	0.00368664	0.00501648	-0.00575703	0.00242958	0.00200884	0.00472275
LOC105194375	0.00234982	-0.00151049	0.00360803	-0.00337936	-0.00229645	0.000793568	0.00105799	0.00810211	-0.00495165	0.0036971	0.00788031	0.00344321	0.00474288	-0.00988063	-0.0063588	0.0032366	0.000588176	-0.00526651
LOC105194376	0.00648779	-0.00586926	0.00364211	-0.0029165	-0.00301331	-0.00100135	-0.00074829	-7.56185e-06	-0.00213218	-0.00332386	6.26439e-06	0.00512067	0.000934826	0.00190802	0.00418592	0.000572496	0.00139435	0.00812654
LOC105194377	0.00291586	0.00653957	0.00206594	-0.00536888	-0.00812679	-0.00139497	-0.009137	-0.0118156	-0.00501333	-0.0017989	-0.0035014	0.00805808	0.00224576	0.00903108	0.00793006	-0.00701819	-0.00559151	-0.00808717
LOC105194378	0.000357306	0.00275607	-0.00449573	-0.0125491	-0.0146229	0.0190212	-0.000624984	-0.00240073	0.0111347	-0.0144237	0.00124653	-0.00327296	-0.00498023	0.00389125	0.0178277	0.0055807	-0.00576249	-0.00432862
LOC105194379	-0.000807482	0.00334492	-0.00144135	0.000170597	-0.000572375	-0.00694977	-0.000885108	0.00275303	0.00761891	0.00827453	0.00911183	-0.0139255	0.00344451	0.00270499	-0.00263827	-0.00649417	-0.00189721	0.00104907
LOC105194380	-0.000779449	-0.00254801	-0.00129243	0.00722521	-0.00611271	0.00186938	0.000794715	0.00416651	0.00884123	-0.00812597	0.00749394	-0.0207703	0.012683	-0.00133008	-0.0149947	-0.00757294	0.00683518	0.00309104
LOC105194381	0.00357636	0.000111866	0.00255377	0.00137705	-0.013926	-0.00971105	0.00236845	-0.0104612	0.0105574	0.00344351	0.00579462	-0.00124301	0.00631328	0.00368793	-0.0163195	0.00441335	-0.00478978	0.00612176
LOC105194382	0.00296612	-0.00468955	0.00542383	-0.00948068	0.00106176	-0.000132057	0.00582905	-0.000823458	-0.0069371	0.00575511	0.00757316	-0.0093202	0.00165769	-0.00694282	-0.00682632	0.00635335	-0.00232337	0.00915705
LOC105194383	-0.00611542	-0.00779606	-0.00369303	0.0015377	0.000265127	-0.00223637	0.0017193	-0.00154596	-0.00300346	-0.0156956	0.00474502	-0.00116779	0.0187063	0.0055007	-0.0110269	-0.0111061	0.00807166	0.000133245
LOC105194384	0.000573169	-0.00207069	-0.000892329	0.000281122	0.00149459	0.00197783	-0.00296389	-0.00104884	-0.00291437	-0.00342452	0.000345099	0.00362899	-0.00193187	0.00164011	0.0050148	0.00488787	-0.00193153	0.00514906
LOC105194385	-0.00100943	-0.00328042	0.00142684	0.00158724	0.00173829	-0.00233788	-0.000942603	-0.00170842	-0.00242422	-0.00121267	0.000191352	-0.00468263	0.00690881	0.00185737	0.000812721	0.00170056	0.00164839	-0.0165147
LOC105194386	0.0008877	-0.00617118	0.0040384	-0.000958869	0.00337278	-0.00936163	0.00189476	-0.00435502	-0.00254327	0.0109536	0.00629298	-0.00975945	0.016131	-0.00311099	-0.000184655	-0.00185903	0.00388878	0.00106894
LOC105194387	-0.00430716	0.00391961	0.0015318	0.00200741	-0.011403	0.00539655	-0.011869	-0.00254774	0.0010498	0.00853405	0.00120364	-0.000349807	0.0121996	-0.00299488	-0.0138007	0.00877387	-0.00239352	-0.0064297
LOC105194388	-0.000376516	7.52956e-05	-0.00418995	0.0012109	-0.00704281	-0.0103323	-0.00113985	-0.0153827	-0.000880538	-0.0126845	-0.00576839	-0.000698827	0.0160502	0.00349641	0.00273334	0.0182445	-0.010465	-0.00847839
LOC105194390	0.000474568	-0.00791824	0.00363084	-0.00210081	-0.00870158	-0.00152395	0.0110571	-0.0105272	0.00500445	-0.00275709	0.0116476	-0.0031554	0.00595435	0.00446213	-0.0106399	-0.00849618	0.00163494	0.00223395
LOC105194391	-0.00250215	-0.00163218	0.00911749	0.00540928	0.00729404	0.0155356	-0.000416884	0.00419156	0.0294183	0.00601103	0.00345924	0.00103698	0.00412038	0.00798797	0.0088109	0.0108499	0.0111311	-0.00737633
LOC105194392	0.00357229	0.0041808	-0.0121404	-0.00144276	-0.00519348	-0.00553612	0.0133303	0.00646952	0.012644	-0.00466897	0.0108241	-0.0115137	0.000687515	-0.012015	-0.00764668	0.0140381	-0.00346959	-0.00289684
LOC105194393	-0.000903222	-0.0116865	-0.0010707	0.00928622	-0.00496459	-0.00789152	-0.00916009	-0.00720369	0.0132475	-0.0186229	-0.00227737	0.00533067	0.00436581	0.0255919	-0.0062373	0.00695479	0.0214667	0.00103346
LOC105194394	0.00060552	0.00156416	-0.00108973	-0.00206336	-0.0013212	0.0032262	-0.00043966	-0.00252701	-0.000208009	-0.000290861	-0.000857552	-0.000277595	-0.000995424	-0.000716241	0.00162987	-0.0013406	0.0128303	0.00408082
LOC105194395	0.000634592	0.00310813	-0.000232255	0.000122869	0.00144985	0.0044086	0.00527656	0.00639602	-0.00418583	-0.00171861	0.00609528	0.00243329	-0.00055114	-0.00221375	-0.00221273	-0.00087778	-0.0024154	0.00409119
LOC105194396	0.000663385	-0.00567114	0.000246261	0.00658724	-0.000373734	-0.00361122	0.00145105	0.000325789	-0.0050469	0.00218748	-0.00650626	-0.000261657	0.00292989	0.00868586	-0.00203049	-0.00351545	0.00212865	-0.0166242
LOC105194397	0.00455196	0.00303248	0.00775544	0.00392434	-0.00511993	0.00398939	0.00142489	-0.00667485	-0.0114291	-0.00590265	0.00817753	0.00243099	-0.0131124	-0.00383768	-0.00300768	-0.000823483	0.00108814	-0.00518166
LOC105194398	0.00246296	0.00269079	0.00262064	-0.00163784	-0.00499916	-0.000435927	0.000382358	0.00287873	-0.0160158	-0.00249506	0.0103229	0.00651665	-0.00234258	0.00646947	0.00469314	0.0125635	0.0109692	0.00627206
LOC105194399	0.00024827	-0.00784211	0.00127332	0.0028647	0.00894291	-0.00450362	-0.00553263	-0.0134157	0.00548576	0.00781092	0.00139341	-0.00375335	-0.00458017	0.00275158	0.00727945	-0.00180144	0.00425232	0.00242674
LOC105194400	0.000167747	-0.00692547	0.000307695	-0.000229763	-0.0107637	0.00365737	0.01528	-0.0134085	-0.00286382	0.00715706	0.0147847	-0.00395289	0.0108005	-0.00770753	0.0121485	-0.00336447	-0.00368903	-0.00581319
LOC105194401	0.00479546	-0.00921429	-0.0153457	-0.0113901	-0.0272064	0.013978	0.0243093	-0.00694753	0.0202861	0.0236217	0.0130555	0.0047526	0.0382481	-0.00288938	0.00451081	-0.00787083	0.00117718	-0.007888
LOC105194402	-0.00189135	0.00326418	0.0130663	0.0216009	0.0110829	-0.0076463	0.0112288	0.00398966	-0.00934473	0.00542604	0.00141597	0.0152882	0.00640517	-0.00096667	-0.00392369	0.00387388	0.00446967	-0.00250087
LOC105194403	-0.0305437	0.00473022	-0.000598128	0.000427705	-0.00924436	-0.0021677	-0.00505486	-0.0197148	0.0023899	-0.00359784	-0.0017595	0.0179413	0.0152759	0.0082341	0.0156829	0.0118436	-0.00428501	-0.00687987
LOC105194404	0.00809327	0.00605667	0.00503741	-0.00312706	-0.00382593	0.00298892	0.00624674	-0.0153831	0.00627263	-0.00463359	-0.00120971	-0.00331657	0.00522747	-0.00651643	0.00132888	0.00602347	-0.00616904	0.00399931
LOC105194405	0.00538636	-0.00695745	-0.0137621	0.00838862	0.0153832	0.000264456	-0.00136243	-8.71323e-06	0.00449472	0.00257045	-0.00588152	0.0103539	0.00275939	0.00739507	0.00382476	-0.00582705	0.00850027	-0.0144765
LOC105194407	-0.00244169	-0.00216206	0.000489568	0.00386157	0.0061352	-0.00683993	-0.0123253	-0.0110082	-0.0250281	0.0137151	0.00465253	-0.0168563	-0.000662978	0.0039473	-0.00664152	0.00647632	0.00435139	0.00925535
LOC105194408	-0.00234713	-0.00294318	0.00900905	0.000370474	-0.00439598	-0.00107603	0.00665399	0.00314809	-0.00834615	0.00042875	0.0109521	-0.0024561	0.0135903	0.0106766	-0.00303687	0.00471147	-0.000103186	0.00536531
LOC105194409	-0.00124504	0.00384506	0.0143366	-0.00446094	-0.00297683	0.00425923	0.00195684	-0.00233029	-0.00659612	-0.0124318	0.00660404	0.00205895	0.00340164	-0.00962617	-0.0111109	0.00369141	-0.00656084	-0.00140575
LOC105194410	-0.0071749	-0.0026171	0.00202923	7.01547e-05	-0.00310739	0.00644509	-0.0084652	0.000266834	0.00257732	-0.000649694	0.00354333	-0.0148015	0.00223273	-0.00885443	0.000107051	0.0055129	-0.00171557	-0.00802602
LOC105194411	0.00741691	-0.00336739	-0.00268299	-0.00318109	0.00710479	-0.00327364	-0.00111291	-0.00647887	0.00123174	0.00258391	0.00709646	3.18291e-05	-0.00914739	-0.00230594	-0.00935006	0.0146956	0.00401958	-0.00280575
LOC105194412	0	0	0	0	0	0	0	0	0	0	0	0	0	0	0	0	0	0
LOC105194413	-0.00293234	-0.00427443	0.0068433	-0.0018618	0.00175902	0.00479376	0.00307742	0.000693925	-0.00952816	0.00334152	-0.0136529	-0.00220862	0.00155918	0.00241859	0.00730909	0.00197796	-0.00581754	-0.00241024
LOC105194414	-0.00846299	0.0151612	-0.00548655	-0.00693687	0.00551987	0.00499977	0.0127111	-0.00312505	-0.00225464	-0.00577593	0.00304889	-0.00289265	0.00163331	0.00218005	-0.00401117	-0.00459024	-0.00229665	-0.00406242
LOC105194415	0.00223934	0.00948035	0.00552696	-0.0188741	-0.00576319	0.0109275	0.0104238	-0.00700227	-0.0124078	0.0117545	0.0182434	0.00683874	0.00237585	0.00826389	0.0207642	0.000885584	-0.00374983	0.000888708
LOC105194416	0.0075521	-0.00122033	0.000947634	0.00527902	0.0026826	-0.00980477	0.00777566	-0.000803356	-0.00505417	-0.00291517	0.00692395	0.00121434	-0.00906924	0.00148233	0.00614621	0.000161666	-0.00065305	-0.00487114
LOC105194417	-0.0034448	-0.00733907	-0.00916044	0.00205122	0.000616982	0.0016237	-0.0130754	-0.00218838	-0.00772403	-0.00330671	-0.0105858	0.00688914	-0.00978528	0.0018423	-0.000570976	-0.00312584	-0.00606088	-0.00381482
LOC105194418	-0.00312977	0.0142484	0.00588204	-0.0119643	0.00765383	0.0085739	-0.0146709	0.000361635	0.00731035	0.00392835	0.0109982	-0.0121748	0.000998028	-0.0106225	-0.00588443	-0.00153475	-0.00465747	-0.003016
LOC105194419	0.00471314	-0.00517234	0.00193775	-0.00347339	0.00128511	0.00332526	-0.00478551	0.000347498	0.00645908	0.00772249	-0.000531497	0.0079721	-0.00800641	-0.00643545	-0.00545917	0.0105888	0.00516624	0.00190861
LOC105194420	0.00853517	0.0181775	0.0121843	-0.08531	-0.0976351	0.0725164	0.086981	-0.00244526	-0.0238531	0.0504154	-0.0116064	-0.0126723	-0.0132732	0.0172724	0.000701315	0.0136324	0.0409839	-0.00329812
LOC105194421	0.0061175	-0.0031275	-0.00322986	0.00520742	0.00253857	0.00603949	0.0024501	0.00193655	-0.00431361	-0.0147231	0.00602599	0.00192972	0.0107033	-0.00338856	-0.00699001	0.00455952	3.10684e-05	-0.00934383
LOC105194422	-0.00922721	0.00793589	-0.00593719	0.00792769	0.00992993	-0.00427865	-0.00822616	-0.0104192	-0.00745128	-0.00869019	-0.00339462	-0.00901622	0.0123033	0.00105633	0.00679685	-0.0106352	0.00918732	-0.00711257
LOC105194423	0.000929059	-0.0250189	-0.0268283	0.000238935	0.00401579	-0.0157415	3.04885e-05	0.00204885	0.0029673	0.0264573	0.00477823	0.0167971	-0.0147348	0.0106313	0.00323534	0.0149098	-0.00338925	0.00552462
LOC105194424	-0.00228544	0.000229487	0.00184644	-0.00372376	-0.00858199	-0.0130807	0.012615	-0.00794335	-0.00830508	-0.0143889	-0.0100652	0.0179518	-0.00666645	-0.00452552	-0.00814847	-0.00498141	0.00648483	0.00387811
LOC105194425	0.0131845	-0.00371842	0.00490778	0.0023229	-0.000307674	0.025706	-0.011105	-0.0120911	-0.00342506	0.0204557	-0.00214323	0.0137711	0.00813339	0.00461257	0.00696092	0.0050771	0.00629578	-0.0161354
LOC105194426	-0.0086761	0.00665768	-0.00582473	-0.00391885	-0.0152143	0.00511904	0.00132957	-0.000371817	0.0110034	-0.0116868	0.00458022	-0.00170552	-0.013304	-0.0062781	0.00257307	0.0026625	-0.00805362	0.00815515
LOC105194427	-0.000819238	-0.00601125	-0.00170626	0.00593958	0.000612806	-0.00188351	-0.0103473	0.00056832	0.00122489	0.00360989	-0.00651693	-0.00500036	-0.00445991	-0.00131344	0.00368118	0.000627607	0.00702382	-0.00273644
LOC105194428	0.00746587	0.00198351	-0.00318799	0.00680738	0.0097889	0.00289344	0.00440988	0.00534061	0.0117751	-0.00365455	0.00489297	-0.0037959	0.00688236	0.00416688	0.00268091	-0.00129368	-0.00074946	-0.00195414
LOC105194430	-0.0103912	0.000770549	0.0120235	-0.00279102	-0.000617422	-0.00155647	-0.00110879	-0.0127861	0.00999854	-0.000556062	0.00669627	0.0019426	0.0103228	-0.00642656	-0.0032068	0.0134188	-0.00120755	-0.00824078
LOC105194431	0.00239599	0.00236997	0.00217985	0.00109544	0.00956855	0.00791404	0.0130866	-0.00512921	0.00477689	-0.019245	-0.0025784	-0.00224575	-0.00738261	-0.00844226	-0.00606995	-0.000338999	-0.0103773	-0.00841922
LOC105194432	0.0105284	0.00263453	-0.000440167	-0.00318145	0.00449529	-0.00241336	0.00133294	0.00443967	-0.00389854	0.00135791	0.00317753	0.00889284	-0.0017576	0.000795369	0.00673913	0.0132578	-0.00307873	-0.00926456
LOC105194433	0.00196158	-0.00681034	0.00212317	0.00536858	-0.00265097	0.00429306	-0.00069955	-0.00139449	-0.0035272	-0.000213775	-0.00673476	0.00526904	-0.0076629	-0.00300726	-0.00637154	-0.00658324	-0.000887381	0.000927916
LOC105194434	0.00633122	-0.00738871	-0.0128415	0.000301048	0.0122163	-0.000715198	0.00610842	0.00335045	-0.0022511	-0.00638687	-0.00581145	0.00672235	0.0130214	-0.00223457	-0.00707581	-0.00166872	-0.00512677	0.00629467
LOC105194436	-0.00974436	0.00702753	-0.00243951	-0.00722817	-0.00291906	0.00040696	0.0080236	0.00806987	0.00215044	0.0159183	-0.000360453	-0.0100412	0.00522459	-0.0153669	-0.00230142	-0.00892786	-0.000421786	0.00917337
LOC105194437	-0.000439848	-0.00348788	0.000200047	-0.00272183	-0.0036775	0.0012691	-0.00415993	0.00408208	0.00354003	-0.00180199	-0.00109365	-0.00677977	9.39714e-05	0.00110885	0.00116252	-0.000964181	0.00272008	0.00816163
LOC105194440	0.000640112	-0.00339732	0.00266736	0.00232622	0.00544222	0.00804217	-0.00205868	0.00463547	-0.00361467	-0.00962333	0.0191857	0.0111311	-0.003497	0.00054752	0.00227051	0.00493924	0.00011427	0.000358789
LOC105194441	0.00270814	-0.0137942	-0.0169073	-0.000687554	-0.00240309	-0.00295636	-0.00208188	-0.00378869	-0.00139044	0.0109517	0.000435192	0.00388258	0.00259183	-0.00805983	-0.00836045	-0.00603339	-0.000330815	-0.00801126
LOC105194442	0.000995593	-0.00503328	0.00594393	-0.00456687	0.00721018	0.000739127	0.00226803	-0.00392904	-0.000465774	-0.0154416	-0.00568334	0.00689456	0.00945401	-0.000734352	0.0063418	-0.00189638	-0.00205882	-0.00717293
LOC105194443	-0.00124967	-0.0122615	-0.00882	0.011167	-0.011472	0.00609179	-0.00901524	0.00119521	0.00998908	-0.00183509	0.010842	0.00423633	-0.00745015	0.0114512	0.00596157	-0.00919123	-0.0159396	0.00503808
LOC105194444	0.00250827	0.00750033	0.00405162	-0.00645472	-0.000305099	-0.000441348	-0.00322152	-0.000567161	0.0186138	0.00869397	-0.00312109	-0.0072269	0.0117862	-0.00274465	-0.00881096	0.000118026	-0.00315676	0.00985857
LOC105194445	-0.00113561	0.0194668	-0.00444496	-0.00859617	-0.00551162	-0.00186313	-0.000231024	0.0021346	0.00814415	0.00420449	0.00433618	-0.00228392	0.00366682	0.00413477	-0.00379188	-0.00633857	0.00209651	0.0144617
LOC105194446	0.00830382	0.0087956	0.00786383	0.000738171	0.00528048	0.00768243	0.00209903	-0.000869191	0.00742315	5.53108e-05	0.000415125	-0.00256077	0.0117772	-0.00273506	-0.00117923	-0.00100592	0.00129087	-0.000284895
LOC105194447	-0.00106857	-3.5282e-05	0.000361552	0.00103036	-0.00014048	-0.00222037	-0.00246363	0.00533352	0.00156743	0.000529271	-0.000574191	0.000622862	-0.00574089	-0.00144417	0.00457238	-0.00436655	0.00129639	-0.00411507
LOC105194448	-0.0406945	0.00292771	-0.020264	-0.00959831	-0.00508294	0.0177629	-0.0477935	-0.0113476	0.0202233	0.0144014	-0.0140497	-0.0416284	-0.00418544	-0.0584835	-0.00335517	-0.00315382	0.00561092	-0.016229
LOC105194449	-0.00832832	-0.00662998	-0.00806074	0.00562529	0.0081065	0.0121114	-0.0194945	-0.0269869	-0.0122495	0.0125329	-0.00187854	-0.0321937	-0.00237899	-0.00899565	-0.00735045	-0.0143273	0.00192449	0.00445099
LOC105194450	0.000962323	0.00283639	-0.00214193	0.0117038	1.6632e-05	0.00873025	-0.00676628	-0.00520812	-0.00213702	-0.00754976	0.00473024	0.00811556	-0.00708693	-0.0129223	-0.00831982	0.01186	-0.00177301	-0.00280094
LOC105194451	0.00123015	-0.00170237	0.012484	-0.00152137	-0.000514838	-0.00640791	0.000888314	-0.00326933	-0.000673131	0.000357977	-0.000792272	-0.00696728	-0.00799069	0.00755645	-0.0100778	-0.00736832	-0.00120328	0.00798189
LOC105194452	-0.0062798	0.00964777	0.00309418	-0.00729426	-0.00597454	-0.00299208	0.00161853	-0.00163974	0.00817154	0.00135522	-0.00436769	0.00615496	0.00504669	0.00567514	-0.00692995	0.00233022	-0.000185469	0.00620248
LOC105194453	0.00847265	-8.38232e-06	-0.00456176	0.0126668	-0.00515796	-0.00938209	0.008119	-0.00362767	-0.000115048	-0.00687298	0.00292978	0.000273556	-0.00328363	-0.00721577	0.00797248	0.000861053	0.00558212	0.00721232
LOC105194454	-0.000132439	0.00443832	0.00629598	-0.0157479	-0.00602779	-0.00692999	-0.00532482	0.00724874	-0.0165264	0.00163988	0.0115961	-0.00759595	0.000111119	-0.00411845	0.00934702	0.019446	0.000227673	0.00115065
LOC105194455	0.00456661	-0.0116892	-0.0143305	-0.000889656	0.00287549	-0.00542857	0.0036266	-0.000184995	0.000949405	0.00720097	0.000681227	0.0144647	0.00285821	0.00391218	-0.00497384	-0.00620122	0.0039575	0.00421547
LOC105194456	-0.00742708	0.021627	-0.00934011	0.00948752	-0.000522821	0.00542584	-0.00852022	-0.00150494	0.00181459	0.000275225	0.00857465	0.000346172	-0.00290001	0.0118289	0.00137556	-0.0170029	0.010215	-0.0143572
LOC105194457	-0.00629297	-0.00778393	0.00621041	-0.0037039	-0.00249849	0.00249076	-0.00229485	0.00668711	4.42873e-05	0.00240989	0.00769141	0.0030555	0.00698916	-0.00476746	0.00134056	-0.00962378	-7.48777e-05	-0.00401018
LOC105194458	0.00266555	-0.00244449	-0.000440599	-0.0014403	0.00863949	0.00354399	0.00683474	0.00042863	0.00329004	0.00132117	-0.00604501	-0.00154918	-0.00562302	0.000657049	-0.000460922	-0.00632526	0.00212055	0.000923136
LOC105194459	-0.00177758	0.00410915	-0.00383687	-0.00503848	0.00024546	0.00641911	0.00362518	0.00433264	0.00655885	-0.0059518	0.00147737	-0.00505425	0.00190375	0.00515462	-0.0176667	-0.00200472	-0.00184096	0.00186875
LOC105194460	-0.000325674	-0.00317615	0.00371907	-0.00945015	-0.008832	-0.00424005	-0.00880105	-0.000212056	0.00731102	0.00230721	-0.00452278	0.00353334	-0.00538108	0.00638962	0.0116726	-0.00350422	-0.00467338	4.94196e-05
LOC105194462	0.00999202	0.00413087	0.00620023	-0.00531136	0.00393399	0.000302702	0.00129131	0.00721567	-0.00559924	-0.00451617	-0.000762982	0.00653673	-0.00746162	-0.00654345	0.00789011	-0.00750329	0.0113451	0.000252774
LOC105194463	0.00227495	-0.00729821	0.0122719	-0.00509319	-0.00110881	-0.00440161	0.00116502	-0.00141188	0.0019457	0.000573964	0.00273451	8.14669e-05	-0.00630735	0.0100964	-0.00928284	0.00320612	0.00201401	-0.00321441
LOC105194464	0.000268309	-0.00391451	0.00368029	0.00496209	-0.00602408	0.00714643	0.00128916	0.00576777	0.0077387	0.00710282	-0.00329745	-0.00120309	0.000656093	-0.00217967	0.00184943	-0.00443867	-0.0027804	-0.00622393
LOC105194465	-0.0114548	-0.00764209	-0.000840308	-0.00142309	0.00616843	0.00100798	0.00576909	0.00513322	-0.00328432	0.00319894	-0.0042195	-0.00256792	0.00616684	-0.00158047	-0.00269899	-0.00668325	-0.00102241	-0.0111425
LOC105194466	3.19065e-05	-0.00573787	2.97833e-05	0.00297961	-0.00117098	-0.00608052	-0.00357753	-0.0029649	-0.00115469	-0.00646281	-0.011734	-0.0134087	0.00248691	0.00170043	0.0012357	-0.00718017	0.00261716	0.00299898
LOC105194467	-0.0141586	0.015118	-0.0060432	-0.000794039	-0.00351918	0.00533223	0.00485488	-0.00790465	-0.00466155	0.00791193	-0.00285084	0.000554033	0.00199624	-0.00681147	-0.00368301	0.00815776	-0.0005896	0.00616308
LOC105194468	0.00132254	-0.0054167	0.000260468	-0.00324932	-0.00469745	-0.00052951	0.00519834	0.00416138	0.00291354	0.00825552	-0.00153189	0.000119192	-0.0026593	0.00510147	0.0029846	0.00185669	-0.000808862	0.00494841
LOC105194469	-0.00511339	-0.00290605	0.00904237	-0.00546139	0.00118866	0.002035	0.00205696	-0.0183442	-0.00273294	-0.00893238	0.00335158	-0.00389385	-0.00131152	0.00346969	0.00941638	0.00906264	-0.00555684	-0.00662708
LOC105194470	-0.00397556	-0.00133915	0.00217802	0.00560479	0.0101619	0.00502474	0.0145918	-0.00684632	0.00332757	-0.000124118	0.00195547	0.00357615	-0.00767331	-0.00655256	0.00739662	0.00590173	-0.00801331	0.0098328
LOC105194471	0.00659617	0.0023197	0.0137768	0.00542943	-0.00170649	0.00639294	0.00629302	0.00613484	0.000379065	-0.000610143	-0.0036548	-0.000706922	0.00490689	-0.00491495	-0.000428315	0.00596279	0.00182318	-0.0126383
LOC105194472	-0.00208575	-0.00701332	-0.00144148	-0.00474377	0.0027592	0.00105691	-0.0029559	0.00380502	0.00199475	-0.000482684	-0.000673449	-0.00537734	0.00570178	0.00100161	-0.00127315	-0.00100747	0.00567276	0.00825119
LOC105194473	-0.00435094	0.00102428	0.0117349	-0.00665111	-0.00300329	0.009674	-0.0061242	0.00481567	0.00104303	0.00750302	-0.0103544	0.000319602	0.0070336	0.00276727	0.00692073	0.00495578	-0.000686932	-0.00138889
LOC105194474	-0.00416172	0.019879	-0.00669796	-0.00580044	0.00345568	0.00195033	-0.00524229	-0.0104601	0.00171593	0.00887451	0.000800807	-0.00621929	-0.00512882	0.00887779	-0.00260791	0.00647555	-0.00205908	0.00296252
LOC105194475	0.00155015	-0.00642079	-0.00712892	0.00808617	0.000860043	0.00170877	0.00281493	-0.00222324	-0.000462706	-0.00126546	-0.00167657	-0.00227721	-0.00686189	0.00632343	-0.00333846	-0.00291578	-0.000816421	0.00208915
LOC105194476	-0.000788049	0.0106574	-0.00501657	-0.0147319	0.00399566	-0.00914713	-0.00470491	0.00586299	0.000276191	0.00678315	0.00380745	-0.000949702	-0.00216952	0.00074189	-0.00320476	0.00719201	0.0041696	-0.00278639
LOC105194478	-0.00678275	0.00875917	0.000608884	-0.00914654	0.000252571	-0.00305594	-0.00273633	-0.00187565	0.0050454	-0.00123944	0.000851037	-0.00157307	0.000247723	-0.00097049	0.000648634	-0.0024865	0.00276036	0.00027095
LOC105194479	0.00272658	0.00245734	0.0117736	0.019879	0.00428298	-0.00390578	0.00599343	0.00278176	-0.0053352	-0.00492743	-0.0124537	0.00190327	-0.000659308	-0.00401657	-0.00655877	0.00522895	-0.00916755	0.00542835
LOC105194480	-0.00556311	0.00594657	-0.000835511	0.00670284	-0.00229793	0.00353404	-0.00325404	0.00470726	-0.00244752	-0.00537832	0.00323052	-0.0071769	0.000761284	-0.00154911	0.00333494	-0.0074337	0.00187469	0.012387
LOC105194481	0.0220767	0.00712308	-0.0049647	0.00997442	0.0154412	-0.0121402	0.0115852	-0.0020054	-0.00475432	-0.00400967	-0.00470555	0.012809	0.0268576	-0.00365889	-0.00386245	-0.00705999	0.0119741	0.0054659
LOC105194483	-0.00701436	-0.000979293	-0.000694556	0.00273559	-0.0034788	-0.00347495	-0.00153975	0.00417349	0.00731658	-0.000766858	0.00103329	-0.000305495	0.00234052	0.00162576	-1.02444e-05	-0.00135145	-0.0026133	0.00631066
LOC105194484	-0.0053031	0.0284139	0.000671263	0.0195869	0.00207875	-0.0110625	0.00710381	0.0012545	-0.00558566	0.00106362	0.00598032	0.0089487	-0.0036293	-0.00266858	0.00229889	0.00221867	-0.000547455	0.00841609
LOC105194485	-0.0141098	0.0220068	-0.00450027	0.00362285	-0.0102492	-0.00302585	-0.0109722	-0.00177482	-0.00726757	-0.000584501	0.00640271	-0.00212495	0.0015907	0.00180368	-0.00104036	-0.00960497	0.00109782	-0.00767688
LOC105194486	0.00343494	-0.00293498	-0.0142166	-0.00332363	-0.00516116	0.000340717	-0.00214843	-0.00465384	0.00357669	-0.00408675	-0.00126482	0.00768796	0.000491397	0.0100332	-0.0066743	-0.00157573	0.00882218	0.00221232
LOC105194487	0.0295525	-0.0192107	-0.0419383	-0.0286287	0.00664717	0.00368055	0.00433926	0.00155555	0.042014	0.0010742	0.0145011	0.0186316	0.0401764	-0.00736633	0.037946	-0.0318719	0.0183772	0.00527049
LOC105194488	0.0013957	-0.00719996	-0.00768369	0.00476114	-0.00179791	-0.0019232	4.0377e-05	-0.00205772	-0.00520996	-0.00272498	0.00901835	0.00075798	0.00236496	0.00112875	-0.00230516	-0.0032579	0.00255286	-0.0163057
LOC105194489	0.00403294	-0.00274581	0.00151513	-0.00672608	-0.00197549	-0.00795714	-0.00609451	0.00457877	0.00263191	0.00569377	0.00440105	-0.00657621	0.00184974	0.00627797	-0.00115438	-0.0025546	0.00629453	-0.000102553
LOC105194490	-0.00215195	-0.0048154	-0.00226401	0.00177935	-0.00631655	0.00395288	0.00794022	-0.00258818	0.00576447	0.000198143	-0.00258347	-0.000122368	0.00325242	0.000717881	-0.00126496	-0.00249601	-0.00269794	-0.00823994
LOC105194491	-0.0107593	-0.0132573	0.00243573	-0.00592508	0.00276174	-0.00237366	0.00199344	0.00102603	-0.00372425	0.00211452	-0.00911143	0.000266873	0.00232243	0.00177487	-0.00824376	-0.00416361	0.00210142	0.000886093
LOC105194492	-0.00061336	-0.000610807	0.0015654	0.00652256	0.00833108	0.00436088	0.00945287	0.000388141	-0.0021788	0.00724937	0.00178615	-0.00625791	-0.0112796	-0.00132735	-0.00281284	0.00482813	-0.00542849	0.00843989
LOC105194493	-0.00849496	0.0036181	0.0017782	-0.005162	-0.00235633	-0.0103689	0.000164121	-0.00148665	0.00636275	-0.0015156	0.00520363	-0.00455209	-0.00258082	-0.00224228	-0.00183968	-0.00157594	0.00258405	-0.0162178
LOC105194494	-0.00161695	-0.000190224	0.000355595	0.000297307	-0.0150094	0.00794601	0.00883565	0.0022658	-0.00259512	-0.00633067	-0.00589883	-0.0063964	0.00587552	0.0176754	-0.00486396	-0.0012604	-0.00367149	-0.00836939
LOC105194495	0.0399316	-0.000974935	-0.0220822	-0.0177708	0.0154689	0.00610043	0.00442125	0.0131582	-0.00102881	-0.0130491	0.0092097	-0.0573574	0.0421857	0.00133481	0.0112586	-0.0369729	-0.0187576	0.000776355
LOC105194496	-7.03909e-05	0.00461158	0.000664177	-0.00727898	-0.00479388	-0.0107851	-0.00166844	-0.00220034	-0.00593196	0.00454715	-0.000166321	-0.000359809	-0.00349596	0.00747178	-0.00125207	0.0107221	-0.000856942	-0.00331403
LOC105194497	0.00562113	0.00876577	-0.00359463	0.00294441	-0.00297371	0.00340577	-0.00289152	0.00285251	0.00555739	0.00180558	-0.00142533	0.00374988	0.00146167	-0.00355111	-0.0010775	0.000282058	-0.00183305	0.00914839
LOC105194498	0.00396075	-0.005987	0.00716688	-0.000522357	0.00368335	-0.0056326	0.00797161	0.00134307	0.00206384	-0.00813471	0.00655627	0.00112064	0.00197756	-0.00814003	-0.00361623	-0.000765275	0.00621309	-0.00493214
LOC105194499	-0.00373961	0.00178585	0.00672098	-0.00668495	3.93233e-05	-0.00081035	-0.00228558	0.00472521	0.000338234	0.00659831	-0.000461246	-0.0033716	0.00186374	0.00157996	0.00661979	-0.0028148	0.00127142	0.00209043
LOC105194500	0.00157526	-0.00600601	0.00230473	0.00290918	-0.00522186	0.00166297	-0.0028033	0.00133548	-0.00037464	0.00769728	-0.00484372	-0.000334637	0.00363326	-0.00637994	-0.00320268	0.000756029	-0.00106224	-0.0124272
LOC105194502	0.0016754	-0.000817399	-0.00383049	-0.00660976	0.00275099	-0.00121807	-0.000449062	0.00757791	0.000594084	0.00344643	-0.0132201	0.00302523	-0.00208836	-0.00518564	-0.00894097	-0.00874552	0.00279514	-0.00729838
LOC105194503	-0.00300905	-0.00704874	-0.00682084	0.00357777	0.0034029	-0.00027386	0.00287849	-0.00404719	-0.00357291	-0.00596452	0.000836264	0.00169569	-0.0111357	0.000542417	-0.00932039	0.00301625	0.00163658	0.00413632
LOC105194504	-0.00322388	-0.00872244	-0.00725804	0.00385244	0.00567274	-0.00287295	0.00499485	0.00123692	-0.00122552	-1.89875e-05	-0.0041446	-0.00729461	-0.00190572	0.00124986	-0.00256296	-0.000200352	0.00140074	-0.00821592
LOC105194505	0.0018299	-0.00183286	-0.00750501	-0.00660722	-0.00962121	0.0162108	-0.00109789	-0.00224	-0.00316795	-0.00114856	-0.000725169	-0.0257795	-0.010184	-0.000285273	0.000176828	-0.000293363	0.00621863	-0.00613022
LOC105194506	0.0266251	-0.00551002	-0.014232	0.00232669	0.0132226	0.00115297	-0.0160449	-0.020125	-0.018741	-0.00870135	0.00354716	-0.0133528	-0.0174887	0.00870344	0.00679411	0.000542829	0.006702	0.0168187
LOC105194507	-0.00317478	-0.00735926	-0.00640781	-0.00762973	0.0137197	0.0137555	-0.000323286	-0.0157071	0.00600176	0.00717122	0.00884281	-0.0106734	-0.00295314	0.00338006	-0.0258179	0.0109147	-0.00235219	-0.00304825
LOC105194508	0.00114135	0.00344491	0.00632277	0.00390665	-0.00833946	-0.00134178	-0.00332556	-0.00100433	0.0092952	-0.0136233	0.00675487	0.00304736	-0.00656537	0.0142361	0.00824789	-0.0009615	-0.00357626	-0.0025962
LOC105194509	-0.00120324	0.000660367	0.000124653	0.00247464	0.00120581	-0.00286168	-0.000500819	-0.00187055	-0.00464702	0.00247073	-0.00022652	0.00252538	-0.000449275	-0.00110445	-0.00425387	0.00336532	0.00286943	0.00715452
LOC105194510	-0.00832407	0.0110893	0.00201638	-0.00369458	0.00248312	0.000302589	-0.00659225	0.000490253	-0.00278116	0.00531597	0.000889286	0.0152515	0.00604649	-0.000550586	0.000848905	-1.2622e-06	0.0032231	-0.0034104
LOC105194511	0.00292635	-0.000138511	0.0026836	-0.00471434	0.00835576	0.000265422	0.00413797	0.00191607	-0.00206985	0.00448013	-0.0037352	0.0011865	-0.00253205	0.00433045	-0.014495	0.010102	-4.43557e-05	0.00774558
LOC105194512	0.00541878	-0.00065535	0.00141366	0.00205601	0.00670433	-0.00190416	-0.00232604	0.00761569	-0.00459203	-0.0010395	-0.00124795	0.00036427	0.00113121	0.0110295	-0.00902499	-0.0106181	0.00908672	-0.0040297
LOC105194513	0.00460033	-0.00025419	-0.00450774	-0.00182281	-0.0037018	0.00116749	0.000282063	-0.00190441	-0.00485462	-0.00623162	0.00396532	0.00177087	-0.000913932	0.00405899	-0.00607606	0.0014095	-0.00171206	-0.00614966
LOC105194514	-0.00310055	0.00114986	-0.00110351	-0.00621892	-0.00376157	-8.29759e-05	-0.00287737	-0.00526512	-0.00832811	-0.00430009	0.00849229	-0.00363622	-0.00181129	-0.0092696	-0.00794539	-0.00434567	-0.000919519	0.000171608
LOC105194515	0.00600543	-0.00562212	0.00735791	0.00415352	0.00699547	-0.00789362	0.0132671	-0.000884183	-0.00731566	0.00313777	-0.0030711	-0.001103	-0.0130685	-0.00347852	-0.00307821	0.00136318	0.00086656	0.00689135
LOC105194516	0.0063998	0.00248104	0.00328206	0.00251196	-0.000980002	0.00305349	-0.00486215	0.0105136	0.00110048	0.00292571	-0.00265791	-0.0042964	0.00117794	0.00540629	0.000636479	0.00608083	0.00604004	0.00174988
LOC105194517	0	0	0	0	0	0	0	0	0	0	0	0	0	0	0	0	0	0
LOC105194518	0.00359763	-0.00304564	0.00613223	-0.00269939	-0.00679666	-5.69248e-05	0.00829568	-0.00954999	0.000699523	-0.00545101	-0.00936825	0.00929113	-0.0124602	-0.00421218	-0.00543999	0.0033703	-0.00926152	0.00500373
LOC105194519	-0.00313832	-0.00457047	0.00176725	-0.00785962	0.00326791	0.00462414	0.00562663	0.0064326	0.00324439	-0.0090516	0.00502906	0.00229874	0.00443069	-0.00756221	0.00980835	0.0005945	-0.0112566	0.00041884
LOC105194521	-0.00276886	-0.000133288	0.00711836	-0.00117112	-0.0096704	0.00539209	0.00458289	-0.00297658	0.00614099	-0.00445918	0.00257737	0.00377503	-0.00255859	-0.0081268	-0.00201369	-0.00233088	0.000309488	0.0020302
LOC105194522	0.0100449	0.00200491	0.00325894	0.00897928	0.00306711	-0.00427245	0.000210189	0.00145694	0.00415393	0.00657293	0.000340715	0.000124166	-0.00190185	-0.0143924	0.000363798	0.000608704	0.00760844	-0.00427435
LOC105194523	-0.00273734	-0.00689307	0.0060417	-0.015579	-0.010638	-0.00355838	-0.0136402	0.0109618	-0.00814507	-0.00264932	0.00339239	0.00714881	-0.0023735	-0.00140285	-0.00200695	0.010828	0.010188	-0.00777138
LOC105194524	0.00328787	-0.0101397	0.00312362	-0.0171374	0.00125542	0.000404153	0.00703535	0.00698009	0.00151277	-0.00254691	0.00546711	-0.00484431	-0.0034223	-0.0117376	0.013103	0.00986527	0.00380575	0.00100624
LOC105194525	0.00357802	0.0159992	0.0196935	-0.00243199	0.00711898	0.0122198	-0.00954067	0.00873548	-0.00901546	0.00229909	0.00219075	0.0220561	0.0157562	0.0172451	-0.00903756	0.00666715	0.00402645	0.0117134
LOC105194526	0.00261423	0.000844962	0.00155349	-0.0104323	0.00607867	-0.00306111	0.00155954	-0.0101404	-0.00311256	-0.00707907	0.0013027	-0.0110542	-0.0150869	0.0045631	-0.0107396	0.00377424	-0.00385129	-0.000604443
LOC105194528	-0.00620757	0.00886293	-0.000716617	-0.00637241	-0.000466317	0.00214785	0.00616412	-0.00422759	0.0115607	-0.00167644	0.0104129	0.00716797	0.00561611	0.000746349	-0.000452565	0.00747516	0.0013828	0.00548268
LOC105194529	-0.00634257	-0.00497761	-0.00133078	0.016727	0.00985205	0.00120579	0.00753336	0.00432016	-0.000686488	0.0090681	0.00542455	-5.85529e-06	0.00343002	0.0119874	-0.00298663	0.00258999	0.00720534	-0.00605362
LOC105194530	-0.000346632	-0.0016987	-0.000517766	0.0030414	-0.00525066	-0.00328004	-6.38349e-05	0.00113885	-0.00592504	0.00475132	-0.0149658	0.00442629	-0.00217283	-0.000180677	-0.00585074	-0.000507913	0.000456943	-0.00551848
LOC105194531	-0.00612516	-0.00691277	0.00183325	0.00413798	-0.00491374	0.00083984	0.00336681	0.00751318	0.0103132	0.00933407	-0.0149354	0.00689048	0.0123321	0.0120707	-0.00183171	0.0115615	0.000496143	-0.00872175
LOC105194532	0.0032829	-0.00375349	-0.00217009	0.00288565	0.0138239	0.0100735	0.00633088	0.00778678	-0.00959755	0.00101476	-0.00269758	-0.00611975	-0.00525013	-0.00219339	0.000630476	-0.00568263	-0.00854931	0.00794702
LOC105194534	-0.00634864	0.0154967	-0.000695908	-0.00837272	-0.00278901	0.00424585	-0.00202367	0.00395249	0.00035757	-0.0036052	-0.00546217	-0.00485698	-0.00486246	0.00626295	-0.007881	-0.00963664	-0.00725804	0.0091889
LOC105194535	0.00311832	-0.0073297	-0.000221635	0.0080217	0.00649419	-0.00574842	0.0092292	0.00736373	-0.00858693	-0.00466582	-0.00831019	0.00572053	-0.00250666	0.00444197	-0.00532123	0.00267822	0.00661217	0.00669532
LOC105194536	0.00436952	-0.00629469	-0.00624204	3.42872e-05	-0.000249147	-0.00234665	0.0029695	0.00161654	0.00525254	-0.0011913	-0.000111583	-0.00718707	0.00237585	0.0168429	-0.012729	0.0100523	0.00274037	-0.0030994
LOC105194537	-0.00513584	0.00896411	-0.00638238	-0.00210729	-0.00319555	-0.00783113	-0.00377907	0.00668054	0.00164608	-0.0040896	-0.00758996	0.00142035	-0.0135381	0.00752517	0.00721424	0.00701446	0.00740808	-0.00195606
LOC105194538	-0.0087449	0.00955815	-0.00051095	-0.00742722	0.0089186	-0.00616015	-0.00485722	-0.00877151	-0.00396914	0.000772579	-0.00394485	0.00221789	0.00980516	-0.0033131	0.00509909	-0.00192764	-0.00142471	-0.00287036
LOC105194539	0.00843154	0.0020156	-0.00809406	-0.00409258	0.0127951	0.000246008	-0.000422449	0.004311	0.00918919	0.00147211	-0.000637436	0.000448901	0.00448291	-0.00432582	-0.00272409	0.00616634	0.00647866	-0.00621314
LOC105194540	-0.0185125	-0.0158275	-0.00522199	0.00443546	0.0096617	0.00359523	0.00312596	-0.003921	0.00186859	-0.00314823	-0.00712578	-0.00732623	-0.00127142	-0.00170992	-0.00212978	-0.00330118	-0.00306963	0.00456053
LOC105194541	-0.000591667	-0.00434719	-0.00511916	-0.00277103	0.011392	0.00535303	0.00216439	0.0140981	-0.00473274	0.00082853	-0.00807065	0.000629298	0.00299875	-0.00323438	-0.00171745	0.0119088	0.0037185	0.0017388
LOC105194542	0.0039521	-0.00577912	5.17337e-05	-0.0151702	0.00803389	-0.0110214	-0.000584026	-0.00655751	0.000607374	0.00215595	-0.00283992	-0.00228061	0.0114478	0.00377007	-0.00500586	-0.00509304	0.00171688	0.00162895
LOC105194543	-0.012381	-0.00186117	-0.00589748	-0.0162436	-0.00799816	0.0188325	0.00462586	-0.0198349	0.00564927	-0.00800458	0.0115577	-0.0105899	0.00742498	0.00630467	-0.00478235	0.00405428	-0.00464945	-0.00589192
LOC105194544	-0.00741155	0.0116601	-0.0069646	-0.0053719	0.00333225	-0.00463113	-0.00978496	0.000837039	-0.00305137	0.00186751	-0.00193758	0.00199894	-0.00607516	-0.00108042	0.00268319	-0.00605167	-0.00126948	0.000179022
LOC105194545	-0.00569843	-0.0104047	-0.00354807	-0.00145471	0.000737841	-7.99154e-05	0.000157383	0.0052075	-0.00778563	-0.000480067	-0.00617139	-0.00148419	-0.00330657	-0.0086906	-0.0027836	-0.00458475	0.00404309	0.00291905
LOC105194546	-0.00570519	0.00442868	-0.000244836	0.0115699	-0.00735907	0.00628717	-0.00468173	-0.00296861	0.000110133	-0.00720436	-1.68196e-05	-0.00770451	0.00297492	-0.0188581	-0.0024255	-0.00808665	-0.0110646	0.0051663
LOC105194547	0.0041937	0.00195072	0.00196189	-0.00447033	0.00755186	-0.00810394	0.0043146	0.00546766	0.00441038	-0.00400327	-0.00312503	-0.00264128	-0.000727869	-0.00222009	0.00178479	-0.00317485	-0.00522581	-0.0070667
LOC105194548	-0.0067585	0.00375298	0.00129929	0.00947222	0.000915593	0.00400249	-0.00578455	-0.0123398	0.00160359	0.000130613	0.00463935	0.00539041	-0.00645108	0.00629359	0.00691098	0.0122071	-0.00477522	-0.00351988
LOC105194549	0.00849671	-0.00310804	0.00133608	0.000874989	0.00512517	0.000915106	-0.00571455	0.00686387	-0.0017736	0.00098179	-0.010013	0.00221589	-0.00526626	-0.0176847	8.97498e-05	0.0114785	0.00611561	0.000529361
LOC105194550	0.000104242	0.00457904	-1.92458e-05	-0.00135076	-0.00104778	-0.00138245	-0.00329562	-0.00355359	0.00596174	-0.00270798	0.00143314	0.00426324	0.000962284	0.000707799	-0.00127379	0.00105269	0.00363203	-0.00194238
LOC105194551	-0.00056162	0.00588603	0.00437681	-0.00555833	-0.00926556	-0.00944235	0.0125565	-0.00554873	0.00669943	0.00488719	0.00552999	-0.000490787	-0.0096628	-0.0118088	0.0030497	-0.0161617	-0.00226284	-0.00488215
LOC105194552	0.00503738	-0.00394962	0.000557632	-0.00568762	-0.00437745	-0.00124968	3.60993e-05	-0.000965839	0.00478864	0.00366218	-0.00242185	-0.011821	0.00184877	-0.00971999	0.00524325	0.00954055	-0.0047573	0.00385361
LOC105194553	0.00656956	0.000861745	-0.00532066	0.00718494	-5.65147e-05	0.00236774	-0.00353044	0.0013661	0.00784115	-0.00287473	-0.00768359	0.000756704	0.00637493	-0.00897018	0.0228673	-0.00427061	0.00227174	-0.0050125
LOC105194554	0.000112999	0.00390031	0.000429911	5.49689e-05	-0.00576755	0.00405671	0.0061042	-0.00245536	0.00483054	-0.000162656	-0.0146976	0.00224282	-0.0017462	-0.00411574	0.00291577	0.00617414	-0.000825532	0.00700457
LOC105194555	0.000402128	0.0133139	-0.0139951	0.0022585	6.44954e-05	0.00936902	-0.00405215	0.00607021	0.00059556	0.00956675	0.00957469	0.00107095	0.00144786	0.000406712	0.00109396	0.00439912	-0.00996344	0.00420273
LOC105194556	-0.00775282	-0.000498519	-0.000211028	-0.00970145	0.00113339	-0.00349505	-0.0071504	-0.00521246	0.00193382	-0.00152593	0.00224748	0.0017765	-0.000322247	0.00143336	-0.0108482	-0.00159602	0.00414631	-0.00793873
LOC105194558	0.0110722	0.00277652	-0.00329124	0.00808204	-0.0196874	0.00233545	-0.00978371	-0.00758608	0.00601698	-0.00944851	0.0100228	0.00320756	-0.00754472	-0.00558956	-0.00206703	0.00436458	-0.000970107	0.00842699
LOC105194559	0.00527193	-0.000916886	0.00828878	-0.00202464	-0.00104432	0.00448727	-0.00311087	-0.000909265	-0.00354962	0.00294929	-0.000614707	-0.00385358	0.00165797	-0.0038676	0.00596051	0.0136216	-0.00305849	-0.00551512
LOC105194560	-0.00373699	0.00189546	-0.000334905	-0.00384841	-0.003369	0.00203854	-0.00683368	0.00404182	0.000189028	-0.00593893	0.0116442	-0.00721961	-0.00187776	-0.00292991	0.0113888	0.0101249	-0.0064019	-0.00883628
LOC105194561	-0.002258	-0.00638343	-0.00116836	-0.00146849	-0.00291081	-0.000360208	-0.00153975	-0.00200358	0.00601361	-0.00215773	0.00379698	0.00103252	-0.0037611	0.00149654	-0.0126694	0.00544125	-0.00204547	0.00218954
LOC105194562	0.00188346	-0.00594444	-0.00871949	0.00707673	0.0079443	-0.0033038	-0.00227378	0.00241965	-0.00522368	0.00548252	-0.00168816	0.00832454	0.00242268	-0.00101362	0.00470219	-0.00587323	0.0014081	-0.0163908
LOC105194563	-0.000481642	-0.00865503	0.00610664	0.00718604	0.00919264	0.00330641	-6.10562e-05	-0.0013295	-0.00268906	0.00334742	-0.00361001	-0.0038329	0.00217686	-0.000645624	-0.0010008	-0.000753039	0.00274362	0.000822697
LOC105194564	-0.0135428	0.00197187	-0.00277634	-0.00733889	-0.00728926	-0.000410645	-0.00744681	0.00419566	0.00455294	0.00196189	0.000439709	0.00038859	0.00707447	-0.00927649	0.0077609	0.00994853	-0.00085757	0.000247398
LOC105194565	0.0027976	-0.00216145	-0.00180093	-0.0104642	0.00559746	-0.0134811	-0.00567953	0.000859166	-0.00199663	-0.00662617	-0.00486132	-0.00564891	0.00853203	0.00475021	-0.00447978	2.36613e-05	-0.00224398	0.00494031
LOC105194566	-0.00206461	0.00375588	0.00599491	-0.0103451	-0.0089393	-0.0125121	-0.00686966	0.00752215	-0.000145804	-0.00316128	-0.00794469	0.0212645	0.00326303	0.00838014	-0.00644831	-0.00129371	-0.00254891	-0.00717266
LOC105194567	-0.0032596	-0.000483947	-0.00143692	-0.00846004	0.00702556	0.00632389	-0.00506497	-0.0039782	-0.00324315	-0.00299429	-0.00178514	0.000367252	-0.0140505	-0.000565143	-0.00774244	0.0051401	0.00562516	-0.00820602
LOC105194569	-0.00645516	-0.0131139	0.00255117	-0.00875769	-0.00802437	-0.000973441	-0.00989127	-0.00408545	0.00415983	0.00810577	-0.00382739	-0.00691157	0.00651744	-0.00358127	0.00857913	0.000399594	0.00279823	-2.57089e-05
LOC105194570	-0.00621377	-0.00837905	-0.00272645	-0.000421305	-0.0100671	-0.00859933	-0.00526159	-0.00535589	0.00258286	0.00580224	-0.00971077	0.0020954	0.0101708	0.00971172	0.00666427	-0.00449691	-0.00417149	0.00394768
LOC105194571	-0.0178079	0.00805692	-0.0153036	0.00018406	0.00535936	0.00592518	-0.0106898	0.00176076	0.0112065	-0.00201568	0.000342741	-0.00361608	0.0137181	0.00415723	-0.000857083	0.00396519	-0.00473937	0.0064095
LOC105194572	-0.00507082	0.00604854	0.00320287	0.00595854	-0.00162812	0.00451592	0.00208902	0.00652772	-0.0142185	-0.00364163	-0.00998178	0.00764999	0.000663848	0.00571587	-0.000536715	0.00231925	-0.0145509	0.00477088
LOC105194573	-0.019647	-0.00727079	0.00118422	-0.00825161	-0.0176787	0.000642246	-0.00765783	-0.00928468	0.00153264	-0.000128788	0.0131085	-0.00448862	-0.00306898	0.00731262	-0.00823372	-0.0036262	0.00563946	-0.0175521
LOC105194574	0.00049071	0.00959484	-0.00669314	0.00783103	-0.00757259	0.00125568	0.000111894	-0.00310606	0.00488679	-0.00730307	-0.000162967	0.00175578	-0.00278526	0.0014105	1.55882e-05	-3.17281e-05	0.00722934	0.00610586
LOC105194575	-0.00313922	-0.00109236	0.00241374	-0.00894882	-0.00735708	-0.00980192	0.013362	-0.0177581	0.00415406	-0.000115077	0.000844579	0.00866342	0.00226003	-0.00652202	-0.0217884	-0.0149585	0.0038948	-0.00908979
LOC105194576	-0.0116846	-0.00724011	-0.000339218	-0.00993124	0.00451895	-0.0106956	0.000591275	0.0116749	0.00717696	0.00120911	0.00311411	-0.00102917	-0.0112298	0.00736849	0.00593102	0.00651597	-0.008342	-0.00405052
LOC105194577	0.00300218	-0.0114697	-0.00452002	0.00472154	0.0084919	-0.00459133	-0.00427464	0.00460242	-0.00441398	0.00671191	-0.00194584	-0.000712509	0.00398305	0.00126637	-0.00290077	0.00150279	0.00413581	0.0141029
LOC105194578	0.00168737	-0.00432081	0.00112355	-0.00191649	0.000464628	-0.0028666	0.00892971	-0.00303321	-0.0033186	-0.00397627	0.00154502	0.010001	-0.00261212	-0.0068801	0.000488018	-0.00112238	-0.00170378	0.00619817
LOC105194579	0.00142897	-0.00400124	0.00504024	-0.00320197	0.00104496	-0.00517975	-0.00112862	-0.00668378	-0.0152375	-0.00961519	0.00742534	-0.000311368	-0.00330542	-0.0122928	-0.000454712	-0.00338655	-0.00269929	0.00397332
LOC105194580	0.000873231	0.00329059	0.00702575	-0.00668236	0.00180201	-0.00857554	0.00657064	-0.000456759	0.00584531	-0.000455043	0.00556297	0.00396629	0.00691565	-0.000510086	0.00347148	-0.000509305	0.00493253	-0.00819916
LOC105194581	0.00344647	-0.00928147	-0.00533199	-0.00209604	-0.00458336	-0.0103765	-0.00276463	0.00180353	0.000366027	-0.00437741	0.00255935	-0.00461846	-0.00582163	0.00221472	0.00574656	-0.00990826	-0.00214083	0.00444542
LOC105194582	-0.00093198	0.0034705	0.00213164	-0.00115371	-0.00182337	-0.0102898	-0.000453561	0.00692095	0.00578895	0.00957942	-0.00716034	0.00141489	0.00675307	-8.07177e-05	0.00489189	-0.00637633	0.00188677	0.00373763
LOC105194583	-0.00402551	-0.0047729	0.00287813	0.00991825	0.00789374	0.00340091	-0.00212061	-0.0123398	0.00226216	0.0129739	-0.00865472	-0.00149915	0.012962	-0.00789834	0.0101776	-0.00486342	-0.00842985	-0.00123274
LOC105194584	-0.0108363	0.0109757	-0.0063162	-0.00680678	-0.00377037	0.00195632	-0.00885584	-0.00181142	-0.00499795	-0.0078796	0.00226424	-0.00192094	-0.000776476	0.00358468	0.000932002	-0.0101631	0.00319988	-0.00657701
LOC105194585	-0.0110111	-0.0164375	-0.00373264	-0.00914067	0.0106214	0.0105675	-0.00583543	0.00271788	0.0150319	0.00171356	-0.00498045	0.00230269	-0.0111617	0.0031427	-0.00437452	0.0106795	-0.00349997	-0.00361145
LOC105194586	-0.00730494	0.00895338	0.00120148	-0.00233162	-0.00685305	-0.0111906	-0.00681076	-0.00187036	-0.0019573	-0.000466503	0.00373839	-0.00695979	-0.00650616	0.00359006	0.016204	-0.00273907	0.00693584	0.000188465
LOC105194587	-0.00477699	0.0046032	0.0123704	-0.00430129	0.0049681	0.0108818	0.00514953	0.0121087	-0.00182187	-0.0115179	0.0103151	0.000714732	0.0137835	0.0137213	0.000567131	-0.00587235	0.0114532	0.000928999
LOC105194588	-0.0138945	0.00125148	-0.0032506	0.00310364	-0.00351697	-0.00136149	0.0102528	0.0114474	-0.00360859	0.00333891	0.00263689	-0.00458153	0.00164283	-0.00380787	-0.00041645	-0.0149152	0.00172475	-0.00305041
LOC105194589	0.00416154	-0.000429666	0.0110132	-0.0168532	-0.00293387	0.00228223	-0.00190704	-0.0135184	-0.00700668	-0.00205204	-0.0189157	0.0089153	0.00575175	-0.0087191	0.00680117	-0.00259493	-0.000920055	0.00081777
LOC105194590	0.0122117	0.0264216	-0.0246852	-0.0149999	-0.00765236	0.00142019	-0.00134402	-0.00730854	-0.0103545	-0.005896	-0.00148739	0.00289094	0.0125535	0.00435573	-0.00221178	-0.00795486	0.00337849	-0.000970539
LOC105194591	0.0072018	-0.00601583	0.00294028	-0.00631866	0.000458808	0.00185769	0.00312161	-0.00208871	0.000259014	-0.00273363	-0.00784352	0.00226504	0.0100299	0.00091201	-0.001512	0.00104794	0.000782457	-0.0064561
LOC105194592	0.00592992	-0.00178487	-0.004903	0.000667317	0.00558851	0.00398778	0.00130322	0.00665095	-0.00948224	-0.0085272	-0.00116056	0.00344309	0.000746557	0.00535002	-0.00589031	-0.0023026	0.000346236	-0.00422139
LOC105194593	-0.000308823	0.00141078	0.00362596	-0.00888007	-0.00261048	0.00229994	-0.0112543	0.00792322	0.00552081	0.00101458	0.000523862	-0.00407452	0.0113394	-0.0107843	0.00507442	-0.00123944	-0.00461775	-0.00909205
LOC105194594	0.0211562	0.0050668	-0.00665292	-0.00322469	0.00439135	0.00314026	0.00260013	-0.00227069	0.00211035	-0.00040208	-0.00805427	0.00801843	-0.00179954	0.004946	0.000531718	-0.0024663	-0.00394994	-0.013855
LOC105194595	0.0139891	-0.00894065	-0.00994894	0.000811873	-0.0146137	-0.00412231	0.00605118	-0.000677113	-0.0105829	0.00265001	-0.0199673	0.00594078	-0.00505433	-0.00348111	0.00249587	0.00236207	0.00569246	0.00841784
LOC105194597	0.000706883	-0.00777251	0.00845084	-0.00359831	-0.00586102	-0.012045	-0.00889532	-0.00678704	0.00572479	-0.000239623	0.0119857	-0.00895075	-0.0109099	0.00356977	0.0112452	0.00688268	-0.00454961	-0.00377298
LOC105194598	-0.00995733	-0.00701129	0.00359378	-0.00544606	0.00207327	0.0116973	-0.000430062	-0.00109313	-0.00122088	-0.00593495	0.00220034	0.0072952	-0.0042454	-0.000215586	-0.0108801	0.00420698	0.00537444	-0.000799459
LOC105194599	-0.0340885	-0.0292118	-0.00884844	-0.00796806	0.00912264	-3.86036e-05	0.0133124	0.00561764	-0.00388758	0.0137421	0.00366847	0.00459414	-0.0152321	0.00422792	0.00712401	0.0152214	-0.00473471	-0.00412206
LOC105194600	-0.00525938	-0.00190351	0.00131159	-0.00105366	-0.00115449	0.00622706	-0.00467341	0.000187562	0.00168077	0.0016218	0.000582991	0.000296114	-0.00687544	-0.00661597	-0.00368041	-0.00068541	-0.00808165	-0.00595954
LOC105194601	-0.00692581	-0.00687379	-0.00526996	0.00764937	0.00221223	0.00636208	-0.00265165	-0.00703386	0.00720837	-0.00972984	0.00544872	0.00207851	-0.00155929	0.00718578	0.0029725	-0.0064943	0.00307821	0.00769547
LOC105194602	-0.00221025	-0.00087907	-0.00533335	0.00567218	0.00204756	-7.04198e-05	0.00918628	0.00651565	-0.000240204	0.00413843	0.000695842	0.0108352	-0.00222598	0.00453668	-0.0135912	-0.00175249	0.0084989	2.66074e-05
LOC105194603	-0.0057105	-0.00730402	0.00299225	0.00198018	-0.0101931	-0.0101769	-0.00525838	0.00227761	-0.00999385	-0.0130945	0.0076488	0.00510736	-0.0128484	0.00457295	-0.00552832	-0.00470095	0.000628337	-0.00482214
LOC105194604	-0.00305167	-0.00981238	-0.0124516	0.0122016	-0.0064619	0.00195556	-0.00405539	0.00213033	-0.00377975	0.00167128	-0.00520198	-0.00135566	0.0069117	-0.00881286	-0.00442755	-0.000859026	-0.00061726	-0.0184488
LOC105194605	-0.00159374	-0.0106786	0.00704388	-0.00983475	0.00230208	0.0041341	-0.00354204	0.00157911	0.000967297	0.00644639	-0.00458001	0.0110363	0.00555513	-0.00496075	-0.0052201	-0.00833026	-0.0062931	0.00617621
LOC105194606	0.00436339	0.0108	-0.0170716	-0.0014192	-0.00140198	0.000844803	-0.00723223	0.00727454	-0.00689648	-0.000727579	0.000346718	-0.00199366	-0.00682459	-0.00177993	-0.02113	-0.00885777	-0.00433193	0.016362
LOC105194607	0.00318858	-0.0038706	0.00371359	0.00480279	-0.000739617	-2.76971e-05	-0.00445431	-0.001543	0.00282331	0.00111038	-0.00171007	-0.0040352	-0.00718219	-0.00441656	-0.00490264	0.00140385	0.00277965	-0.0102966
LOC105194608	0.00533445	-0.00223058	0.00164928	-0.00936286	-0.00441975	0.000634261	0.00395145	3.78429e-05	-0.0138224	-0.00812876	0.00684472	0.0063595	0.00322881	0.00613028	-0.0111699	-0.00243743	0.0131985	0.00715959
LOC105194609	0.00575805	0.000497314	-0.0016896	-0.00561274	0.00982782	-0.00652574	0.00908721	0.00101693	0.00752439	0.0134052	-0.00380056	-0.00596065	-0.00435409	-0.0036002	-0.00669825	0.00884325	-0.00644589	0.0076689
LOC105194610	0.000208243	0.00296553	-0.00440942	-0.000127919	-0.00230427	-0.0147405	0.00432667	-0.00359889	-0.0013257	0.00194423	0.00752385	-0.00337164	-0.000872219	0.00471042	0.000932797	0.00976734	0.00664536	0.0053641
LOC105194612	0.00204603	-0.00369679	0.00273284	0.00504584	-0.00160802	0.0105841	0.00154757	-0.00252354	0.00574525	-0.00299574	0.000264472	-0.00769958	-0.000856837	-0.00409001	-0.00354038	0.0195817	-0.0129272	0.00308932
LOC105194613	0.00309721	-0.000402988	0.0018798	0.00287779	0.00880003	-0.00858607	-0.00215437	-0.000971603	0.00889415	-0.00422297	-0.0132383	-0.0031179	-0.0178374	0.000509175	0.000214262	0.00618137	0.0101008	0.00901569
LOC105194614	0.00602017	-0.00167598	-0.00477965	-0.00276562	-0.00671982	0.00566494	0.00305427	-0.00116479	0.00486826	-0.00473345	0.000347485	-0.0082817	-0.00749398	0.000175226	-0.000775282	0.00507609	-0.00609142	0.00291915
LOC105194615	-0.00211534	0.00578423	-0.00107021	-0.00409164	0.00220554	0.00407048	-0.000451815	-0.000328641	0.00585364	-0.00448714	0.0013586	-0.00095166	-0.00131226	0.000415879	0.000949895	-0.00405858	-0.000667695	-0.00391315
LOC105194616	-0.00272051	0.00636636	-0.00845152	-0.00695482	0.0090758	-0.00613913	-3.00438e-05	-0.00854459	0.00302434	-0.00138084	0.00465821	0.00449542	0.00165959	-0.00119178	-0.0028277	-0.00400192	0.000392807	0.00628914
LOC105194617	0.00429478	-0.00186844	0.0028044	0.00977029	0.0026301	0.000939092	-0.00555396	-0.00457845	-0.005098	-0.00274908	0.000119958	0.00502094	0.000401757	0.00358815	-0.00476487	0.00572844	0.00587221	0.00412838
LOC105194618	-0.00732647	0.000731525	3.19839e-05	0.00218245	0.00357305	0.00680367	-0.00496874	0.0025092	-0.00379008	0.00252035	0.0026751	-0.00394588	-0.00753958	0.0157306	0.00490423	0.000753132	0.000833797	-0.00399436
LOC105194619	0.00276726	0.00335573	0.00827185	-0.00731579	0.00287914	0.0088071	0.00126261	-0.000898707	0.00230233	-0.00157244	0.00821256	0.0160434	0.00729199	-0.00138768	0.00277317	-0.000351906	-0.00427066	0.00811768
LOC105194620	-0.0121253	-0.00314783	0.000159971	0.00645719	0.00675193	0.00463353	-0.00550177	-0.00910912	0.00192568	0.00281226	0.00835151	0.00638542	-0.00566084	-0.000158292	0.000455756	-0.00342988	-0.00481165	-0.00543966
LOC105194621	0.00339777	-0.00409486	0.00260835	0.00147186	0.0129809	-0.0103619	0.00341555	0.0034552	-0.0026712	0.00866906	0.0159062	0.00657236	-0.00755061	-0.0059826	-0.00958824	-0.00252697	0.0159063	0.00324442
LOC105194622	0.00789479	-0.00492031	0.0102355	-0.00350178	0.0102744	0.0148531	0.00936532	-0.00114895	-0.00832308	-0.00164361	0.00125106	0.00681707	0.00431971	0.000290241	-0.0159296	-0.00764861	-0.00150951	0.00760428
LOC105194623	0.000602246	0.00168226	0.00710903	-0.0045976	0.00499878	0.00278967	0.000764255	0.00460748	-0.00366239	-0.00869019	-0.00284161	0.000686678	-0.000533398	-0.00275877	-0.00202594	0.000172694	-0.00190307	0.0130517
LOC105194625	-0.000939552	0.0154365	-0.00537757	-0.00588423	-0.00275656	0.0124618	-0.00625263	-0.0120169	-0.000983104	-0.00414115	0.00429708	0.00391917	-0.00130466	-0.0134408	0.00960368	0.0142286	0.0010107	-0.00163807
LOC105194626	0.000205639	-0.00464513	-0.00219217	0.000854503	-0.00650453	0.00489109	0.00191001	-0.006894	-0.00118757	-0.00403454	0.00348738	0.00154654	-0.00795992	0.00382446	-0.0013594	0.0109949	-0.00202879	0.00743872
LOC105194627	-0.00183713	0.00177182	-0.00442252	0.00150206	-0.00433778	0.00382743	0.000583616	-0.00123304	-0.00946638	-0.00777252	-0.00219221	0.00819042	-0.0108447	0.000632983	0.00545905	-0.00221632	-0.00954552	0.00825232
LOC105194628	0.00577493	-0.00290776	0.000543754	0.0199559	-0.00571512	-0.0143901	-0.00637254	-0.00291251	-0.00534092	-0.0104221	0.00481627	0.0109356	-0.00355097	-0.00873131	-0.0142778	-0.00625794	0.0159735	-0.00674718
LOC105194629	0.00102357	0.00165186	0.00609599	-0.004121	-0.00652752	0.00615995	-0.000644474	-0.00252715	-0.00462904	-0.00610954	0.00450173	-0.00375625	0.00152592	0.011792	-0.00806208	0.0102833	-0.00365511	0.00186376
LOC105194630	0.00323524	0.00112987	0.00764928	-0.00278329	-0.00550853	0.00190532	-0.00418511	0.00658503	-0.00231319	-0.0005502	-0.00203333	0.000852151	-0.00598484	0.00144289	-0.00379666	-0.00352583	-7.3432e-05	-0.0084183
LOC105194631	0.00804759	0.0149838	-0.00949826	-0.00365837	-0.0085671	0.00439792	-0.00582657	0.0081894	0.00692452	-0.00703187	-0.0127038	-0.00440078	0.000252352	-0.00591201	-0.00907436	-0.00420297	0.00711527	-0.0167086
LOC105194632	0.0101929	-0.00348266	0.00201428	0.00792501	0.0142699	-0.00179468	-0.00411956	-0.0101738	-0.00107833	0.00177898	-0.0194798	-0.00149373	0.0117193	-0.000631931	0.00789981	-0.00645166	0.00764264	-0.000370359
LOC105194633	-0.00472002	-0.00207408	-3.3431e-05	-0.00147454	-0.00680377	0.00110036	0.00300188	0.00468425	0.000340231	-0.00041399	0.00399761	-0.0029335	-0.00366985	-0.0078043	-0.00141424	-0.00226107	-0.00418039	0.0124206
LOC105194634	-0.000616903	-0.00461159	0.00213982	0.00304447	-0.000608906	0.00279826	0.0015155	-0.00813896	-0.00538968	0.0124164	-0.00816547	-0.00531225	0.00358539	-0.00575712	0.00661287	-0.00362747	-0.00172399	0.00718354
LOC105194636	-0.00406708	0.00917398	0.0013125	0.00203544	0.000139553	0.00277878	0.00622437	-0.00358733	0.00654383	-0.00314148	-0.00310242	0.000726365	-0.00393275	-0.00102397	-0.00270546	-0.0108235	-0.00591911	0.00514388
LOC105194637	0.00254695	-0.00521241	0.00142768	-0.00132533	-0.0100232	0.0140813	-0.00228237	0.00959861	0.000896103	-0.00622366	0.00383103	-0.0148387	0.0076879	-0.0130551	-0.000162344	0.00197574	0.00113836	-0.00608349
LOC105194638	-0.00430435	0.0121025	-0.00568884	-0.00455022	-0.00452193	0.000401528	-0.00719252	0.00845052	0.00992207	-0.000150086	0.00610073	0.00728971	0.000497676	-0.00439161	-0.00412137	0.00163413	0.0127204	-0.00483589
LOC105194639	-7.82964e-05	-0.00279456	0.000446283	-0.00358189	-0.00455335	-0.00576319	-0.0175672	-0.00866519	-0.00106674	0.000333049	-0.00232958	-0.00105595	0.00349801	-0.00202731	0.0104648	0.0132141	-0.00713083	-0.00709334
LOC105194640	-0.00150114	-0.0102855	-0.00520481	0.0122824	0.00270316	0.00325417	-0.00383435	0.00496565	-0.00806209	0.00309546	-0.00885228	0.00312635	-0.00361972	0.00737191	0.000517244	0.00101064	0.00158921	0.0165236
LOC105194641	0.001365	0.00767065	-0.00183098	0.00761402	-0.00609404	-0.0158763	-0.00410707	-0.00457864	-0.00546796	-0.00418457	-0.00227735	-0.00536215	-0.00126161	-0.00250016	-0.0080684	-0.0076992	0.0103181	-0.00105814
LOC105194642	-0.000455616	-0.0027086	0.00274074	-0.00242208	-0.00514202	-0.00525852	-0.00225074	0.00220316	0.00665255	-0.00485514	-0.00748664	0.00160765	0.00254836	-0.00153032	0.0106666	0.00548869	0.00183727	-5.83467e-05
LOC105194643	-0.000669106	-0.000960382	0.00494645	-0.0013541	0.000545202	0.00270096	0.00287273	0.00250269	0.000717121	-0.00781614	-0.00215162	0.00148849	-0.005276	0.000520893	0.000430645	0.00563053	-0.00264514	0.00415031
LOC105194644	0.000909068	-0.00706478	-0.00622485	-0.00499178	0.00714023	-0.00300053	-0.00917046	0.000329072	-0.00556931	-0.00096314	0.00570242	-0.016437	0.0192732	0.0052972	0.00712691	0.00610496	5.58603e-05	-0.00316696
LOC105194645	0.00726658	0.00522349	0.00161231	0.00379018	-0.00156833	-0.000882581	-0.0129114	0.00171785	-0.0151126	0.0012151	-0.00629904	0.00118244	0.010741	0.00291909	0.00981225	-0.00813454	-0.012591	0.000628238
LOC105194646	0.0041269	0.00429171	0.000383569	0.00265794	-0.00236997	0.00555538	0.00602115	-0.00524691	-0.00499153	0.0027348	-0.00409048	0.00040745	0.0143419	-0.00305678	-0.013207	0.00157313	-0.0108901	0.00779987
LOC105194647	-0.00656047	-0.000176109	0.00267564	-6.71535e-05	0.000841267	0.00175446	-0.00234786	0.00184172	0.000229116	-0.000376613	-0.00359116	-0.00898735	0.0064534	0.000818293	-0.000134835	0.00673006	0.00305625	-0.0123006
LOC105194648	-0.00254155	0.00158207	-0.000467347	-0.00246327	0.000766787	-0.000414933	0.00392725	0.000438566	0.00187252	0.00676244	-0.000313314	-0.00503982	-0.000384215	-0.00363844	-0.00239304	0.00285287	-0.00103284	-0.012282
LOC105194649	0.00306765	-0.000336542	-0.000957619	-0.00107286	0.00427617	-0.00529409	0.000630835	-0.0030563	-0.00489707	-0.00182902	-0.00452852	0.00185312	-0.00046427	-0.00536306	0.00326175	-0.00593561	0.00751685	0.00833083
LOC105194650	-0.00606428	0.00508699	0.0108887	0.0259196	0.0111384	-0.00778264	0.0168245	0.000498746	-0.00152157	0.0100448	-0.00431619	0.00809752	0.00478588	0.00556745	-0.00139906	0.0098419	0.000194038	-0.0150735
LOC105194651	-0.0018183	-0.0100683	0.00623033	-0.0157047	0.0361048	0.00820039	-0.0089558	0.00183356	0.0040318	0.00357871	0.00614966	-0.00458712	0.00649509	-0.00419959	0.00110344	0.00319972	0.00280088	-0.0180252
LOC105194652	0.00492769	0.0194503	-0.00833534	-0.00337382	-0.00155601	-0.00867711	0.0029819	-0.00181534	-0.0127433	0.00816046	0.00698446	0.00158486	0.00821214	-0.00928537	-0.00330529	0.00425072	-0.00414228	0.000575414
LOC105194653	-0.00716429	-0.00463277	0.000414181	-0.00501291	0.00445041	0.00196029	4.12358e-06	0.00496066	0.00499167	-0.00714697	-0.00245962	0.00264782	0.000522238	0.00671023	0.000636589	0.00407789	0.0110373	0.0144114
LOC105194654	-0.00432322	0.0157185	-0.00614826	-0.00220096	0.00298952	-0.00310292	-0.00121144	-0.0196948	0.000139505	0.0013162	-0.00293714	-0.0126154	0.00218172	-0.00503274	-0.008723	1.51583e-05	-0.00798662	0.00861203
LOC105194656	0.00974981	-0.00327347	-0.0112774	-0.00617395	-0.00404122	0.0127259	0.0123832	0.00541603	0.000474598	0.0039062	-0.00711798	-0.00424103	-0.0036893	-0.0144283	0.00576601	0.000996155	-0.00789896	-0.00973376
LOC105194657	0.0317572	-0.00677684	-0.0147182	-0.00299127	0.0677183	0.0151019	0.00725284	-0.0205714	0.0124662	0.00279209	0.00211826	0.00235036	0.0174619	-0.00094708	-0.00235721	0.0176437	0.0071969	-0.0174722
LOC105194658	0.0201292	-0.0156732	-0.0119289	-0.0166645	0.0362559	0.0117717	0.0220483	-0.00937458	0.015502	-0.00795192	-0.00509383	0.0074032	0.014593	-0.00229899	-0.00536782	0.0214874	-0.00473581	-0.0172965
LOC105194659	0.00468136	0.0079174	0.0023048	-0.00509823	0.00947639	-0.0081387	0.00228178	0.00870608	-0.000683713	-0.0122261	-0.00622548	0.000817921	0.00316103	0.00434775	0.0021453	0.011505	0.00903181	0.00574212
LOC105194660	-0.00452398	-0.00191697	0.00146052	-0.00312932	-0.00638995	-0.0026804	0.00793949	1.15892e-05	-0.000517067	0.00950794	0.00219093	0.00328542	0.0103399	-0.00235527	0.00380863	-0.0038722	0.00512513	-0.00217772
LOC105194661	-0.00243533	0.0160459	-0.0131735	0.000774962	-0.0135097	0.0110374	0.0040783	0.00301481	0.00313603	0.0146253	0.00356869	-0.00110829	-0.00406247	0.00757996	-0.000122057	0.0068728	-0.0211803	0.00153237
LOC105194662	-0.00015563	-0.00955806	-0.0114077	0.0087741	0.00134072	-0.00349422	0.00234836	0.0012015	-0.00937178	0.00268149	-0.00711052	-0.000958266	-0.00445545	0.00432727	0.00606581	0.0017294	-0.000196836	0.00614421
LOC105194663	0.00186467	-0.00869985	0.00204392	0.00147764	-0.000279307	-0.00918914	0.0039428	-0.0103527	0.00118663	-0.00698295	0.00117336	-0.000522912	-0.0064216	-0.0024597	0.0055913	-0.00171697	-0.00425184	-0.00394713
LOC105194664	0.00571877	-0.0111261	-0.00362457	0.00204448	-0.00176459	0.0049459	-0.000400977	-0.00385296	-0.000965089	0.000699156	-0.00402982	-0.000991086	-0.000360883	0.00277113	-0.00121566	0.00565315	-0.00375158	0.016243
LOC105194665	0.010679	-0.00157533	0.00919938	0.00485765	8.20837e-05	-0.0017949	0.00807786	0.000699271	0.00563561	-0.00192641	0.00451903	0.0218872	0.00887094	0.00234789	-0.0088046	0.00458501	0.000760938	0.00509269
LOC105194666	0.0109941	-0.00149718	0.00980699	-0.00019457	-0.00368961	0.00602688	-0.00453199	0.00114642	0.000913048	-0.00232007	0.0052554	0.00382754	-0.00389924	-0.00104609	-0.000365603	-0.00302524	0.0126226	-0.00830548
LOC105194667	-0.00627636	-0.00223039	0.00209744	0.0252856	-0.00273739	0.0140895	0.00564583	-0.0163686	-0.0120376	0.0144263	-0.0231084	-0.00832046	0.0164681	0.0075452	-0.00449388	0.0102941	-0.000202849	0.00472236
LOC105194668	-0.0108892	-0.0056801	0.0129378	-0.0194599	0.0100584	-0.00918534	0.00991192	-0.0305411	-0.00443877	0.0166177	-0.0028743	-0.0114716	0.0193377	-0.00241594	-0.0228595	0.0075127	0.00336787	0.00673191
LOC105194669	0.0114443	-0.00142225	-0.00173708	-0.013775	0.000599976	-0.000823674	0.00856747	-0.0142834	0.00540906	0.0145994	0.00416385	0.000363337	-0.000586081	-0.0083937	0.00507556	0.00026282	-0.0051738	0.00702293
LOC105194670	0.00957586	-0.000259915	0.00423861	-0.00788268	-0.00822328	-0.00760579	-0.00280907	0.00512345	-0.00275855	0.00778046	0.00209845	-0.00377247	-0.00366917	-0.00751461	0.0121598	-0.00212801	-0.00232485	0.00530543
LOC105194671	0.00485577	-0.00673626	0.00336057	-0.00991509	-0.00314314	0.000251677	0.0124341	0.00895202	-0.00337197	0.00940022	0.00392718	-0.0108384	0.00730483	0.00396393	0.00704952	0.00759931	0.00564749	0.00174373
LOC105194672	-0.0133487	-0.0126526	-0.00773988	0.00257893	-0.000620909	0.000327596	0.00891024	-0.00285234	-0.00282242	0.00148042	0.000844413	0.00499244	-0.00426305	0.000817828	-0.00243438	0.00570997	-0.000746611	-0.00783945
LOC105194673	-0.00121397	0.0233583	-0.00459495	0.00645081	0.00202955	0.000239948	0.00256981	0.00151466	-0.000476306	-0.00339532	-0.00234095	-0.00297365	-0.000762245	0.00252337	-0.000763729	0.000458315	0.00854614	2.21348e-05
LOC105194674	-0.00422066	0.00759338	0.000191565	-0.00221655	-0.00446796	-0.00456436	-0.00361147	0.0039503	0.0029485	-0.00503024	-0.00519045	-5.78757e-05	0.00175992	0.000681668	-0.0069484	0.00478415	0.00262177	-0.0123045
LOC105194675	0.00119499	-0.0114347	-0.00629769	0.00163856	0.00216603	-0.00539975	0.00180484	-0.0068437	0.00199451	0.00415699	0.00402267	0.000811792	0.00451182	0.00522904	-0.00116421	0.00331865	-0.00188861	0.00199299
LOC105194676	-0.0125887	0.0174306	-0.00151706	0.00883439	-0.00644153	-0.00320421	-0.0051471	-0.00913728	0.000387308	0.00595513	0.0084512	0.00234905	0.00767197	-0.00740097	0.0049708	-0.00187026	-0.00125894	0.0126421
LOC105194677	0.00222448	0.0124595	-0.0099085	0.00402365	-0.0102691	-0.00716887	0.00295547	-0.00136732	-0.000196507	-0.00426851	0.00356668	-0.00660579	0.00391492	-0.012416	-0.000710773	0.00296211	-0.00386795	0.00302048
LOC105194678	0.00728895	0.0042114	0.00069649	0.00747993	-0.000852723	-0.0106927	-0.00488715	-0.00181998	-0.00738153	0.00428141	0.00132376	-0.000657525	-0.00164217	0.00529598	-0.00583418	0.00586801	0.00846794	0.00701872
LOC105194679	-0.00133288	-0.000776456	0.00151616	0.00734868	0.000872376	-0.00398015	0.00219933	-0.00203544	0.0142339	0.00315846	-0.0053838	0.00211181	-0.00142251	-0.014243	-0.00782003	0.0032125	-0.00478193	0.00808209
LOC105194680	0.00196953	-0.000521606	0.002064	0.00345555	0.0030061	0.00501202	0.000901415	0.00129942	-0.00619412	0.0113672	0.00150056	0.00360666	-0.00420561	-0.0082236	0.00343111	-0.00681218	0.000104144	0.00108739
LOC105194681	-8.77198e-05	0.00886839	0.0101425	0.00124447	-0.00317218	0.00172092	-0.00685795	0.000780456	0.00184721	0.0119611	-0.00507427	-0.00347889	-0.00222774	0.00305436	0.0107904	-0.00297942	-0.00505807	-0.00428588
LOC105194682	0.000770545	0.00306545	0.0135837	-0.00434013	0.00286273	0.00477593	-0.0014172	0.00161316	0.00856372	-0.0061095	-0.00076411	-0.00745906	0.0139501	0.000750922	-0.0143801	0.00788583	0.00580128	0.000654013
LOC105194683	0.0184408	0.00714282	0.00482595	0.0187521	-0.00104784	-0.0012257	-0.000243599	0.000544505	-7.11747e-05	0.0109821	-0.00919271	-0.0096467	-0.000198613	-0.0143865	0.0063124	0.0066037	-0.00340198	0.00546375
LOC105194684	1.13618e-05	-0.0042601	0.00877311	-0.0117664	0.0128401	-0.0174376	-0.0127625	0.0053321	0.00454223	-0.000553988	-0.0150568	0.00023636	-7.57649e-05	-0.00320338	0.0157635	0.000734509	-0.00423463	-0.0153397
LOC105194685	-0.00472673	-0.00548428	-0.00131689	0.00572547	-0.00408656	0.00209284	0.00293254	-3.7432e-05	0.0014686	-0.00399497	-0.00285575	0.00434122	0.00234012	-0.00902921	-0.0108729	-0.000928149	-0.00169479	0.0163122
LOC105194686	-0.00370541	0.00328345	0.0129719	-0.0104536	0.00275107	-0.00913014	-0.00118069	-0.00230936	0.000761755	0.00848555	0.00569659	-0.00020259	-0.000388002	-0.00360527	0.00903265	-0.00437166	-0.0124051	0.00514461
LOC105194687	-0.00920548	0.00451207	0.0176427	-0.0160489	-0.00578425	-0.0318949	0.00929848	0.00805	0.0167737	0.0147576	-0.00767818	-0.00945034	0.00649639	-0.0210197	-0.037093	-0.0154048	0.0171908	-0.00892681
LOC105194688	0.00426615	-0.00737037	0.00221853	0.00559974	-0.0124961	-0.00483003	0.010589	0.0215504	-0.00789293	0.000461467	0.00665625	0.00476493	-0.00842698	0.0128377	0.0144679	-0.00881674	0.00997711	0.0092197
LOC105194689	-0.011586	0.0111543	-0.00597583	-0.00741634	-0.00209731	-0.00606722	-0.00610299	0.00246358	0.0149402	0.00247407	0.00615564	0.0101475	-0.000680941	-0.00308628	0.0137214	0.000654036	0.00548485	-0.00866693
LOC105194690	-0.000162718	-0.000911618	0.00529327	-0.00362103	-0.00666449	0.00175778	0.00858616	0.00290151	3.96539e-05	-0.000324164	-0.00133511	0.0113147	0.000257136	0.00813254	-0.000845654	0.0112731	0.0125179	0.00909363
LOC105194692	0.00267047	-0.00584672	0.00177987	0.0033647	0.000324441	0.00213398	0.00833523	0.0132274	-0.00658653	0.000259098	0.00769705	0.00131335	-0.00842124	-0.00944067	0.00241801	0.00233336	-0.00112145	-0.00713919
LOC105194693	-0.00187617	0.00220303	-0.0118179	0.00303914	0.00677099	0.00727759	-0.00877117	-0.0257217	-0.00214951	-0.000184899	-0.00640754	0.00532134	0.016353	-0.00728868	-0.0211949	-0.00527839	-0.0106851	-0.0078875
LOC105194694	-0.0043897	-0.00864182	-0.00680189	0.00877291	0.000751049	-0.00216731	0.00686419	0.00275281	-0.00163893	-0.00197956	-0.00404467	0.00688093	-0.0120923	0.00264263	-0.00852845	0.00139714	-0.00315385	-0.0162089
LOC105194695	-0.00299833	-0.00459928	0.00254884	-0.00608527	-0.00639716	0.00582498	-0.00373377	0.00299761	-0.00250762	0.0010111	0.00540903	-0.00189755	0.00988158	-0.000590628	-0.00129945	0.000408947	-0.00276695	-0.00502128
LOC105194696	-0.00371661	0.0118476	-0.00535614	-0.0217796	0.0115585	0.00738265	-0.00682348	-0.00327098	-0.0218723	-0.00577304	-0.00451988	-0.00234752	0.0120543	-0.0033652	-0.00930089	-0.00570398	-0.0115018	-0.00795616
LOC105194697	-0.0127041	-0.00363316	0.000438539	0.00309951	-0.00098239	0.0019612	0.00785304	-0.00204712	0.000452588	0.00645277	0.0124513	0.000561426	-0.0106219	0.00706777	0.010596	0.00166617	-0.00272066	0.00360775
LOC105194698	0.000302001	-0.000413975	-0.00503022	-0.000467411	0.000713156	-0.00526687	0.00286877	-0.000260522	0.000402834	-0.00246204	0.00028728	-0.00229825	0.00117705	-0.00141088	0.000796216	-0.000359152	-0.0004636	-0.00925343
LOC105194699	0.00438409	-0.00136808	-0.0114415	0.00213906	0.0130837	0.00377889	-0.000903332	-0.0112984	-0.00493833	0.0141108	-0.0148614	0.0141531	-0.00453968	0.0174698	-0.00470134	0.013509	0.00584534	0.00598426
LOC105194700	0.000384039	0.0080449	0.0166108	0.00442423	0.00977608	-0.00661093	0.00735424	0.00188377	0.00642536	-0.00434747	-0.000393482	-0.0108454	0.00355218	0.0012483	-0.00852169	-0.00268431	0.00250706	0.0163702
LOC105194701	0.000387072	0.000699081	0.00383994	-0.00167033	0.00261204	0.000809116	-0.00763234	0.00524984	0.00720647	0.00664822	-0.000829676	-0.0026899	-0.00591251	0.0066449	-0.00186015	-0.00238153	0.000113387	0.00202645
LOC105194702	0.00890359	-0.00142276	-0.006186	0.00609522	0.00189189	-0.00400084	-0.00799937	0.00173539	-0.00414355	0.0181839	-0.00628472	0.00209972	-0.00525628	-0.00455435	0.000971012	-0.0134593	0.00211371	-0.00315212
LOC105194703	0.00514643	-0.0012071	0.00620009	-0.00272068	-0.000301624	0.00198024	-0.00206673	7.63518e-06	-0.00138823	-0.000285535	0.00332053	-0.00402963	0.00446985	-0.00415476	0.0019602	-0.00659145	-0.000658877	0.0101301
LOC105194704	-0.0290448	0.0150853	-0.00313147	-0.0126866	-0.0143062	0.00408791	-0.0105141	-0.000238136	0.00862826	0.00967263	0.0139823	0.00278618	0.00254056	-0.00352167	-0.0070673	-0.0146283	0.00615635	0.00766148
LOC105194705	0.000956521	-0.00131746	0.00299668	0.00104446	0.000765481	-0.00117332	-0.00203238	-0.00275779	0.00433213	-0.00303637	0.00413963	-0.00127683	-0.000234507	-0.0110219	-0.00242498	0.00098539	-0.000100133	0.00515839
LOC105194706	0.00153041	-0.00816167	0.00528934	0.00374571	0.00555369	0.00757089	0.0119061	0.00239849	-0.00904443	-0.001548	0.00596419	0.0142105	-0.000330317	-0.00609061	-0.00850332	0.00472993	0.00514853	0.00613194
LOC105194707	-0.00256935	0.000869038	0.00540206	-0.00943388	0.0164934	-0.0190921	0.00546257	-0.000228233	0.0175055	-0.00253655	0.00162104	0.00311032	9.62308e-05	0.0108218	-0.000249602	-0.000788228	0.00969574	0.00544284
LOC105194708	0.00151417	3.81341e-05	-0.00244834	0.00779995	-0.00709718	0.000148024	-0.000734084	0.00133919	0.013	0.00909999	-0.00291	-0.019363	0.0121034	-0.000779522	-0.00779337	-0.00389274	-0.00154294	0.00471482
LOC105194709	0.00122609	-8.37202e-06	0.0056289	0.000186935	-0.0091569	-0.00166796	0.000526354	-0.00169934	-0.00290504	-0.00353517	0.00529721	-0.0184202	-0.00388928	0.0179599	-0.00259397	0.0024063	0.00738684	-0.00832732
LOC105194710	-0.00929882	0.0129909	0.00514739	0.0216414	0.00177202	0.00168809	0.00765176	-0.0102726	-0.00931166	-0.0103145	0.00987597	0.0212996	-0.0169373	-0.0052634	-0.0125648	-0.00615667	0.000840959	0.00259543
LOC105194711	0.0113105	-0.00215569	-0.00530006	0.00375143	0.0119153	0.00834848	-0.00845363	0.00149345	-0.00105749	0.00287837	-0.00446499	-0.0058122	-0.000365762	0.00788089	0.00472051	-0.00403072	-0.00158361	0.00180987
LOC105194712	-0.00647541	-0.00617242	6.30125e-05	0.0128983	-0.00165344	0.0170738	0.000492608	-0.00991905	0.00839629	-0.012074	-0.0170114	0.0142205	0.0361117	0.001186	0.00799741	0.0167085	-0.0267189	0.00162432
[truncated: 12,648 more rows]

## Sheet: pca_25dpf_eigenvalues
	PC1	PC2	PC3	PC4	PC5	PC6	PC7	PC8	PC9	PC10	PC11	PC12	PC13	PC14	PC15	PC16	PC17	PC18	PC19	PC20	PC21
[truncated: 21 more rows]

## Sheet: pca_25dpf_loadings
	PC1	PC2	PC3	PC4	PC5	PC6	PC7	PC8	PC9	PC10	PC11	PC12	PC13	PC14	PC15	PC16	PC17	PC18	PC19	PC20	PC21
[truncated: 14,466 more rows]
